# Supplementary material for: Profiling the Genome-Wide Landscape of Short Tandem Repeats by Long-Read Sequencing
Source: Front Genet. 2022 May 5;13:810595. doi: 10.3389/fgene.2022.810595 (PMC9117641; doi:10.3389/fgene.2022.810595)
Supplement: Supplementary file 3 [file Table2.XLSX]

## Sheet: TRcards catalog
#Chr	Start	End	Repeat_Unit	Gene_symble	Gene_Func	normalized RDI
8	140816257	140817022	CCA	TRAPPC9	intronic	0.9672131147540983
10	48367832	48367920	TATATG	ZNF488	intronic	0.07142857142857142
17	10649587	10649645	GAAA	TMEM220-AS1	intronic	0.07142857142857142
18	11741639	11741660	TGAA	GNAL	intronic	0.0
1	236656704	236656873	TATG	EDARADD	downstream	0.36585365853658536
1	12975368	12975488	TCCC	PRAMEF7;PRAMEF8	upstream	0.25
12	28498165	28498214	TATATG	CCDC91	intronic	0.125
9	135445829	135445876	CTGGGG	CFAP77	intronic	0.0
13	99515857	99515884	CAAA	DOCK9	intronic	0.14285714285714285
17	33562202	33562231	TTC	SLFN5	intronic	0.3
10	70172748	70172768	TTG	RUFY2;DNA2	downstream	0.2857142857142857
17	6770831	6770851	TGAA	ALOX12P2	intronic	0.2
20	34689625	34689650	CAAAA	EPB41L1	intronic	0.2
11	49663470	49663546	TAAAA	LOC440040	intronic	0.6
17	77246821	77246857	TTTC	RBFOX3	intronic	0.2222222222222222
17	40637952	40637975	CAAAA	ATP6V0A1	intronic	0.0
5	9546267	9546312	CCCCG	SNHG18	exonic	0.125
17	746179	746319	GAAA	NXN	intronic	0.17647058823529413
6	69034414	69034444	TAA	LOC101928280	intronic	0.625
12	26188680	26188801	TATAA	RASSF8	intronic	0.08695652173913043
X	110259025	110259055	TTG	PAK3	intronic	0.1
16	25026758	25026805	CCGAG	ARHGAP17	intronic	0.1111111111111111
2	236402629	236402674	CGGGGG	AGAP1	upstream	0.25
1	47708921	47708969	TTTTC	STIL	downstream	0.1
16	19314577	19314703	TCCA	CLEC19A	intronic	0.03225806451612903
15	45921771	45921796	TTA	SQOR	intronic	0.25
1	237199349	237199369	TTTTC	RYR2	upstream	0.3333333333333333
14	61846766	61846793	TTTTG	PRKCH	intronic	0.16666666666666666
14	65204664	65204730	GGA	PLEKHG3	intronic	0.1
2	60701845	60701875	TTCA	BCL11A	intronic	0.125
17	36486510	36486556	CTGGGG	GPR179	exonic	0.14285714285714285
10	90284112	90284148	TATAG	RNLS	intronic	0.14285714285714285
21	35338138	35338310	TATG	LINC00649	intronic	0.5348837209302325
9	88930556	88930583	CAAAA	ZCCHC6	intronic	0.2
4	174255007	174255027	TCC	HMGB2	intronic	0.14285714285714285
13	28642157	28642206	TTTTG	FLT3	exonic	0.08333333333333333
X	49140220	49140281	TTAA	PPP1R3F	intronic	0.14285714285714285
X	73267967	73268079	CATATA	FTX;JPX	intronic	0.11764705882352941
10	13209131	13209158	TAAA	MCM10	intronic	0.14285714285714285
1	117669569	117669686	TTC	TRIM45	upstream	0.08695652173913043
3	32856202	32856234	TTTC	TRIM71	upstream	0.2222222222222222
6	128726762	128726784	TTTTG	PTPRK	intronic	0.25
X	53406677	53406710	CATA	SMC1A	UTR	0.375
2	44804791	44804864	GGGAGA	CAMKMT	intronic	0.15384615384615385
18	30745143	30745169	CAAAAA	CCDC178	intronic	0.25
11	128998469	128998496	CCCCCT	ARHGAP32	intronic	0.25
1	43217233	43217289	TAAA	P3H1	intronic	0.13333333333333333
6	32264357	32264377	TTTTG	LOC101929163	intronic	0.25
7	151314336	151314406	GGGA	PRKAG2	intronic	0.10526315789473684
2	78504138	78504177	TAA	LOC101927967	downstream	0.21428571428571427
1	223128188	223128215	TAAAA	DISP1	intronic	0.0
9	118981710	118981819	TGAA	PAPPA	intronic	0.03571428571428571
1	234411282	234411336	TAGG	SLC35F3	intronic	0.15384615384615385
18	30966360	30966395	CAA	CCDC178	intronic	0.08333333333333333
6	143183677	143183853	TTATA	HIVEP2	intronic	0.4594594594594595
8	100372348	100372521	TTTC	VPS13B	intronic	0.17073170731707318
11	58193514	58193541	TTTA	OR5B2	upstream	0.0
6	52228672	52228693	TTTTTG	PAQR8	intronic	0.6
X	129553734	129553762	TTTTTG	RBMX2	downstream	0.0
14	106326058	106326081	CAGCT	MIR4507;MIR4537;MIR4538;MIR4539	upstream	0.16666666666666666
12	57644593	57644615	CCCCCA	STAC3	intronic	0.25
7	51170414	51170468	TTCA	COBL	intronic	0.8421052631578947
4	155227819	155227939	TTATA	DCHS2	intronic	0.09090909090909091
16	24358705	24358730	GGAA	CACNG3	intronic	0.14285714285714285
5	82820315	82820404	CCTA	VCAN	intronic	0.2
15	82659351	82659406	TATG	UBE2Q2P2	intronic	1.4375
15	43910866	43910899	CAG	STRC	exonic	0.09090909090909091
13	38278779	38278806	TAAA	TRPC4	intronic	0.14285714285714285
15	53420266	53420289	TTTAA	LINC02490	intronic	0.25
16	24663029	24663076	TAAAAA	LINC01567	downstream	0.125
1	241770816	241770839	CAGA	OPN3	intronic	0.5714285714285714
11	44644772	44644797	TTCA	CD82	downstream	0.16666666666666666
11	75188323	75188351	CCTG	GDPD5	intronic	0.14285714285714285
9	36649916	36649949	TTTAA	MELK	intronic	0.14285714285714285
22	41347153	41347187	CCCCG	RBX1	intronic	0.2857142857142857
1	18702653	18702676	TGAA	IGSF21	intronic	0.0
10	72151348	72151385	TTTTTG	LRRC20	downstream	0.16666666666666666
14	37476805	37476828	TAA	SLC25A21	intronic	0.3
4	21468662	21468692	CAAAC	KCNIP4	intronic	0.3333333333333333
7	110977498	110977598	TGGA	IMMP2L	intronic	0.09090909090909091
20	55992420	55992711	TGGA	RBM38	downstream	0.20253164556962025
17	45657330	45657362	CATATA	NPEPPS	intronic	0.4
3	191036599	191036622	TTTTTG	UTS2B	intronic	0.0
12	108972690	108972983	CCA	ISCU	downstream	0.1941747572815534
5	156594523	156594548	TTTTG	FAM71B	intronic	0.0
2	50923355	50923394	CATATA	MIR8485	exonic	0.3333333333333333
8	145691082	145691151	CGGGG	CYHR1;KIFC2;FOXH1	downstream	0.08333333333333333
1	28775655	28775681	CAA	PHACTR4	intronic	0.1
12	5671656	5671788	GGAGA	ANO2	downstream	0.12903225806451613
20	35460315	35460363	CTCA	SOGA1	intronic	0.07692307692307693
7	66193779	66193938	CACCAT	RABGEF1	intronic	0.5833333333333334
16	52503564	52503660	TAGA	TOX3	intronic	0.045454545454545456
15	43322488	43322557	CATA	UBR1	intronic	0.1111111111111111
9	129086794	129086826	TAA	MVB12B	upstream	0.625
1	237719579	237719614	TTA	RYR2	intronic	0.3076923076923077
9	14123684	14123842	CCTG	NFIB	intronic	0.11428571428571428
12	99720832	99721078	TATAA	ANKS1B	intronic	0.045454545454545456
2	226318356	226318380	TTTG	NYAP2	intronic	0.16666666666666666
9	112175155	112175193	CTA	PTPN3	intronic	0.07692307692307693
3	71802798	71802844	CGG	EIF4E3	intronic	0.59375
6	90224119	90224143	TTTTG	ANKRD6	intronic	0.2
11	2352966	2353015	TCTCCC	CD81-AS1	intronic	0.2222222222222222
8	61591319	61591371	CGG	CHD7	UTR	1.8181818181818181
3	57317856	57317891	CAAAAA	ASB14	intronic	0.16666666666666666
20	57355172	57355200	TTG	LOC105372695	intronic	0.1
1	53199332	53199352	CAAT	ZYG11B	intronic	0.0
20	48017513	48017568	TCCA	KCNB1	intronic	0.07142857142857142
11	69903969	69903992	CAAAA	LOC101928443	intronic	0.2
1	49338325	49338364	CAAA	AGBL4	intronic	0.1
20	32885087	32885110	TTAA	AHCY	intronic	0.0
21	45667109	45667132	TCC	DNMT3L	intronic	0.125
11	118774002	118774027	CCCCCG	BCL9L	exonic	0.3333333333333333
X	12957109	12957132	GAAA	TLR8-AS1	downstream	0.16666666666666666
3	121596601	121596625	TTAA	EAF2	intronic	0.16666666666666666
15	66508417	66508440	TAAAA	MEGF11	intronic	0.2
4	85780008	85780069	CAGAGA	WDFY3	intronic	0.2
20	52697283	52697314	TGGA	BCAS1	upstream	0.0
19	16006573	16006757	TCTA	CYP4F2	intronic	0.09523809523809523
7	17412739	17412781	TTTA	KCCAT333	downstream	0.18181818181818182
20	48742081	48742147	TCTA	TMEM189;TMEM189-UBE2V1	intronic	0.17647058823529413
14	36986814	36986930	CCG	NKX2-1	exonic	0.4642857142857143
16	19503727	19503780	TTA	TMC5	intronic	0.058823529411764705
6	123642646	123642681	CTA	TRDN	intronic	0.08333333333333333
8	142864106	142864643	TCCA	MIR1302-7	upstream	1.0
X	117954960	117954980	TTTTG	ZCCHC12	upstream	0.5
5	170227634	170227664	TAA	GABRP	intronic	0.1
8	93577202	93577235	TAGA	LOC102724710	downstream	0.1111111111111111
2	207585874	207585913	TAA	DYTN	upstream	0.3333333333333333
11	78057620	78057645	GAGAA	GAB2	intronic	0.2857142857142857
19	14789258	14789413	ATGGTG	ADGRE3	intronic	0.08695652173913043
7	11651458	11651522	TCTA	THSD7A	intronic	0.17647058823529413
16	12502013	12502041	CAAA	SNX29	intronic	0.375
19	17765497	17765643	CCCTAA	UNC13A	intronic	0.21052631578947367
13	52774220	52774252	TCTA	MRPS31P5	intronic	0.125
1	62311760	62311806	TAA	PATJ	intronic	0.36363636363636365
1	10360295	10360326	TAA	KIF1B	intronic	0.42857142857142855
22	29119620	29119649	TGAA	CHEK2	intronic	0.14285714285714285
1	7831228	7831364	CCCCG	VAMP3	UTR	0.25
4	62871656	62871750	CATA	ADGRL3	intronic	0.12
1	18006551	18006605	CCCTG	ARHGEF10L	intronic	0.1
16	17558565	17558593	TTA	XYLT1	intronic	0.1111111111111111
10	89466516	89466536	CAA	PAPSS2	intronic	0.14285714285714285
7	107326822	107326946	TTTC	SLC26A4	intronic	0.17142857142857143
10	123933464	123933489	GGCTG	TACC2	intronic	0.6
3	109196750	109196816	TCTA	LINC01205	intronic	0.26666666666666666
4	121959506	121959570	TAAAA	NDNF	intronic	0.23076923076923078
10	269363	269395	TTTTC	ZMYND11	intronic	0.0
4	165179543	165179571	TAA	MARCH1	intronic	0.3333333333333333
1	162298711	162298737	TTG	NOS1AP	intronic	0.125
15	23394084	23394153	GGGTG	GOLGA6L22;HERC2P7	downstream	0.25
11	55070443	55070467	TAAA	TRIM51HP	intronic	0.16666666666666666
1	119796682	119796717	TCTA	LOC101929147	intronic	0.1111111111111111
2	3186817	3186986	TCCA	EIPR1	downstream	0.43902439024390244
9	101150062	101150097	TTAA	GABBR2	intronic	0.0
1	169087874	169087956	TATG	ATP1B1	intronic	0.2
22	33145625	33145646	CAA	SYN3	intronic	0.14285714285714285
2	188955796	188955829	CAA	LINC01090	intronic	0.09090909090909091
4	100075041	100075070	TTA	LOC100507053	intronic	0.1111111111111111
7	156275206	156275387	GAAA	LINC01006	intronic	0.20512820512820512
Y	21878979	21879001	TAAAA	KDM5D	intronic	0.25
8	99774050	99774077	TTTA	STK3	intronic	0.125
1	49054470	49054545	GAGAA	AGBL4	intronic	0.25
5	61901540	61901573	TTA	IPO11-LRRC70	intronic	0.3333333333333333
18	55470581	55470604	CTGGGG	ATP8B1	upstream	0.5
10	70097502	70097536	TTTTG	HNRNPH3	intronic	0.25
14	72390739	72390774	TTCA	RGS6	upstream	0.0
5	70836097	70836120	TTTA	BDP1	intronic	0.3333333333333333
18	11498059	11498101	CAAAAA	LINC01255	intronic	0.14285714285714285
9	9787772	9787798	TTA	PTPRD	intronic	0.4444444444444444
5	172384537	172384654	TGAA	LOC100268168	exonic	0.03571428571428571
11	55036000	55036030	TAAA	TRIM48	intronic	0.14285714285714285
12	26770577	26770755	GGAA	ITPR2	intronic	0.2916666666666667
8	33319640	33319685	GGAAA	FUT10	intronic	0.2571428571428571
14	37979595	37979620	TTTTG	MIPOL1	intronic	0.2
5	34929758	34929785	CCG	DNAJC21	UTR	0.25
11	83333125	83333149	TTTTG	DLG2	intronic	0.0
8	2012881	2012919	TCC	MYOM2	intronic	0.07692307692307693
11	10714530	10714619	CAGAGA	MRVI1	intronic	0.13333333333333333
8	139699183	139699216	TTA	COL22A1	intronic	0.1111111111111111
6	4143456	4143486	CAAAA	LOC100507506	intronic	0.16666666666666666
19	34845597	34845627	TATG	KIAA0355	intronic	0.14285714285714285
7	106500020	106500065	TAGG	PIK3CG	upstream	0.1111111111111111
17	65849711	65849734	TTA	BPTF	intronic	0.14285714285714285
1	35536915	35536943	TTTA	ZMYM1	intronic	0.14285714285714285
7	82794652	82794676	TAA	PCLO	upstream	0.125
12	16089774	16089914	TCCTG	DERA	intronic	0.06896551724137931
14	45413943	45413972	GAAA	KLHL28	intronic	0.14285714285714285
17	11991721	11991844	TATAA	MAP2K4	intronic	0.20689655172413793
13	35507486	35507514	CAAAA	NBEA	upstream	0.16666666666666666
5	180700303	180700372	CCCCAA	TRIM52-AS1	downstream	0.09090909090909091
13	95915648	95915678	TATATG	ABCC4	intronic	0.2
10	5477437	5477535	TAGA	NET1	intronic	0.3684210526315789
15	91043192	91043221	TTTTG	IQGAP1	intronic	0.4
4	153538120	153538164	CCCA	TMEM154	downstream	0.0
7	116823149	116823185	TTTG	ST7-OT3	intronic	0.2222222222222222
12	105245145	105245170	TTTA	SLC41A2	intronic	0.14285714285714285
6	162949834	162949863	CAAAA	PRKN	intronic	0.0
7	72316685	72316726	TTG	SBDSP1	upstream	0.3076923076923077
16	31281452	31281512	TTTCC	ITGAM	intronic	0.5
17	65347508	65347547	TAA	PSMD12	intronic	0.3333333333333333
19	2638739	2638762	GGGGA	GNG7	intronic	0.25
3	121205768	121205809	GAAAA	POLQ	intronic	0.14285714285714285
1	228256488	228256649	ATAGG	WNT3A	downstream	0.13793103448275862
9	28903440	28903490	TTCA	LINGO2	upstream	0.08333333333333333
14	81206838	81206906	TAGA	CEP128	intronic	0.2222222222222222
1	15376514	15376706	AGTAG	KAZN	intronic	0.5333333333333333
11	86868843	86868877	GGGAGA	TMEM135	intronic	0.0
3	236565	236623	TTCC	CHL1;CHL1-AS2	downstream	0.25
4	85825065	85825091	CCTG	WDFY3	intronic	0.14285714285714285
22	45280350	45280533	CACCAT	PHF21B	intronic	0.24444444444444444
9	125542339	125542398	TTCC	OR5C1	upstream	0.06666666666666667
16	6506023	6506056	GAAA	RBFOX1	intronic	0.0
X	22070119	22070191	TCTA	PHEX	intronic	0.05555555555555555
3	65936625	65936749	GGAA	MAGI1-IT1	intronic	0.25
4	1019795	1019897	CACG	FGFRL1	UTR	0.3333333333333333
16	49564729	49564759	CAGGG	ZNF423	intronic	0.2
11	86998740	86998762	TATG	TMEM135	intronic	0.16666666666666666
11	85986068	85986093	TTG	EED	intronic	0.1111111111111111
19	46792175	46792198	CGGA	HIF3A	upstream	0.375
13	22276124	22276158	TAAAAA	FGF9	UTR	0.16666666666666666
1	33200079	33200092	TATATG	KIAA1522	upstream	0.5
7	91958216	91958283	CATATA	ANKIB1	intronic	0.09090909090909091
X	153805026	153805088	TAGA	CTAG1A;CTAG1B;FAM223A;FAM223B	upstream	0.05555555555555555
12	106975831	106976008	CAGAGA	LOC100287944	intronic	0.08
16	23707678	23707701	TTTTG	ERN2	intronic	0.0
1	204006001	204006025	CAAG	LINC00303	intronic	0.16666666666666666
1	10517729	10517757	CAAAA	CENPS-CORT;CORT;DFFA	UTR	0.0
8	134593853	134593885	TTCA	ST3GAL1	downstream	0.2727272727272727
11	27612378	27612404	TTG	BDNF-AS	intronic	0.3333333333333333
5	57402124	57402180	CATATA	LINC02101	downstream	0.1
16	6743410	6743475	CAT	RBFOX1	intronic	0.09523809523809523
20	30027448	30027470	TTG	DEFB123	upstream	0.3333333333333333
1	161944704	161944732	CAAA	OLFML2B	downstream	0.14285714285714285
6	7727511	7727543	CAG	BMP6	exonic	0.1
7	158890883	158890907	CAGGG	VIPR2	intronic	0.0
8	106405523	106405620	TTTC	ZFPM2	intronic	0.1724137931034483
11	75014031	75014061	TTA	ARRB1	intronic	0.1
9	125741153	125741202	TTTTA	RABGAP1	intronic	0.1
6	45129959	45129982	GAA	SUPT3H	intronic	0.1111111111111111
X	68373751	68373771	TTTG	PJA1	downstream	0.2
1	68348792	68348845	TCCA	GNG12-AS1	intronic	0.21428571428571427
12	70659879	70659901	TTA	CNOT2	intronic	0.14285714285714285
16	1779569	1779645	CGGGG	MAPK8IP3	exonic	0.2727272727272727
2	2314080	2314254	CACTA	MYT1L	intronic	0.0967741935483871
2	62084906	62084926	TTA	FAM161A	downstream	0.3333333333333333
3	85536635	85536815	GGA	CADM2	intronic	0.07017543859649122
15	59902650	59902829	TCCC	GCNT3	intronic	0.3283582089552239
18	72601230	72601287	TCTG	ZNF407	intronic	0.06666666666666667
10	35824430	35824487	TATATG	CCNY	intronic	0.1111111111111111
5	140092563	140092595	TTTTA	VTRNA1-2;VTRNA1-1;ZMAT2	downstream	0.0
13	46599391	46599456	TCTA	ZC3H13	intronic	0.0625
7	123263276	123263308	TGAA	LOC102724555	intronic	0.125
10	63756110	63756133	TTA	ARID5B	intronic	0.14285714285714285
2	198840545	198840568	CAA	PLCL1	intronic	0.375
3	36784788	36784827	TAAAA	DCLK3	upstream	0.4444444444444444
11	88773514	88773543	CAAAAA	GRM5	intronic	0.0
9	43002734	43002781	TTTG	GXYLT1P3	downstream	0.15384615384615385
19	14568494	14568515	TTCTC	PKN1	intronic	0.5
X	30873882	30873914	CTA	TAB3	intronic	0.09090909090909091
8	87173690	87173741	TCTA	ATP6V0D2	downstream	0.2727272727272727
19	20737979	20738006	TTTTC	ZNF737	intronic	0.16666666666666666
8	141130610	141131065	TCCA	TRAPPC9	intronic	0.028846153846153848
17	27271727	27271750	TAAA	LOC101927018	exonic	0.0
18	39595169	39595198	CAAA	PIK3C3	intronic	0.14285714285714285
3	187082065	187082089	CAAA	RTP4	upstream	0.0
10	98422691	98422722	TAAA	PIK3AP1	intronic	0.0
1	23096643	23096803	TGGA	EPHB2	intronic	0.09090909090909091
18	74770415	74770461	CCCCAG	MBP	intronic	0.14285714285714285
7	44752285	44752311	TTGG	OGDH	downstream	0.0
16	51167162	51167185	GGGA	SALL1	downstream	0.3333333333333333
9	116638356	116638467	CGCGG	ZNF618	upstream	0.16666666666666666
8	95511555	95511602	CATA	VIRMA	exonic	0.07692307692307693
2	203960478	203960514	TTTG	NBEAL1	intronic	0.1111111111111111
1	49710813	49710867	TTA	AGBL4	intronic	0.05555555555555555
6	43535477	43535502	TAAAA	XPO5	intronic	0.6
X	44968383	44968417	TAAA	KDM6A	intronic	1.3846153846153846
6	160133410	160133595	CCA	SOD2	intronic	0.5538461538461539
20	51640152	51640182	TTTTTG	TSHZ2	intronic	0.5
2	207800454	207800545	TCCA	CPO	upstream	0.5483870967741935
2	8808059	8808724	TGGA	ID2-AS1	intronic	0.03680981595092025
10	52621014	52621197	TAG	A1CF	intronic	0.6341463414634146
6	39604794	39604847	TTG	KIF6	intronic	0.13333333333333333
2	12188192	12188338	TCTA	MIR3681HG	intronic	0.21052631578947367
10	98911040	98911179	TAGG	SLIT1	intronic	0.15151515151515152
3	135742057	135742089	TTTTG	PPP2R3A	intronic	0.3333333333333333
9	87451849	87451920	TATAA	NTRK2	intronic	0.26666666666666666
12	102454089	102454110	CAAAAA	WASHC3	intronic	0.0
9	120047643	120047691	TGAA	ASTN2	intronic	0.08333333333333333
2	217215019	217215180	CACAC	MARCH4	intronic	0.11538461538461539
6	167758976	167758996	CAAA	TTLL2	intronic	0.2
11	69058897	69059076	CAT	MYEOV	upstream	0.9152542372881356
4	81627780	81627832	TATG	C4orf22	intronic	0.08333333333333333
14	67307685	67307767	TAGA	GPHN	intronic	0.2727272727272727
4	21803220	21803245	TTA	KCNIP4	intronic	0.125
1	49392458	49392569	TAG	AGBL4	intronic	0.07272727272727272
14	69900461	69900493	TTCTC	SLC39A9	intronic	0.16666666666666666
18	50868807	50868861	TCTA	DCC	intronic	0.07142857142857142
2	242157443	242157622	CGGGG	ANO7	intronic	0.5416666666666666
1	180297349	180297462	CATA	ACBD6	intronic	0.07142857142857142
2	1959823	1960005	TCTA	MYT1L	intronic	0.6382978723404256
7	76170273	76170305	TTTTC	LOC100133091;SPDYE16	intronic	0.14285714285714285
20	36858620	36858697	CTCA	KIAA1755	intronic	0.05
4	118300423	118300443	CAAA	LINC02263	downstream	0.2
15	77776664	77776689	TTTTTG	HMG20A	UTR	0.25
12	109741993	109742133	GAAA	FOXN4	intronic	0.2222222222222222
19	37868021	37868051	TTTA	ZNF527	intronic	0.0
2	38230689	38230778	TAGA	RMDN2-AS1	intronic	0.17391304347826086
7	55235147	55235217	TGG	EGFR	intronic	0.375
9	75341143	75341252	TATATG	TMC1	intronic	0.14285714285714285
1	51961009	51961036	TTTTTA	EPS15	intronic	0.0
11	84052308	84052373	TGG	DLG2	intronic	0.1111111111111111
1	7014193	7014215	CAGC	CAMTA1	intronic	0.0
4	57871728	57871759	TTTC	POLR2B	intronic	0.2222222222222222
17	12699453	12699484	TCTA	ARHGAP44	intronic	0.14285714285714285
19	51010124	51010313	CCCA	JOSD2	intronic	0.06976744186046512
9	127709873	127709982	CATATA	SCAI	UTR	0.1111111111111111
19	52092506	52092543	TATG	ZNF175	UTR	0.2
4	97366287	97366311	TTA	LINC02267	intronic	0.14285714285714285
9	98645268	98645291	TTTG	ERCC6L2	intronic	0.16666666666666666
12	13076640	13076647	TCCC	MIR614	upstream	1.5
13	27171581	27171607	TTG	WASF3	intronic	1.6363636363636365
7	73863316	73863356	TCCC	GTF2IRD1	upstream	0.4
12	102422524	102422633	TAA	WASHC3	intronic	0.027777777777777776
3	182924661	182924820	GGAA	MCF2L2	intronic	0.2857142857142857
10	28171098	28171165	GAAA	ARMC4	intronic	0.25
12	5751154	5751184	ATG	ANO2	intronic	0.1111111111111111
20	1170608	1170788	TTC	TMEM74B	upstream	0.19875776397515527
9	18757297	18757323	TCC	ADAMTSL1	intronic	0.1111111111111111
6	145075196	145075290	TCTA	UTRN	intronic	0.08333333333333333
5	133640798	133640825	TTA	CDKL3	intronic	0.1111111111111111
4	96286475	96286614	TATAA	UNC5C	intronic	0.07142857142857142
6	75336971	75337007	CAA	LOC101928516	intronic	0.08333333333333333
1	15504184	15504206	ATTG	TMEM51	intronic	0.5
16	27977837	27977907	TGAA	GSG1L	intronic	0.058823529411764705
3	52993860	52993892	TTG	SFMBT1	intronic	0.09090909090909091
5	16771995	16772018	TTA	MYO10	intronic	0.14285714285714285
9	125839889	125839972	TATTG	RABGAP1	intronic	0.375
7	57243915	57243962	TTTA	GUSBP10	downstream	0.2
12	93500059	93500095	TTTTG	LOC643339	intronic	0.2857142857142857
7	65234848	65234872	TTTA	LOC441242	upstream	0.0
6	36875051	36875090	TTTTG	C6orf89	intronic	0.125
10	65339882	65339906	TTG	REEP3	intronic	0.4444444444444444
16	81144238	81144356	GGGTG	PKD1L2	intronic	0.10526315789473684
18	47780822	47780844	CAAAA	CFAP53	intronic	0.4
15	59044523	59044545	TTAA	ADAM10	upstream	0.0
12	111387756	111387779	TTTAA	LOC105369980	intronic	0.5
9	72373731	72373793	TAAAA	PTAR1	intronic	0.08333333333333333
4	87668683	87668748	CAG	PTPN13	intronic	0.11764705882352941
11	70705157	70705254	TGGA	SHANK2	intronic	0.041666666666666664
13	34423195	34423234	CAGA	RFC3	intronic	0.2727272727272727
1	169134536	169134567	TAAA	NME7	intronic	0.25
20	21612318	21612400	TCTA	LINC01726	upstream	0.13636363636363635
1	217829885	217829931	TATG	SPATA17	intronic	0.18181818181818182
12	108694243	108694274	TGAA	CMKLR1	intronic	0.25
10	70254304	70254330	GGAA	SLC25A16	intronic	0.2857142857142857
1	119591711	119591732	TAAAA	WARS2-IT1	intronic	0.25
3	44494740	44494780	TATATG	ZNF445	intronic	0.0
12	19434698	19434731	TTG	PLEKHA5	intronic	0.16666666666666666
X	51481650	51481677	TTTTG	GSPT2	upstream	0.16666666666666666
1	229574698	229574735	TGAA	ACTA1;NUP133	downstream	0.1111111111111111
17	75176112	75176190	TTATG	SEC14L1	intronic	0.3125
10	47701669	47701701	TTG	ANTXRL	downstream	0.09090909090909091
11	40139667	40139828	TATAA	LRRC4C	intronic	0.06896551724137931
5	107668624	107668664	CAAAAA	FBXL17	intronic	0.2857142857142857
2	120623311	120623366	TATATG	PTPN4	intronic	0.1111111111111111
2	47361165	47361204	CATATA	STPG4	intronic	0.16666666666666666
8	48819939	48819971	CATA	PRKDC	intronic	0.625
12	119560048	119560165	GGAA	SRRM4	intronic	0.12903225806451613
12	105243606	105243635	TAAG	SLC41A2	intronic	0.0
15	71276960	71276985	TTA	LRRC49	intronic	0.2
10	68458752	68458829	CATATA	CTNNA3	intronic	0.08333333333333333
X	29563295	29563359	TCTA	IL1RAPL1	intronic	0.26666666666666666
10	81206432	81206457	CCCCCG	ZCCHC24	upstream	0.0
6	163208507	163208653	TATATG	PACRG	intronic	0.12
15	49227384	49227419	TGAA	SHC4	intronic	0.0
6	64470511	64470542	TATG	EYS	intronic	0.125
20	1164002	1164028	TGAA	TMEM74B	intronic	0.0
6	38592378	38592403	TAAAAA	BTBD9	intronic	0.25
3	156182274	156182298	TAA	KCNAB1	intronic	0.2222222222222222
19	51313583	51313743	TTGGGG	C19orf48;LINC01869;SNORD88C;KLK1	upstream	0.17391304347826086
3	10435413	10435462	TCCTG	ATP2B2	intronic	0.1111111111111111
1	242472624	242472644	CAA	PLD5	intronic	0.5
1	27082535	27082583	TTTTTG	ARID1A	intronic	0.125
7	42096389	42096428	TAAA	GLI3	intronic	0.1
X	41219250	41219276	TAAA	DDX3X	intronic	0.14285714285714285
15	74585740	74585786	TCCA	CCDC33	intronic	0.08333333333333333
1	226887426	226887468	GAAA	ITPKB	intronic	0.1
19	51731924	51731958	TTTTG	CD33	intronic	0.2857142857142857
13	40136659	40136843	CATATA	LHFP	intronic	0.37777777777777777
6	78468786	78468809	TTTG	MEI4	intronic	0.16666666666666666
22	43045141	43045199	GGGTG	CYB5R3	intronic	0.2
12	93631758	93631800	GGAA	LOC643339	upstream	0.1
2	33522799	33522830	CAAAA	LTBP1	intronic	0.0
7	1543667	1543701	CTCG	INTS1	intronic	0.2857142857142857
1	120833539	120833570	TTA	FAM72B	downstream	0.1
9	4514639	4514666	TTGGGG	SLC1A1	intronic	0.0
11	106754106	106754131	TTCA	GUCY1A2	intronic	0.0
20	20605687	20605876	CCTG	RALGAPA2	intronic	0.075
3	2579424	2579469	TCCA	CNTN4	intronic	0.0
1	204527032	204527065	TAA	MDM4	UTR	0.2
X	132776829	132776863	GAAAA	GPC3	intronic	0.2857142857142857
6	24556390	24556431	TCCCC	KIAA0319	intronic	0.25
21	43517625	43517649	TTTTTG	UMODL1	intronic	0.0
7	107838783	107838804	TTTTTA	NRCAM	intronic	0.0
8	142499495	142499519	TGAA	MROH5	intronic	0.0
6	110587042	110587105	TCC	METTL24	intronic	0.3333333333333333
7	2554743	2554912	TCCA	LFNG	intronic	5.574468085106383
10	114792889	114792929	TTTTC	TCF7L2	intronic	0.125
20	31584256	31584434	TCCA	SUN5	intronic	0.08333333333333333
10	15271401	15271556	CAT	FAM171A1	intronic	0.31683168316831684
20	52253426	52253461	GGAAA	LOC105372672	downstream	1.9
X	49080542	49080714	TTGGGG	CACNA1F	intronic	0.2
X	153847172	153847197	CAGAA	CTAG1A;CTAG1B	intronic	0.2
6	143139803	143139955	GAAA	HIVEP2	intronic	0.13513513513513514
11	74399344	74399389	CCA	CHRDL2	downstream	0.25
2	69017115	69017136	TTA	ARHGAP25	intronic	0.16666666666666666
1	11703804	11703860	CAT	FBXO2	downstream	0.125
12	112950871	112950891	TTA	PTPN11	downstream	0.0
2	160295592	160295616	TTC	BAZ2B	exonic	0.125
3	2508626	2508669	TTTC	CNTN4	intronic	0.25
12	48559127	48559196	ATTG	ASB8	intronic	0.0
12	112160173	112160212	TTTA	ACAD10	intronic	0.18181818181818182
7	130700916	130700942	TTTTG	LINC-PINT	intronic	0.0
1	167501279	167501299	TTTA	CREG1	intronic	0.4
10	83958047	83958076	TTTTG	NRG3	intronic	0.3333333333333333
7	158234699	158234878	TGG	PTPRN2	intronic	0.3442622950819672
16	70885646	70885670	CAAAA	HYDIN	intronic	0.4
2	141221764	141221787	TAA	LRP1B	intronic	2.111111111111111
14	31900519	31900543	CAAAA	LOC101927124	intronic	0.2
17	21148210	21148255	TCCA	NATD1	intronic	0.3333333333333333
10	15588811	15588889	GGGAA	ITGA8	intronic	0.125
6	83807556	83807633	TTTTA	DOPEY1	intronic	0.0625
10	77687800	77687840	CAT	LRMDA	intronic	0.21428571428571427
2	44419299	44419324	TTATG	PPM1B	intronic	0.2857142857142857
11	55727520	55727560	TTA	OR10AG1	upstream	0.15384615384615385
14	89658926	89659097	TATAA	FOXN3	intronic	0.06666666666666667
11	102353645	102353676	CAAA	LOC102723838	intronic	0.125
18	67686686	67686764	CATATA	RTTN	intronic	0.16666666666666666
2	88153617	88153642	TTA	RGPD1	intronic	0.125
20	5830758	5830797	TAA	C20orf196	intronic	0.2857142857142857
2	211354468	211354480	GGAA	CPS1	intronic	0.6666666666666666
20	2811475	2811509	TTA	VPS16;PCED1A	downstream	0.09090909090909091
2	142249923	142249952	CAAAA	LRP1B	intronic	0.16666666666666666
13	93514867	93514923	TAGA	GPC5	intronic	0.21428571428571427
8	102534504	102534535	TAA	GRHL2	intronic	0.16666666666666666
X	102090699	102090721	TTG	LINC00630	intronic	0.25
12	30912839	30912881	TTAA	LOC645485	intronic	0.09090909090909091
7	158386829	158386983	TGG	PTPRN2;LINC01022;MIR5707	downstream	0.4318181818181818
17	10241791	10241811	TAA	MYH13	intronic	0.16666666666666666
20	3343916	3343940	TTTTG	C20orf194	intronic	0.2
20	29977619	29977651	CTAAT	DEFB119	intronic	0.16666666666666666
5	108158399	108158507	TTTTA	FER	intronic	0.13043478260869565
8	143076130	143076159	TCCA	MIR4539	upstream	1.8888888888888888
X	86770031	86770217	TTATA	KLHL4	upstream	0.36363636363636365
3	7249858	7249895	TTCA	GRM7	intronic	0.1111111111111111
1	241083554	241083722	TGG	RGS7	exonic	0.16216216216216217
X	69998473	69998521	TTTG	TEX11	intronic	0.15384615384615385
9	14693153	14693197	TGGGGG	ZDHHC21	intronic	0.14285714285714285
1	32393781	32393880	TATAA	PTP4A2	intronic	0.1
8	10578181	10578337	TGGA	LOC102723313;SOX7	downstream	0.06896551724137931
7	28736475	28736546	CATA	CREB5	intronic	0.9
1	115823673	115823754	TATG	NGF	upstream	0.05
8	32619078	32619131	TTTTA	NRG1	intronic	0.4444444444444444
3	123249044	123249064	CAAA	HACD2	intronic	0.2
7	136686875	136686912	TTTTG	LOC349160	intronic	0.125
X	85759480	85759518	TTTA	DACH2	intronic	0.2
12	57633630	57633659	TCTCTG	NDUFA4L2	intronic	0.8
17	9825499	9825546	ATG	GAS7	intronic	0.13333333333333333
15	100943005	100943034	TTC	CERS3	exonic	0.1
20	31515128	31515153	TTTA	EFCAB8	intronic	0.16666666666666666
15	90585724	90585754	CAAT	ZNF710	intronic	0.14285714285714285
18	4262916	4262943	TTA	DLGAP1	intronic	0.2222222222222222
19	49660145	49660343	TCTCTG	HRC;TRPM4;PPFIA3	upstream	0.8620689655172413
7	39803293	39803318	TTTTC	LINC00265	intronic	0.2
13	72228521	72228652	TAAAA	DACH1	intronic	0.21428571428571427
9	19574519	19574557	CTA	SLC24A2	intronic	0.07692307692307693
1	78353597	78353698	TTC	NEXN-AS1	exonic	0.41509433962264153
5	114930900	114930931	CAAT	TICAM2;TMED7-TICAM2	intronic	0.0
5	90665573	90665595	CAA	ARRDC3	UTR	0.125
X	16713125	16713149	CAA	CTPS2	intronic	1.1111111111111112
18	42288699	42288732	GAAAA	SETBP1	intronic	0.6
18	3511276	3511314	TTTTG	DLGAP1	intronic	0.16666666666666666
7	75739260	75739329	TAGA	GTF2IP7	upstream	0.058823529411764705
5	83665024	83665121	CATATA	EDIL3	intronic	0.11764705882352941
6	74940222	74940246	CAAA	LOC101928516	intronic	0.16666666666666666
2	116429813	116429840	TTGG	DPP10	intronic	0.0
19	42421422	42421492	TCTCTG	ARHGEF1	intronic	0.16666666666666666
3	40503520	40503552	CTG	RPL14	exonic	0.38461538461538464
5	156195935	156195958	CAAA	SGCD	downstream	0.16666666666666666
12	131622354	131622385	CCCG	ADGRD1	intronic	0.14285714285714285
1	148925139	148925164	CAA	NBPF25P	upstream	0.07142857142857142
2	220016690	220016714	TAA	NHEJ1	intronic	0.125
6	91006500	91006537	CTG	BACH2	UTR	0.16666666666666666
10	71561577	71561616	GGA	COL13A1	upstream	0.4166666666666667
3	29602915	29602962	TTG	RBMS3	intronic	0.125
21	19976189	19976257	TTA	MIR548XHG	intronic	0.045454545454545456
17	15466916	15467032	CGGGG	TVP23C;TVP23C-CDRT4	upstream	0.47058823529411764
6	135609967	135609991	CAAAA	AHI1	intronic	0.2
3	26693086	26693118	TGAA	LRRC3B	intronic	0.25
10	77392513	77392543	TTTAG	LRMDA	upstream	0.0
8	76394571	76394607	TCCCC	HNF4G	intronic	0.2
5	109063945	109063971	TTTA	MAN2A1	intronic	0.14285714285714285
1	77990582	77990612	TTTG	AK5	intronic	0.14285714285714285
X	52684684	52684709	TTTTA	SSX7	intronic	0.375
1	46664190	46664231	CGG	POMGNT1	intronic	0.2857142857142857
3	7180741	7180817	TTATA	GRM7	intronic	0.13333333333333333
16	19627290	19627320	TAA	C16orf62	intronic	0.08333333333333333
13	102998953	102999005	CATATA	FGF14-IT1	intronic	0.125
3	173424481	173424607	CATATA	NLGN1	intronic	0.2222222222222222
3	67559965	67559989	TTCA	SUCLG2	intronic	0.16666666666666666
8	37784554	37784600	TCTCCC	GOT1L1	downstream	0.7272727272727273
11	64362686	64363122	TGGA	SLC22A12	intronic	0.24074074074074073
2	208063518	208063572	TCTA	LOC101927865	intronic	0.07142857142857142
9	69094766	69094812	TCC	PGM5P2	intronic	0.125
16	61866222	61866341	TAGA	CDH8	intronic	0.12903225806451613
19	39634733	39634836	TAGA	PAK4	intronic	0.8333333333333334
19	43852563	43852585	TTTA	CD177;PRG1	upstream	0.16666666666666666
10	116548082	116548126	TAAA	LOC101927692	downstream	0.36363636363636365
9	94957016	94957037	TAAA	PRSS47	upstream	0.2
14	86508265	86508308	CATATA	LINC02328	intronic	0.14285714285714285
10	70384349	70384505	TTTC	TET1	intronic	0.1794871794871795
9	28876230	28876265	TTA	LINGO2	upstream	0.15384615384615385
19	37707181	37707203	TTTA	ZNF383;ZNF585B	upstream	0.16666666666666666
19	55795061	55795239	TCTCTG	BRSK1;HSPBP1	intronic	0.07692307692307693
3	33622056	33622076	CAA	CLASP2	intronic	0.0
8	124064480	124064515	GGGGA	DERL1	intronic	0.14285714285714285
3	134705970	134706009	TAA	EPHB1	intronic	1.2857142857142858
13	93495601	93495646	AATTG	GPC5	intronic	0.0
2	150487699	150487729	TTTTA	LOC101929231	intronic	0.16666666666666666
7	131166944	131166973	TTCA	MKLN1	intronic	0.14285714285714285
X	19063409	19063441	TTA	ADGRG2	intronic	0.46153846153846156
1	51425552	51425582	CCG	FAF1	UTR	0.1
7	101504888	101504912	GGGTG	CUX1	intronic	0.25
17	72587401	72587431	TAA	C17orf77;CD300LD	intronic	0.3333333333333333
13	49649939	49649962	CCCCCA	FNDC3A	intronic	0.25
X	2762486	2762662	TATATG	GYG2	intronic	0.7666666666666667
11	68780760	68780793	AGGGGG	MRGPRF-AS1	exonic	0.2
9	94397282	94397375	GGA	MIR3910-1;MIR3910-2	intronic	0.265625
1	108015344	108015369	TTTTG	NTNG1	intronic	0.4
11	72810310	72810334	CAAAA	FCHSD2	intronic	0.2
11	100559451	100559485	TTTA	ARHGAP42	intronic	0.0
17	54670725	54670771	CCG	NOG	upstream	0.06666666666666667
19	13404860	13404919	TAA	CACNA1A	intronic	0.0625
7	158256758	158256801	CAT	PTPRN2	intronic	0.16666666666666666
1	43760080	43760107	TAA	C1orf210;TIE1	upstream	0.1111111111111111
4	86665192	86665214	CAAAAA	ARHGAP24	intronic	0.0
6	144783025	144783046	TTTTG	UTRN	intronic	0.25
8	97647432	97647466	TTTA	CPQ	upstream	0.3
16	88898076	88898255	GGGTG	GALNS	intronic	0.23333333333333334
2	10818034	10818077	CATATA	NOL10	intronic	0.42857142857142855
9	128509222	128509268	CCG	LOC51145;PBX3	upstream	0.13333333333333333
7	64499073	64499257	CGGGG	CCT6P3	intronic	0.16666666666666666
8	128798039	128798069	CAAA	PVT1	upstream	0.14285714285714285
3	58269263	58269341	TGGA	ABHD6	intronic	0.9444444444444444
5	169304659	169304685	TAGA	DOCK2;FAM196B	intronic	0.0
9	139508578	139508629	GGCTG	LINC01451	upstream	0.1
6	146978487	146978512	GGAA	ADGB	intronic	0.3333333333333333
10	105500558	105500594	TTCC	SH3PXD2A	intronic	0.2
12	10398603	10398623	TTTG	KLRD1	intronic	0.0
19	10085335	10085457	TTGGGG	COL5A3	intronic	0.17647058823529413
11	63777793	63778059	TTGG	MACROD1	intronic	0.12698412698412698
15	59981563	59981611	CGG	BNIP2	exonic	0.125
18	2893508	2893535	TGAA	EMILIN2	intronic	0.14285714285714285
20	33317338	33317378	CAAAA	NCOA6	intronic	0.4
19	57990688	57990719	TTTA	ZNF419;ZNF772	intronic	0.4444444444444444
12	53067683	53067720	CAT	KRT1	downstream	0.16666666666666666
16	20999713	20999748	TTATA	DNAH3	intronic	0.14285714285714285
16	15858978	15859148	TGGA	MYH11	intronic	0.9230769230769231
11	124816176	124816198	TTTA	CCDC15;HEPACAM	upstream	0.25
20	16419574	16419609	CAAAA	KIF16B	intronic	0.14285714285714285
1	144295444	144295474	TAAA	NBPF19;NBPF20	intronic	0.10526315789473684
10	122633690	122633747	TTTTG	WDR11	intronic	0.25
7	100490472	100490600	CAGA	ACHE	intronic	0.1111111111111111
X	37262898	37262934	TAAAA	PRRG1	intronic	0.14285714285714285
17	29292388	29292426	TATATG	DPRXP4;RNF135;ADAP2	exonic	0.16666666666666666
1	49090762	49090818	TTCC	AGBL4	intronic	0.5714285714285714
9	35597655	35597665	TTATA	TESK1	downstream	0.0
1	235351017	235351042	CATATA	ARID4B	intronic	0.25
1	241319406	241319505	TAGA	RGS7	intronic	0.11538461538461539
9	90194710	90194769	TCCA	DAPK1	intronic	0.06666666666666667
2	54591462	54591497	CAAAAA	C2orf73	intronic	0.0
3	168487957	168488001	TTTTTA	EGFEM1P	intronic	0.125
6	29456785	29456920	TTATA	MAS1L	downstream	0.07142857142857142
6	134325572	134325628	TATATG	SLC2A12	intronic	0.1111111111111111
7	8707617	8707640	TTG	NXPH1	intronic	0.14285714285714285
12	124086059	124086093	CAA	DDX55;TMED2	upstream	0.3333333333333333
3	189553704	189553758	TAA	TP63	intronic	0.35294117647058826
7	99729027	99729056	TTTC	CNPY4;MBLAC1	intronic	2.1
11	1148956	1149308	CTCA	MUC5AC	upstream	0.21714285714285714
10	104999914	104999955	TTCA	RPEL1	upstream	0.09090909090909091
1	212464739	212464763	CAAAA	PPP2R5A	intronic	0.0
6	49669555	49669725	TTATA	CRISP2	intronic	0.6764705882352942
1	25632074	25632110	TTG	RHD;RSRP1	intronic	0.14285714285714285
7	141242719	141242743	CAAA	AGK	intronic	0.16666666666666666
3	8913661	8913685	TTG	RAD18	intronic	0.25
X	79672172	79672193	TTTC	FAM46D	intronic	0.16666666666666666
2	36582746	36582771	AGGGGG	CRIM1;LOC100288911	upstream	0.8
8	134234092	134234324	TGGA	WISP1	intronic	0.05263157894736842
16	86544210	86544245	CGG	FOXF1	exonic	0.16666666666666666
1	52560506	52560561	TAGA	BTF3L4	downstream	0.07142857142857142
12	92556561	92556587	TTTTA	LOC101928617	intronic	0.2
19	12948220	12948263	TTCA	MAST1;RTBDN	intronic	0.09090909090909091
8	6850872	6850903	TTTC	DEFT1P;DEFT1P2;DEFA1;DEFA1B	downstream	0.7692307692307693
6	124698395	124698424	TTCC	NKAIN2	intronic	0.14285714285714285
4	15804110	15804198	TTTTA	CD38	intronic	0.21052631578947367
15	50351715	50351752	TGAA	ATP8B4	intronic	0.1111111111111111
10	18175209	18175287	TTCC	MRC1	intronic	0.21052631578947367
X	137718618	137718648	CAAA	FGF13	intronic	0.375
10	129180222	129180263	TGGA	DOCK1	intronic	0.2
1	215170390	215170450	TAAA	KCNK2	upstream	0.0
16	67063020	67063116	CGG	CBFB	UTR	0.25
X	153625953	153626059	CGGGG	RPL10;SNORA70;DNASE1L1	intronic	0.2222222222222222
14	103388365	103388477	TCCA	AMN	upstream	0.17857142857142858
16	48208236	48208261	TGAA	ABCC11	intronic	0.0
2	160927324	160927346	CAAA	PLA2R1	upstream	1.0
12	13153169	13153361	CGGGG	HEBP1	exonic	0.42424242424242425
5	178715907	178715948	CACAG	ADAMTS2	intronic	0.125
2	214492413	214492452	TGAA	SPAG16	intronic	0.1
16	18526234	18526298	TATG	NOMO2	intronic	0.13333333333333333
12	50788017	50788040	TTTTTG	FAM186A	intronic	0.0
3	47279706	47279726	ATTG	KIF9-AS1	intronic	0.0
14	39629815	39629850	GGGGA	TRAPPC6B	intronic	0.16666666666666666
10	106487779	106487842	TCTA	SORCS3	intronic	0.1875
14	80103632	80103668	TTA	NRXN3	intronic	0.0
8	96660056	96660094	TTTTA	C8orf37-AS1	intronic	0.125
3	178492104	178492133	GAAA	KCNMB2-AS1	intronic	0.14285714285714285
8	82562984	82563004	TTCA	IMPA1	downstream	0.3333333333333333
7	64362392	64362458	TTATA	ZNF273	intronic	0.07692307692307693
11	70215637	70215657	TTTA	PPFIA1	intronic	0.2
18	72618623	72618802	TATATG	ZNF407	intronic	0.07407407407407407
16	65579738	65579767	GGGA	LINC00922	intronic	0.14285714285714285
12	107856603	107856775	ATG	BTBD11	intronic	0.28
1	172121022	172121042	TTTG	DNM3	intronic	0.0
X	48814663	48814750	CCG	OTUD5	exonic	0.22727272727272727
7	8248039	8248061	TAAAAA	ICA1	intronic	0.25
5	175561221	175561369	CAGAG	LOC100507387;LOC643201	upstream	0.15384615384615385
X	76991289	76991329	TAAA	ATRX	intronic	0.1
20	30813905	30813933	TTTTG	POFUT1	intronic	0.16666666666666666
13	28942677	28942791	ATG	FLT1	exonic	0.08108108108108109
1	228507969	228508393	TCCA	OBSCN	intronic	0.031578947368421054
1	36542943	36543011	TAA	TEKT2	downstream	0.2857142857142857
3	188422545	188422571	TTG	LPP	intronic	0.2
1	113572511	113572523	TTTTTA	LOC100996251	intronic	0.5
17	11601437	11601598	TATAA	DNAH9	intronic	0.29411764705882354
3	127405344	127405405	CTCA	ABTB1;MGLL	downstream	0.07142857142857142
5	19522010	19522033	TTTA	CDH18	intronic	0.0
1	41621179	41621206	CAAA	SCMH1	intronic	0.14285714285714285
4	104041258	104041280	CAAA	CENPE	intronic	0.0
3	50802348	50802371	TTTTG	DOCK3	intronic	0.0
6	140097154	140097227	CAA	LOC100132735	upstream	0.25
12	24132810	24132847	GCTG	SOX5	upstream	0.14285714285714285
1	227837554	227837577	TTA	ZNF678	intronic	0.125
14	60337470	60337622	CCG	RTN1	UTR	0.06818181818181818
14	98147328	98147379	TTCA	LINC02291	intronic	0.08333333333333333
14	106126302	106126471	CACAT	ELK2AP	downstream	0.06896551724137931
6	116440901	116440957	TTTTTG	COL10A1	UTR	0.1111111111111111
6	167890743	167890786	TTTTC	LOC105378127	upstream	0.1111111111111111
5	80706268	80706300	TATG	RNU5D-1;RNU5E-1	downstream	0.11764705882352941
1	24473314	24473341	CAAAA	IL22RA1;IFNLR1	upstream	0.0
1	240083784	240083839	TCCA	CHRM3	upstream	3.2142857142857144
4	86744243	86744273	TTTC	ARHGAP24	intronic	0.125
14	55453171	55453195	CACAC	WDHD1	intronic	0.0
15	30072145	30072172	CAAA	TJP1	intronic	0.14285714285714285
9	4481481	4481507	TTAA	SLC1A1	upstream	0.16666666666666666
2	72903256	72903286	GAA	EXOC6B	intronic	0.23076923076923078
17	77387709	77387794	CGTG	RBFOX3	intronic	0.1875
20	4727159	4727217	TTTTA	PRNT	upstream	0.6
2	12340404	12340447	TTCA	MIR3681HG	intronic	0.1
19	54482251	54482275	GGGTG	CACNG8	intronic	0.25
2	222363912	222363988	TAAAA	EPHA4	intronic	0.06666666666666667
19	10338985	10339020	CAAAA	S1PR2	intronic	0.16666666666666666
1	26176702	26176731	CAA	AUNIP	intronic	0.09090909090909091
11	88799009	88799099	CGG	GRM5	UTR	0.125
20	46993940	46994008	TGAG	LINC00494	exonic	0.1875
10	79670886	79670907	ATTG	DLG5	intronic	0.0
1	45915228	45915251	TTAA	TESK2	intronic	0.2
15	42374601	42374628	TTCA	PLA2G4D	intronic	0.0
X	47452440	47452470	TTTTG	SYN1	intronic	0.3333333333333333
20	44759978	44760031	CAA	CD40	downstream	0.05263157894736842
19	44129730	44129754	TAA	CADM4	intronic	0.2222222222222222
19	14787715	14787883	ATGGTG	ADGRE3	intronic	0.07407407407407407
11	32914820	32914863	CAG	QSER1	UTR	0.07142857142857142
6	29562369	29562391	TAA	GABBR1;OR2H2	intronic	0.25
6	11756567	11756591	TAA	ADTRP	intronic	0.14285714285714285
8	29077263	29077297	TAAA	KIF13B	intronic	0.1111111111111111
7	154760540	154760563	CTG	PAXIP1	exonic	0.6666666666666666
17	72845191	72845219	GGGA	GRIN2C	intronic	0.14285714285714285
6	46883025	46883053	TAA	ADGRF5	intronic	0.1111111111111111
12	117226540	117226593	TGGA	RNFT2	intronic	0.07692307692307693
3	146291844	146291870	CATTT	PLSCR5	downstream	0.0
22	18054895	18054918	TTA	SLC25A18	intronic	1.0
1	249205303	249205327	TTTTC	PGBD2	intronic	0.2
5	79349893	79349923	CAAAA	THBS4	intronic	0.16666666666666666
2	191313662	191313717	TATATG	MFSD6	intronic	0.125
14	78963902	78964003	TCCA	NRXN3	intronic	0.13636363636363635
6	148708647	148708828	TTTC	SASH1	intronic	0.40350877192982454
11	47847691	47847722	CAAA	NUP160	intronic	0.125
17	19312385	19312415	TAA	RNF112	upstream	0.0
1	85359683	85359712	TCCA	LPAR3	upstream	0.2857142857142857
1	196698046	196698114	TCTA	CFH	intronic	0.02857142857142857
19	47521504	47521524	TTAA	NPAS1	upstream	0.0
1	153271763	153271811	TTCA	PGLYRP3	intronic	0.08333333333333333
3	55070458	55070478	TTTTTA	CACNA2D3	intronic	0.14285714285714285
19	14050681	14050704	TAA	PODNL1	intronic	0.125
7	111409960	111409995	TTTTTG	DOCK4	intronic	0.0
19	15072185	15072364	TGAA	SLC1A6	UTR	0.075
12	21661811	21661856	TAGA	GOLT1B	intronic	0.21428571428571427
22	33766822	33766924	TAA	LARGE1	intronic	0.06666666666666667
5	138292483	138292525	CAAAAA	SIL1	intronic	0.16666666666666666
20	30574726	30574874	CAGA	XKR7	intronic	0.058823529411764705
10	1613832	1614006	TGAG	ADARB2	intronic	0.24324324324324326
7	115664957	115664991	TTG	TFEC	intronic	0.18181818181818182
1	25728669	25728745	TCTA	RHCE	intronic	0.15
6	52521778	52521837	GGGAGA	LOC730101	upstream	0.4
8	29695337	29695405	TATG	LOC101929470	intronic	0.11764705882352941
20	40977010	40977045	TTTA	PTPRT	intronic	0.08333333333333333
14	72099827	72099891	TTATG	SIPA1L1	intronic	0.38461538461538464
8	98442929	98443101	TAGA	LOC101927066	upstream	0.16129032258064516
8	102937781	102937805	TTTA	NCALD	intronic	0.0
10	51270588	51270633	CATTT	PARGP1	intronic	0.1111111111111111
2	47579573	47579616	TATG	LOC101927043	intronic	0.09090909090909091
2	98559423	98559565	GAAA	TMEM131	intronic	0.2857142857142857
15	99191351	99191385	TCCCC	IRAIN	upstream	0.5555555555555556
20	37209843	37209882	CAGCC	ADIG	UTR	0.125
17	36689982	36690019	GGGGA	SRCIN1	intronic	0.14285714285714285
6	88213429	88213454	TAA	SLC35A1	intronic	0.0
9	71935242	71935280	TTTC	FAM189A2	upstream	0.0
X	118888371	118888480	CATA	SOWAHD	upstream	0.11538461538461539
8	134110006	134110073	TATATG	SLA;TG	intronic	0.2
6	160132091	160132271	CCA	SOD2	intronic	0.33962264150943394
5	79547098	79547156	CATA	SERINC5	intronic	0.21428571428571427
18	69245063	69245083	CAAA	LINC01541	intronic	0.16666666666666666
12	94075640	94075690	TATATG	CRADD	intronic	0.3333333333333333
16	23073637	23073667	CAAAA	USP31	exonic	0.42857142857142855
X	33255286	33255349	TCCC	DMD	intronic	0.125
15	81067771	81067791	TTG	CEMIP	upstream	0.3333333333333333
10	1255489	1255635	CACCAT	ADARB2	intronic	0.16666666666666666
19	50119193	50119218	GGAGAA	PRR12	exonic	0.25
14	70381579	70381618	TTCA	SMOC1	intronic	0.3333333333333333
17	7073297	7073324	TAA	ASGR1	downstream	0.1
3	118925696	118925730	CCCCAG	B4GALT4;UPK1B	downstream	0.0
5	111160889	111160930	TAAA	NREP	intronic	0.1
2	122009582	122009640	CTATT	TFCP2L1	intronic	0.0
11	66294755	66294798	TTCA	BBS1;ZDHHC24	intronic	0.2222222222222222
10	70212324	70212344	TTA	DNA2	intronic	0.3333333333333333
9	112214723	112214815	CATA	PTPN3	intronic	0.09090909090909091
17	40851830	40851857	CTGTG	CNTNAP1	UTR	0.16666666666666666
X	73014090	73014169	GGGAA	TSIX	exonic	0.14285714285714285
2	27945785	27945808	TTA	LINC01460	upstream	0.25
2	8298166	8298200	GAAA	LINC00299	intronic	0.1111111111111111
7	132468520	132468560	CAAAA	CHCHD3	downstream	0.14285714285714285
10	23728549	23728705	CCG	OTUD1	exonic	0.06521739130434782
7	73722795	73722815	TTCA	CLIP2	intronic	0.2
19	5975507	5975536	TTCA	RANBP3	intronic	0.14285714285714285
6	41786969	41786993	TTTTG	USP49	intronic	0.0
19	54256721	54256751	TTTA	MIR1283-2;MIR516A1;MIR516A2;MIR519A2;MIR527;MIR519A1;MIR521-1;MIR522	upstream	0.2222222222222222
14	89725898	89725922	TAAAA	FOXN3	intronic	0.2
9	75358628	75358656	GGAA	TMC1	intronic	0.14285714285714285
1	154201571	154201610	TTTTA	UBAP2L	intronic	0.125
5	22657531	22657555	CAAAA	CDH12	intronic	0.2
4	173538593	173538616	TTTA	GALNTL6	intronic	0.2857142857142857
1	67770179	67770230	TTTTTG	IL12RB2	upstream	0.1111111111111111
1	187451631	187451739	CATATA	LINC01037	downstream	0.058823529411764705
4	120227494	120227520	TTG	C4orf3	upstream	0.2857142857142857
21	43769045	43769402	CCTAG	TFF2	intronic	0.047619047619047616
9	33791905	33791972	CAGG	PRSS3	intronic	0.10526315789473684
13	100944826	100944888	TTA	PCCA	intronic	0.2777777777777778
4	30878347	30878373	TTA	PCDH7	intronic	0.0
11	3053213	3053321	TCCC	CARS-AS1	intronic	0.5238095238095238
19	17090628	17090674	TCTA	CPAMD8	intronic	0.08333333333333333
6	160877670	160877712	ATGGTG	LPAL2;SLC22A3	intronic	0.5714285714285714
12	88529668	88529708	TAAA	CEP290	UTR	0.2
1	197615173	197615255	CATATA	DENND1B	intronic	0.08333333333333333
X	131622922	131622960	CAG	MBNL3	UTR	0.16666666666666666
2	3830805	3830842	GGGAGA	DCDC2C	intronic	0.0
3	189344711	189344738	TTTG	TP63	upstream	0.16666666666666666
12	110930392	110930450	TTTA	VPS29	intronic	0.25
2	32866063	32866092	CAA	TTC27	intronic	0.18181818181818182
2	74790356	74790398	TAGA	M1AP	intronic	0.09090909090909091
10	68508404	68508447	TTAA	CTNNA3	intronic	0.09090909090909091
3	188242666	188242737	TTCC	LPP	intronic	0.4666666666666667
12	89920266	89920297	TGAA	POC1B-AS1	intronic	0.125
17	16030702	16030790	TATATG	NCOR1	intronic	0.8235294117647058
13	27677744	27677767	TAA	USP12	intronic	1.5
6	35331691	35331789	TTATA	PPARD	intronic	0.15
9	137812821	137812857	TAAA	FCN1	upstream	0.0
16	83823993	83824022	TTTTG	CDH13	intronic	0.16666666666666666
11	897127	897261	CCCCAG	CHID1	intronic	0.1
2	152138951	152138980	TTG	NMI	intronic	0.1111111111111111
6	129289412	129289451	TTCA	LAMA2	intronic	0.1111111111111111
1	175140538	175140562	TGAA	KIAA0040	intronic	0.0
1	4842625	4842663	CAAAA	AJAP1	UTR	0.125
10	51346902	51346944	GAGAA	PARGP1	intronic	0.25
13	98862238	98862284	TAA	FARP1	intronic	0.25
11	63539357	63539476	GGA	C11orf95	upstream	0.1794871794871795
11	88707542	88707591	TAGA	GRM5	intronic	0.35714285714285715
20	2908653	2908683	CAAT	PTPRA	intronic	0.0
9	101744884	101744918	ATG	COL15A1	intronic	0.16666666666666666
6	43209803	43209830	TTG	TTBK1	upstream	0.0
10	134262666	134262827	CAGCC	C10orf91	UTR	0.13333333333333333
1	180748833	180748865	GGGAGA	XPR1	intronic	0.4
13	77703841	77703880	TAAAAA	MYCBP2	intronic	0.0
6	73911162	73911182	TTG	KCNQ5	downstream	0.2857142857142857
11	11383910	11383931	CAAA	GALNT18	intronic	0.4
6	148739005	148739064	ATG	SASH1	intronic	0.05263157894736842
2	39335682	39335717	TTCA	SOS1	intronic	0.2857142857142857
11	58319162	58319186	TAAA	LPXN	intronic	0.16666666666666666
9	130291949	130292023	TTA	FAM129B	intronic	0.09090909090909091
10	3123281	3123308	CATATA	PFKP	intronic	0.2
22	36180569	36180597	CAGG	RBFOX2	intronic	0.14285714285714285
3	89474861	89474896	TATATG	EPHA3	intronic	0.16666666666666666
15	79237440	79237485	CGGGG	CTSH	intronic	0.625
3	96756814	96756837	TTTA	EPHA6	intronic	0.16666666666666666
1	216502142	216502214	TATATG	USH2A	intronic	0.08333333333333333
2	71880955	71881103	CATAA	DYSF	intronic	0.3157894736842105
11	99262930	99262971	TAAAAA	CNTN5	intronic	0.14285714285714285
1	15657856	15658128	TGGA	FHAD1	intronic	0.05970149253731343
1	70033951	70033990	CCG	LRRC7	upstream	0.15384615384615385
6	167253168	167253206	GGAGA	RPS6KA2	intronic	0.3076923076923077
15	100724241	100724261	CTG	ADAMTS17	intronic	0.0
3	2723313	2723373	TATG	CNTN4	intronic	0.14285714285714285
6	160114352	160114408	CCCCG	SOD2	UTR	0.2
14	21786624	21786652	GTTTG	RPGRIP1	intronic	0.0
7	73749822	73749850	TTTA	CLIP2	intronic	0.125
19	36359588	36359632	CTG	APLP1	exonic	0.14285714285714285
1	169505380	169505427	CTA	F5	intronic	0.0625
7	124580649	124580670	TAAAA	POT1-AS1	intronic	0.25
10	20500163	20500196	TGAA	PLXDC2	intronic	0.125
15	51246654	51246677	TTG	AP4E1	intronic	0.3333333333333333
6	20453222	20453253	TTTG	E2F3	intronic	0.25
14	20262886	20262942	TATG	OR4N2	intronic	0.07692307692307693
1	21919318	21919464	CAGAGA	RAP1GAP	upstream	0.047619047619047616
15	100194746	100194776	TAAA	MEF2A	intronic	0.3333333333333333
13	108166769	108166821	TCTA	FAM155A	intronic	0.2
11	121038140	121038164	CAAAA	TECTA	intronic	0.2
19	15288126	15288313	CAGA	NOTCH3	intronic	0.07317073170731707
11	107509876	107509897	TAA	ELMOD1	intronic	0.125
11	80468584	80468630	CATATA	LOC101928944	intronic	0.25
7	146612642	146612670	TTTG	CNTNAP2	intronic	0.14285714285714285
22	24759877	24759915	TGGGGG	SPECC1L-ADORA2A	intronic	0.0
17	38579658	38579696	TTTA	TOP2A	upstream	0.0
7	130845231	130845293	TTA	MKLN1	intronic	0.2
14	69140384	69140448	CATA	RAD51B	intronic	1.2
18	77829559	77829583	TTTTTA	RBFADN	intronic	0.0
5	37383169	37383227	TAAAA	WDR70	intronic	0.08333333333333333
12	99274578	99274601	CAA	ANKS1B	intronic	0.4444444444444444
10	30720139	30720191	CATA	MAP3K8	upstream	0.23076923076923078
9	138857216	138857237	GCCTG	UBAC1	upstream	0.25
11	125143686	125143707	TTTTG	PKNOX2	intronic	0.25
11	850607	850634	TCTCC	TSPAN4	intronic	0.2
16	29915447	29915477	TAAAA	ASPHD1	intronic	0.14285714285714285
12	105594610	105594699	TCTA	APPL2	intronic	0.38095238095238093
10	128986043	128986065	CAAG	DOCK1;FAM196A	intronic	0.5714285714285714
12	111147737	111147781	TAA	PPP1CC	upstream	0.2
5	179974728	179974750	TTTG	CNOT6	intronic	0.0
X	128939331	128939352	GGAGA	ZDHHC9	UTR	0.25
3	129199711	129199736	CAAAA	IFT122	intronic	0.2
17	49058753	49058924	TAGA	SPAG9	intronic	0.07142857142857142
1	83368277	83368319	CAA	LINC01362	upstream	0.125
6	33395626	33395715	CGG	SYNGAP1	intronic	0.12
17	45652946	45652985	TTA	NPEPPS	intronic	0.4166666666666667
7	3191771	3191821	TTA	LOC100129603	intronic	0.4375
3	188269788	188269815	CAAA	LPP	intronic	0.3333333333333333
14	76150083	76150119	GAA	TTLL5	UTR	0.09090909090909091
2	133661878	133661940	TAAA	NCKAP5	intronic	0.058823529411764705
9	124588643	124588722	TATATG	TTLL11	intronic	0.8571428571428571
12	106641398	106641431	CCG	CKAP4	exonic	0.3333333333333333
18	61545605	61545635	CCAA	SERPINB2	intronic	0.25
20	45219803	45219847	TAAA	SLC13A3	intronic	0.2727272727272727
16	15845318	15845353	CAT	MYH11	intronic	0.08695652173913043
11	74022707	74022822	CCCCG	P4HA3-AS1	intronic	0.1
10	50183751	50183981	TGGA	WDFY4	intronic	0.03636363636363636
2	58235655	58235691	GGAA	VRK2	intronic	0.2
11	101366322	101366382	TTA	TRPC6	intronic	0.21052631578947367
17	79227346	79227703	CACCAT	SLC38A10	intronic	0.17857142857142858
2	173638488	173638516	CAAAA	RAPGEF4	intronic	0.16666666666666666
6	138407431	138407451	TAA	PERP	downstream	0.8461538461538461
2	47669569	47669620	CATATA	MSH2	intronic	0.14285714285714285
11	100143219	100143262	GGAA	CNTN5	intronic	0.16666666666666666
12	107479650	107479676	CAAAA	CRY1	intronic	0.2
14	48009690	48009766	TATATG	MDGA2	intronic	0.3225806451612903
6	39770291	39770323	ATGGTG	DAAM2	intronic	0.4
X	51943232	51943266	GGGGA	MAGED4;MAGED4B;SNORA11D;SNORA11E	intronic	0.16666666666666666
3	184843168	184843223	CAA	C3orf70	intronic	0.1875
12	27647420	27647457	TTA	SMCO2	intronic	0.42857142857142855
3	189691612	189691627	TTTC	P3H2	intronic	0.3333333333333333
12	49427250	49427286	CTG	KMT2D	exonic	0.08333333333333333
18	10607530	10607673	CGGGG	LINC01887	downstream	0.8888888888888888
10	84085596	84085625	CATATA	NRG3	intronic	0.0
8	48837121	48837141	TAA	PRKDC	intronic	0.125
12	118374338	118374380	TAG	KSR2	intronic	0.5
8	141450602	141450625	GAAAA	TRAPPC9	intronic	0.2
17	31605737	31605764	TGAA	ASIC2	intronic	0.0
17	12761082	12761130	TTTA	ARHGAP44	intronic	0.2727272727272727
2	85198391	85198426	CCG	KCMF1	UTR	1.1333333333333333
22	18878724	18878797	TATAA	LINC01663	upstream	0.4666666666666667
1	31891213	31891234	TTTTA	SERINC2	intronic	0.25
7	122051151	122051184	TCCA	CADPS2	intronic	0.1111111111111111
16	11146741	11146767	TTG	CLEC16A	intronic	0.2222222222222222
15	44379935	44379986	CAT	FRMD5	intronic	0.06666666666666667
17	54281400	54281420	TTAA	ANKFN1	intronic	0.5
19	42417413	42417433	CCCG	ARHGEF1	intronic	0.3333333333333333
5	22342857	22342904	TCCC	CDH12	intronic	0.16666666666666666
3	31643844	31643870	TTG	STT3B	intronic	0.2222222222222222
11	85593179	85593200	TAA	CCDC83	intronic	0.25
16	20991511	20991670	TTATA	DNAH3	intronic	0.22580645161290322
17	70538170	70538195	TTTG	LINC00673	intronic	0.2857142857142857
1	19521760	19521789	TAA	UBR4	intronic	0.625
6	43215380	43215426	CGTG	TTBK1	intronic	0.4
2	33318877	33318901	CAT	LTBP1	intronic	0.125
4	46790106	46790172	TAAAG	COX7B2	intronic	0.15384615384615385
22	18719080	18719658	TTATA	LINC01662	upstream	0.15873015873015872
11	111783925	111783969	TCC	HSPB2-C11orf52	UTR	0.9
16	909761	909916	GTGTG	LMF1	intronic	0.5172413793103449
12	45573498	45573550	TAA	PLEKHA8P1	intronic	0.25
5	171840527	171840573	TGAA	SH3PXD2B	intronic	0.1111111111111111
12	41621465	41621489	CAA	PDZRN4	intronic	0.125
5	66230042	66230075	TTTTA	MAST4	intronic	0.14285714285714285
1	21286148	21286190	TAA	EIF4G3	intronic	0.21428571428571427
10	50017404	50017498	CACCAT	WDFY4	intronic	0.0625
4	173962325	173962366	TTTTTG	GALNTL6	UTR	0.14285714285714285
11	70702154	70702192	TGGG	SHANK2	intronic	0.0
10	70089063	70089086	CAAG	PBLD	intronic	0.16666666666666666
8	1439206	1439234	TAAAA	DLGAP2	upstream	0.5
7	106936516	106936551	TTCCC	COG5	intronic	0.42857142857142855
4	178226206	178226239	CTCA	NEIL3	upstream	0.1111111111111111
16	79756553	79756620	TGG	MAFTRR	intronic	0.3181818181818182
6	34857278	34857338	CGG	ANKS1A	exonic	0.09523809523809523
21	44114299	44114332	TTGG	PDE9A	intronic	0.125
18	34622011	34622043	TTTG	KIAA1328	intronic	0.125
10	12005326	12005354	TTCA	UPF2	intronic	0.0
4	54121364	54121400	TTTA	SCFD2	intronic	0.45454545454545453
X	133692697	133692765	CATA	LINC00629	intronic	0.2
2	54483944	54483978	TTTTG	ACYP2	intronic	0.25
3	33268785	33268850	TATTG	SUSD5	upstream	0.16666666666666666
14	80240134	80240186	TAAAAA	NRXN3	intronic	0.2222222222222222
9	71682527	71682552	CAA	FXN	intronic	0.2
17	73901669	73901703	TAA	MRPL38;TRIM65;FBF1	intronic	0.08333333333333333
7	1974423	1974713	CAGA	MAD1L1	intronic	0.06153846153846154
13	114230170	114230207	TATATG	TFDP1	upstream	0.16666666666666666
8	14363685	14363710	CAAA	SGCZ	intronic	0.125
8	26203633	26203665	TTA	PPP2R2A	intronic	0.2
14	105290627	105290712	TGGA	LINC00638	downstream	0.09090909090909091
19	14053346	14053384	TCCTG	PODNL1	intronic	0.0
17	67115863	67115911	CATA	ABCA6	intronic	0.08333333333333333
19	8171613	8171929	TGGA	FBN3	intronic	0.05714285714285714
2	70428310	70428336	CAA	TIA1	downstream	0.2
7	111899690	111899713	GAAA	ZNF277	intronic	0.16666666666666666
22	28796510	28796550	TAG	TTC28	intronic	0.45454545454545453
12	62557130	62557154	TTTTTG	FAM19A2	intronic	0.0
9	43722173	43722196	ATG	CNTNAP3P2	intronic	0.25
5	171516879	171517054	TGGA	STK10	intronic	0.13953488372093023
7	158566978	158567003	CAAA	ESYT2	intronic	0.14285714285714285
14	103548360	103548402	TGGA	LOC107984640	upstream	0.0
16	55967555	55967591	CATATA	CES5A	intronic	0.0
6	18155660	18155687	CGG	KDM1B	UTR	0.4
1	200775894	200775961	TCTA	CAMSAP2	intronic	0.17647058823529413
1	168945952	168945983	TTTG	LINC00970	intronic	0.1
9	133936032	133936059	TAA	LAMC3	intronic	0.25
8	10919099	10919133	TTCA	XKR6	intronic	0.14285714285714285
7	157446486	157446625	CACCC	PTPRN2	intronic	0.782608695652174
7	111707054	111707079	CAAAC	DOCK4	intronic	0.0
9	97505449	97505555	GAA	C9orf3	intronic	0.36585365853658536
6	17706983	17707146	CCG	LOC105374952	exonic	0.32432432432432434
12	86652062	86652115	TCTA	MGAT4C	intronic	0.14285714285714285
8	61426633	61426653	TAA	RAB2A	intronic	0.14285714285714285
9	118916606	118916646	CCG	PAPPA	exonic	0.14285714285714285
17	47213270	47213294	TAAAA	B4GALNT2	intronic	0.4
19	41230404	41230472	TCTCTG	ITPKC	intronic	0.09090909090909091
5	22173281	22173546	TATAA	CDH12	intronic	0.06818181818181818
10	116998413	116998435	TTG	ATRNL1	intronic	0.25
1	161295131	161295160	TAAA	SDHC	intronic	0.125
2	242911764	242911951	ATGGTG	LINC01237	intronic	0.17857142857142858
17	48189866	48189889	CAGG	SAMD14	UTR	0.0
8	65265550	65265575	CAAA	LOC102724623	intronic	0.16666666666666666
19	6097590	6097617	TTA	RFX2	intronic	0.125
X	154491108	154491149	TTA	RAB39B	intronic	0.07692307692307693
X	34642881	34642914	TATATG	TMEM47	downstream	0.18181818181818182
15	49440491	49440514	TATAA	COPS2	intronic	0.0
1	209768762	209768782	CAAAA	CAMK1G	intronic	0.0
7	120503323	120503349	CAA	TSPAN12	upstream	0.1111111111111111
21	22362973	22362993	TAAA	NCAM2	upstream	0.2
17	62658229	62658292	CCG	SMURF2	upstream	0.05263157894736842
X	68380142	68380177	CAGA	PJA1	downstream	0.125
8	124902936	124902966	CAA	FER1L6	intronic	0.1
19	6954358	6954453	GGAA	ADGRE4P	intronic	0.28
5	169032559	169032616	TAGA	SPDL1	downstream	0.1875
5	131587778	131587808	TAAA	PDLIM4	intronic	0.125
X	91631738	91631758	TAAA	PCDH11X	intronic	0.2
2	188260748	188260780	TTG	CALCRL	intronic	0.2727272727272727
3	5030534	5030559	GGGA	BHLHE40-AS1;BHLHE40	downstream	0.3333333333333333
4	185006947	185006983	TTCC	ENPP6	downstream	0.4
13	26042894	26042931	CGGGGG	ATP8A2	intronic	0.0
4	122624987	122625029	TGAA	ANXA5	upstream	0.0
5	145231152	145231198	CACCAT	GRXCR2	downstream	0.0
X	129624275	129624285	CAT	FAM45BP	intronic	0.15384615384615385
2	64242140	64242187	CATA	VPS54	intronic	0.08333333333333333
17	28115618	28115672	TCCC	SSH2	intronic	0.15384615384615385
16	76533440	76533467	TTTA	CNTNAP4	intronic	0.25
5	82927643	82927683	TTA	HAPLN1	downstream	0.07692307692307693
3	61210497	61210556	CATATA	FHIT	intronic	0.1111111111111111
3	68068909	68068940	CAA	FAM19A1	intronic	0.09090909090909091
8	130690726	130690753	TAA	CCDC26	intronic	0.2
7	86447263	86447302	CATA	GRM3	intronic	0.1
9	3661705	3661747	CTG	RFX3-AS1	intronic	0.2222222222222222
X	85097531	85097556	TAA	MIR1321	downstream	0.3
4	119560056	119560085	TTTTG	LOC729218	upstream	0.16666666666666666
9	123419193	123419223	TAAAA	MEGF9	intronic	0.16666666666666666
6	13010087	13010124	CCA	PHACTR1	intronic	0.2
18	28894235	28894244	TATAA	DSG1	upstream	1.0
19	33913696	33913858	TCTA	PEPD	intronic	0.23076923076923078
2	182140518	182140585	CCCTAA	LINC01934	intronic	0.36363636363636365
15	75237329	75237352	TTTA	COX5A	upstream	0.16666666666666666
22	31986937	31986975	TTTA	SFI1	intronic	0.45454545454545453
2	80411190	80411212	TAA	CTNNA2	intronic	0.125
1	149643288	149643315	GAAA	LINC00869;LOC103091866	upstream	1.9166666666666667
X	54940359	54940551	CATATA	TRO	upstream	2.72
1	34186284	34186304	TTTTA	CSMD2	intronic	0.25
19	35721121	35721149	TAAA	FAM187B	upstream	0.14285714285714285
6	123607980	123608002	CAG	TRDN	intronic	0.125
4	100427699	100427882	TTTC	C4orf17	upstream	0.7843137254901961
22	39886938	39886967	TCTG	MGAT3	UTR	0.0
4	6503300	6503332	TTCA	PPP2R2C	intronic	0.125
15	94494860	94495040	TCTA	LINC01580;LINC01581	intronic	0.30952380952380953
6	114171459	114171624	TATATG	MARCKS	upstream	0.1111111111111111
15	44756128	44756163	TAA	CTDSPL2	intronic	0.16666666666666666
3	193150527	193150550	GAAAA	ATP13A4	intronic	0.2
3	79235438	79235583	CATATA	ROBO1	intronic	0.045454545454545456
X	53675468	53675509	CAAAA	HUWE1	intronic	0.125
10	65013940	65013988	CAAA	JMJD1C	intronic	0.08333333333333333
5	78397956	78397988	TTCA	BHMT	upstream	0.125
12	53562439	53562472	TAA	CSAD	intronic	0.3
12	50167103	50167132	TTTTC	TMBIM6	downstream	0.14285714285714285
5	94204659	94204693	TCTA	MCTP1	intronic	0.1111111111111111
18	51131465	51131490	TTTTG	LINC01919	downstream	0.6
6	161603182	161603404	CATCC	AGPAT4	intronic	0.08571428571428572
3	27312569	27312607	TATATG	NEK10	intronic	0.0
8	41754304	41754397	CGG	ANK1	upstream	0.10714285714285714
5	68743075	68743122	GGGGA	MARVELD2	downstream	0.25
2	186031671	186031701	CAAAA	LOC105373782	downstream	0.0
X	32164374	32164433	TAGA	DMD	intronic	0.0625
1	146010294	146010366	TATATG	NBPF25P;PDE4DIPP1	upstream	0.08333333333333333
13	19642765	19642805	CAT	LOC107984132	upstream	0.5384615384615384
17	43875514	43875546	TTCA	CRHR1;LINC02210-CRHR1	intronic	0.125
8	128869474	128869503	TAA	PVT1	intronic	0.09090909090909091
8	61331626	61331671	TTTA	LINC01301	intronic	0.07692307692307693
12	72822126	72822204	TATATG	TRHDE	intronic	0.07692307692307693
X	155157563	155157586	TTG	VAMP7	intronic	0.25
5	3446843	3447018	ATGGTG	LINC01019	intronic	0.5333333333333333
13	58275401	58275425	TTTG	PCDH17	intronic	0.16666666666666666
5	167497947	167497994	GGAAA	TENM2	intronic	0.2222222222222222
9	119191876	119191942	CAT	ASTN2	intronic	0.05
6	136683743	136683838	CTGGGG	MAP7	exonic	0.21428571428571427
14	95786303	95786373	CGCGG	CLMN;LINC02292	upstream	1.3571428571428572
16	27589011	27589040	AAATG	KIAA0556	intronic	0.16666666666666666
10	118473503	118473678	TGGA	HSPA12A	intronic	0.046511627906976744
2	77694230	77694252	TTG	LRRTM4	intronic	0.125
2	24151066	24151121	GAAA	ATAD2B	intronic	0.21428571428571427
1	84536880	84536900	TTTTA	PRKACB	downstream	0.25
17	63769007	63769045	ATG	CEP112	intronic	0.5555555555555556
16	8813608	8813649	GGAGAA	ABAT	intronic	0.16666666666666666
8	97148094	97148124	TAA	GDF6	downstream	0.09090909090909091
1	152977080	152977114	TTA	SPRR3	downstream	0.07692307692307693
10	20333076	20333258	TTTC	PLXDC2	intronic	0.37209302325581395
8	113934305	113934401	TATG	CSMD3	intronic	0.6190476190476191
7	150895341	150895520	TGGA	IQCA1L	intronic	0.09523809523809523
1	22315418	22315500	CATA	CELA3B	intronic	0.16666666666666666
14	33243947	33243982	CATA	AKAP6	intronic	0.125
10	34910097	34910128	TTTTTG	PARD3	intronic	0.42857142857142855
16	4276465	4276874	TGGA	SRL	intronic	0.19801980198019803
13	30996429	30996506	CAGCC	LINC01058	upstream	0.2777777777777778
7	84193391	84193438	TTTA	LOC101927378	intronic	0.08333333333333333
3	68405922	68405957	CATA	FAM19A1	intronic	0.125
8	73143596	73143630	CAT	LOC392232	intronic	0.2
2	241435769	241435830	TAGA	ANKMY1	intronic	0.23076923076923078
1	166601233	166601268	TAA	FMO9P	downstream	0.08333333333333333
8	37812780	37812803	TTTG	ADRB3	upstream	0.16666666666666666
8	19445738	19445782	CATA	CSGALNACT1	intronic	0.09090909090909091
7	73194128	73194184	TCCC	CLDN3	upstream	0.07142857142857142
17	65970555	65970575	CAATT	BPTF	intronic	0.0
7	100252055	100252095	TAA	ACTL6B	intronic	0.2727272727272727
X	21625923	21625945	TAA	CNKSR2	intronic	0.0
10	24806501	24806534	TTC	KIAA1217	intronic	0.09090909090909091
4	155508869	155508975	GAAA	FGA	intronic	0.17857142857142858
2	21006933	21006957	CAAA	LDAH	intronic	0.42857142857142855
3	95385574	95385613	CATA	MTHFD2P1	intronic	0.1111111111111111
3	107316684	107316714	TTTTG	BBX	intronic	0.0
9	112243169	112243236	TGGA	PTPN3	intronic	0.058823529411764705
8	63327594	63327773	TTATA	NKAIN3	intronic	0.06060606060606061
1	146130797	146130824	TTTG	NBPF25P	intronic	0.0
5	81025681	81025750	TAGA	SSBP2	intronic	0.1875
2	9776032	9776059	TTTG	YWHAQ	upstream	0.16666666666666666
1	215961396	215961425	TCTA	USH2A	intronic	0.14285714285714285
X	11191711	11191743	CAAAA	ARHGAP6	intronic	0.14285714285714285
1	56978294	56978325	TAAG	PLPP3	intronic	0.1111111111111111
2	233685899	233685929	CTTA	GIGYF2	intronic	0.14285714285714285
1	178730688	178730711	TTTG	RALGPS2	intronic	0.2857142857142857
12	8905310	8905334	TTG	RIMKLB	intronic	0.375
12	121657369	121657464	TGGA	P2RX4	intronic	0.2916666666666667
9	115858873	115858906	TCTG	FAM225B	downstream	0.125
2	202654632	202654652	TTG	ALS2	upstream	0.42857142857142855
19	35149695	35149720	CAA	SCGB1B2P	intronic	1.75
2	20555026	20555071	TTTA	PUM2	upstream	0.1
18	18955830	18955877	CCA	GREB1L	intronic	0.14285714285714285
22	17731365	17731530	TAAAA	CECR3	downstream	0.11764705882352941
20	59827458	59827523	CGG	CDH4	UTR	0.10256410256410256
14	60900149	60900479	TTATA	C14orf39	intronic	0.3013698630136986
3	151343653	151343678	CAA	MIR548H2	upstream	0.1
19	55301884	55301952	CAGA	KIR2DL1	intronic	0.1875
5	134116292	134116368	TTATA	DDX46	intronic	0.07142857142857142
1	236030197	236030223	CCG	LYST	UTR	0.5555555555555556
11	2773404	2773553	AGCTG	KCNQ1	intronic	0.1111111111111111
11	114019058	114019161	TTCC	ZBTB16	intronic	0.6
6	161888273	161888307	TTCA	PRKN	intronic	0.125
X	71337668	71337714	TTTA	NHSL2	intronic	0.16666666666666666
19	32967785	32967805	TTG	DPY19L3	intronic	0.2857142857142857
16	368650	368759	CGTG	AXIN1	intronic	0.5
19	18070057	18070086	TTTTG	KCNN1	intronic	0.16666666666666666
3	35709335	35709545	GAA	ARPP21	intronic	0.16176470588235295
22	23548949	23549093	TCCA	BCR	intronic	0.05405405405405406
2	108603664	108603697	TAAAAA	SLC5A7	intronic	0.2
20	30433675	30433829	CAGAGA	FOXS1;DUSP15	upstream	0.08333333333333333
5	169179437	169179458	TGAA	DOCK2	intronic	0.0
15	100639938	100639978	GGATG	ADAMTS17	intronic	0.14285714285714285
X	138626509	138626534	TTAA	F9	intronic	0.0
1	72048804	72048837	TAAA	NEGR1	intronic	0.14285714285714285
10	118585903	118585934	TGAA	HSPA12A	downstream	0.0
11	93789823	93789874	TCTA	HEPHL1	intronic	0.3076923076923077
2	32589311	32589334	TTTTA	BIRC6	intronic	0.0
7	99178749	99178800	TTTA	ZNF655	intronic	0.3333333333333333
2	153526015	153526039	CAAA	PRPF40A	intronic	0.16666666666666666
7	74187033	74187109	TTCA	NCF1	intronic	0.05263157894736842
1	217698246	217698286	AGGGGG	GPATCH2	intronic	0.2222222222222222
17	75274081	75274103	GGA	LOC105371907	intronic	0.25
4	93349415	93349438	TAA	GRID2	intronic	0.0
11	64410140	64410179	CAG	NRXN2	exonic	0.07692307692307693
4	68609274	68609302	TAAA	GNRHR	intronic	0.0
16	57987769	57987802	GAAA	CNGB1	intronic	0.1111111111111111
1	13824681	13824710	CAAAA	LRRC38	intronic	0.16666666666666666
10	24598068	24598123	GGGA	KIAA1217	intronic	0.21428571428571427
8	27842215	27842316	TTCA	SCARA5	intronic	0.7083333333333334
14	70809764	70809785	CAAAAA	COX16;SYNJ2BP-COX16	intronic	0.25
12	12332297	12332365	CATATA	LRP6	intronic	0.2222222222222222
21	46674931	46675007	CAGAGA	LINC00334	intronic	0.07692307692307693
12	57614470	57614631	TCTCTG	NXPH4	intronic	0.08695652173913043
17	75289071	75289111	TTTA	SEPT9	intronic	0.09090909090909091
4	153864296	153864337	TCC	FHDC1	exonic	0.14285714285714285
22	39431918	39431941	TTAA	APOBEC3F;APOBEC3D	downstream	0.0
20	61386932	61387101	TCCC	NTSR1	intronic	0.6666666666666666
9	37706929	37706982	TCCA	FRMPD1	intronic	0.15384615384615385
6	140170343	140170363	TTG	LOC100132735	upstream	0.625
2	166147946	166148120	TTTC	SCN2A	intronic	0.35714285714285715
10	195222	195266	TTA	ZMYND11	intronic	0.35714285714285715
18	14212102	14212135	CAA	ANKRD20A5P	intronic	0.16666666666666666
2	38706422	38706464	TAGA	LOC101929596	intronic	0.2222222222222222
1	76390193	76390237	CATATA	ASB17	intronic	0.125
11	122152819	122152996	GAAA	MIR100HG	intronic	0.21739130434782608
11	61471128	61471196	TGGA	DAGLA	intronic	0.21052631578947367
X	76074658	76074680	TAAAAA	MIR325HG	downstream	0.0
2	73122921	73122954	TCTCCC	SPR	downstream	0.4
2	148827230	148827254	TTAA	MBD5	intronic	0.0
2	242765676	242766028	TCTCTG	NEU4	downstream	1.9692307692307693
9	29095426	29095449	TAA	LINGO2	downstream	0.1111111111111111
11	16237389	16237431	TTTTTG	SOX6	intronic	0.16666666666666666
7	74489500	74489593	CCCCAG	RCC1L	exonic	0.14285714285714285
18	28617524	28617544	TTCA	DSC3	intronic	0.4
7	70061125	70061183	CGGGG	AUTS2	intronic	0.18181818181818182
15	44815586	44815644	CATA	CTDSPL2	intronic	0.3333333333333333
16	81277059	81277091	TTCA	BCO1	intronic	0.3
13	22021416	22021459	TCTCCC	ZDHHC20	intronic	0.2857142857142857
17	70432121	70432165	TTCC	LINC00673	intronic	0.5833333333333334
11	57390644	57390824	GGAA	SERPING1	downstream	0.17777777777777778
1	110719756	110719777	TTCA	SLC6A17	intronic	0.2
15	101995153	101995203	TGAA	PCSK6	intronic	0.5
19	39093909	39094086	CATATA	MAP4K1	intronic	0.46153846153846156
19	48664940	48664971	CCCA	LIG1	intronic	0.125
19	4120279	4120318	TGAA	MAP2K2	intronic	0.1111111111111111
3	89537132	89537169	CATA	EPHA3	downstream	0.1111111111111111
12	10394333	10394399	TATATG	KLRD1	intronic	0.09090909090909091
1	9852250	9852281	CAA	CLSTN1	intronic	0.16666666666666666
7	27209212	27209250	CCG	HOXA10-AS	exonic	0.15384615384615385
22	26752608	26752665	TAA	SEZ6L	intronic	0.21428571428571427
11	15994143	15994175	CAA	SOX6	UTR	0.16666666666666666
21	31952986	31953009	CAT	KRTAP22-2	downstream	0.125
6	168057688	168057710	TTAA	LOC401286	downstream	0.2
6	19772951	19772974	TAA	LOC100506885	intronic	0.5555555555555556
10	44883172	44883208	TAAA	CXCL12	upstream	0.5555555555555556
17	26248808	26248844	TTTA	LINC01992	downstream	0.25
1	65982131	65982159	CAAAC	LEPR	intronic	0.16666666666666666
15	92396943	92396964	CGG	SLCO3A1	UTR	0.25
19	49202133	49202236	TCTCTG	FUT2	intronic	0.0625
18	61811077	61811134	CATA	LINC00305;LINC01924	intronic	0.14285714285714285
4	25554997	25555181	TTTC	LOC101929161	downstream	0.19148936170212766
9	18516011	18516031	AGTTG	ADAMTSL1	intronic	0.0
12	51998256	51998295	TTTG	SCN8A	intronic	0.3
8	37554509	37554611	CCCCG	ZNF703	intronic	0.058823529411764705
14	89827418	89828189	CCA	FOXN3	intronic	0.1048951048951049
7	120098895	120098932	TTA	KCND2	intronic	0.08333333333333333
X	76877313	76877336	CAA	ATRX	intronic	0.2222222222222222
2	12313598	12313784	TCTA	MIR3681HG	intronic	0.6095238095238096
1	204791629	204791653	TTTTG	NFASC	upstream	0.0
3	49370130	49370169	TAAAAA	USP4	intronic	0.0
12	68854379	68854402	TTG	LINC02384	upstream	0.125
5	78435804	78435830	TTCA	BHMT	downstream	0.16666666666666666
4	89237794	89237832	TTTA	LOC105369192	intronic	0.1
20	36794613	36794714	TCCA	TGM2	intronic	0.23333333333333334
1	85999724	85999763	CAAT	DDAH1	intronic	0.0
1	100460660	100460723	TTTC	SLC35A3	intronic	0.29411764705882354
2	200505121	200505141	TTTTA	LINC01877	intronic	0.0
2	25431817	25431838	TTC	LINC01381	intronic	0.0
1	230411626	230411737	CATATA	GALNT2	intronic	0.6666666666666666
1	179380468	179380496	TTTTG	AXDND1	intronic	0.0
22	49016733	49016793	TCCA	FAM19A5	intronic	0.5428571428571428
15	42944348	42944384	TAAAA	STARD9	intronic	0.14285714285714285
2	192833803	192833893	TATATG	TMEFF2	intronic	0.13333333333333333
8	85384405	85384448	TTCA	RALYL	intronic	0.1
2	11032512	11032688	TCCA	LINC01954	downstream	0.5217391304347826
19	18629001	18629025	CAA	ELL	intronic	0.2222222222222222
3	115691705	115691768	TTA	LSAMP	intronic	0.15789473684210525
12	9253023	9253053	TTTA	A2M	intronic	0.14285714285714285
1	92473426	92473488	TTCA	BRDT	intronic	0.06666666666666667
1	230889583	230889613	TCCC	CAPN9	intronic	0.14285714285714285
5	176338090	176338180	GAAAA	UIMC1	intronic	0.5294117647058824
17	63748070	63748215	TCTA	CEP112	intronic	0.05714285714285714
16	3121736	3121791	TGGA	IL32	intronic	0.18181818181818182
9	135049336	135049428	CGGA	NTNG2	intronic	0.8888888888888888
X	108778454	108778501	GGA	NXT2	upstream	0.2
10	35648419	35648442	TTA	CCNY	intronic	0.42857142857142855
1	236426543	236426567	TTG	ERO1B	intronic	0.2
15	51619633	51619678	TTCA	CYP19A1	intronic	0.25
16	27909862	27909900	TCC	GSG1L	intronic	0.16666666666666666
12	113794223	113794350	TTCC	PLBD2	intronic	0.22580645161290322
3	1288848	1288871	TTTA	CNTN6	intronic	0.16666666666666666
13	52653422	52653456	TCTCCC	NEK5	intronic	0.2857142857142857
10	90669353	90669376	TTTA	STAMBPL1	intronic	0.0
1	61437138	61437243	TGGA	NFIA-AS2	intronic	0.17391304347826086
17	56718849	56718881	TTA	TEX14	intronic	0.18181818181818182
1	245565204	245565261	CAA	KIF26B	intronic	0.10810810810810811
6	111628858	111628888	TTCA	REV3L	intronic	0.14285714285714285
14	52050024	52050044	TTTG	FRMD6-AS2	intronic	0.2
17	12790537	12790566	ATTG	ARHGAP44	intronic	0.14285714285714285
X	103978123	103978152	CAA	IL1RAPL2	intronic	0.09090909090909091
6	124232911	124233006	CATA	NKAIN2	intronic	0.36666666666666664
8	113730619	113730644	CAACT	CSMD3	intronic	0.5
4	110600943	110600976	TTG	MCUB	intronic	0.08333333333333333
20	51756727	51756783	TATAA	TSHZ2	intronic	0.09090909090909091
18	52486409	52486542	TATAA	RAB27B	intronic	0.07692307692307693
8	28328926	28328978	TTCC	FBXO16	intronic	0.15384615384615385
9	95290825	95290855	CAAAA	CENPP;ECM2	intronic	0.16666666666666666
7	146065499	146065544	GTATG	CNTNAP2	intronic	0.1111111111111111
1	10325258	10325309	TTTA	KIF1B	intronic	0.38461538461538464
8	51020115	51020149	TTTTG	SNTG1	intronic	0.2857142857142857
18	44296049	44296101	TAGA	ST8SIA5	intronic	0.5714285714285714
10	100033156	100033190	TCC	LOXL4	upstream	0.23076923076923078
20	5813443	5813494	TAAA	C20orf196	intronic	0.16666666666666666
2	3318800	3318995	CCA	EIPR1	intronic	1.3571428571428572
21	17865861	17865919	TATG	MIR99AHG	intronic	0.07142857142857142
10	114448450	114448471	TTTG	VTI1A	intronic	0.16666666666666666
11	83370836	83370880	TATTG	DLG2	intronic	0.1111111111111111
7	47518332	47518553	CATA	TNS3	intronic	0.09302325581395349
9	133683947	133683994	TAGG	ABL1	intronic	0.2727272727272727
10	13202134	13202175	TTTA	MCM10	upstream	0.3333333333333333
12	124542717	124542746	TGAA	RFLNA	intronic	0.0
7	73699987	73700007	TAAAA	CLIP2	upstream	0.25
1	247501605	247501634	TTG	ZNF496	upstream	0.2
X	109367349	109367492	GGAA	TMEM164	intronic	0.10526315789473684
9	131147173	131147202	TCCC	MIR1268A	intronic	0.14285714285714285
3	130997387	130997416	TTTTG	NEK11	intronic	0.16666666666666666
13	60396561	60396589	TTTA	DIAPH3	intronic	0.25
10	69933331	69933377	TTTA	MYPN	intronic	0.4444444444444444
22	36127162	36127193	TCCA	APOL5;RBFOX2	downstream	0.125
17	33794830	33794852	CAAG	SLFN12L	downstream	0.16666666666666666
16	57152557	57152622	TGGA	CPNE2	intronic	0.11764705882352941
11	48164447	48164468	TTTTG	PTPRJ	intronic	0.0
10	68402748	68402810	TAGA	CTNNA3	intronic	0.13333333333333333
1	43638319	43638370	CGGGG	CFAP57	intronic	0.2222222222222222
2	160637897	160637922	TAAAA	CD302;LY75-CD302	intronic	0.2
22	37490423	37490609	TAGA	TMPRSS6	intronic	0.125
1	205865808	205865843	TCCCC	LOC284581	downstream	0.2857142857142857
8	133410109	133410153	TCTA	KCNQ3	intronic	0.09090909090909091
8	67775078	67775102	TTCA	MCMDC2;C8orf44-SGK3;SGK3	downstream	0.2
19	12084855	12085020	TTTC	ZNF763	intronic	0.1282051282051282
13	21051763	21051941	TTATA	CRYL1	intronic	0.03125
18	50409689	50409721	TTTA	DCC	intronic	0.625
15	96732414	96732618	TATTG	NR2F2-AS1	intronic	0.125
11	3570501	3570565	TATG	LOC101927708	intronic	0.7647058823529411
4	815868	816038	TCTCTG	CPLX1	intronic	0.11538461538461539
5	19463887	19463929	CAAAA	CDH18	downstream	0.125
8	86246806	86246890	TTCC	CA1	intronic	0.22727272727272727
8	139892080	139892104	CAAAA	COL22A1	intronic	0.16666666666666666
10	22609747	22609885	CGCGG	COMMD3-BMI1	intronic	0.07692307692307693
22	47538049	47538381	CCCA	TBC1D22A	intronic	0.1038961038961039
9	132092011	132092033	TTA	LINC01503;C9orf106	downstream	0.7142857142857143
11	121905467	121905536	CATA	MIR100HG	intronic	0.17647058823529413
18	9229534	9229554	TTG	ANKRD12	intronic	0.2857142857142857
11	5017522	5017558	TATATG	OR51L1;MMP26	upstream	0.16666666666666666
12	92579584	92579644	TCC	LOC101928617	exonic	0.17647058823529413
10	118706214	118706237	TTTA	SHTN1	intronic	0.16666666666666666
1	68703542	68703566	CAAAA	WLS	downstream	0.2
16	50336468	50336491	CACCC	ADCY7	intronic	0.2
19	6304828	6305226	TGGA	ACER1	downstream	0.043010752688172046
16	80330109	80330171	TTG	LOC102724084	intronic	0.13636363636363635
10	15265902	15265931	CAAAA	FAM171A1	intronic	0.2
13	96862812	96862831	TTA	HS6ST3	intronic	0.5
X	106302726	106302751	TTAAA	RBM41	downstream	0.0
16	31345729	31345790	TTTC	ITGAM	downstream	1.0689655172413792
5	154099752	154099790	TAA	LARP1	intronic	0.0
8	40694431	40694534	TAGA	ZMAT4	intronic	0.15384615384615385
16	82851595	82851717	CATG	LOC101928446	intronic	0.1724137931034483
11	55799384	55799423	TGGA	OR5AS1	downstream	0.1
7	134486835	134486969	TATATG	CALD1	intronic	0.09090909090909091
9	28631118	28631159	TTTA	LINGO2	intronic	0.1
3	33682018	33682051	TGAG	CLASP2	intronic	0.125
2	46214584	46214612	TCTCCC	PRKCE	intronic	0.25
1	155750914	155750943	TTA	GON4L	intronic	0.3
8	89156658	89156708	TATATG	MMP16	intronic	0.125
16	87268919	87268940	TCTG	LOC101928708	downstream	0.2
8	119123936	119123974	CGG	EXT1	UTR	0.38461538461538464
1	92677452	92677479	TTA	C1orf146	upstream	0.1
X	96037089	96037113	TTTTA	DIAPH2	intronic	0.25
5	90230894	90230919	TTTTG	ADGRV1	intronic	0.0
6	33155261	33155496	TGGA	COL11A2	intronic	0.05454545454545454
X	153884709	153884764	TTTC	CTAG2	downstream	0.14285714285714285
1	58401398	58401421	CAA	DAB1	intronic	0.25
19	16578328	16578364	CAAAAA	EPS15L1	intronic	0.16666666666666666
1	16056541	16056575	CGGGG	PLEKHM2	intronic	0.14285714285714285
8	12329082	12329105	TTTC	LOC100506990	intronic	0.16666666666666666
16	9495403	9495439	CAT	LINC02177	intronic	10.074074074074074
2	128529349	128529383	GGGA	WDR33	intronic	0.2857142857142857
1	16469518	16469564	TGGG	EPHA2	intronic	0.6333333333333333
6	94095428	94095469	TAGA	EPHA7	intronic	0.09090909090909091
13	54888830	54889018	TTA	MIR1297	downstream	0.05405405405405406
5	167484661	167484684	TTTG	TENM2	intronic	0.16666666666666666
3	159869095	159869124	TTTTG	IL12A-AS1	intronic	0.3333333333333333
10	32870332	32870403	TCC	CCDC7	intronic	0.08695652173913043
19	35661950	35662040	TATAA	FXYD5	downstream	0.11764705882352941
5	173331975	173332021	TAA	CPEB4	intronic	0.13333333333333333
1	54520639	54520665	TTG	TCEANC2	intronic	0.2222222222222222
17	71732269	71732295	GAAA	LOC100134391	upstream	0.2857142857142857
4	114884834	114884866	TGAA	ARSJ	intronic	0.0
11	9989458	9989517	TCTG	SBF2	intronic	0.4
1	8277404	8277460	CTGGGG	LINC01714	downstream	0.125
X	56286228	56286249	TAAA	KLF8	intronic	0.0
7	28650445	28650479	TTTTG	CREB5	intronic	0.42857142857142855
10	87875090	87875148	TGAA	GRID1	intronic	0.07142857142857142
1	120475230	120475275	TCTA	NOTCH2	intronic	0.3333333333333333
4	7659212	7659272	TGAA	SORCS2	intronic	0.125
4	81127125	81127154	CAAA	PRDM8	downstream	0.125
10	99464181	99464202	CAAA	MARVELD1	upstream	0.2
6	144115946	144115966	CAAA	PHACTR2	intronic	0.2
19	15311648	15311697	CGG	NOTCH3	exonic	0.3125
15	69619495	69619515	TTA	PAQR5	intronic	0.3333333333333333
18	34992388	34992556	TGGA	CELF4	intronic	0.07317073170731707
18	65394074	65394102	TTTC	LOC643542	intronic	0.14285714285714285
9	129850809	129850879	TATATG	ANGPTL2	UTR	0.09090909090909091
10	52753581	52753601	TTG	PRKG1	intronic	0.125
9	91038337	91038372	TTTG	SPIN1	intronic	0.2222222222222222
1	18500208	18500234	TTTTA	IGSF21	intronic	0.2
7	141047905	141047933	TTTTA	TMEM178B	intronic	0.0
X	128918964	128918997	CAATA	SASH3	intronic	0.0
8	59887730	59887794	TATATG	TOX	intronic	0.3
Y	22938637	22938662	TTTTG	RPS4Y2	intronic	0.4
14	92240973	92240997	CAAA	TC2N	intronic	0.2
2	158732855	158732882	GGA	ACVR1	upstream	0.1111111111111111
15	44969699	44969732	CAAAAA	PATL2	upstream	0.0
2	210463132	210463169	TTTA	MAP2	intronic	0.2222222222222222
6	133884845	133884879	CAT	TARID	intronic	0.15384615384615385
9	101742478	101742504	TTCA	COL15A1	intronic	0.16666666666666666
3	154005449	154005476	TAAAA	DHX36	intronic	0.16666666666666666
2	79366073	79366101	TTG	REG1CP	upstream	0.1111111111111111
2	127962019	127962200	GAAA	CYP27C1	intronic	0.24615384615384617
1	84450604	84450627	TAAAA	TTLL7	intronic	0.0
19	49267967	49267989	TTC	FUT1;FGF21	downstream	0.2222222222222222
2	220231157	220231178	TTA	DNPEP	downstream	0.16666666666666666
12	3754159	3754186	TTCA	CRACR2A	intronic	0.3333333333333333
10	22614554	22614592	CCCG	BMI1;COMMD3-BMI1	UTR	0.45454545454545453
16	12561444	12561537	TTCG	SNX29	intronic	0.125
14	20955744	20955773	CAA	PNP	downstream	0.18181818181818182
9	107695195	107695220	TAAA	ABCA1	downstream	0.14285714285714285
13	29809219	29809245	TTAA	MTUS2	intronic	0.0
16	7324632	7324659	TTTA	RBFOX1	intronic	0.125
12	44299304	44299337	TTTA	TMEM117	intronic	0.125
4	188463513	188463539	CAAA	LINC02492	intronic	0.14285714285714285
18	57020131	57020174	TCTA	LMAN1	intronic	0.36363636363636365
13	73458065	73458100	CATA	PIBF1	intronic	0.1111111111111111
3	168153499	168153552	TTTA	EGFEM1P	intronic	0.14285714285714285
16	74710374	74710396	TTCA	MLKL	intronic	0.2
5	77485693	77485766	TAAAA	AP3B1	intronic	0.25
17	63965489	63965708	CATA	CEP112	intronic	0.15217391304347827
16	56912375	56912406	ATG	SLC12A3	intronic	0.2
16	5011272	5011305	CAA	SEC14L5	intronic	0.09090909090909091
3	156485150	156485222	CTATA	LINC00886	intronic	0.21428571428571427
X	74313597	74313617	TAA	ABCB7	intronic	0.125
9	97696541	97696566	TCTCCC	LOC101928119	intronic	0.5
2	25449576	25449596	TTTA	DNMT3A	downstream	1.0
4	91802438	91802479	CAGAGA	CCSER1	intronic	0.14285714285714285
1	231560447	231560473	TTTA	EGLN1	UTR	0.0
3	33407213	33407252	CAAA	FBXL2	intronic	0.2
13	25539825	25539848	TTTG	TPTE2P1	intronic	0.3333333333333333
21	47544207	47544255	TGGG	COL6A2	intronic	0.4444444444444444
Y	7133086	7133121	CAA	PRKY	upstream	0.08333333333333333
6	163836175	163836199	CGG	QKI	UTR	0.125
8	93662093	93662122	TTTTG	LOC102724710	intronic	0.16666666666666666
6	37832424	37832509	TATG	ZFAND3	intronic	0.047619047619047616
11	41407630	41407668	TATG	LRRC4C	intronic	0.2
11	32651860	32651893	TTTTG	CCDC73	intronic	0.14285714285714285
1	115151112	115151135	TTTTG	DENND2C	intronic	0.0
4	4652067	4652114	TAA	STX18-AS1	intronic	0.4
15	57025689	57025725	GGA	ZNF280D	UTR	0.08333333333333333
3	108897971	108897996	TTCA	LINC00488	intronic	0.16666666666666666
14	35006084	35006115	TAGA	EAPP	intronic	0.125
12	72196357	72196400	TAAA	RAB21	upstream	0.09090909090909091
10	103150519	103150545	GAAA	BTRC	intronic	0.16666666666666666
2	100404188	100404222	CAAA	AFF3	intronic	0.0
2	85658943	85658971	CATCC	SH2D6	intronic	0.0
1	32485678	32485704	TTTG	KHDRBS1	intronic	0.14285714285714285
16	14649991	14650032	TTA	PARN	intronic	0.08333333333333333
8	1922092	1922183	CGGGG	KBTBD11-OT1	intronic	0.13333333333333333
13	29073347	29073387	TGAA	FLT1	upstream	0.0
5	141771548	141771736	TTCC	SPRY4-AS1	intronic	0.18604651162790697
22	26426952	26426995	TGAA	MYO18B	UTR	0.4444444444444444
1	210778356	210778389	CAA	HHAT	intronic	0.2
15	52035162	52035189	CATA	LYSMD2	intronic	0.0
4	7440886	7440906	GGAA	SORCS2	intronic	0.16666666666666666
22	32963306	32963356	TCCC	SYN3	intronic	0.2857142857142857
9	112750961	112751006	GGAA	PALM2-AKAP2	intronic	1.6451612903225807
16	85086121	85086156	CAAT	KIAA0513	intronic	0.1111111111111111
18	40699698	40699721	TTTG	RIT2	upstream	0.2857142857142857
16	86625217	86625250	TGG	FOXL1	downstream	0.6
2	142122786	142122815	TTTG	LRP1B	intronic	0.125
18	43045523	43045570	TCCA	SLC14A2-AS1	intronic	0.07692307692307693
9	39355536	39355594	CCCCCT	SPATA31A1	upstream	0.3333333333333333
14	102639770	102639823	TTA	WDR20	intronic	0.4375
10	52621475	52621522	TTA	A1CF	intronic	0.11764705882352941
20	25234259	25234300	TAAAA	PYGB	intronic	0.5
7	122117040	122117149	GGAGA	CADPS2	intronic	0.2631578947368421
13	97869086	97869161	TATG	MBNL2	upstream	0.13333333333333333
12	124577031	124577373	ATG	RFLNA	intronic	0.9921875
20	31487035	31487062	TAA	EFCAB8	intronic	0.3333333333333333
1	3327638	3327818	CACG	PRDM16	intronic	0.2
1	161940219	161940242	CAAAAA	ATF6	downstream	0.0
12	59165496	59165533	TCTA	LINC02388;LOC100506869	intronic	0.1
3	69834422	69834445	CAG	MITF	intronic	0.125
3	48044444	48044484	TAAA	MAP4	intronic	0.25
5	35196137	35196214	TAAAA	PRLR	intronic	0.6153846153846154
3	11205743	11205774	TGAA	HRH1	intronic	0.125
8	143419829	143419992	GCTG	TSNARE1	intronic	0.19444444444444445
2	133951577	133951658	CATATA	NCKAP5	intronic	0.16666666666666666
9	113753854	113753903	TTG	LPAR1	intronic	0.1875
2	2313860	2314028	CTTTA	MYT1L	intronic	0.10714285714285714
X	84494116	84494156	TAAAA	ZNF711	upstream	0.125
1	10776007	10776372	CACCC	CASZ1	intronic	0.109375
1	196380111	196380286	TTCC	KCNT2	intronic	0.48214285714285715
12	12806541	12806570	CAA	CREBL2;GPR19	downstream	0.2
1	37505131	37505235	CTCA	GRIK3	upstream	0.5909090909090909
12	40635791	40635816	TTTA	LRRK2	intronic	0.14285714285714285
8	146122768	146122819	CCTAA	ZNF250	intronic	0.1111111111111111
17	67459758	67459834	CATATA	MAP2K6	intronic	0.16666666666666666
1	83453581	83453646	TTTA	LINC01362	intronic	0.11764705882352941
4	62411594	62411637	CAAA	ADGRL3	intronic	0.1111111111111111
1	18444828	18444848	GGCTG	IGSF21	intronic	0.0
7	107937978	107938003	TTCA	NRCAM	intronic	0.14285714285714285
17	80104954	80105236	TGGA	CCDC57	intronic	0.043478260869565216
7	156565781	156565815	TAAAA	LMBR1	intronic	0.14285714285714285
3	56884556	56884579	CAAAA	ARHGEF3	intronic	0.0
19	17687631	17687812	CTGGGG	COLGALT1	intronic	0.3225806451612903
22	47038858	47039267	TCCA	GRAMD4	intronic	0.1504424778761062
20	45261550	45261649	TCTA	SLC13A3	intronic	0.1
9	137330688	137330712	GCTG	RXRA	exonic	0.2
1	234404204	234404239	GGGAGA	SLC35F3	intronic	0.16666666666666666
1	156051468	156051589	CGG	MEX3A	exonic	0.08571428571428572
1	241140231	241140389	TCTA	RGS7	intronic	0.7413793103448276
3	193795513	193795619	TGGA	LINC02028	upstream	0.027777777777777776
15	23424504	23424524	TTA	GOLGA6L22	upstream	0.4444444444444444
3	4603771	4603796	TAAA	ITPR1	intronic	0.42857142857142855
3	107497839	107497891	CATATA	BBX	intronic	0.25
16	56992838	56992868	TAA	CETP	downstream	0.0
4	99509037	99509072	CAA	TSPAN5	intronic	0.08333333333333333
9	100538659	100538696	TAAA	PTCSC2	downstream	0.3333333333333333
1	32042232	32042329	CAGAGA	TINAGL1	intronic	0.06666666666666667
6	143788507	143788528	TAAA	PEX3	intronic	0.2
10	105607952	105607987	TCC	SH3PXD2A	intronic	0.3
13	95777781	95777814	TGAA	ABCC4	intronic	0.1111111111111111
X	18619497	18619523	TCCA	CDKL5	intronic	0.16666666666666666
15	67981565	67981597	CATA	MAP2K5	intronic	0.125
12	50972128	50972152	TTTG	DIP2B	intronic	0.2857142857142857
X	24652872	24652897	CAA	PCYT1B	intronic	0.2
17	67971936	67971988	TAGA	LINC01497	intronic	0.07692307692307693
1	40922877	40922922	CTCTG	ZFP69B	intronic	0.1111111111111111
1	211022446	211022511	CATATA	KCNH1	intronic	0.2222222222222222
7	27135304	27135340	TGG	HOXA1	exonic	0.15384615384615385
4	110109002	110109030	TTAAA	COL25A1	intronic	0.0
10	135236929	135236990	CCG	SPRN	exonic	0.3125
3	51288055	51288075	CAAA	DOCK3	intronic	0.2
9	124877262	124877315	TCTCTG	MIR4478	downstream	0.125
1	33719320	33719349	ATG	ZNF362	upstream	0.1111111111111111
6	108727636	108727661	ATTG	AFG1L	intronic	0.0
8	24287148	24287173	CAAAA	LOC101929294	intronic	0.2
6	87796803	87796830	CAAGG	CGA	intronic	0.2
11	41147730	41147757	TTAAA	LRRC4C	intronic	0.2
6	161640904	161641009	CAGG	AGPAT4	intronic	0.21428571428571427
6	22293810	22293991	GGAA	PRL	intronic	1.3478260869565217
2	106685569	106685753	TTTC	C2orf40	intronic	0.9137931034482759
10	60371398	60371419	TTA	BICC1	intronic	0.16666666666666666
17	17641678	17641724	CGGGG	RAI1	intronic	0.25
14	36160276	36160297	TAA	RALGAPA1P1	intronic	0.2857142857142857
21	23123489	23123557	TAG	LINC01425	intronic	0.5384615384615384
12	18663621	18663652	TTTTTG	PIK3C2G	intronic	0.0
X	155179466	155179578	TTAGGG	VAMP7	downstream	0.2857142857142857
9	113452246	113452310	TTATA	MUSK	intronic	1.3571428571428572
1	184875772	184875792	TAA	FAM129A	intronic	0.125
1	11324920	11324947	TAAA	MTOR;UBIAD1	upstream	0.21428571428571427
7	39663882	39663908	TTTG	RALA	UTR	0.14285714285714285
X	99665370	99665421	CGGGG	PCDH19	upstream	0.25
7	1928081	1928270	CGTG	MAD1L1	intronic	0.15384615384615385
3	165194038	165194207	GGAA	LINC01322	intronic	1.0602409638554218
7	70940985	70941021	CAT	GALNT17	intronic	0.18181818181818182
8	116576636	116576670	CAAAAA	TRPS1	intronic	0.2
9	87412620	87412628	TTA	NTRK2	intronic	0.05357142857142857
8	132964380	132964408	CCA	EFR3A	intronic	0.125
11	20770418	20770505	TCCA	NELL1	intronic	0.08695652173913043
3	65827076	65827107	TTTTG	MAGI1	intronic	0.3333333333333333
6	35756460	35756489	GGAA	CLPSL1	intronic	0.2857142857142857
19	30033043	30033188	TGGA	VSTM2B	intronic	0.05555555555555555
20	57797275	57797298	GGCTG	ZNF831	intronic	0.25
10	53404524	53404557	TTCC	PRKG1	intronic	0.0
11	134355190	134355220	TCCC	LOC283177	intronic	0.125
12	39834852	39834881	GGAA	KIF21A	intronic	0.375
16	71209838	71209882	TTA	HYDIN	intronic	0.06666666666666667
1	13948546	13948569	TAA	PDPN	downstream	0.6666666666666666
17	64188145	64188178	CCG	CEP112	UTR	0.18181818181818182
20	26075014	26075080	CACCAT	FAM182A;NCOR1P1	downstream	0.09090909090909091
9	129745047	129745230	TTC	RALGPS1	intronic	0.34375
10	108859248	108859281	TTAAA	SORCS1	intronic	0.42857142857142855
12	32944647	32944673	TTTA	PKP2	UTR	0.14285714285714285
4	77091693	77091717	TTTTG	SCARB2	intronic	0.2
20	45697160	45697180	TTG	EYA2	intronic	0.3333333333333333
10	127470993	127471029	TCTG	MMP21;UROS	downstream	0.1111111111111111
Y	21361219	21361350	TCCA	CD24	upstream	0.11764705882352941
9	119504189	119504242	TTCA	ASTN2	intronic	0.07692307692307693
7	82058575	82058669	TATATG	CACNA2D1	intronic	0.06666666666666667
12	86406533	86406556	CAA	MGAT4C	intronic	1.9
19	8978233	8978263	TGGA	MUC16	intronic	0.125
8	50981243	50981266	TTTC	SNTG1	intronic	0.2857142857142857
16	7556546	7556622	CAT	RBFOX1	intronic	0.038461538461538464
15	87499423	87499581	TAGA	LOC102724452	intronic	0.07692307692307693
16	55454244	55454271	CAAAA	MMP2-AS1	intronic	0.2
11	18808864	18808898	TTCA	PTPN5	intronic	0.25
6	123751736	123751756	TAA	TRDN	intronic	0.0
X	98861039	98861066	TAAA	XRCC6P5	intronic	0.0
2	237479487	237479512	TTTC	ACKR3	intronic	0.3333333333333333
6	10787715	10787751	TAA	MAK	intronic	0.1
1	116600673	116600694	TAA	SLC22A15	intronic	0.7
9	35539547	35539617	CATA	RUSC2	intronic	0.1875
1	175428049	175428212	CCA	TNR	intronic	0.37777777777777777
22	37595489	37595614	CCGAG	SSTR3	downstream	0.125
19	15474868	15474908	TAAA	AKAP8	intronic	0.46153846153846156
8	53304834	53304931	TGG	ST18	intronic	0.08
10	134397589	134397613	CAAA	INPP5A	intronic	0.0
17	763357	763380	TTA	NXN	intronic	0.14285714285714285
9	138470314	138470495	TCCA	LINC01502	intronic	1.0357142857142858
3	129324109	129324162	CCG	PLXND1	intronic	0.1111111111111111
8	125334929	125334954	TAAA	TMEM65	intronic	0.14285714285714285
4	39053732	39053755	TTA	KLHL5	intronic	0.14285714285714285
6	73833042	73833090	CAT	KCNQ5	intronic	0.3333333333333333
17	19478373	19478395	TCCC	SLC47A1	intronic	0.2
8	67767218	67767238	CAA	C8orf44-SGK3;SGK3	intronic	0.14285714285714285
12	97220541	97220683	TTATA	CFAP54	intronic	0.5
20	20065045	20065084	CTG	CFAP61	intronic	0.4444444444444444
18	28682719	28682746	CATA	DSCAS	intronic	0.3333333333333333
17	41174194	41174228	CGG	VAT1	exonic	0.5
7	102954471	102954496	CAAAA	PMPCB	intronic	0.0
7	24942320	24942355	TAA	OSBPL3	intronic	0.2
5	22340057	22340094	TATG	CDH12	intronic	0.125
2	180544325	180544369	TTG	ZNF385B	intronic	0.2727272727272727
8	59967511	59967554	GGGA	TOX	intronic	0.18181818181818182
8	74467777	74467803	CAA	STAU2	intronic	1.8
19	5673858	5674159	TCCA	HSD11B1L;C19orf70;SAFB	upstream	1.6266666666666667
1	119625854	119625877	GAAAA	WARS2	intronic	0.2
6	31651378	31651426	TGGA	LY6G5C;ABHD16A	intronic	0.08333333333333333
11	63903722	63903753	TTCA	MACROD1	intronic	0.0
3	173683095	173683124	TTA	NLGN1	intronic	0.1111111111111111
11	125921985	125922024	CAAAA	CDON	intronic	0.125
1	57338562	57338593	GAAA	C8A	intronic	0.125
4	170498907	170498932	TAA	NEK1	intronic	0.1
7	4722016	4722125	CCG	FOXK1	exonic	0.11764705882352941
7	101585202	101585233	TCTCCC	CUX1	intronic	0.0
7	98784367	98784387	CAA	KPNA7	intronic	0.25
8	71200162	71200185	TTTG	NCOA2	intronic	0.2857142857142857
6	53882813	53882845	CAAAA	MLIP	intronic	0.16666666666666666
14	74712428	74712451	TCCCC	VSX2	intronic	0.2
12	26139851	26139886	TTTG	RASSF8	intronic	0.18181818181818182
10	75686808	75686832	TGAA	C10orf55;PLAU	upstream	0.16666666666666666
22	22292953	22292990	GGAAA	LOC100286925	exonic	0.42857142857142855
21	36165555	36165687	TATAA	RUNX1	intronic	0.04
7	6253165	6253185	TTTG	CYTH3	intronic	0.16666666666666666
12	45654734	45654776	TTTTG	ANO6	intronic	0.1111111111111111
5	43623045	43623072	TTTC	NNT	intronic	0.125
19	14721775	14721799	TTTTTA	CLEC17A	UTR	0.5
2	230003696	230003865	GAAA	PID1	intronic	0.45652173913043476
X	55308685	55308709	TTTTG	LOC100421746	intronic	0.2
1	117318708	117318740	TTAAA	CD2	upstream	0.0
12	62581270	62581299	TATG	FAM19A2	intronic	0.42857142857142855
19	6747804	6747829	TAA	TRIP10	intronic	0.125
7	38446749	38446820	TCTA	AMPH	intronic	0.1111111111111111
4	1397395	1397554	CCG	NKX1-1	exonic	0.1111111111111111
16	72189011	72189035	TTCA	PMFBP1	intronic	0.0
2	30707765	30707818	GTATG	LCLAT1	intronic	0.0
1	176788450	176788470	TTG	PAPPA2	intronic	0.14285714285714285
6	128542680	128542701	TAA	PTPRK	intronic	0.375
3	29779198	29779228	CAAAAA	RBMS3	intronic	0.0
12	51229835	51229873	CAA	TMPRSS12	downstream	0.08333333333333333
X	53652753	53652878	CTGGGG	HUWE1	exonic	0.25
5	1041236	1041330	TGAA	NKD2;SLC12A7	downstream	0.08695652173913043
13	49859202	49859229	ATATG	CDADC1	intronic	0.2
8	9633096	9633127	TAA	TNKS	intronic	0.09090909090909091
14	101528241	101528292	CGAG	MEG9;MIR369;MIR377;MIR409;MIR410;MIR412;MIR541;MIR656;MIR134;MIR154;MIR323B;MIR382;MIR485;MIR487A;MIR496;MIR668	upstream	0.16666666666666666
1	220995641	220995668	CAAAA	LINC01352;MARC1	upstream	0.0
17	8524326	8524355	CAAAAA	MYH10	intronic	0.0
13	88195848	88195885	TAG	MIR4500HG	intronic	0.8571428571428571
1	61249064	61249094	TTTTG	LOC101926964	intronic	0.16666666666666666
12	116517018	116517039	TGG	MED13L	intronic	0.14285714285714285
8	98426208	98426416	GAAA	LOC101927066	upstream	0.12244897959183673
5	42623166	42623205	TAA	GHR	intronic	0.16666666666666666
14	91431290	91431314	CAAA	RPS6KA5	intronic	2.3333333333333335
1	2461617	2461682	CGAGG	HES5	UTR	0.15384615384615385
5	9837126	9837152	GCTG	LINC02112	intronic	0.14285714285714285
12	65929275	65929314	TTCA	LOC100507065	intronic	0.3
13	89200424	89200462	ATATG	LINC00433	downstream	0.125
6	83697977	83698000	CCTA	UBE3D	intronic	0.0
6	139492946	139492972	TTG	HECA	intronic	1.5
7	72167919	72167976	TCTA	TYW1B	intronic	0.25
1	37384468	37384499	TTCA	GRIK3	intronic	0.125
12	110314570	110314595	TTTA	GLTP	intronic	0.14285714285714285
10	102505100	102505134	TCCC	PAX2	upstream	0.3333333333333333
14	36132628	36132653	CAAAAA	RALGAPA1P1	intronic	0.25
1	9648890	9648968	CCTG	TMEM201	UTR	0.09523809523809523
9	80188394	80188416	TAAA	GNA14	intronic	0.14285714285714285
2	182756938	182756966	GGA	SSFA2	exonic	0.1
20	49443544	49443571	CAAA	BCAS4	intronic	0.5
9	9570196	9570221	TTA	PTPRD	intronic	0.0
8	14094993	14095054	CAA	SGCZ	intronic	0.13636363636363635
3	194397343	194397446	TTCA	FAM43A;LSG1	upstream	0.04
14	71508497	71508545	CTATA	PCNX1	intronic	0.2
5	149277728	149277757	TTCA	PDE6A	intronic	0.0
2	171984378	171984431	CATA	TLK1	intronic	0.3333333333333333
X	76828887	76828894	TATATG	ATRX	intronic	0.0
20	14363323	14363348	TAAA	MACROD2	intronic	0.16666666666666666
21	45713887	45714096	CACCC	AIRE	intronic	0.08571428571428572
19	10105588	10105608	TTA	COL5A3	intronic	0.16666666666666666
2	50772334	50772428	CATATA	NRXN1	intronic	0.07692307692307693
12	122303896	122303920	CAAAA	HPD	upstream	0.0
7	105518612	105518636	TTCC	ATXN7L1	intronic	0.16666666666666666
1	168283154	168283185	GAAA	TBX19	UTR	0.25
1	7588848	7588912	TGAA	CAMTA1	intronic	0.17647058823529413
3	72114019	72114142	TCTA	LINC00877	intronic	0.19444444444444445
1	223510695	223510725	TGAA	SUSD4	intronic	0.14285714285714285
12	132313098	132313126	CTG	MMP17	exonic	0.15384615384615385
8	141338361	141338384	TTAA	TRAPPC9	intronic	0.2
19	50699624	50699918	TCCA	MYH14	intronic	0.11764705882352941
19	44215362	44215384	TAAA	IRGC	upstream	0.3333333333333333
13	40800785	40800810	CAGAGA	LINC00548	upstream	0.0
10	23674793	23674813	CAA	MIR1254-2	upstream	0.125
7	3475128	3475167	TTA	SDK1	intronic	0.15384615384615385
1	204333398	204333425	TTCA	PLEKHA6;LINC00628	intronic	0.16666666666666666
2	125412540	125412571	TTA	CNTNAP5	intronic	0.08333333333333333
2	99636265	99636291	GAAAA	TSGA10	intronic	0.2
20	11014866	11014901	TGG	C20orf187	downstream	0.08333333333333333
2	185623719	185623880	TATATG	ZNF804A	intronic	0.08
17	71609056	71609093	TAA	SDK2	intronic	0.07692307692307693
4	20537809	20537839	TGAG	SLIT2	intronic	0.125
1	48997428	48997463	TATG	AGBL4	downstream	0.1111111111111111
7	71579228	71579298	GGGAA	CALN1	intronic	2.141263940520446
7	142544411	142544480	TATAA	EPHB6	upstream	0.14285714285714285
18	59406604	59406627	CAAA	LINC01544	intronic	0.0
8	105196904	105196928	TTTTG	RIMS2	intronic	0.0
15	47584026	47584078	TCTCTG	SEMA6D	intronic	0.125
X	37252503	37252602	TTATA	PRRG1	intronic	0.05
11	90564471	90564515	TTA	DISC1FP1	intronic	0.42857142857142855
1	108507541	108507561	CCG	VAV3-AS1	intronic	0.7142857142857143
5	22326018	22326041	CAA	CDH12	intronic	0.125
8	130917447	130917479	ATTG	FAM49B	intronic	0.2222222222222222
1	93595286	93595317	ATTG	MTF2	intronic	0.125
X	21426714	21426735	CACTC	CNKSR2	intronic	0.25
6	137092406	137092430	TTA	MAP3K5	intronic	0.125
16	14588081	14588117	TTCA	PARN	intronic	0.1111111111111111
20	5281850	5281876	TTG	PROKR2	downstream	0.3333333333333333
1	13414564	13414601	TTTTA	PRAMEF18	downstream	0.14285714285714285
12	111320654	111320677	TTTA	CCDC63	intronic	0.16666666666666666
12	8381339	8381435	TTA	FAM90A1;LINC02449;FAM86FP	intronic	0.13333333333333333
1	33929452	33929479	AATAG	ZSCAN20	upstream	0.0
18	12020174	12020211	ATTG	IMPA2	intronic	0.0
2	218453721	218453747	TTG	DIRC3	upstream	0.1111111111111111
9	124441076	124441110	CCA	DAB2IP	intronic	0.09090909090909091
1	120290312	120290354	TCC	HMGCS2;PHGDH	downstream	0.4
10	72299694	72299873	TATG	PALD1	intronic	0.24691358024691357
3	127391681	127391751	CGGGG	ABTB1;PODXL2	upstream	0.15384615384615385
15	43381698	43381720	TAAA	UBR1	intronic	0.16666666666666666
13	111760192	111760220	CAAAA	ARHGEF7;ARHGEF7-AS2;LINC00368	downstream	0.16666666666666666
16	88489110	88489720	TGGA	ZNF469	upstream	1.2167832167832169
13	94543884	94544015	CATATA	GPC6	intronic	0.1
6	19177939	19177962	GAAAA	LOC101928519	downstream	0.25
5	27018416	27018471	CATATA	CDH9	intronic	0.0
19	49556800	49556832	GGGGA	CGB8;CGB5;CGB7;NTF4	downstream	0.16666666666666666
6	20186406	20186432	CAAT	MBOAT1	intronic	0.0
X	47593899	47593930	TTTTA	CXXC1P1	intronic	0.16666666666666666
X	16718228	16718256	TTA	CTPS2	intronic	0.2222222222222222
8	40603712	40603793	TCCC	ZMAT4	intronic	0.11764705882352941
12	91314571	91314601	TAAA	LINC00615	intronic	0.5
X	129996468	129996495	CATA	ENOX2	intronic	0.3333333333333333
4	7457272	7457427	TTGGGG	SORCS2	intronic	0.35294117647058826
1	11047414	11047590	GAAA	C1orf127	downstream	0.29508196721311475
22	42681619	42681659	TTTTA	TCF20	intronic	0.125
5	75650780	75650822	GAAAA	SV2C	downstream	0.2222222222222222
7	71403961	71403995	TGAA	CALN1	intronic	0.1111111111111111
3	179764614	179764683	TATATG	PEX5L	upstream	0.18181818181818182
6	28183552	28183576	TTTG	TOB2P1	downstream	0.16666666666666666
15	69930722	69930750	CAAA	PCAT29	intronic	0.14285714285714285
20	44059766	44059807	TTTA	MIR6812;PIGT	downstream	0.25
2	133628886	133628914	CAAAA	NCKAP5	intronic	0.16666666666666666
6	41514050	41514088	CCCCCT	FOXP4-AS1	intronic	0.2
10	82300420	82300462	TTCA	SH2D4B	intronic	0.0
8	52513441	52513623	TTATA	PXDNL	intronic	0.058823529411764705
20	21491887	21491915	CAAAAA	NKX2-2	UTR	0.375
12	39845254	39845275	CCA	KIF21A	upstream	0.72
16	71154585	71154621	TTCC	HYDIN	intronic	0.125
8	51480813	51480840	TCTA	SNTG1	intronic	0.14285714285714285
10	106809757	106809790	TATATG	SORCS3	intronic	0.2
12	48568041	48568073	TAA	CCDC184	intronic	0.4166666666666667
15	47860686	47860706	CATTA	SEMA6D	intronic	0.0
19	2702344	2702522	CCCCAG	GNG7	intronic	0.11538461538461539
8	98332617	98332646	TTTTG	LOC101927066	upstream	0.2
X	119737136	119737162	TAA	MCTS1	upstream	0.2222222222222222
9	137218523	137218578	CGGGGG	RXRA	intronic	0.25
19	406933	407009	CCCCAG	C2CD4C	UTR	0.2727272727272727
22	33280860	33280883	GAAAA	SYN3	intronic	0.2
1	36351557	36351579	CCTAA	AGO1	intronic	0.25
1	12433728	12433790	TATATG	VPS13D	intronic	0.1111111111111111
10	123984207	123984237	TTTTTG	TACC2	intronic	0.2
5	149517403	149517612	CAGAGA	PDGFRB	intronic	0.06060606060606061
11	64135733	64135757	GGCTG	RPS6KA4	intronic	0.2
7	105492156	105492177	TTG	ATXN7L1	intronic	0.0
14	80986100	80986148	TCCA	CEP128	intronic	0.0
8	75515245	75515272	CAAAA	MIR2052HG	intronic	0.4
1	14026703	14026759	CGG	PRDM2	UTR	0.1111111111111111
13	95364868	95364899	GGA	LOC101927248;SOX21;SOX21-AS1	upstream	0.1
18	44096689	44096937	CAT	LOXHD1	intronic	0.06944444444444445
2	175185354	175185393	TATG	LINC01305	upstream	0.1
1	59357448	59357492	AGTAG	LINC01135	intronic	0.125
12	58319583	58319616	TTA	LOC100506844	downstream	0.1
6	49517582	49517627	TAAA	C6orf141	upstream	0.18181818181818182
15	89191416	89191468	TGAA	ISG20	intronic	0.07692307692307693
7	112615973	112615997	TTTTG	HRAT17	intronic	0.0
6	105175433	105175527	CATA	HACE1	downstream	1.3
5	80416806	80416829	TTTTTG	RASGRF2	intronic	0.25
9	140288615	140289033	CCCCAG	EXD3	intronic	0.12280701754385964
1	159255239	159255327	CTATA	FCER1A	upstream	0.0625
2	110552161	110552206	CGG	RGPD5;RGPD6	intronic	0.48464163822525597
22	24235740	24235772	TTCA	MIF;MIF-AS1;SLC2A11	intronic	0.2
4	120476759	120476829	TTA	PDE5A	intronic	0.1
20	9994076	9994120	TATG	LOC101929371	downstream	0.09090909090909091
9	136193060	136193080	TTTA	SURF6	downstream	0.2
7	74855690	74855809	AGGGGG	GTF2IP1;PMS2P5	intronic	0.3125
15	36891007	36891043	TTTG	C15orf41	intronic	0.1111111111111111
3	42232240	42232304	TCCC	TRAK1	intronic	0.13793103448275862
17	1129668	1129765	TATG	ABR	intronic	0.18181818181818182
6	76683962	76684141	TTTC	IMPG1	intronic	0.6446280991735537
16	29000646	29000671	CACCAT	LAT	intronic	0.25
11	107691019	107691060	GGGA	SLC35F2	intronic	0.2
12	103850939	103850961	TTTA	C12orf42	intronic	0.0
21	36216873	36216914	TGAA	RUNX1	intronic	0.1
11	131861094	131861131	TTTTG	NTM	intronic	0.125
17	40833019	40833051	TTA	CCR10	intronic	0.1
X	85397672	85397700	CAAA	DACH2	upstream	0.25
X	12828079	12828109	CAAAA	PRPS2	intronic	0.0
6	21818394	21818420	TTTAA	CASC15	intronic	0.0
17	76001101	76001135	TTTC	TNRC6C	intronic	0.2222222222222222
8	3264764	3264889	TGGA	CSMD1	intronic	0.0625
8	30927728	30927757	TTCC	WRN	intronic	0.14285714285714285
11	11863524	11863556	CGG	USP47	UTR	0.2
19	1138022	1138149	GGGTG	SBNO2	intronic	0.2857142857142857
15	79383711	79383738	TTTTA	RASGRF1	upstream	0.2
7	63895109	63895149	TTTG	YWHAEP1	downstream	0.2
2	124936476	124936534	TTTA	CNTNAP5	intronic	0.2
13	78911858	78911891	AGGGGG	RNF219-AS1	intronic	0.2
12	53299459	53299494	TGAA	KRT8	intronic	0.0
4	40625857	40625887	TTTG	RBM47	intronic	0.125
10	117350598	117350685	CATA	ATRNL1	intronic	0.15
14	71140282	71140312	CCCCCA	TTC9	UTR	0.25
2	208030733	208030764	TTCCC	KLF7	UTR	0.2
7	43600409	43600440	ATTTG	HECW1	intronic	0.0
3	89363960	89363969	TATATG	EPHA3	intronic	1.0
10	29060035	29060056	TCTCCC	LINC01517	upstream	0.2
13	101732924	101732998	TTAA	NALCN	intronic	0.4857142857142857
12	128365133	128365310	TCCA	LINC02393;LINC00508	upstream	0.9761904761904762
2	44900594	44900675	GGAA	CAMKMT	intronic	0.2857142857142857
5	177946773	177947205	TGGA	COL23A1	intronic	0.0297029702970297
X	3774799	3774967	TAGA	LOC101930105;LOC729162	intronic	0.45
16	71409193	71409269	CATA	CALB2	intronic	0.1111111111111111
11	78496082	78496124	TTTTTG	TENM4	intronic	0.0
1	150953362	150953392	TTTA	ANXA9;CERS2	upstream	0.14285714285714285
6	16238844	16238933	CCCCG	GMPR	exonic	0.14285714285714285
11	31839679	31839740	GCCTG	PAX6-AS1	intronic	0.16666666666666666
1	64998560	64998604	TAG	CACHD1	intronic	0.13333333333333333
2	33635997	33636021	TTCCC	MIR4430	downstream	0.4
1	153961715	153961742	TTA	RAB13;RPS27;NUP210L	upstream	0.125
6	170209010	170209187	CCA	LINC00574	downstream	0.16326530612244897
1	51867820	51867866	CATA	EPS15	intronic	0.08333333333333333
14	96712218	96712262	ATG	BDKRB2	intronic	0.2857142857142857
3	69966987	69967017	TTTTTG	MITF	intronic	0.0
20	43633093	43633118	TAAAAA	STK4	exonic	0.0
14	94363038	94363192	GAAA	FAM181A-AS1	downstream	0.2631578947368421
3	45160568	45160617	CATA	CDCP1	intronic	0.2
19	1012915	1012943	CGGGGG	TMEM259	intronic	0.0
15	50518972	50519053	TATATG	SLC27A2	intronic	0.15384615384615385
16	27411282	27411341	TGGG	IL21R	upstream	0.07692307692307693
4	128844697	128844751	TTA	MFSD8	intronic	0.2222222222222222
19	28408349	28408417	CATA	LOC101927151	intronic	0.05555555555555555
12	15781020	15781042	GGGA	EPS8	intronic	0.6666666666666666
12	109226089	109226117	GAAAA	SSH1	intronic	0.16666666666666666
2	24004199	24004249	TAAA	ATAD2B	intronic	0.07692307692307693
16	28082583	28082622	TTG	GSG1L	upstream	0.3076923076923077
7	101982363	101982389	CAAT	SPDYE6	downstream	0.0
3	7559043	7559094	TTA	GRM7	intronic	0.125
15	64710307	64710330	TTG	TRIP4	intronic	0.14285714285714285
15	37201145	37201182	CAA	MEIS2	intronic	0.4444444444444444
1	156304813	156304843	TTTTA	CCT3	intronic	0.0
Y	16940891	16940936	CAAAAA	NLGN4Y	intronic	0.125
5	43285514	43285544	TTA	HMGCS1;NIM1K	upstream	0.5555555555555556
3	170980077	170980101	CACCC	TNIK	intronic	0.0
1	108515482	108515521	TTTTG	VAV3-AS1	intronic	0.14285714285714285
1	182844056	182844090	ATG	DHX9	exonic	0.2
3	9980824	9980871	TAAA	CRELD1	intronic	0.16666666666666666
18	42528456	42528507	TAGA	SETBP1	intronic	0.17647058823529413
10	69565806	69565844	TGGA	DNAJC12	intronic	0.1
14	35309970	35310005	CAAA	BAZ1A	intronic	0.2222222222222222
5	168111476	168111498	TTTA	SLIT3	intronic	0.16666666666666666
5	148198053	148198086	ATG	ADRB2	upstream	0.25
11	66141725	66141735	TTTTC	SLC29A2	upstream	0.5
10	13909661	13909954	TATAA	FRMD4A	intronic	0.38095238095238093
2	228927859	228927965	TCTA	SPHKAP	intronic	0.14285714285714285
1	90187814	90187847	TAA	LRRC8C	intronic	0.36363636363636365
8	73921283	73921309	GGA	TERF1	exonic	0.1111111111111111
10	15393566	15393712	TGGA	FAM171A1	intronic	0.07692307692307693
6	134212621	134212645	CCA	TCF21	intronic	0.14285714285714285
1	32579024	32579056	TATG	KPNA6	intronic	0.125
16	23999116	23999136	CAA	PRKCB	intronic	0.14285714285714285
5	93837893	93837922	CATA	KIAA0825	intronic	0.125
11	75205995	75206016	CAA	GDPD5	intronic	0.14285714285714285
12	6438101	6438136	CAAAA	TNFRSF1A	UTR	0.14285714285714285
15	49407726	49407757	TAAAA	COPS2	intronic	0.3333333333333333
3	186541534	186541694	TTATA	LINC02043	intronic	0.034482758620689655
8	27348589	27348653	CGGGG	EPHX2	UTR	0.2
19	46410231	46410255	TTTTG	MYPOP;NANOS2	upstream	0.0
4	4580681	4580722	CAAAAA	STX18-AS1	intronic	0.16666666666666666
10	126436613	126436664	CATA	FAM53B;EEF1AKMT2	intronic	0.25
1	21415359	21415385	TAA	EIF4G3	intronic	0.1
4	15561426	15561452	TTTA	CC2D2A	intronic	0.2857142857142857
1	184659291	184659342	TATATG	EDEM3	downstream	0.125
6	86229733	86229786	TAG	SNX14	intronic	0.05555555555555555
3	35208530	35208589	TATATG	LOC101928135	downstream	0.5
1	245406731	245406796	CATA	KIF26B	intronic	0.1111111111111111
X	96060159	96060210	CATATA	DIAPH2	intronic	0.3333333333333333
6	11383628	11383651	TTTTG	NEDD9	upstream	0.2
9	114848781	114848863	GAAA	SUSD1	intronic	0.10526315789473684
3	123167011	123167076	CCG	ADCY5	exonic	0.8636363636363636
2	65553791	65553817	CCAA	SPRED2	intronic	0.16666666666666666
1	1138107	1138207	CCCCAG	TNFRSF18;TNFRSF4;TTLL10	downstream	11.705882352941176
2	31772932	31772987	TAGA	SRD5A2	intronic	0.07142857142857142
6	36249797	36249980	GAAA	PNPLA1	intronic	1.09375
16	7603063	7603110	TTCC	RBFOX1	intronic	0.08333333333333333
1	8727739	8727759	CAA	RERE	intronic	0.25
9	123792633	123792665	CAAAAA	C5	intronic	0.2
5	60043471	60043551	TATAA	ELOVL7	upstream	0.0625
15	46146294	46146341	TTA	LOC105370802	intronic	0.26666666666666666
11	34326228	34326262	GGGGA	ABTB2	intronic	0.14285714285714285
7	81646403	81646458	CATATA	LOC101927356	intronic	0.125
17	26907406	26907439	GAAA	SPAG5	intronic	0.125
3	52275586	52275617	TAGA	PPM1M;TWF2;LOC101929054	downstream	0.14285714285714285
1	10833082	10833107	GGAA	CASZ1	intronic	0.14285714285714285
5	134127870	134127905	TAA	DDX46	intronic	0.07692307692307693
5	114632334	114632480	CGGGG	CCDC112	UTR	0.125
8	96153015	96153045	TTTTG	PLEKHF2	intronic	0.16666666666666666
18	24173224	24173404	GGA	KCTD1	intronic	1.2
13	102967372	102967413	CATA	FGF14-IT1	intronic	0.2
22	37906308	37906343	TTCTCC	CARD10	exonic	0.16666666666666666
9	77503542	77503589	TTTA	TRPM6	upstream	0.14285714285714285
11	66125816	66125843	TTTTA	LOC102724064	intronic	0.2
3	159429731	159429760	CTG	IQCJ-SCHIP1;SCHIP1	intronic	0.2
11	16867865	16867891	GAGAA	PLEKHA7	intronic	0.2857142857142857
10	14143725	14143781	CACAA	FRMD4A	intronic	0.25
10	1485278	1485303	CAAA	ADARB2	intronic	0.14285714285714285
2	86474680	86474703	TTG	REEP1	intronic	0.2857142857142857
2	75425140	75425166	CAA	TACR1	intronic	0.6785714285714286
1	2114851	2114979	TGAG	PRKCZ-AS1	exonic	0.06060606060606061
17	78093819	78094023	CACCT	GAA	downstream	0.4186046511627907
2	74773810	74773835	CTTA	LOXL3	intronic	0.16666666666666666
1	1541939	1542005	GGCTG	FNDC10;MIB2	upstream	6.176470588235294
1	173410132	173410167	TAAAAA	LOC100506023;LOC101928673	intronic	0.0
10	94843831	94843851	CAAA	CYP26A1	downstream	0.2
15	49229780	49229835	TAGA	SHC4	intronic	0.3076923076923077
2	86679013	86679066	CATA	KDM3A	intronic	0.08333333333333333
11	35763972	35764377	TTATA	TRIM44	intronic	0.04054054054054054
4	104091442	104091462	CAA	CENPE	intronic	0.14285714285714285
7	66115792	66115813	TAA	LOC100996437;KCTD7	intronic	0.375
12	18456216	18456270	TTTC	PIK3C2G	intronic	3.533333333333333
9	10230391	10230519	TCTA	PTPRD	intronic	0.11428571428571428
1	58367612	58367633	CAAA	DAB1	intronic	0.16666666666666666
2	152245666	152245702	TTG	LOC101929319;TNFAIP6	downstream	0.18181818181818182
17	16619535	16619564	CAAA	CCDC144A	intronic	0.125
19	43897226	43897280	GGAA	TEX101	upstream	0.4
7	87638206	87638228	TAA	ADAM22	intronic	1.6470588235294117
X	140270787	140270813	TCG	LDOC1	exonic	0.14285714285714285
16	31547864	31547896	TAA	AHSP	downstream	0.09523809523809523
17	78244896	78244938	TGGG	RNF213	intronic	0.4
X	2954704	2954872	TATAA	ARSF;ARSH	downstream	0.8717948717948718
16	78825774	78825801	CAA	WWOX	intronic	0.07142857142857142
21	22727923	22727952	TTA	NCAM2	intronic	0.375
16	3104136	3104305	TGGA	MMP25-AS1	exonic	0.2
2	161132844	161132939	CCA	RBMS1	intronic	0.06666666666666667
5	143681441	143681470	TTTTA	KCTD16	intronic	0.0
2	80119749	80119791	CAGA	CTNNA2	intronic	0.2
17	27513417	27513442	TAA	MYO18A	upstream	0.1
12	22189640	22189709	CATA	CMAS	upstream	0.6153846153846154
12	52931900	52931937	TTA	KRT71	downstream	0.08333333333333333
3	60857487	60857512	TTTA	FHIT	intronic	0.14285714285714285
2	219900109	219900138	TTTTG	CFAP65	exonic	0.16666666666666666
7	128447183	128447214	TTTA	CCDC136	intronic	0.125
13	99937523	99937560	TCC	UBAC2	intronic	0.16666666666666666
7	151668180	151668228	TAGA	GALNTL5	intronic	0.23076923076923078
22	50355973	50356007	TCCC	PIM3	intronic	0.2222222222222222
9	118982752	118982804	TTATA	PAPPA	intronic	0.1
11	88049643	88049675	TAAA	CTSC	intronic	0.16666666666666666
1	222018940	222018960	TTTA	LINC01655	upstream	0.2
4	104348575	104348600	TTTTA	LINC02428	intronic	0.2
1	223025666	223025710	TTTG	DISP1	downstream	0.25
11	83492432	83492464	TGAA	DLG2	intronic	0.0
11	65718984	65719024	TTA	TSGA10IP	intronic	0.25
12	121136858	121136880	TTTTTG	MLEC	exonic	0.0
12	13076265	13076332	TCCC	GPRC5A;MIR614	upstream	0.125
10	72426131	72426175	TAA	ADAMTS14	upstream	0.23529411764705882
8	38620657	38620683	TTG	TACC1	intronic	0.2222222222222222
19	57959768	57959796	TAA	VN1R1;ZNF749	intronic	0.1111111111111111
1	23887988	23888011	TTC	ID3	upstream	0.125
12	133116056	133116384	CAGCC	FBRSL1	intronic	0.140625
6	101286708	101286758	TATG	ASCC3	intronic	0.1111111111111111
1	174677888	174677925	TTTTG	RABGAP1L	intronic	0.0
17	75995562	75995582	TTG	TNRC6C	upstream	0.0
16	11762187	11762212	CCCCG	SNN	upstream	0.4
15	74836289	74836329	CAG	ARID3B	exonic	0.07692307692307693
X	75888652	75888692	TAA	MIR325HG	upstream	0.06666666666666667
14	74030502	74030526	TAAA	ACOT2;HEATR4	upstream	0.14285714285714285
6	8038712	8038735	TTAA	BLOC1S5-TXNDC5;EEF1E1-BLOC1S5	intronic	0.16666666666666666
21	39988528	39988578	GACTG	ERG	intronic	0.1111111111111111
2	242416136	242416172	CATA	FARP2	intronic	0.2222222222222222
X	85196852	85196872	CAG	CHM	intronic	0.3333333333333333
6	28859601	28859633	ATTG	HCG14	upstream	0.25
11	87043107	87043146	CAAAAA	TMEM135	upstream	0.0
11	132316225	132316260	GGGA	OPCML	intronic	0.1111111111111111
14	72078096	72078126	TTTAA	SIPA1L1	intronic	0.16666666666666666
2	116503331	116503361	TTTG	DPP10	intronic	0.14285714285714285
1	150666263	150666323	TATATG	GOLPH3L	intronic	0.25
1	176718238	176718273	TATG	PAPPA2	intronic	0.08333333333333333
17	1469524	1469560	TTA	PITPNA;SLC43A2	downstream	0.18181818181818182
2	17794216	17794241	CAGTG	VSNL1	intronic	0.0
17	76256190	76256226	TAGA	LINC01993	downstream	0.1111111111111111
5	157094749	157094802	CATA	SOX30	intronic	0.14285714285714285
9	23633952	23633977	TAAAA	LOC101929563	downstream	0.0
5	156921336	156921372	TGAA	ADAM19	intronic	0.1
2	88124233	88124407	CCG	RGPD1;RGPD2	intronic	0.42424242424242425
1	15802287	15802322	GAAAA	CELA2B;CELA2A	upstream	0.16666666666666666
5	176585238	176585357	TTTC	NSD1	intronic	0.16129032258064516
11	9890058	9890085	TAAA	LOC101928008	intronic	0.14285714285714285
1	147489226	147489261	CTTG	NBPF19	upstream	0.2222222222222222
11	63867339	63867397	TGGA	MACROD1	intronic	7.733333333333333
13	36441985	36442115	GAAA	DCLK1	intronic	0.3611111111111111
14	64777004	64777037	TAA	ESR2	intronic	0.16666666666666666
11	706004	706063	CTGGGG	EPS8L2;TMEM80	intronic	0.11764705882352941
7	127252575	127252616	TGGG	PAX4	intronic	0.14285714285714285
6	43442320	43442351	TAA	TJAP1	downstream	0.18181818181818182
1	147071981	147072007	CCG	BCL9;NBPF19	intronic	0.2222222222222222
11	1953936	1953972	TCCA	TNNT3	intronic	0.2
11	130304567	130304628	CTCG	ADAMTS8	upstream	0.07142857142857142
5	142347620	142347660	TCC	ARHGAP26	intronic	0.15384615384615385
3	155272334	155272356	TTC	PLCH1	intronic	0.2857142857142857
15	52910874	52910897	TTC	FAM214A	intronic	0.2
5	179760077	179760107	TTTA	GFPT2	intronic	0.25
16	71459538	71459566	TAAA	LINC02136	intronic	0.0
14	60901057	60901458	TTATA	C14orf39	intronic	0.2375
17	38632478	38632508	TGGGGG	TNS4	UTR	0.2
22	30783383	30783435	CGGGG	KIAA1656;RNF215;SEC14L2;CCDC157	intronic	0.2222222222222222
11	32842317	32842338	CAAAA	PRRG4	upstream	0.0
14	104131717	104131747	TCTG	KLC1	intronic	0.14285714285714285
18	309994	310025	CAAAAA	COLEC12	upstream	0.2
2	219846476	219846507	CGG	FEV	exonic	0.18181818181818182
10	19994571	19994638	TCC	MALRD1	intronic	0.09090909090909091
X	117524030	117524055	TTTA	WDR44	intronic	0.2857142857142857
3	113570710	113570733	TTTA	GRAMD1C	intronic	0.0
10	91515120	91515180	TTCC	KIF20B	intronic	0.6451612903225806
[truncated: 104,789 more rows]

## Sheet: distribution of motif sizes
Motif size	Number
Motif size=3	26021
Motif size=4	45477
Motif size=5	21949
Motif size=6	13341

## Sheet: distribution of genomic regions
Genic feature	Number
downstream	8722
intronic_distal	50400
intronic_proximal	30493
exonic	3592
UTR	3230
upstream	10351

## Sheet: repeat unit
repeat unit	Number
TAAAA	2796
CGG	2300
CAG	1307

## Sheet: the 20 most common repeat unit
Motif	unit_counts
TAA	9316
TAAA	6513
CAA	6357
CAAAA	6280
TGAA	5506
CAAA	5398
TATATG	5325
TAGA	4616
TCCA	4469
CATA	4155
GAAA	3871
GGAA	3063
TAAAA	2796
CCG	2300
ATG	2240
CAAAAA	2074
TATAA	2002
GAAAA	1699
CCCCG	1612
TCCC	1607
