# Supplementary material for: Profiling the Genome-Wide Landscape of Short Tandem Repeats by Long-Read Sequencing
Source: Front Genet. 2022 May 5;13:810595. doi: 10.3389/fgene.2022.810595 (PMC9117641; doi:10.3389/fgene.2022.810595)
Supplement: Supplementary file 6 [file Table10.XLS]

#Chr	Start	End	Repeat_Unit	Gene_symble	Gene_Func_annovar	nRDI
chr1	149390802	149390842	GGC	NOTCH2NLC	exonic	-
