# Supplementary material for: Profiling the Genome-Wide Landscape of Short Tandem Repeats by Long-Read Sequencing
Source: Front Genet. 2022 May 5;13:810595. doi: 10.3389/fgene.2022.810595 (PMC9117641; doi:10.3389/fgene.2022.810595)
Supplement: Supplementary file 7 [file Table3.XLSX]

## Sheet: dSTR catalog
#Chr	Start	End	Repeat_Unit	Gene_symble	Gene_Func	Normalized RDI
3	138664861	138664905	CCG	FOXL2	exonic	0.43518
12	112036753	112036823	CTG	ATXN2	exonic	0.603017
16	66524299	66524369	TAAAA	TK2;BEAN	intronic	0.956343
13	36050433	36050492	CTG	MAB21L1	UTR	0.872486
1	57832715	57832793	TAAAA	DAB1	intronic	0.941286
9	27573482	27573544	CCCCGG	C9orf72	intronic	0.899343
3	63898360	63898423	CAG	ATXN7	exonic	0.69815
9	71652202	71652220	GAA	FXN	intronic	0.667229
X	66765158	66765261	CAG	AR	exonic	0.894838
19	46273462	46273524	CAG	DMPK	intronic	0.924739
10	95462273	95462305	CCG	FRA10AC1	UTR	0.896365
4	39350044	39350103	AAAAG	RFC1	intronic	0.995402
10	81586132	81586160	CGG	LOC642361;NUTM2B-AS1	exonic	0.841724
20	2633378	2633426	GGGCCT	NOP56	exonic	0.818013
8	105601192	105601227	CCG	LRP12	UTR	0.89953
16	17564764	17564779	CCG	XYLT1	upstream	0.987995
2	176957785	176957830	CGG	HOXD13	exonic	0.432895
8	119379051	119379172	TAAAA	SAMD12	intronic	0.991076
12	7045879	7045938	CAG	ATN1	exonic	0.88097
13	100637702	100637881	CGG	ZIC2	exonic	0.790885
6	45390486	45390531	GCG	RUNX2	exonic	0.272503
7	103629803	103629829	CCG	RELN	exonic	0.851631
22	46191234	46191304	CTATT	ATXN10	intronic	0.837351
7	27239445	27239586	CCG	HOXA13	exonic	0.74661
11	66512290	66512316	CGG	C11orf80	exonic	0.588924
5	146258290	146258322	CTG	PPP2R2B	UTR	0.895344
19	14606853	14606897	CCG	GIPC1	UTR	0.916835
X	148713367	148713437	CCG	TMEM185A	UTR	0.93886
13	70713485	70713561	CTG	ATXN8OS	exonic	0.923081
12	50898784	50898807	CGG	DIP2B	upstream	0.486852
6	16327864	16327955	CTG	ATXN1	exonic	0.852671
2	191745598	191745646	CAG	GLS	exonic	0.914934
14	23790672	23790721	CGG	PABPN1	exonic	0.371708
4	3076603	3076667	CAG	HTT	exonic	0.821984
18	53253384	53253460	CAG	TCF4	intronic	0.952354
11	119076999	119077033	CGG	CBL	UTR	0.896149
3	128891412	128891541	CAGG	CNBP	intronic	0.774048
X	25031753	25031814	CCG	ARX	exonic	0.65911
14	92537354	92537396	CTG	ATXN3	exonic	0.961222
X	146993496	146993629	CGG	FMR1	UTR	0.916217
X	139586481	139586526	CGG	SOX3	exonic	0.663192
19	13318672	13318712	CTG	CACNA1A	exonic	0.782457
X	147582121	147582273	CCG	FMR2	exonic	0.903248
16	87637893	87637935	CTG	JPH3	intronic	0.676949
5	10356450	10356523	TTTTA	MARCH6	intronic	0.673287
4	41747989	41748054	CCG	PHOX2B	exonic	0.610246
16	24624760	24624850	TTTTA	TNRC6A	intronic	0.916161
4	160263678	160263770	TTTTA	RAPGEF2	intronic	0.7475
17	78120790	78120937	CCG	EIF4A3	UTR	0.968011
21	45196325	45196360	CGGGG	CSTB	UTR	0.773111
6	170870994	170871126	CAG	TBP	exonic	0.780116
2	100721249	100721286	CCG	AFF3	intronic	0.943514
3	183421764	183421788	TAAAA	YEATS2	intronic	0.524057

## Sheet: distribution of motif sizes
Motif size	Number
Motif size=3	40
Motif size=4	1
Motif size=5	10
Motif size=6	2

## Sheet: distribution of genomic feature
Genic feature	Number
UTR	10
intronic_proximal	10
upstream	2
exonic	25
intronic_distal	6
downstream	0

## Sheet:  repeat unit
repeat unit	Number
TAAAA	7
CAG	16
CCG	23
