# Supplementary material for: Profiling the Genome-Wide Landscape of Short Tandem Repeats by Long-Read Sequencing
Source: Front Genet. 2022 May 5;13:810595. doi: 10.3389/fgene.2022.810595 (PMC9117641; doi:10.3389/fgene.2022.810595)
Supplement: Supplementary file 9 [file Table9.XLSX]

## Sheet: GO enrichment
cluster	ID	Description	GeneRatio	BgRatio	pvalue	p.adjust	qvalue	geneID	Count
hSTR	GO:0050808	synapse organization	149/4026	326/11512	3.22644e-05	0.0630877	0.0630877	ACTB/ACTR2/ADAM10/ANK3/APP/ARHGAP22/ARHGAP44/ASIC2/BAIAP2/BSN/C1QB/C3/C5AR1/CACNA2D2/CACNB4/CACNG2/CAST/CDH1/CDH2/CDH8/CEL/CLSTN2/CLSTN3/CNTN5/COL4A1/COLQ/CTBP2/CTNNA2/CTNNB1/CTNND2/CUX2/DGKB/DISC1/DLG1/DLG2/DLG3/DLG5/DNM3/DOCK10/DRP2/DSCAM/DVL1/EFNA1/EFNA5/EFNB2/EPHA4/EPHB2/ERBB4/ERC2/FARP1/FCGR2B/FMR1/FRMPD4/GABRA1/GABRA2/GABRB2/GABRB3/GABRG2/GAP43/GNPAT/GPC4/GPHN/GPM6A/GRID2/GRM5/IGF1R/IGSF9B/…	149
hSTR	GO:0099172	presynapse organization	23/4026	34/11512	0.00010327	0.100964	0.100964	APP/C5AR1/CEL/CLSTN3/CNTN5/DVL1/EFNB2/GPC4/IL1RAP/IL1RAPL1/IL1RAPL2/LRFN3/LRP4/NLGN1/NLGN3/NLGN4X/NLGN4Y/NRXN1/NTRK3/PTPRD/SNCA/WNT5A/WNT7A	23
hSTR	GO:0008038	neuron recognition	22/4026	38/11512	0.00318455	1	1	APP/ARHGAP35/CNTN6/CNTNAP2/CRTAC1/DSCAM/EPHA3/EPHA4/EPHB2/GAP43/NCAM2/NDN/NRCAM/OPCML/PALLD/PCDH12/ROBO1/ROBO3/SEMA3A/SEMA5A/TNFRSF21/TNN	22
hSTR	GO:0099173	postsynapse organization	63/4026	136/11512	0.00392332	1	1	ACTB/ACTR2/ADAM10/ARHGAP22/ARHGAP44/BAIAP2/CDH2/CEL/COLQ/CTNND2/CUX2/DGKB/DLG1/DLG2/DLG3/DNM3/DOCK10/DVL1/EFNA1/EPHA4/EPHB2/FCGR2B/FRMPD4/GAP43/GPHN/GRID2/IGF1R/IL1RAP/IL1RAPL1/INSR/KALRN/LGMN/LRP4/LRP8/MAGI2/MUSK/MYH10/NLGN1/NLGN3/NLGN4X/NLGN4Y/NOS1AP/NRCAM/NRP2/NRXN1/NRXN2/NTRK3/OPA1/OPHN1/PDLIM5/PPP1R9A/PTPRD/PTPRS/RELN/SHANK2/SIPA1L1/SPTBN2/TIAM1/UBE3A/WASF2/WNT5A/WNT7A/ZMYND8	63
hSTR	GO:0044091	membrane biogenesis	20/4026	35/11512	0.00593492	1	1	ANK3/ANXA2/CDH2/CEL/CLIP3/EPHB2/IL1RAPL1/LRP4/MAGI2/NLGN1/NLGN3/NLGN4X/NLGN4Y/NRXN1/NRXN2/PTPRD/RFTN1/SPTBN1/STX2/UGCG	20
hSTR	GO:0032409	regulation of transporter activity	89/4026	207/11512	0.00960012	1	1	ABCB1/ACTB/ACTN4/AHNAK/AKAP6/ANK2/ANK3/APP/ATP1B1/ATP1B3/ATP2A1/BCL2/CACNA1D/CACNA2D1/CACNB4/CACNG2/CACNG3/CACNG4/CASQ2/CHP1/CLIC2/CTSS/DAPK1/DLG1/DLG2/DLG3/DMD/DNM2/DRD3/DRD4/DYSF/EPHB2/FGF12/FGF14/FHL1/FKBP1A/FMR1/FXYD1/FXYD2/GEM/GPR35/GRIA1/GRIA3/GRIN2A/GRM5/GSTM2/HECW1/HTR3A/JPH3/KCNAB1/KCNC1/KCNC2/KCNE4/KLHL24/MAPK8IP2/MINK1/NDFIP1/NEDD4/NEDD4L/NLGN1/NLGN3/NOS1/NOS1AP/NTSR1/OPRL1/OPRM1/PDE4B…	89
hSTR	GO:0042391	regulation of membrane potential	141/4026	348/11512	0.0166479	1	1	ABAT/ADRA1A/AKAP6/AKT2/ANK2/ANK3/APP/ASIC1/ASIC2/ATP1B1/ATP1B3/BAIAP2/BCL2/BCL2L1/BID/BNIP3L/CACNA1A/CACNA1B/CACNA1C/CACNA1D/CACNA1E/CACNA1I/CACNA2D1/CACNB4/CACNG2/CACNG4/CASQ2/CCK/CLCN1/CRTC1/CTNNA3/CUX2/CXADR/DCN/DGKI/DLG1/DMD/DRD4/DVL1/EDN1/FGF12/FGF13/FGF14/FHL1/FMR1/FXYD1/GABRA1/GABRA2/GABRB1/GABRB2/GABRB3/GABRG2/GABRG3/GABRR1/GJC1/GLRA1/GLRA2/GNAQ/GPR35/GPR88/GRIA1/GRIA3/GRID2/GRIK1/GRIK2/G…	141
hSTR	GO:0035176	social behavior	23/4026	45/11512	0.0187693	1	1	ATXN1/BBS4/CIC/CLN8/CNTNAP2/DRD3/DRD4/DVL1/GAD1/GRP/KALRN/MAPK8IP2/MTOR/NLGN3/NLGN4X/NLGN4Y/NRXN1/NRXN2/NRXN3/PCM1/SHANK2/SLC6A4/VPS13A	23
hSTR	GO:0032411	positive regulation of transporter activity	39/4026	84/11512	0.0194531	1	1	ABCB1/ACTN4/AKAP6/ANK2/ANK3/ATP1B1/ATP1B3/ATP2A1/CACNA2D1/CACNG2/CACNG3/CACNG4/CHP1/CTSS/DMD/DNM2/DRD4/EPHB2/FGF14/GSTM2/HTR3A/KCNC1/KCNC2/NLGN3/NOS1AP/NTSR1/PINK1/PLCG2/PON1/RELN/RYR2/SGK1/STAC/STIM1/STK39/TESC/TRDN/TREM2/WNK1	39
hSTR	GO:0034330	cell junction organization	103/4026	250/11512	0.0225673	1	1	ACTB/ACTN4/ACVRL1/ADD1/ANK2/APOD/ARHGAP6/ARHGEF7/ARVCF/BCAS3/BCL2/BCR/CBFB/CDH1/CDH11/CDH12/CDH13/CDH18/CDH2/CDH20/CDH22/CDH3/CDH4/CDH5/CDH6/CDH7/CDH8/CLASP1/CLDN3/CLDN5/COL17A1/CORO1C/CORO2B/CSF1R/CTNNA1/CTNNB1/CTNND2/CXADR/DLC1/DLG1/DLG5/DST/EFNA5/EPB41L3/EPHA2/EPHA3/F2RL1/FERMT2/FN1/GJC1/GNPAT/GPM6B/GRHL2/IQSEC1/ITGB4/JUP/LAMA3/LAMA5/LAMC1/LIM2/LIMCH1/LRP1/LSR/MACF1/MAPRE2/MYO9A/NFASC/NLGN4X/N…	103
hSTR	GO:0032793	positive regulation of CREB transcription factor activity	10/4026	16/11512	0.0226467	1	1	ADCY1/ADCY8/CAMK1D/CRTC1/CRTC3/EPHA5/LRP8/PRKD1/RELN/RPS6KA5	10
hSTR	GO:0019226	transmission of nerve impulse	31/4026	65/11512	0.022978	1	1	ANK3/CACNA1I/CACNG2/CACNG3/CACNG4/CHRM5/CLCN1/CNTNAP2/FGF12/FMR1/GLRA1/GPR35/GPR88/GRIK2/JAM3/KCND2/KCNMB2/MAG/MYH14/NFASC/NRCAM/NTRK2/NTRK3/P2RX4/SCN11A/SCN2A/SCN5A/SCN7A/SCN8A/SPTBN4/TNR	31
hSTR	GO:0016358	dendrite development	83/4026	199/11512	0.0275523	1	1	ACSL4/ACTR2/ADAM10/ALK/ANKRD27/APP/ARHGAP44/ASAP1/BAIAP2/BBS4/BCL11A/CAMK1D/CARM1/COBL/CRTC1/CTNNA2/CTNND2/CUX1/CUX2/DAB1/DCC/DCLK1/DISC1/DLG5/DNM3/DOCK10/DSCAM/DVL1/EFNA1/EPHA4/EPHB2/EZH2/FARP1/FMR1/GRIP1/GSK3B/HECW1/HPRT1/IL1RAPL1/ITSN1/KALRN/KIAA0319/LRP4/LRP8/MAP2/MAPK8IP2/MCF2/MINK1/MTOR/NEDD4/NEDD4L/NFATC4/NLGN1/NLGN3/NTN1/OPA1/PAK2/PAK4/PDLIM5/PHACTR1/PPP1R9A/PPP3CA/PREX2/PRKG1/PSEN1/PTPRD…	83
hSTR	GO:0061337	cardiac conduction	52/4026	119/11512	0.0294438	1	1	ABCC9/ANK2/ATP1B1/ATP1B3/ATP2A1/ATP2B1/ATP2B2/CACNA1C/CACNA1D/CACNA1F/CACNA1S/CACNA2D1/CACNA2D2/CACNA2D3/CACNB4/CACNG2/CACNG3/CACNG4/CASQ2/CORIN/CTNNA3/CXADR/FXYD1/FXYD2/GJC1/ITPR1/ITPR2/ITPR3/JUP/KCND2/KCND3/KCNE4/KCNIP1/KCNJ12/KCNJ5/KCNK1/KCNK3/KCNQ1/NOS1/PDE4D/PRKACA/RYR1/RYR2/SCN3B/SCN5A/SLC8A1/SPTBN4/STIM1/TRDN/TRPC1/TRPM4/ZMPSTE24	52
hSTR	GO:0051963	regulation of synapse assembly	35/4026	76/11512	0.0295911	1	1	APP/ASIC2/CLSTN2/CLSTN3/COLQ/CUX2/DLG5/EFNA5/EPHB2/GAP43/GPC4/GRID2/IL1RAP/IL1RAPL1/IL1RAPL2/LRFN3/MUSK/NLGN1/NLGN3/NRXN1/NTN1/NTRK2/NTRK3/PDLIM5/PPP1R9A/PTK2/PTPRD/PTPRS/SEMA4A/SEMA4D/SNCA/SYNDIG1/THBS2/WNT5A/WNT7A	35
hSTR	GO:0060560	developmental growth involved in morphogenesis	82/4026	197/11512	0.0298418	1	1	ALCAM/APP/AREG/AUTS2/BCL11A/BIN3/CDH4/COBL/CPNE1/CSF1/CTNNB1/CXCL12/DCC/DCLK1/DISC1/DNM2/DPYSL2/DSCAM/DVL1/EFNA5/ESR1/FGF1/FGF13/FGFR2/FN1/GSK3B/ITSN2/KDM5B/KIF26B/L1CAM/LHX2/LIMK1/LRP1/MACF1/MAG/MAGI2/MAP2/MAP3K13/MAPT/MED1/MED12/NDN/NEDD4L/NIN/NLGN3/NRCAM/NRP2/NTN1/NTRK3/OLFM1/PLXNA1/POSTN/PRKCZ/PTPRS/RAB11A/RIMS2/RUFY3/SALL1/SEMA3A/SEMA3C/SEMA3E/SEMA4A/SEMA4D/SEMA5A/SEMA6B/SEMA6D/SH3GL2/SLIT2/…	82
hSTR	GO:0097120	receptor localization to synapse	21/4026	42/11512	0.0318513	1	1	ADAM10/ANKS1B/ARHGAP44/CACNG2/CACNG3/CACNG4/CEP112/DLG1/DLG2/DLG3/GPC4/GPHN/GRIP1/GRIP2/IQSEC2/KIF17/NLGN1/PRKCZ/RAB11A/RAP1A/RELN	21
hSTR	GO:0060996	dendritic spine development	38/4026	84/11512	0.0326635	1	1	ACSL4/ACTR2/ADAM10/ARHGAP44/ASAP1/BAIAP2/CTNND2/CUX2/DISC1/DLG5/DNM3/DOCK10/DVL1/EFNA1/EPHA4/EPHB2/FMR1/ITSN1/KALRN/LRP8/MTOR/NLGN1/NLGN3/OPA1/PAK2/PAK4/PDLIM5/PPP1R9A/PSEN1/PTPRS/RELN/SHANK2/SIPA1L1/SRGAP2/TIAM1/UBE3A/WNT7A/ZMYND8	38
hSTR	GO:0050803	regulation of synapse structure or activity	74/4026	177/11512	0.0338789	1	1	ACTR2/ADAM10/APP/ARHGAP22/ARHGAP44/ASIC2/BAIAP2/CDH2/CDH8/CLSTN2/CLSTN3/COLQ/CTNNA2/CUX2/DGKB/DISC1/DLG5/DNM2/DNM3/EFNA1/EFNA5/EPHA4/EPHB2/FCGR2B/FMR1/FRMPD4/GAP43/GPC4/GPM6A/GRID2/IL10/IL1RAP/IL1RAPL1/IL1RAPL2/ITSN1/KALRN/LRFN3/LRP4/LRP8/MAPK14/MUSK/NEDD4/NFATC4/NLGN1/NLGN3/NRCAM/NRP2/NRXN1/NTN1/NTRK2/NTRK3/OPA1/PDLIM5/PPP1R9A/PTK2/PTPRD/PTPRO/PTPRS/RELN/RHOA/SEMA4A/SEMA4D/SIPA1L1/SLC17A7/SNCA/S…	74
hSTR	GO:0099072	regulation of postsynaptic membrane neurotransmitter receptor levels	25/4026	52/11512	0.0348046	1	1	ADAM10/ARHGAP44/CACNG2/CACNG3/CACNG4/DLG1/DLG2/DLG3/DNM2/DNM3/DRD3/DRD4/EFNB2/EPS8/GPC4/GPHN/GRIP1/GRIP2/IQSEC2/NUMB/OPHN1/PRKCZ/RAB11A/RAP1A/USP46	25
hSTR	GO:0031646	positive regulation of neurological system process	25/4026	53/11512	0.0445171	1	1	ABAT/BAIAP2/CCK/CUX2/DVL1/IGSF9B/MAG/MTOR/NLGN1/NLGN3/NRXN1/NTSR1/OPRL1/PARD3/PRKCZ/RELN/RIMS2/SHANK2/SLC25A12/TENM4/TNFRSF1B/TNR/UNC13B/WASF3/WNT7A	25
hSTR	GO:0030952	establishment or maintenance of cytoskeleton polarity	8/4026	13/11512	0.0458945	1	1	ARHGAP35/CKAP5/KIF2C/LMNA/MAPKAP1/RHOA/RHOB/RND1	8
hSTR	GO:0021772	olfactory bulb development	12/4026	22/11512	0.046942	1	1	AGTPBP1/CRTAC1/CSF1R/ERBB4/EXT1/KIF14/LHX2/ROBO1/SALL1/SEMA3A/SLIT2/WNT5A	12
hSTR	GO:1900181	negative regulation of protein localization to nucleus	12/4026	22/11512	0.046942	1	1	ANGPT1/APOD/CABP1/CHP1/DCLK1/DCLK2/FERMT1/GSK3B/MDFIC/MFHAS1/NF1/TRIM29	12
hSTR	GO:0045211	postsynaptic membrane	121/4191	256/11816	5.77987e-05	0.0134671	0.0131213	ADAM10/ADCY1/ADCY8/ADRA1A/ANK1/ANK2/ANK3/ANKS1B/ARHGAP32/ARHGEF9/ATP2B2/BCR/CABP1/CACNA1C/CACNG2/CACNG3/CACNG4/CADPS2/CDH2/CHRM3/CHRM5/CLSTN2/CLSTN3/CNTN1/COL13A1/CTNNA2/CTNNB1/DAGLA/DCC/DGKI/DISC1/DLG1/DLG2/DLG3/DLG5/DLGAP1/DLGAP2/DMD/DNM2/DNM3/DRD3/DRP2/EFNB2/EPHA4/EPHB2/ERBB4/FMR1/GABBR2/GABRA1/GABRA2/GABRB1/GABRB2/GABRB3/GABRG2/GABRG3/GABRR1/GLRA1/GLRA2/GPHN/GRIA1/GRIA3/GRID2/GRIK1/GRIK2/GRIK…	121
hSTR	GO:0097060	synaptic membrane	158/4191	350/11816	9.63996e-05	0.014295	0.0139279	ADAM10/ADCY1/ADCY8/ADRA1A/ANK1/ANK2/ANK3/ANKS1B/APBA1/ARHGAP32/ARHGEF9/ATP2B1/ATP2B2/BAIAP2/BCR/CABP1/CACNA1C/CACNA1D/CACNG2/CACNG3/CACNG4/CADPS2/CALB2/CASK/CDH2/CDH8/CHRM3/CHRM5/CLSTN2/CLSTN3/CLTA/CNTN1/CNTN5/CNTN6/COL13A1/CTNNA2/CTNNB1/DAGLA/DCC/DGKI/DISC1/DLG1/DLG2/DLG3/DLG5/DLGAP1/DLGAP2/DMD/DNM2/DNM3/DRD3/DRP2/EFNB2/EPHA4/EPHB2/ERBB4/ERC1/ERC2/FMR1/GABBR2/GABRA1/GABRA2/GABRB1/GABRB2/GABRB3/G…	158
hSTR	GO:0032279	asymmetric synapse	126/4191	271/11816	0.000102554	0.014295	0.0139279	ABR/ACTR2/ADAM10/ADCY1/ADCY8/ADD1/ANKS1B/ARFGEF2/ARHGAP32/ARHGAP44/ARHGEF2/ARHGEF9/ATP2B2/BAIAP2/BCAS1/BCL11A/BCR/BSN/CABP1/CACNA1C/CACNG2/CACNG3/CACNG4/CAP2/CDH2/CHRM3/CLSTN2/CLSTN3/CRTC1/CTNNA2/CTNNB1/CTNND2/DAB1/DCC/DCLK1/DGKI/DISC1/DLG1/DLG2/DLG3/DLG5/DLGAP1/DLGAP2/DNM2/DNM3/DRD3/DRP2/DVL1/EFNB2/EPB41L3/EPHA4/EPS8/ERBB4/FMR1/FRMPD4/GAP43/GPHN/GRIA1/GRID2/GRIK2/GRIN2A/GRIP2/GRM1/GRM3/GRM5/GRM7…	126
hSTR	GO:0014069	postsynaptic density	123/4191	267/11816	0.000199619	0.0174417	0.0169939	ABR/ACTR2/ADAM10/ADCY1/ADCY8/ADD1/ANKS1B/ARHGAP32/ARHGAP44/ARHGEF2/ARHGEF9/ATP2B2/BAIAP2/BCAS1/BCL11A/BCR/BSN/CABP1/CACNA1C/CACNG2/CACNG3/CACNG4/CAP2/CDH2/CHRM3/CLSTN2/CLSTN3/CRTC1/CTNNA2/CTNNB1/CTNND2/DAB1/DCC/DCLK1/DGKI/DISC1/DLG1/DLG2/DLG3/DLG5/DLGAP1/DLGAP2/DNM2/DNM3/DRD3/DRP2/DVL1/EFNB2/EPB41L3/EPHA4/EPS8/ERBB4/FMR1/FRMPD4/GAP43/GPHN/GRIA1/GRID2/GRIK2/GRIN2A/GRIP2/GRM1/GRM3/GRM5/IGSF9B/ITGA8…	123
hSTR	GO:0099572	postsynaptic specialization	130/4191	288/11816	0.000387861	0.0246468	0.024014	ABR/ACTR2/ADAM10/ADCY1/ADCY8/ADD1/ANKS1B/ARHGAP32/ARHGAP44/ARHGEF2/ARHGEF9/ATP2B2/BAIAP2/BCAS1/BCL11A/BCR/BSN/CABP1/CACNA1C/CACNG2/CACNG3/CACNG4/CAP2/CDH2/CHRM3/CLSTN2/CLSTN3/CRTC1/CTNNA2/CTNNB1/CTNND2/DAB1/DCC/DCLK1/DGKI/DISC1/DLG1/DLG2/DLG3/DLG5/DLGAP1/DLGAP2/DLGAP4/DNM2/DNM3/DRD3/DRP2/DVL1/EFNB2/EPB41L3/EPHA4/EPS8/ERBB4/FMR1/FRMPD4/GABRA1/GABRB2/GAP43/GLRA1/GPHN/GRIA1/GRID2/GRIK2/GRIN2A/GRIP2/…	130
hSTR	GO:0099091	postsynaptic specialization, intracellular component	13/4191	20/11816	0.00680102	0.284504	0.277199	ABR/ARHGEF2/BAIAP2/BCR/CTNNA2/CTNNB1/DLG3/DNM2/LYN/SH3GL1/SH3GL3/TNIK/YES1	13
hSTR	GO:0042734	presynaptic membrane	64/4191	140/11816	0.00762373	0.284919	0.277603	ADCY8/ADRA1A/APBA1/ATP2B1/CACNA1D/CADPS2/CASK/CDH2/CHRM3/CLTA/CNTN1/CNTN5/CNTN6/CTNNA2/CTNNB1/DGKI/EFNB2/EPHA4/EPHB2/ERBB4/ERC1/ERC2/FMR1/GAD2/GLRA1/GPC4/GPM6A/GRIK1/GRIK2/GRIK3/GRIK4/GRIN2A/GRM2/GRM3/GRM4/GRM7/GRM8/HIP1/HTR3A/KCNC1/KCNC2/KCNH1/KCNJ9/KIAA1107/LRFN3/NRXN1/NTNG1/OPRM1/PDE2A/PI4K2A/PSEN1/PTPRS/RIMS2/SCN2A/SLC1A6/SLC6A11/SLC6A2/SLC6A3/SLC6A4/SNAP91/STX2/STXBP1/UNC13A/UNC13B	64
hSTR	GO:1902495	transmembrane transporter complex	105/4191	244/11816	0.00815218	0.284919	0.277603	ABCC9/AKAP6/ANO1/ANO2/ATP1B1/ATP1B3/ATP2A1/BEST1/CACNA1A/CACNA1B/CACNA1C/CACNA1D/CACNA1E/CACNA1F/CACNA1I/CACNA1S/CACNA2D1/CACNA2D2/CACNA2D3/CACNB4/CACNG2/CACNG3/CACNG4/CASQ2/CATSPERB/CATSPERG/CLCN1/CLIC2/CLIC5/CNGB1/CNGB3/CNTNAP2/DLG1/DLG2/DLG3/DPP6/EPS8/FKBP1A/FXYD1/FXYD2/GABRA1/GABRA2/GABRB1/GABRB2/GABRB3/GABRG2/GABRG3/GABRR1/GLRA1/GLRA2/GRIA1/GRIA3/GRID2/GRIK1/GRIK2/GRIK3/GRIK4/GRIN2A/HTR3A/HT…	105
hSTR	GO:0098793	presynapse	168/4191	411/11816	0.011844	0.357031	0.347864	ACTB/ADAM10/ADCY8/ADRA1A/AMPH/AP3D1/APBA1/APBA2/APP/ARHGAP44/ATP2B1/ATP2B2/BAIAP2/BAIAP3/BCL2L1/BSN/CACNA1B/CACNA1D/CADPS/CADPS2/CALB2/CASK/CCK/CDH2/CDH8/CEL/CHAT/CHRM3/CLN8/CLTA/CNGB1/CNTN1/CNTN5/CNTN6/CPLX2/CRHR2/CTBP2/CTNNA2/CTNNB1/CYP46A1/DGKI/DISC1/DNM2/DNM3/DVL1/EFNB2/EPHA4/EPHB2/ERBB4/ERC1/ERC2/FMR1/GABRA2/GAD1/GAD2/GAK/GIPC1/GLRA1/GLUL/GPC4/GPM6A/GRIA1/GRIK1/GRIK2/GRIK3/GRIK4/GRIN2A/GRM2/…	168
hSTR	GO:0099092	postsynaptic density, intracellular component	11/4191	17/11816	0.0133595	0.357031	0.347864	ABR/ARHGEF2/BAIAP2/BCR/CTNNA2/CTNNB1/DLG3/DNM2/SH3GL1/SH3GL3/TNIK	11
hSTR	GO:0098831	presynaptic active zone cytoplasmic component	9/4191	13/11816	0.0137909	0.357031	0.347864	BSN/CTBP2/CTNNA2/CTNNB1/ERC2/PCLO/RIMS2/UNC13A/UNC13B	9
hSTR	GO:0044420	extracellular matrix component	24/4191	46/11816	0.0146908	0.366744	0.357328	ACAN/COL14A1/COL2A1/COL4A1/COL4A2/COL4A4/COL5A1/COL5A2/COL5A3/COL8A1/ELN/FBLN1/FBLN5/FBN1/FBN2/LAMA3/LAMA5/LAMB4/LAMC1/LTBP1/PTPRZ1/THSD4/TNC/TNR	24
hSTR	GO:0033267	axon part	129/4191	315/11816	0.0234214	0.496907	0.484148	ACTB/AMFR/ANK1/ANK2/ANK3/AP3D1/APBB2/APP/ARL8B/AUTS2/BRSK2/CBL/CCK/CDH8/CHRM3/CNGB1/CNTNAP2/COBL/CPLX2/CRHR2/CRTAC1/CXADR/DAGLA/DGKI/DISC1/DLG1/DLG2/DLG3/DNM2/DSCAM/DST/DVL1/DYNLL1/EPB41L3/EPHA4/EPS8/ERC2/FGF13/FMR1/GAD1/GAP43/GDPD5/GJC2/GLRA1/GLUL/GPM6A/GRIA1/GRIK2/GRIK3/HNRNPR/ITSN1/KCNAB1/KCNAB2/KCNC1/KCNC2/KCNK2/KCNQ2/KCNQ3/KIF1B/KIF4A/L1CAM/LMTK2/LRP1/MAG/MAP2/MAPK8IP3/MAPT/MBP/MYH10/MYH14/M…	129
hSTR	GO:0016010	dystrophin-associated glycoprotein complex	11/4191	18/11816	0.0234591	0.496907	0.484148	DMD/KRT8/PGM5/SGCD/SGCE/SGCG/SNTB1/SNTB2/SNTG1/SNTG2/UTRN	11
hSTR	GO:0044447	axoneme part	10/4191	16/11816	0.0250955	0.515934	0.502687	ARFGEF2/DNAH17/DNAH2/DNAH7/DNAH9/DNAI1/DNAI2/HYDIN/SPAG16/WDR78	10
hSTR	GO:0005938	cell cortex	100/4191	240/11816	0.0259553	0.518364	0.505054	ACTB/ACTL8/ACTN4/ACTR2/ACTR3/AKAP13/AKT2/ANXA2/ARHGAP32/ARHGEF7/ASTN2/BFSP2/BIN2/BIN3/BSN/CABP1/CALB2/CALD1/CAP1/CAP2/CDH1/CDH2/CLASP1/CLDN5/CLIC5/CLTA/COBL/CORO1C/CTBP2/CTNNA2/CTNNB1/DLC1/DST/EPB41L2/EPS8/ERC2/EXOC2/EXOC6B/FERMT2/FGF1/FGFR2/FLNB/FNBP1L/FRYL/GAD1/GIPC1/GNAI1/GRK4/GRM7/GYS2/HIP1/ITPR2/LLGL2/MAEA/MELK/MICAL3/MKLN1/MLPH/MYH10/MYO10/MYO6/MYO7A/MYO9B/MYRIP/NEDD4/NEDD9/PARD3/PARD6B/PCL…	100
hSTR	GO:0099523	presynaptic cytosol	7/4191	10/11816	0.0280182	0.529318	0.515727	BAIAP2/CTBP2/NCS1/PPP3CC/PRKCB/PRKCG/SH3GL2	7
hSTR	GO:0098797	plasma membrane protein complex	186/4191	469/11816	0.0303257	0.5327	0.519022	ABCC9/ACVR1/ACVR2A/ACVRL1/ALCAM/AP2A2/ATP1B1/ATP1B3/BMPR1A/BMPR1B/C5/C7/C8B/C9/CACNA1A/CACNA1B/CACNA1C/CACNA1D/CACNA1E/CACNA1F/CACNA1I/CACNA1S/CACNA2D1/CACNA2D2/CACNA2D3/CACNB4/CACNG2/CACNG3/CACNG4/CALCR/CASP10/CATSPERB/CATSPERG/CBL/CD247/CD4/CDH1/CDH11/CDH12/CDH13/CDH18/CDH2/CDH20/CDH22/CDH3/CDH4/CDH5/CDH6/CDH7/CDH8/CFLAR/CLTA/CNTNAP2/COL13A1/CORO1C/CTNNA1/CTNNB1/DLG1/DLG2/DLG3/DMD/DPP6/EBI3/EGF…	186
hSTR	GO:0044853	plasma membrane raft	45/4191	100/11816	0.0304074	0.5327	0.519022	ADCY8/ADD1/ADRA1A/AKAP6/ATP1B1/ATP1B3/BMPR1A/CBL/CDH1/CDH13/CDH2/CORO1C/CTNNA1/CTNNB1/DLC1/EFNA5/FXYD1/HCK/HMOX1/INSR/IRS1/ITGAM/ITGB2/KCND2/KCNMA1/LCP2/LRP4/LRP8/MAL/MLC1/MYOF/NOS1/NOS1AP/NOS3/PRKACA/PRKAR2A/PRTN3/PTCH1/PTGIS/SCN5A/SKAP1/SLC6A3/STIM1/TGFBR2/TRPC4	45
hSTR	GO:0098839	postsynaptic density membrane	27/4191	56/11816	0.0333591	0.563331	0.548867	ADCY1/ATP2B2/CACNG2/CACNG3/CACNG4/CHRM3/CLSTN2/CLSTN3/DCC/DGKI/DLG1/DLG2/DLG3/DRD3/EFNB2/ERBB4/GRIA1/GRID2/GRIN2A/GRM1/GRM5/LRFN3/NRCAM/PTPRO/PTPRS/SORCS3/TIAM1	27
hSTR	GO:0099146	intrinsic component of postsynaptic density membrane	19/4191	37/11816	0.0342145	0.563331	0.548867	ADCY1/CACNG2/CACNG3/CACNG4/CHRM3/CLSTN2/CLSTN3/DCC/DRD3/EFNB2/ERBB4/GRIA1/GRID2/GRIN2A/LRFN3/NRCAM/PTPRO/PTPRS/SORCS3	19
hSTR	GO:0019897	extrinsic component of plasma membrane	56/4191	129/11816	0.0369819	0.574452	0.559703	ANXA2/BLK/CDH1/CDH11/CDH12/CDH13/CDH18/CDH2/CDH20/CDH22/CDH3/CDH4/CDH5/CDH6/CDH7/CDH8/CTNNA1/CTNNA2/CTNNB1/CUBN/DGKI/DTNA/FARP1/FCN1/FERMT2/FMR1/FRK/GNAI1/GNAL/GNAQ/GNG4/GNG7/GNGT1/HCK/HIP1/JUP/KCNAB1/KCNAB2/KCNIP1/KPNA2/LYN/MATK/NUMB/OSBPL2/PLG/RHOA/SERPINE2/SNAP91/STAC/SYTL2/TF/TGM3/TIAM1/USP8/WNT2/YES1	56
hSTR	GO:0099634	postsynaptic specialization membrane	36/4191	79/11816	0.0404145	0.603228	0.58774	ADCY1/ATP2B2/CACNG2/CACNG3/CACNG4/CDH2/CHRM3/CLSTN2/CLSTN3/DCC/DGKI/DLG1/DLG2/DLG3/DRD3/EFNB2/ERBB4/GABRA1/GABRB2/GLRA1/GPHN/GRIA1/GRID2/GRIN2A/GRM1/GRM5/KCND2/KCND3/KPNA2/LRFN3/NLGN1/NRCAM/PTPRO/PTPRS/SORCS3/TIAM1	36
hSTR	GO:0043197	dendritic spine	62/4191	145/11816	0.0405604	0.603228	0.58774	ADAM10/ANKS1B/APBA1/APBA2/APP/ARFGEF2/ARHGAP32/ARHGAP44/ASAP1/ASIC2/ATP2B1/BAIAP2/DGKI/DNM2/DNM3/DOCK10/DVL1/EPHA4/FARP1/FBXO2/FCGR2B/FMR1/FRMPD4/GIPC1/GPM6A/GRIA1/GRID2/GRIN2A/GRM3/ITGA8/ITSN1/KCNA4/KCND2/LAMA2/MAPT/MYH10/NEDD4/NLGN1/NOS1/NTRK2/NTSR1/OPHN1/OPRM1/P2RX4/PALMD/PDE4B/PPP1R9A/PPP3CA/PRKACA/PTK2/PTPRO/RGS10/RHOA/RPH3A/SHANK2/SIPA1L1/SLC8A1/SRGAP2/SYNDIG1/TIAM1/USP8/ZMYND8	62
hSTR	GO:0098688	parallel fiber to Purkinje cell synapse	9/4191	15/11816	0.045792	0.649545	0.632867	CADPS2/CALB2/CNTN6/CTNNA2/GRIA3/GRID2/KCNJ9/PLCB4/SPTBN2	9
hSTR	GO:0099060	integral component of postsynaptic specialization membrane	26/4191	55/11816	0.0471238	0.649545	0.632867	ADCY1/CACNG2/CACNG3/CACNG4/CDH2/CHRM3/CLSTN2/CLSTN3/DCC/DRD3/EFNB2/ERBB4/GABRA1/GABRB2/GLRA1/GRIA1/GRID2/GRIN2A/KCND2/KCND3/LRFN3/NLGN1/NRCAM/PTPRO/PTPRS/SORCS3	26
hSTR	GO:0098936	intrinsic component of postsynaptic membrane	44/4191	100/11816	0.0473917	0.649545	0.632867	ADCY1/ADRA1A/CACNG2/CACNG3/CACNG4/CDH2/CHRM3/CLSTN2/CLSTN3/CNTN1/DAGLA/DCC/DRD3/EFNB2/EPHA4/EPHB2/ERBB4/GABRA1/GABRB2/GLRA1/GRIA1/GRID2/GRIK4/GRIN2A/GRM2/GRM3/HTR3A/KCNC1/KCND2/KCND3/LRFN3/NLGN1/NLGN3/NRCAM/NRP2/NTRK3/OPRM1/PTPRO/PTPRS/SLC6A11/SLC6A3/SLC6A4/SLC8A1/SORCS3	44
hSTR	GO:0045503	dynein light chain binding	12/3987	15/11509	0.000426046	0.149826	0.149639	DNAH17/DNAH2/DNAH6/DNAH7/DNAH9/DNAI1/DNAI2/DYNC1I1/DYNC1I2/DYNC2H1/GLUL/WDR78	12
hSTR	GO:0005088	Ras guanyl-nucleotide exchange factor activity	49/3987	97/11509	0.000897776	0.157859	0.157662	ABR/AKAP13/ARHGEF10/ARHGEF10L/ARHGEF17/ARHGEF2/ARHGEF3/ARHGEF38/ARHGEF7/ARHGEF9/BCR/DENND1B/DENND2A/DENND3/DENND4A/DENND5A/DENND5B/DENND6B/DOCK1/DOCK2/DOCK3/EGF/EPS8/EPS8L1/FARP1/FGD2/ITSN1/ITSN2/KALRN/MCF2/MCF2L/NET1/OBSCN/PREX2/RALGPS1/RAP1A/RAPGEF1/RAPGEF2/RAPGEF4/RAPGEF5/RIN2/RIN3/SERGEF/SOS2/TIAM1/TIAM2/TRIO/VAV1/VAV2	49
hSTR	GO:0030020	extracellular matrix structural constituent conferring tensile strength	19/3987	33/11509	0.00578832	0.281763	0.281411	COL13A1/COL14A1/COL17A1/COL18A1/COL19A1/COL21A1/COL2A1/COL4A1/COL4A2/COL4A4/COL5A1/COL5A2/COL5A3/COL6A1/COL6A2/COL6A3/COL8A1/COL8A2/COL9A3	19
hSTR	GO:0022803	passive transmembrane transporter activity	135/3987	326/11509	0.00587562	0.281763	0.281411	ABCC9/ANO1/ANO2/ANXA2/AQP8/ASIC1/ASIC2/BCL2/BEST1/CACNA1A/CACNA1B/CACNA1C/CACNA1D/CACNA1E/CACNA1F/CACNA1I/CACNA1S/CACNA2D1/CACNA2D2/CACNA2D3/CACNB4/CACNG2/CACNG3/CACNG4/CLCN1/CLCN4/CLCN5/CLIC2/CLIC5/CNGB1/CNGB3/FAM155A/FXYD1/GABRA1/GABRA2/GABRB1/GABRB2/GABRB3/GABRG2/GABRG3/GABRR1/GJC1/GJC2/GLRA1/GLRA2/GPM6A/GRIA1/GRIA3/GRID2/GRIK1/GRIK2/GRIK3/GRIK4/GRIN2A/HTR3A/HTR3B/IL1RAPL1/ITPR1/ITPR2/ITPR3/JP…	135
hSTR	GO:0005516	calmodulin binding	73/3987	170/11509	0.0144945	0.588143	0.587409	ADCY1/ADCY8/ADD1/ARPP21/ATP2B1/ATP2B2/CACNA1C/CACNA1S/CALD1/CAMK1D/CAMK1G/CAMK2G/CAMK4/CAMSAP1/CASK/CDK5RAP2/DAPK1/DAPK2/EGFR/GAP43/GEM/INVS/IQCB1/IQGAP2/KCNH1/KCNN3/KCNQ1/KCNQ2/KCNQ3/KCNQ4/MAP2/MBP/MKNK2/MYH10/MYH11/MYH13/MYH14/MYLK/MYO10/MYO1B/MYO1E/MYO1F/MYO3A/MYO6/MYO7A/MYO9B/NGFR/NOS1/NOS3/OBSCN/PDE1A/PDE1C/PHKB/PLCB1/PLCB3/PPP3CA/PPP3CC/RGS16/RIT2/RYR1/RYR2/SCN5A/SLC8A1/SNTB1/SNTB2/SPTBN1/S…	73
hSTR	GO:0008013	beta-catenin binding	33/3987	70/11509	0.020358	0.738227	0.737307	AJAP1/BTRC/CARM1/CDH1/CDH2/CDH5/CTNNA1/CTNNA3/CTNND2/CXADR/DACT1/DLG5/DVL1/EP300/ESR1/FOXO1/FOXO3/GLI3/GRIP1/GSK3B/MED12/NUMB/PSEN1/PTPRJ/PTPRK/PTPRT/RORA/SALL1/SHROOM2/SMAD3/TCF7L2/TRPC4/VCL	33
hSTR	GO:0019707	protein-cysteine S-acyltransferase activity	8/3987	12/11509	0.0238612	0.738227	0.737307	GLUL/GOLGA7/ZDHHC13/ZDHHC14/ZDHHC3/ZDHHC4/ZDHHC6/ZDHHC7	8
motif3	GO:0050808	synapse organization	105/2513	326/11512	7.01294e-06	0.0133713	0.0133713	CEL/ARHGAP44/OPA1/SDK2/NRXN2/ITGAM/IL1RAPL1/CAST/APP/NRXN1/GABRA1/CTBP2/SEZ6L/SYNDIG1/RELN/UTRN/COL4A1/NTRK3/C3/FMR1/IL1RAP/SYBU/NTRK2/ARHGAP22/MUSK/RHOA/CACNB4/KALRN/P2RX2/CACNG2/DLG2/DLG5/IGF1R/DRP2/CUX2/GRID2/FRMPD4/ERC2/NLGN4Y/NLGN4X/REST/NFATC4/PTK2/UBE3A/ANK3/ERBB4/SEMA3E/IGSF9B/INSR/DSCAM/SPTBN2/ZMYND8/NRCAM/ASIC2/ACTR2/ADAM10/DGKB/SHANK2/SEMA4D/NTNG1/LRP8/L1CAM/OPHN1/TSC1/NTN1/NRP2/CDH1/C…	105
motif3	GO:0099173	postsynapse organization	48/2513	136/11512	0.000206918	0.131508	0.131508	CEL/ARHGAP44/OPA1/NRXN2/IL1RAPL1/NRXN1/RELN/NTRK3/IL1RAP/ARHGAP22/MUSK/KALRN/DLG2/IGF1R/CUX2/GRID2/FRMPD4/NLGN4Y/NLGN4X/UBE3A/INSR/SPTBN2/ZMYND8/NRCAM/ACTR2/ADAM10/DGKB/SHANK2/LRP8/OPHN1/NRP2/CDH2/ACTB/LRP4/PDLIM5/EPHB2/CTNND2/FCGR2B/WNT5A/EPHA4/PTPRD/NLGN1/NOS1AP/MAGI2/DOCK10/EFNA1/DNM3/COLQ	48
motif3	GO:0044091	membrane biogenesis	17/2513	35/11512	0.000419061	0.199752	0.199752	CEL/NRXN2/IL1RAPL1/CLIP3/NRXN1/NLGN4Y/NLGN4X/ANK3/ANXA2/CDH2/STX2/LRP4/EPHB2/PTPRD/NLGN1/MAGI2/RFTN1	17
motif3	GO:0032793	positive regulation of CREB transcription factor activity	10/2513	16/11512	0.000520923	0.216943	0.216943	RPS6KA5/RELN/CAMK1D/LRP8/ADCY1/EPHA5/ADCY8/CRTC1/CRTC3/PRKD1	10
motif3	GO:0099172	presynapse organization	16/2513	34/11512	0.000955014	0.321334	0.321334	CEL/IL1RAPL1/APP/NRXN1/NTRK3/IL1RAP/NLGN4Y/NLGN4X/CNTN5/SNCA/LRP4/IL1RAPL2/LRFN3/WNT5A/PTPRD/NLGN1	16
motif3	GO:0008038	neuron recognition	17/2513	38/11512	0.00135351	0.368671	0.368671	PCDH12/APP/PALLD/CNTNAP2/DSCAM/NRCAM/ROBO1/ROBO3/CRTAC1/SEMA5A/EPHB2/EPHA4/EPHA3/TNN/OPCML/CNTN6/NCAM2	17
motif3	GO:0050803	regulation of synapse structure or activity	55/2513	177/11512	0.00250827	0.57268	0.57268	ARHGAP44/OPA1/IL1RAPL1/APP/NRXN1/SYNDIG1/RELN/NTRK3/FMR1/IL1RAP/SYBU/NTRK2/ARHGAP22/MUSK/RHOA/KALRN/DLG5/CUX2/GRID2/FRMPD4/NFATC4/PTK2/UBE3A/ZMYND8/NRCAM/ASIC2/ACTR2/ADAM10/DGKB/SEMA4D/LRP8/NTN1/NRP2/CDH2/SEMA4A/SNCA/LRP4/PDLIM5/EPHB2/ITSN1/IL1RAPL2/LRFN3/FCGR2B/WNT5A/EPHA4/PTPRD/PTPRO/NLGN1/CTNNA2/CLSTN2/EFNA1/DNM3/DNM2/THBS2/COLQ	55
motif3	GO:0051963	regulation of synapse assembly	27/2513	76/11512	0.00426198	0.687443	0.687443	IL1RAPL1/APP/NRXN1/SYNDIG1/NTRK3/IL1RAP/NTRK2/MUSK/DLG5/CUX2/GRID2/PTK2/ASIC2/SEMA4D/NTN1/SEMA4A/SNCA/PDLIM5/EPHB2/IL1RAPL2/LRFN3/WNT5A/PTPRD/NLGN1/CLSTN2/THBS2/COLQ	27
motif3	GO:0010644	cell communication by electrical coupling	11/2513	24/11512	0.0075764	0.879195	0.879195	GJC1/SLC8A1/CACNA1C/GJC2/PRKACA/ANK3/ATP1B1/CASQ2/TRDN/PDE4D/RYR2	11
motif3	GO:0034330	cell junction organization	71/2513	250/11512	0.00810417	0.879195	0.879195	CLDN5/IQSEC1/CORO1C/SDK2/GJC1/CDH22/CXADR/VCL/ARHGAP6/PEAK1/RHOA/TEK/PRKACA/DLG5/NR1H4/DST/RAP1A/NLGN4X/FN1/PTK2/PRKCA/ADD1/PARD6B/TRPV4/PRTN3/EPB41L3/BCAS3/FERMT2/ACTN4/PTPRK/PDPK1/APOD/OPHN1/TSC1/ANK2/CBFB/CDH1/CDH2/CDH5/CDH4/CDH6/ACTB/ROCK1/LIM2/MYO9A/CTNND2/BCL2/RAB8B/EPHA3/EPHA2/GRHL2/PTPRO/GPM6B/TBCD/NFASC/PERP/LAMA5/ARVCF/MAPRE2/PARD3/PKP3/CLDN3/LSR/CORO2B/CDH11/CDH13/CDH12/CDH18/NUMB/TESK…	71
motif3	GO:0097485	neuron projection guidance	65/2513	227/11512	0.00903797	0.957355	0.957355	PIK3CD/RPS6KA5/SLIT3/APP/NRXN3/NRXN1/BCL11B/DPYSL2/ALCAM/TRIO/PTCH1/DCC/RELN/SIAH1/NEO1/PTK2/SEMA6D/PRKCA/SHC3/SEMA3E/DAB1/UNC5C/PALLD/DSCAM/SPTBN2/NRCAM/ROBO1/ROBO3/SEMA4D/NTNG1/L1CAM/OPHN1/NTN1/SPTBN4/NRP2/CDH4/SEMA4A/SEMA5A/CHN1/EPHB2/MYCBP2/WNT5A/EPHA5/EPHA4/EPHA3/EPHA2/SEMA3C/TNR/PTPRO/APBB2/NFASC/LAMA2/TUBB2B/FOXD1/PTPRM/SPTB/CNTN6/EFNA1/PLXNA2/PLXNA1/BMPR1B/RAP1GAP/ETV1/NCAM1/NFIB	65
motif3	GO:0035176	social behavior	17/2513	45/11512	0.0108675	0.957897	0.957897	GRP/NRXN2/NRXN3/NRXN1/PCM1/KALRN/VPS13A/NLGN4Y/NLGN4X/CNTNAP2/SHANK2/ATXN1/SLC6A4/CLN8/DRD4/DRD3/GAD1	17
motif3	GO:0032409	regulation of transporter activity	59/2513	207/11512	0.0136942	1	1	CHP1/STIM1/APP/CLIC2/RELN/UTRN/DMD/NTSR1/FMR1/FXYD2/CACNB4/PRKACA/CACNG2/WWP2/DLG2/AKAP6/PLCG2/KCNAB1/ANK3/PRKCE/FKBP1A/AHNAK/GSTM2/FGF12/ATP1B1/ACTN4/SHANK2/NEDD4L/SGK1/PDE4B/ANK2/ACTB/SNCA/GPR35/GRM5/GRIA3/EPHB2/DRD4/CASQ2/DRD3/BCL2/HECW1/DAPK1/DYSF/KLHL24/OPRM1/KCNC1/NLGN1/NOS1/NOS1AP/GRIA1/TRDN/PPARGC1A/STK39/PDE4D/MINK1/ATP1B3/RYR2/DNM2	59
motif3	GO:1903779	regulation of cardiac conduction	20/2513	57/11512	0.0148636	1	1	STIM1/SLC8A1/CXADR/FXYD2/ITPR2/ITPR1/PRKACA/ATP1B1/ANK2/TRPC1/CASQ2/ATP2B2/NOS1/TRDN/TRPM4/PDE4D/ATP1B3/ABCC9/RYR1/RYR2	20
motif3	GO:0051965	positive regulation of synapse assembly	17/2513	47/11512	0.0173372	1	1	IL1RAPL1/NRXN1/SYNDIG1/NTRK3/IL1RAP/NTRK2/DLG5/CUX2/GRID2/ASIC2/SEMA4D/SEMA4A/EPHB2/PTPRD/NLGN1/CLSTN2/THBS2	17
motif3	GO:0051284	positive regulation of sequestering of calcium ion	6/2513	11/11512	0.0178997	1	1	CLIC2/NTSR1/GSTM2/CASQ2/TRDN/RYR2	6
motif3	GO:0051283	negative regulation of sequestering of calcium ion	32/2513	103/11512	0.0181418	1	1	SLC8A1/CLIC2/F2RL3/CACNA1C/DMD/NTSR1/PLCE1/ITPR2/ITPR1/PRKACA/AKAP6/PLCG2/PRKCE/FKBP1A/GSTM2/LYN/PDPK1/TMEM38B/ANK2/TRPC1/SNCA/CASQ2/HTR2C/RASA3/FGF2/NOS1/TRDN/PLCB1/TRPM2/PDE4D/RYR1/RYR2	32
motif3	GO:0008356	asymmetric cell division	7/2513	14/11512	0.0186881	1	1	ACTR3/ACTR2/ARHGEF2/FGF13/PARD3/ZBTB16/SOX5	7
motif3	GO:0010523	negative regulation of calcium ion transport into cytosol	7/2513	14/11512	0.0186881	1	1	CLIC2/NTSR1/GSTM2/CASQ2/BCL2/NOS1/TRDN	7
motif3	GO:0016358	dendrite development	56/2513	199/11512	0.0205815	1	1	ARHGAP44/OPA1/IL1RAPL1/APP/PAK4/PRKG1/DCC/RELN/ASAP1/CAMK1D/FMR1/ANKRD27/RHOA/KALRN/KIAA0319/DLG5/CUX1/CUX2/PPP3CA/NFATC4/UBE3A/DAB1/DSCAM/ZMYND8/GRIP1/DCLK1/ACTR2/ADAM10/SHANK2/NEDD4L/SEMA4D/LRP8/NTN1/PHACTR1/LRP4/PDLIM5/EPHB2/ITSN1/CTNND2/GSK3B/HECW1/EPHA4/BCL11A/PTPRD/ALK/NLGN1/CTNNA2/CARM1/CRTC1/TNIK/DOCK10/EFNA1/MAP2/MINK1/DNM3/PREX2	56
motif3	GO:0051282	regulation of sequestering of calcium ion	32/2513	104/11512	0.0208652	1	1	SLC8A1/CLIC2/F2RL3/CACNA1C/DMD/NTSR1/PLCE1/ITPR2/ITPR1/PRKACA/AKAP6/PLCG2/PRKCE/FKBP1A/GSTM2/LYN/PDPK1/TMEM38B/ANK2/TRPC1/SNCA/CASQ2/HTR2C/RASA3/FGF2/NOS1/TRDN/PLCB1/TRPM2/PDE4D/RYR1/RYR2	32
motif3	GO:0042391	regulation of membrane potential	92/2513	348/11512	0.0220238	1	1	KCNJ5/SCN11A/GJC1/ABAT/APP/NRXN1/SLC8A1/GABRA1/CXADR/DCN/CACNA1I/CACNA1A/CACNA1C/RELN/GRIK3/DMD/NTSR1/KCNK10/NTRK3/FMR1/PIEZO2/PIEZO1/NTRK2/CACNB4/P2RX2/CACNG2/WWP2/ADRA1A/AKAP6/CUX2/RIMS2/GRID2/NLGN4X/PPP3CA/SLC1A6/GRIK1/GRIK2/SCN2A/ANK3/PRKCZ/IGSF9B/GNAQ/ZMYND8/NRCAM/KCNK3/FGF12/ASIC1/ASIC2/ATP1B1/DGKI/SHANK2/NEDD4L/KCNQ3/KCNQ1/MYH14/ANK2/SNCA/GABRG3/GABRG2/KCNMA1/GPR35/GRM5/GRIA3/SH3GL1/DRD4/C…	92
motif3	GO:0051208	sequestering of calcium ion	32/2513	107/11512	0.0310004	1	1	SLC8A1/CLIC2/F2RL3/CACNA1C/DMD/NTSR1/PLCE1/ITPR2/ITPR1/PRKACA/AKAP6/PLCG2/PRKCE/FKBP1A/GSTM2/LYN/PDPK1/TMEM38B/ANK2/TRPC1/SNCA/CASQ2/HTR2C/RASA3/FGF2/NOS1/TRDN/PLCB1/TRPM2/PDE4D/RYR1/RYR2	32
motif3	GO:0019226	transmission of nerve impulse	21/2513	65/11512	0.0327294	1	1	SCN11A/CACNA1I/NTRK3/FMR1/NTRK2/CHRM5/CACNG2/GRIK2/SCN2A/ANK3/CNTNAP2/NRCAM/FGF12/MYH14/SPTBN4/GPR35/KCNMB2/TNR/NFASC/SCN8A/KCND2	21
motif3	GO:0098900	regulation of action potential	15/2513	43/11512	0.0341047	1	1	CXADR/CACNA1C/NTSR1/FMR1/ADRA1A/ANK3/FGF12/ANK2/GPR35/FGF13/KCNB1/NOS1AP/CTNNA3/TRPM4/RYR2	15
motif3	GO:0032410	negative regulation of transporter activity	19/2513	58/11512	0.0356851	1	1	CLIC2/FMR1/WWP2/KCNAB1/ANK3/PRKCE/GSTM2/FGF12/NEDD4L/SNCA/GPR35/EPHB2/DRD4/CASQ2/DRD3/HECW1/DYSF/TRDN/STK39	19
motif3	GO:0051668	localization within membrane	36/2513	125/11512	0.0399972	1	1	ARHGAP44/MAL/NRXN2/AP3D1/NRXN1/IQSEC2/RELN/USP46/MUSK/CACNG2/DLG2/RAP1A/GRIK2/PRKCZ/GRIP1/GRIP2/ATP1B1/ANKS1B/ADAM10/OPHN1/CEP112/CDH2/LRP4/DRD4/DRD3/NLGN1/MAGI2/SEC23A/WDR19/CDH13/NUMB/RFTN1/DNM3/DNM2/COLQ/CLIP1	36
motif3	GO:2001022	positive regulation of response to DNA damage stimulus	23/2513	74/11512	0.0405206	1	1	HMGB1/ATR/PAXIP1/FMR1/EYA4/EYA2/NACC2/PRKDC/ATM/PRKCG/MGMT/ACTR2/NKX3-1/EGFR/FAM168A/BRCA1/NPAS2/RIF1/TIMELESS/PLA2R1/RPS3/HMGA2/SPRED2	23
motif3	GO:0010633	negative regulation of epithelial cell migration	19/2513	59/11512	0.0422021	1	1	ANGPT4/CORO1C/HMGB1/APOH/DCN/MEOX2/RHOA/CXCL13/SP100/CARD10/PTPRG/FGF2/HDAC5/MCC/PTPRM/ADIPOR1/MAP2K5/TACSTD2/PBLD	19
motif3	GO:1990089	response to nerve growth factor	16/2513	48/11512	0.0440666	1	1	APP/KIF1B/NTRK3/NTRK2/RAP1A/UBE3A/FOXO3/PDPK1/MICALL1/CBL/SH3GL2/KCNC1/USP8/MAGI2/MAPT/RPS3	16
motif3	GO:0099072	regulation of postsynaptic membrane neurotransmitter receptor levels	17/2513	52/11512	0.046176	1	1	ARHGAP44/IQSEC2/USP46/CACNG2/DLG2/RAP1A/EPS8/PRKCZ/GRIP1/GRIP2/ADAM10/OPHN1/DRD4/DRD3/NUMB/DNM3/DNM2	17
motif3	GO:0060174	limb bud formation	5/2513	10/11512	0.0463766	1	1	FGFR2/COL2A1/ZNF219/SEMA3C/PLXNA2	5
motif3	GO:0099149	regulation of postsynaptic neurotransmitter receptor internalization	5/2513	10/11512	0.0463766	1	1	USP46/OPHN1/DRD4/DRD3/NUMB	5
motif3	GO:0010522	regulation of calcium ion transport into cytosol	25/2513	83/11512	0.0481322	1	1	SLC8A1/CLIC2/F2RL3/CALCR/CACNA1C/DMD/NTSR1/PRKACA/P2RX2/AKAP6/PRKCE/FKBP1A/GSTM2/LYN/PDPK1/TMEM38B/ANK2/TRPC1/SNCA/CASQ2/BCL2/NOS1/TRDN/PDE4D/RYR2	25
motif3	GO:0032279	asymmetric synapse	86/2621	271/11816	0.000150662	0.0350162	0.0342612	ARHGAP44/ITGA8/RPL23/SYNDIG1/PTCH1/CACNA1C/DCC/DLGAP2/DLGAP1/PJA2/FMR1/NTRK2/CAP2/ITPR1/CACNG2/DLG2/DLG5/DRP2/GRID2/FRMPD4/SYN3/EPS8/NLGN4Y/NLGN4X/GRIK2/PRKCG/PRKCZ/ADD1/ERBB4/DAB1/IGSF9B/EPB41L3/GRM7/NRCAM/LYN/GRIP2/DCLK1/ACTR2/SORCS3/ANKS1B/ADAM10/DGKI/SHANK2/PDPK1/LRP8/PDE4B/TSC1/MAP4/ARHGEF2/CDH2/CHRM3/LRP4/GRM5/ADCY1/PDLIM5/PLCB4/CTNND2/SH3GL1/SH3GL3/DRD3/LRFN3/ATP2B2/EPHA4/BCL11A/PTPRO/NLGN…	86
motif3	GO:0014069	postsynaptic density	84/2621	267/11816	0.000246028	0.0350162	0.0342612	ARHGAP44/ITGA8/RPL23/SYNDIG1/PTCH1/CACNA1C/DCC/DLGAP2/DLGAP1/PJA2/FMR1/NTRK2/CAP2/ITPR1/CACNG2/DLG2/DLG5/DRP2/GRID2/FRMPD4/SYN3/EPS8/NLGN4Y/NLGN4X/GRIK2/PRKCG/PRKCZ/ADD1/ERBB4/DAB1/IGSF9B/EPB41L3/NRCAM/LYN/GRIP2/DCLK1/ACTR2/SORCS3/ANKS1B/ADAM10/DGKI/SHANK2/PDPK1/LRP8/PDE4B/TSC1/MAP4/ARHGEF2/CDH2/CHRM3/LRP4/GRM5/ADCY1/PDLIM5/PLCB4/CTNND2/SH3GL1/SH3GL3/DRD3/LRFN3/ATP2B2/EPHA4/BCL11A/PTPRO/NLGN1/NOS…	84
motif3	GO:0045211	postsynaptic membrane	81/2621	256/11816	0.000257094	0.0350162	0.0342612	IL1RAPL1/CADPS2/SLC8A1/GABRA1/SYNDIG1/CACNA1C/DCC/DLGAP2/DLGAP1/UTRN/GRIK3/DMD/PJA2/NTRK3/SLC6A11/FMR1/MUSK/CHRM5/CACNG2/DLG2/DLG5/ADRA1A/DRP2/GRID2/NLGN4Y/NLGN4X/LRRTM4/GRIK1/GRIK2/ANK3/ERBB4/IGSF9B/GRM7/NRCAM/GRIP1/GRIP2/SORCS3/ANKS1B/ADAM10/DGKI/SHANK2/NRP2/ANK2/CDH2/GABRG3/GABRG2/CHRM3/SLC6A3/SLC6A4/KCNMA1/GRM5/ADCY1/PDLIM5/GRIA3/EPHB2/COL13A1/DRD3/LRFN3/ATP2B2/EPHA4/DAGLA/KCNB1/PTPRO/GABBR2/…	81
motif3	GO:0097060	synaptic membrane	105/2621	350/11816	0.000338047	0.0383683	0.037541	ITGA8/IL1RAPL1/CALB2/CADPS2/NRXN1/SLC8A1/GABRA1/SYNDIG1/CACNA1C/DCC/DLGAP2/DLGAP1/UTRN/GRIK3/DMD/PJA2/NTRK3/SLC6A11/KCNJ9/FMR1/MUSK/CHRM5/CACNG2/SNAP91/DLG2/DLG5/ADRA1A/DRP2/GRM8/RIMS2/GRID2/ERC1/ERC2/NLGN4Y/NLGN4X/SLC1A6/LRRTM4/STXBP1/GRIK1/GRIK2/SCN2A/ANK3/PRKCG/ERBB4/IGSF9B/CASK/GRM7/NRCAM/GRIP1/GRIP2/SORCS3/ANKS1B/ADAM10/DGKI/SHANK2/PDE2A/NTNG1/NRP2/ANK2/CDH2/CNTN5/GABRG3/GABRG2/STX2/CHRM3/LR…	105
motif3	GO:0099572	postsynaptic specialization	88/2621	288/11816	0.000520251	0.050613	0.0495217	ARHGAP44/ITGA8/RPL23/GABRA1/SYNDIG1/PTCH1/CACNA1C/DCC/DLGAP2/DLGAP1/DLGAP4/PJA2/FMR1/NTRK2/CAP2/ITPR1/CACNG2/DLG2/DLG5/DRP2/GRID2/FRMPD4/SYN3/EPS8/NLGN4Y/NLGN4X/GRIK2/PRKCG/PRKCZ/ADD1/ERBB4/DAB1/IGSF9B/EPB41L3/NRCAM/LYN/GRIP2/DCLK1/ACTR2/SORCS3/ANKS1B/ADAM10/DGKI/SHANK2/PDPK1/LRP8/PDE4B/TSC1/MAP4/ARHGEF2/CDH2/CHRM3/LRP4/GRM5/ADCY1/PDLIM5/PLCB4/CTNND2/SH3GL1/SH3GL3/YES1/DRD3/LRFN3/ATP2B2/EPHA4/BCL…	88
motif3	GO:0098688	parallel fiber to Purkinje cell synapse	9/2621	15/11816	0.00171526	0.146011	0.142863	CALB2/CADPS2/KCNJ9/GRID2/SPTBN2/GRIA3/PLCB4/CTNNA2/CNTN6	9
motif3	GO:0044447	axoneme part	9/2621	16/11816	0.00315252	0.214686	0.210057	WDR78/SPAG16/HYDIN/DNAI1/DNAH2/DNAH7/DNAH9/DNAH17/ARFGEF2	9
motif3	GO:0044853	plasma membrane raft	33/2621	100/11816	0.0081543	0.301814	0.295306	MAL/CORO1C/ITGAM/STIM1/PTCH1/PRKACA/ADRA1A/AKAP6/IRS1/ADD1/PRTN3/INSR/ATP1B1/LRP8/HCK/CDH1/CDH2/LRP4/SLC6A3/KCNMA1/CBL/SKAP1/MYOF/NOS1/LCP2/NOS1AP/ADCY8/TGFBR2/KCND2/CDH13/BMPR1A/ATP1B3/HMOX1	33
motif3	GO:0016010	dystrophin-associated glycoprotein complex	9/2621	18/11816	0.00868258	0.301814	0.295306	UTRN/DMD/KRT8/PGM5/SGCG/SGCD/SNTB2/SNTG1/SNTG2	9
motif3	GO:0033267	axon part	88/2621	315/11816	0.00886384	0.301814	0.295306	OPA1/AP3D1/APP/CXADR/RUFY3/SPAST/PTCH1/DYNLL1/KIF1B/UTRN/GRIK3/NTSR1/FMR1/SYBU/NTRK2/GJC2/PCDH9/DLG2/DST/ERC2/EPS8/KCNAB1/GRIK2/SCN2A/ANK3/PRKCB/PRKCG/PRKCZ/CNGB1/TRPV4/UNC5C/EPB41L3/PALLD/CNTNAP2/DSCAM/NRCAM/BRSK2/DGKI/SHANK2/CRTAC1/L1CAM/KCNQ3/OPHN1/MYH14/TSC1/SPTBN4/ANK2/OLFM1/ACTB/MAPK8IP3/SNCA/GDPD5/SLC4A10/CHRM3/CBL/MYO9A/ITSN1/SYNJ1/EPHA4/GAD1/STMN3/FGF13/DAGLA/UNC13A/TNN/PTPRO/APBB2/PTPRN…	88
motif3	GO:0099091	postsynaptic specialization, intracellular component	9/2621	20/11816	0.0195004	0.531192	0.519738	LYN/ARHGEF2/SH3GL1/SH3GL3/YES1/ABR/CTNNA2/TNIK/DNM2	9
motif3	GO:0043197	dendritic spine	43/2621	145/11816	0.0213009	0.534645	0.523116	ARHGAP44/ITGA8/APP/SLC8A1/SYNDIG1/NTSR1/ASAP1/FMR1/NTRK2/RHOA/PRKACA/GRID2/FRMPD4/PPP3CA/PTK2/ZMYND8/ASIC2/ANKS1B/ADAM10/DGKI/SHANK2/PDE4B/OPHN1/ITSN1/KCNA4/GIPC1/FCGR2B/EPHA4/PTPRO/LAMA2/OPRM1/NLGN1/NOS1/GRIA1/USP8/KCND2/DOCK10/RPH3A/MAPT/DNM3/DNM2/ARFGEF2/RGS10	43
motif3	GO:0005913	cell-cell adherens junction	31/2621	99/11816	0.0219825	0.534645	0.523116	CRB1/SHROOM2/CDH22/PAK4/CXADR/VCL/DLG5/ADD1/ANXA2/LYN/PGM5/CDH1/CDH2/CDH5/CDH4/CDH6/CDC42EP4/PDLIM5/CTNND2/ARVCF/PARD3/PKP3/CTNNA2/CTNNA3/PTPRM/CDH11/CDH13/CDH12/CDH18/TMOD3/AJAP1	31
motif3	GO:0098793	presynapse	108/2621	411/11816	0.0258086	0.606057	0.592988	CEL/ARHGAP44/NRXN2/AP3D1/CALB2/CADPS2/SYNJ2/APP/NRXN1/CTBP2/MCTP1/SYNDIG1/CADPS/GRIK3/NTSR1/SLC6A11/KCNJ9/FMR1/NTRK2/AMPH/SNAP91/ADRA1A/GRM8/RIMS2/ERC1/ERC2/SYN3/NLGN4Y/NLGN4X/SLC1A6/PPP3CC/SLC2A8/STXBP1/GRIK1/GRIK2/SCN2A/PRKCB/PRKCG/CNGB1/ERBB4/VPS45/CASK/GRM7/STX16/SPTBN2/BAIAP3/ADAM10/DGKI/PDE2A/NTNG1/SCGN/PDE4B/OPHN1/CDH2/ACTB/CNTN5/SNCA/STX2/SLC4A10/ICA1/CHRM3/SLC6A3/SLC6A4/CLN8/EPHB2/ITSN1/…	108
motif3	GO:0033017	sarcoplasmic reticulum membrane	12/2621	31/11816	0.0277678	0.609995	0.596842	STIM1/ITPR2/AKAP6/SYNE2/FKBP1A/TMEM38B/CASQ2/NOS1/NOS1AP/TRDN/RYR1/RYR2	12
motif3	GO:0043679	axon terminus	31/2621	101/11816	0.0289392	0.615862	0.602582	AP3D1/GRIK3/NTSR1/FMR1/NTRK2/GRIK2/PRKCB/PRKCG/CNGB1/DGKI/OPHN1/ACTB/SNCA/SLC4A10/CHRM3/ITSN1/SYNJ1/EPHA4/GAD1/UNC13A/TNN/PTPRN2/NTS/KCNC1/NOS1/PRSS12/USH2A/ROR1/GLUL/HNRNPR/RGS10	31
motif3	GO:0043198	dendritic shaft	11/2621	28/11816	0.0308364	0.619889	0.606523	APP/SLC8A1/SYNDIG1/NTSR1/GRM7/ZMYND8/ARHGEF2/GIPC1/EPHA4/NLGN1/MAP2	11
motif3	GO:0042383	sarcolemma	35/2621	119/11816	0.0392876	0.687651	0.672823	KCNJ5/CORO1C/SLC8A1/VCL/CACNA1C/UTRN/DMD/COL6A1/COL6A3/COL6A2/ADRA1A/AKAP6/PPP3CA/OBSCN/SCN2A/ANK3/AHNAK/KRT8/ANXA2/PGM5/ATP1B1/SGCG/SGCD/ANK2/CDH2/KCNB1/DYSF/LAMA2/OPRM1/NOS1/NOS1AP/SNTG2/ABCC9/RYR1/RYR2	35
motif3	GO:1902495	transmembrane transporter complex	66/2621	244/11816	0.0404916	0.687651	0.672823	KCNJ5/SCN11A/GABRA1/CLIC5/CLIC2/CACNA1I/CACNA1A/CACNA1C/GRIK3/KCNJ6/CATSPERG/CATSPERB/FXYD2/CACNB4/PRKACA/CACNG2/DLG2/AKAP6/GRID2/EPS8/KCNAB1/GRIK1/GRIK2/SCN2A/CNGB1/FKBP1A/CNTNAP2/DPP6/BEST1/ATP1B1/SHANK2/ANO2/KCNQ4/KCNQ3/KCNQ1/PDE4B/TRPC1/GABRG3/GABRG2/ANO1/KCNMA1/GRIA3/SCNN1B/KCNA4/CASQ2/KCNMB2/KCNB2/KCNB1/HTR3B/KCNC1/NLGN1/NOS1/SCN8A/KCNA10/NOS1AP/GRIA1/KCND2/TRPM4/GABRB1/GABRB3/PDE4D/ATP1B3/…	66
motif3	GO:0043034	costamere	8/2621	19/11816	0.0413072	0.687651	0.672823	VCL/DMD/SMPX/ANK3/AHNAK/KRT8/PGM5/ANK2	8
motif3	GO:0042734	presynaptic membrane	40/2621	140/11816	0.0448861	0.695786	0.680783	CADPS2/NRXN1/GRIK3/SLC6A11/KCNJ9/FMR1/SNAP91/ADRA1A/GRM8/RIMS2/ERC1/ERC2/SLC1A6/STXBP1/GRIK1/GRIK2/SCN2A/ERBB4/CASK/GRM7/DGKI/PDE2A/NTNG1/CDH2/CNTN5/STX2/CHRM3/SLC6A3/SLC6A4/EPHB2/LRFN3/EPHA4/GAD2/UNC13A/SLC6A2/OPRM1/KCNC1/ADCY8/CTNNA2/CNTN6	40
motif3	GO:0032280	symmetric synapse	5/2621	10/11816	0.0493817	0.695786	0.680783	NTSR1/NLGN4Y/NLGN4X/IGSF9B/ARFGEF2	5
motif3	GO:0099523	presynaptic cytosol	5/2621	10/11816	0.0493817	0.695786	0.680783	CTBP2/PPP3CC/PRKCB/PRKCG/SH3GL2	5
motif3	GO:0099146	intrinsic component of postsynaptic density membrane	13/2621	37/11816	0.0495824	0.695786	0.680783	DCC/CACNG2/GRID2/ERBB4/NRCAM/SORCS3/CHRM3/ADCY1/DRD3/LRFN3/PTPRO/GRIA1/CLSTN2	13
motif3	GO:0045503	dynein light chain binding	11/2492	15/11509	2.73178e-05	0.0280554	0.0280554	WDR78/DYNC1I1/DYNC2H1/DNAI1/DYNC1I2/DNAH2/DNAH6/DNAH7/DNAH9/DNAH17/GLUL	11
motif3	GO:0008013	beta-catenin binding	23/2492	70/11509	0.0196609	1	1	SHROOM2/CXADR/VCL/FOXO1/DLG5/BTRC/FOXO3/GRIP1/DACT1/PTPRK/CDH1/CDH2/CDH5/TCF7L2/ESR1/CTNND2/GSK3B/PTPRT/CTNNA3/RORA/CARM1/NUMB/AJAP1	23
motif3	GO:0098632	cell-cell adhesion mediator activity	14/2492	38/11509	0.0233491	1	1	PAK4/CXADR/PALLD/DSCAM/ANXA2/NRCAM/ROBO3/NTNG1/PDLIM5/NFASC/PKP3/CNTN6/TMOD3/TACSTD2	14
motif3	GO:0005516	calmodulin binding	48/2492	170/11509	0.0249505	1	1	CAMK4/IQCB1/SLC8A1/ARPP21/CACNA1C/MYO1F/MYO1E/MYO1B/MYO10/CAMK1D/CAMK1G/UBR4/INVS/PPP3CA/PPP3CC/OBSCN/ADD1/TRPV4/MYO7A/CASK/KCNQ4/KCNQ3/KCNQ1/MYH13/MYH14/EGFR/PDE1C/PDE1A/CAMSAP1/CALD1/ADCY1/SNTB2/ATP2B2/UNC13A/DAPK2/DAPK1/NOS1/ADCY8/MYO6/PHKB/MYLK/PLCB1/TRPM4/MKNK2/MAP2/MBP/RYR1/RYR2	48
motif3	GO:0005088	Ras guanyl-nucleotide exchange factor activity	29/2492	97/11509	0.0352015	1	1	MCF2L/EPS8L1/TRIO/DENND6B/SOS2/KALRN/DENND1B/RAP1A/EPS8/DOCK1/OBSCN/EGF/ARHGEF10/AKAP13/ARHGEF2/ARHGEF3/ARHGEF10L/RALGPS1/ARHGEF38/ITSN1/RIN3/RIN2/RAPGEF5/VAV2/ABR/DOCK3/NET1/PREX2/DENND5B	29
motif3	GO:0030020	extracellular matrix structural constituent conferring tensile strength	12/2492	33/11509	0.0381312	1	1	COL4A4/COL4A1/COL6A1/COL6A3/COL6A2/COL2A1/COL4A2/COL13A1/COL21A1/COL5A1/COL18A1/COL8A2	12
motif3	GO:0051959	dynein light intermediate chain binding	7/2492	16/11509	0.0397711	1	1	DYNLL1/DYNC2H1/DNAH2/DNAH6/DNAH7/DNAH9/DNAH17	7
motif3	GO:0030546	receptor activator activity	5/2492	10/11509	0.0449168	1	1	ANGPT4/APP/PRKCE/EGF/NRG1	5
motif4	GO:0050808	synapse organization	110/2779	326/11512	4.63757e-05	0.089026	0.089026	OPA1/ITGAM/GAP43/SDK2/COL4A1/DLG3/SPARC/APP/NRXN2/NRXN1/CTBP2/SEZ6L/SYNDIG1/GNPAT/UTRN/NTRK3/C3/FMR1/IL1RAP/NTRK2/ARHGAP22/CACNB4/KALRN/P2RX2/CACNG2/DLG1/DLG2/IGF1R/GRM5/CUX2/BSN/GRID2/FRMPD4/ERC2/ZMYND8/ERBB4/NOS1AP/NLGN4Y/NLGN4X/REST/CLSTN2/COLQ/SNCA/UNC13B/TIAM1/IGSF9B/RELN/LGMN/INSR/SPTBN2/DISC1/ASIC2/CAST/ADAM10/PTPRD/DGKB/SHANK2/SEMA4D/LRP4/TSC1/NEDD4/NTN1/NRP2/ANK3/CDH8/PLXND1/CDH2/NLGN1/W…	110
motif4	GO:0099172	presynapse organization	18/2779	34/11512	0.000271079	0.17346	0.17346	APP/NRXN1/NTRK3/IL1RAP/NLGN4Y/NLGN4X/SNCA/PTPRD/LRP4/NLGN1/WNT7A/CNTN5/IL1RAPL1/IL1RAPL2/EFNB2/GPC4/CLSTN3/DVL1	18
motif4	GO:0099173	postsynapse organization	51/2779	136/11512	0.000326979	0.183078	0.183078	OPA1/GAP43/DLG3/NRXN2/NRXN1/NTRK3/IL1RAP/ARHGAP22/KALRN/DLG1/DLG2/IGF1R/CUX2/GRID2/FRMPD4/ZMYND8/NOS1AP/NLGN4Y/NLGN4X/COLQ/TIAM1/RELN/LGMN/INSR/SPTBN2/ADAM10/PTPRD/DGKB/SHANK2/LRP4/NRP2/CDH2/NLGN1/WNT7A/ARHGAP44/EPHB2/GPHN/CTNND2/IL1RAPL1/WASF2/EPHA4/SIPA1L1/ACTR2/MUSK/MAGI2/DVL1/DOCK10/EFNA1/LRP8/DNM3/FCGR2B	51
motif4	GO:0097120	receptor localization to synapse	20/2779	42/11512	0.000765503	0.360454	0.360454	DLG3/KIF17/IQSEC2/CACNG2/DLG1/DLG2/CEP112/RAP1A/PRKCZ/RELN/GRIP1/ANKS1B/ADAM10/NLGN1/ARHGAP44/GPHN/RAB11A/GPC4/CACNG3/CACNG4	20
motif4	GO:0008038	neuron recognition	18/2779	38/11512	0.00149937	0.488246	0.488246	GAP43/PCDH12/APP/ARHGAP35/NDN/PALLD/CNTNAP2/ROBO1/ROBO3/SEMA5A/EPHB2/EPHA4/EPHA3/SEMA3A/DSCAM/TNN/OPCML/NCAM2	18
motif4	GO:0035176	social behavior	20/2779	45/11512	0.00220427	0.488246	0.488246	NRXN3/NRXN2/NRXN1/DRD3/PCM1/KALRN/VPS13A/NLGN4Y/NLGN4X/CNTNAP2/SHANK2/SLC6A4/DRD4/GAD1/CLN8/MTOR/DVL1/MAPK8IP2/CIC/BBS4	20
motif4	GO:0016358	dendrite development	65/2779	199/11512	0.0037489	0.74448	0.74448	OPA1/APP/PAK2/PRKG1/ASAP1/CAMK1D/FMR1/ACSL4/KALRN/KIAA0319/CUX1/CUX2/ZMYND8/PPP3CA/COBL/TIAM1/RELN/DISC1/GRIP1/TRAK2/ADAM10/PTPRD/SHANK2/SEMA4D/LRP4/SRGAP2/NEDD4/NTN1/MCF2/DAB1/NLGN1/WNT7A/EZH2/PHACTR1/ARHGAP44/EPHB2/CTNND2/IL1RAPL1/GSK3B/EPHA4/SEMA3A/BCL11A/DSCAM/STK11/ALK/SIPA1L1/ACTR2/MTOR/CTNNA2/CARM1/CRTC1/DVL1/TNIK/DOCK10/HPRT1/EFNA1/LRP8/MAP2/MINK1/ITSN1/DCC/DNM3/MAPK8IP2/BBS4/SARM1	65
motif4	GO:0032793	positive regulation of CREB transcription factor activity	9/2779	16/11512	0.00580129	0.8746	0.8746	CAMK1D/RELN/ADCY1/EPHA5/ADCY8/CRTC1/CRTC3/LRP8/PRKD1	9
motif4	GO:0099072	regulation of postsynaptic membrane neurotransmitter receptor levels	21/2779	52/11512	0.00684447	0.933969	0.933969	DLG3/DRD3/IQSEC2/USP46/CACNG2/DLG1/DLG2/RAP1A/PRKCZ/GRIP1/ADAM10/ARHGAP44/GPHN/DRD4/DNM2/EFNB2/RAB11A/GPC4/CACNG3/CACNG4/DNM3	21
motif4	GO:0019226	transmission of nerve impulse	25/2779	65/11512	0.00702878	0.933969	0.933969	MAG/SCN11A/GLRA1/CACNA1I/CLCN1/NTRK3/FMR1/NTRK2/CACNG2/SCN5A/GRIK2/SCN2A/GPR88/CNTNAP2/SPTBN4/MYH14/ANK3/SCN7A/FGF12/NFASC/SCN8A/JAM3/CACNG3/CACNG4/TNR	25
motif4	GO:0008356	asymmetric cell division	8/2779	14/11512	0.00821402	0.933969	0.933969	PAX6/ARHGEF2/ACTR3/FGF13/PARD3/ACTR2/ZBTB16/SOX5	8
motif4	GO:0051668	localization within membrane	42/2779	125/11512	0.0103962	1	1	MAL/DLG3/NRXN2/NRXN1/KIF17/DRD3/IQSEC2/USP46/CACNG2/DLG1/DLG2/CEP112/RAP1A/CLIP1/COLQ/GRIK2/PRKCZ/RELN/GRIP1/SEC23A/ANKS1B/ADAM10/RFTN1/LRP4/CDH2/NLGN1/ARHGAP44/DOCK2/GPHN/DRD4/DNM2/EFNB2/RAB11A/HIP1/GPC4/CACNG3/CACNG4/MUSK/MAGI2/DVL1/CDH13/DNM3	42
motif4	GO:0044091	membrane biogenesis	15/2779	35/11512	0.0113015	1	1	NRXN2/NRXN1/NLGN4Y/NLGN4X/SPTBN1/RFTN1/PTPRD/LRP4/ANK3/CDH2/NLGN1/STX2/EPHB2/IL1RAPL1/MAGI2	15
motif4	GO:0021987	cerebral cortex development	35/2779	102/11512	0.0129703	1	1	SLIT2/CDON/PAX5/NTRK2/KIF14/TACC1/TACC2/LHX2/NCOA1/TRA2B/PAX6/SUN2/SYNE2/RELN/TRAPPC9/CNTNAP2/DISC1/ROBO1/NF1/SRGAP2/MBOAT7/TSC1/EGFR/NRP2/DAB1/CDH2/PHACTR1/PLCB1/GSK3B/FGF13/SEMA3A/CTNNB1/LRP8/GLI3/BBS4	35
motif4	GO:0060560	developmental growth involved in morphogenesis	61/2779	197/11512	0.0166404	1	1	MAG/BIN3/SLIT2/APP/DPYSL2/RUFY3/VCL/NTRK3/NDN/MACF1/ALCAM/LHX2/RIMS2/FGFR2/SLIT3/PLXNA1/FN1/KDM5B/COBL/SEMA6D/PRKCZ/TIAM1/SALL1/DISC1/OLFM1/FGF1/SEMA4D/NTN1/NRP2/CDH4/WNT7B/AREG/SEMA5A/TGFBR2/SMURF1/SYT17/ESR1/ITSN2/SH3GL2/GSK3B/FGF13/UNC13A/SEMA3A/SEMA3E/DNM2/BCL11A/DSCAM/STK11/YAP1/CTNNB1/RAB11A/MAP3K13/MAGI2/DVL1/TNR/AUTS2/LIMK1/MAP2/MAPT/KIF26B/DCC	61
motif4	GO:0031646	positive regulation of neurological system process	20/2779	53/11512	0.0187446	1	1	MAG/ABAT/NRXN1/NTSR1/CUX2/RIMS2/TENM4/PRKCZ/UNC13B/IGSF9B/RELN/SHANK2/NLGN1/WNT7A/WASF3/PARD3/SLC25A12/MTOR/DVL1/TNR	20
motif4	GO:0060996	dendritic spine development	29/2779	84/11512	0.0204874	1	1	OPA1/PAK2/ASAP1/FMR1/ACSL4/KALRN/CUX2/ZMYND8/TIAM1/RELN/DISC1/ADAM10/SHANK2/SRGAP2/NLGN1/WNT7A/ARHGAP44/EPHB2/CTNND2/EPHA4/SIPA1L1/ACTR2/MTOR/DVL1/DOCK10/EFNA1/LRP8/ITSN1/DNM3	29
motif4	GO:0032409	regulation of transporter activity	63/2779	207/11512	0.0219308	1	1	ATP2A1/DLG3/CHP1/APP/PINK1/DRD3/CACNA1D/UTRN/DMD/NTSR1/FMR1/GRIN2A/CACNB4/PRKACA/CACNG2/WWP2/DLG1/DLG2/AKAP6/GRM5/PLCG2/NOS1AP/SNCA/PRKCE/AHNAK/RELN/GSTM2/ACTN4/SHANK2/JPH3/NEDD4/ANK2/ANK3/NLGN1/KCNC2/CASQ2/TESC/WNK1/CACNA2D1/GEM/EPHB2/DRD4/BCL2/FGF12/DNM2/DAPK1/SCN3B/OPRM1/NOS1/GRIA3/GRIA1/ABCB1/CACNG3/CACNG4/PPARGC1A/SGK1/PDE4B/PDE4D/MINK1/KCNE4/RYR2/MAPK8IP2/STAC	63
motif4	GO:0050806	positive regulation of synaptic transmission	47/2779	149/11512	0.023507	1	1	CALB2/ABAT/APP/NRXN1/PINK1/CACNA1D/NTSR1/FMR1/NTRK2/GRIN2A/CACNG2/CUX2/RIMS2/CLSTN2/SNCA/GRIK2/PRKCE/PRKCZ/UNC13B/IGSF9B/RELN/LGMN/SHANK2/NF1/EGFR/NLGN1/WNT7A/ADCY1/EPHB2/DRD4/GSK3B/EPHA4/UNC13A/CYP46A1/SERPINE2/STXBP1/LAMA2/ADCY8/CACNG3/CACNG4/ROR2/CRTC1/CLSTN3/DVL1/TNR/GLUL/RAB3B	47
motif4	GO:0097485	neuron projection guidance	68/2779	227/11512	0.0252328	1	1	GRB10/PIK3CD/EVL/GAP43/TUBB2B/SLIT2/APP/NRXN3/NRXN1/DPYSL2/TRIO/ARHGAP35/PTPN11/SIAH1/ALCAM/LHX2/SHC3/SLIT3/PLXNA1/ETV1/PAX6/SEMA6D/PRKCA/PRKCQ/UNC5C/RELN/PALLD/SPTBN4/SPTBN2/SPTBN1/ROBO1/ROBO3/SEMA4D/NTN1/NRP2/DAB1/PLXND1/CDH4/SEMA5A/CHN1/EPHB2/PLXNB2/EPHA5/EPHA4/EPHA3/EPHA2/SEMA3A/SEMA3E/DSCAM/APBB2/NFASC/PLXNC1/LAMA2/EFNB2/EXT1/FOXD1/PTPRM/DVL1/TNR/EFNA1/PLXNA2/RAP1GAP/GLI2/MYCBP2/DCC/NCAM1/GL…	68
motif4	GO:0034330	cell junction organization	74/2779	250/11512	0.0265778	1	1	IQSEC1/SDK2/CDH22/VCL/PERP/GNPAT/LAMA3/PEAK1/TEK/PRKACA/COL17A1/MACF1/DLG1/NR1H4/LSR/RAP1A/NLGN4X/DST/FN1/PRKCA/MYO9A/PARD6B/TRPV4/PRTN3/EPB41L3/ACVRL1/RAB8B/FERMT2/ACTN4/PTPRK/PDPK1/TNS1/GPM6B/TSC1/ANK2/CDH8/CBFB/CDH3/CDH2/CDH5/CDH4/CDH7/CDH6/TGFB2/SMAD3/ROCK2/MAPRE2/TJP1/LIM2/JUP/LAMC1/CTNND2/BCL2/EPHA3/EPHA2/GRHL2/PTPRJ/NFASC/LAMA5/CTNNB1/ITGB4/PARD3/PKP3/CLDN3/ARHGAP6/LIMCH1/RAPGEF1/CORO2B/CD…	74
motif4	GO:0031589	cell-substrate adhesion	88/2779	304/11512	0.0293452	1	1	NID2/ITGA1/EDA/HSPG2/MUC4/ITGBL1/FGA/MMRN1/RAC3/VCL/COL5A3/UTRN/DDR2/ADAMTS12/GCNT2/PEAK1/KIF14/TEK/COL17A1/MACF1/RSU1/CDKN2A/FN1/DOCK5/TACSTD2/ANGPT1/PRKCE/PRKCZ/FBLN1/TIAM1/SKAP1/CASK/DISC1/RREB1/ACVRL1/SGCE/FERMT2/ACTN4/PTPRK/PDPK1/EDIL3/GPM6B/NF1/SRGAP2/TSC1/NEDD9/EMID1/FBLN5/ADAMTS9/MKLN1/LAMB4/PRKX/SMAD3/ROCK2/DOCK1/JUP/LAMC1/COL13A1/BCL2/GSK3B/SPOCK1/EPHA3/PARVB/SEMA3E/DNM2/TNN/RASA1/PTPRJ…	88
motif4	GO:0050803	regulation of synapse structure or activity	54/2779	177/11512	0.030543	1	1	OPA1/GAP43/SPARC/APP/NRXN1/SYNDIG1/NTRK3/FMR1/IL1RAP/NTRK2/ARHGAP22/KALRN/CUX2/GRID2/FRMPD4/ZMYND8/CLSTN2/COLQ/SNCA/TIAM1/RELN/DISC1/ASIC2/ADAM10/PTPRD/DGKB/SEMA4D/LRP4/NEDD4/NTN1/NRP2/CDH8/CDH2/NLGN1/WNT7A/ARHGAP44/EPHB2/IL1RAPL1/IL1RAPL2/EPHA4/DNM2/GPM6A/SIPA1L1/ACTR2/SLC17A7/GPC4/CTNNA2/MUSK/CLSTN3/EFNA1/LRP8/ITSN1/DNM3/FCGR2B	54
motif4	GO:0098900	regulation of action potential	16/2779	43/11512	0.0381163	1	1	CACNA1C/NTSR1/FMR1/DLG1/SCN5A/NOS1AP/ANK2/ANK3/CACNA2D1/JUP/FGF13/FGF12/KCNB1/CTNNA3/TRPM4/RYR2	16
motif4	GO:0099177	regulation of trans-synaptic signaling	104/2779	370/11512	0.0415932	1	1	TUBB2B/CALB2/PRKAR1B/ABAT/APP/NRXN1/PINK1/MCTP1/DRD3/IQSEC2/CPLX2/CACNA1A/CACNA1B/CACNA1D/GRIK3/NTSR1/USP46/FMR1/NTRK2/GRIN2A/PRKACA/NCS1/CACNG2/GRM8/GRM5/GRM7/GRM1/GRM2/GRM3/CUX2/RAP1A/RIMS2/GRID2/ZMYND8/NLGN4Y/NLGN4X/PPP3CA/CLSTN2/SNCA/GRIK2/PRKCB/PRKCE/PRKCG/PRKCZ/UNC13B/IGSF9B/CASK/RELN/LGMN/DISC1/DGKI/DGKB/SHANK2/JPH3/NF1/EGFR/CDH2/NLGN1/WNT7A/SLC4A10/SLC6A4/ADCY1/EPHB2/PLCB1/PLCB4/DRD4/CACN…	104
motif4	GO:0098901	regulation of cardiac muscle cell action potential	10/2779	24/11512	0.0438651	1	1	CACNA1C/DLG1/NOS1AP/ANK2/ANK3/JUP/FGF13/CTNNA3/TRPM4/RYR2	10
motif4	GO:0042391	regulation of membrane potential	98/2779	348/11512	0.0447466	1	1	KCNH1/SCN11A/ABAT/GLRA2/GLRA1/ZMPSTE24/APP/NRXN1/PINK1/DCN/CACNA1I/CACNA1A/CACNA1B/CACNA1C/CACNA1D/CLCN1/GRIK3/DMD/NTSR1/KCNK10/NTRK3/FMR1/PIEZO2/NTRK2/GRIN2A/CACNB4/CACNA1E/P2RX2/P2RX5/CACNG2/WWP2/DLG1/AKAP6/GRM5/GRM1/CUX2/SCN5A/RIMS2/GRID2/ZMYND8/NOS1AP/NLGN4X/PPP3CA/SNCA/GRIK2/SCN2A/PRKCZ/UNC13B/IGSF9B/GNAQ/GPR88/RELN/KCNK3/DGKI/ASIC2/SHANK2/KCNQ3/KCNQ1/MYH14/NEDD4/ANK2/ANK3/NLGN1/WNT7A/KCNC2/…	98
motif4	GO:0099590	neurotransmitter receptor internalization	9/2779	21/11512	0.0457398	1	1	DRD3/USP46/CACNG2/DRD4/DNM2/EFNB2/CACNG3/CACNG4/DNM3	9
motif4	GO:0016082	synaptic vesicle priming	7/2779	15/11512	0.0475756	1	1	CADPS2/ERC2/SNCA/UNC13B/SYNJ1/UNC13A/STXBP1	7
motif4	GO:0061337	cardiac conduction	37/2779	119/11512	0.0498967	1	1	ATP2A1/ZMPSTE24/CACNA1C/CACNA1D/ITPR2/ITPR1/CACNB4/PRKACA/CACNA1F/CACNG2/SCN5A/ATP2B1/SPTBN4/KCNK3/KCNIP1/KCNQ1/ANK2/TRPC1/CASQ2/CACNA2D1/JUP/CACNA2D2/ATP2B2/KCNJ12/SCN3B/RYR1/CACNA1S/NOS1/CORIN/CTNNA3/CACNG3/CACNG4/TRPM4/PDE4D/KCNE4/RYR2/CACNA2D3	37
motif4	GO:0032279	asymmetric synapse	97/2892	271/11816	1.6717e-05	0.00363234	0.00353717	RHEB/GAP43/KCNH1/DLG3/PAK2/DRD3/SYNDIG1/CACNA1C/PSD3/PJA2/FMR1/NTRK2/CAP2/GRIN2A/ITPR1/NCS1/CACNG2/DLG1/DLG2/GRM5/GRM7/GRM1/GRM3/BSN/GRID2/FRMPD4/ERBB4/NLGN4Y/NLGN4X/CLSTN2/GRIK2/PRKCG/PRKCZ/TIAM1/IGSF9B/ARHGEF2/EPB41L3/SPTBN1/DISC1/DGKI/MPDZ/ANKS1B/ADAM10/SHANK2/PDPK1/LRP4/SRGAP2/TSC1/DAB1/ARHGEF9/CDH2/PLEKHA5/NLGN1/ARHGAP44/CHRM3/PCLO/ADCY1/PLCB4/GPHN/CTNND2/ATP2B2/SPOCK1/EPHA4/DNM2/BCL11A/DLGA…	97
motif4	GO:0014069	postsynaptic density	95/2892	267/11816	2.66692e-05	0.00363234	0.00353717	RHEB/GAP43/KCNH1/DLG3/PAK2/DRD3/SYNDIG1/CACNA1C/PSD3/PJA2/FMR1/NTRK2/CAP2/GRIN2A/ITPR1/NCS1/CACNG2/DLG1/DLG2/GRM5/GRM1/GRM3/BSN/GRID2/FRMPD4/ERBB4/NLGN4Y/NLGN4X/CLSTN2/GRIK2/PRKCG/PRKCZ/TIAM1/IGSF9B/ARHGEF2/EPB41L3/SPTBN1/DISC1/DGKI/MPDZ/ANKS1B/ADAM10/SHANK2/PDPK1/LRP4/SRGAP2/TSC1/DAB1/ARHGEF9/CDH2/PLEKHA5/NLGN1/ARHGAP44/CHRM3/PCLO/ADCY1/PLCB4/GPHN/CTNND2/ATP2B2/SPOCK1/EPHA4/DNM2/BCL11A/DLGAP1/CT…	95
motif4	GO:0045211	postsynaptic membrane	91/2892	256/11816	4.07025e-05	0.00395977	0.00385603	KCNH1/DLG3/CADPS2/GLRA2/GLRA1/DRD3/SYNDIG1/CACNA1C/PSD3/UTRN/GRIK3/DMD/PJA2/NTRK3/SLC6A11/FMR1/GRIN2A/NCS1/CACNG2/DLG1/DLG2/GRM5/GRM7/GRM1/GRM2/GRM3/GRID2/ERBB4/NLGN4Y/NLGN4X/CLSTN2/LRRTM4/GRIK2/RPH3A/TIAM1/IGSF9B/DISC1/GRIP1/DGKI/MPDZ/ANKS1B/ADAM10/SHANK2/SRGAP2/NRP2/ANK1/ANK2/ANK3/ARHGEF9/CDH2/NLGN1/KCNC2/CNTN1/GABRG2/CHRM3/SLC6A4/ADCY1/EPHB2/GPHN/COL13A1/IL1RAPL1/ATP2B2/GABRR1/EPHA4/KCNB1/DNM2…	91
motif4	GO:0099572	postsynaptic specialization	98/2892	288/11816	0.000143576	0.0122219	0.0119017	RHEB/GAP43/KCNH1/DLG3/GLRA1/PAK2/DRD3/SYNDIG1/CACNA1C/PSD3/DLGAP4/PJA2/FMR1/NTRK2/CAP2/GRIN2A/ITPR1/NCS1/CACNG2/DLG1/DLG2/GRM5/GRM1/GRM3/BSN/GRID2/FRMPD4/ERBB4/NLGN4Y/NLGN4X/CLSTN2/GRIK2/PRKCG/PRKCZ/TIAM1/IGSF9B/ARHGEF2/EPB41L3/SPTBN1/DISC1/DGKI/MPDZ/ANKS1B/ADAM10/SHANK2/PDPK1/LRP4/SRGAP2/TSC1/DAB1/ARHGEF9/CDH2/PLEKHA5/NLGN1/ARHGAP44/CHRM3/PCLO/ADCY1/PLCB4/GPHN/CTNND2/YES1/ATP2B2/SPOCK1/EPHA4/DNM…	98
motif4	GO:0097060	synaptic membrane	115/2892	350/11816	0.000204067	0.0154411	0.0150365	KCNH1/DLG3/CALB2/CADPS2/GLRA2/GLRA1/NRXN1/DRD3/SYNDIG1/CACNA1C/CACNA1D/PSD3/UTRN/GRIK3/DMD/PJA2/NTRK3/SLC6A11/FMR1/GRIN2A/NCS1/CACNG2/DLG1/DLG2/GRM8/GRM5/GRM7/GRM1/GRM2/GRM3/RIMS2/GRID2/ERC2/ERBB4/NLGN4Y/NLGN4X/CLSTN2/LRRTM4/GRIK2/SCN2A/PRKCG/UNC13B/ATP2B1/RPH3A/TIAM1/IGSF9B/CASK/DISC1/PI4K2A/GRIP1/DGKI/CLTA/MPDZ/KIAA1107/ANKS1B/ADAM10/SHANK2/LRP4/SRGAP2/NRP2/ANK1/ANK2/ANK3/ARHGEF9/CDH8/CDH2/NLGN…	115
motif4	GO:0098831	presynaptic active zone cytoplasmic component	9/2892	13/11816	0.000831325	0.0475252	0.0462801	CTBP2/BSN/RIMS2/ERC2/UNC13B/PCLO/UNC13A/CTNNB1/CTNNA2	9
motif4	GO:0016010	dystrophin-associated glycoprotein complex	11/2892	18/11816	0.00101883	0.0482902	0.047025	SNTB2/SNTB1/UTRN/DMD/KRT8/PGM5/SGCG/SGCE/SGCD/SNTG1/SNTG2	11
motif4	GO:0033267	axon part	99/2892	315/11816	0.00274096	0.1037	0.100983	OPA1/MAG/GAP43/DLG3/KIF4A/GLRA1/APP/PINK1/RAC3/RUFY3/CPLX2/SPAST/DYNLL1/KIF1B/UTRN/GRIK3/NTSR1/NDRG2/FMR1/NTRK2/AMFR/GJC2/NCS1/PCDH9/DLG1/DLG2/SLC18A2/ERC2/DST/SNCA/GRIK2/COBL/SCN2A/PRKCB/PRKCG/PRKCZ/MYO9A/UNC13B/CNGB1/TRPV4/TIAM1/TIAM2/UNC5C/EPB41L3/PALLD/CNTNAP2/SPTBN4/SPTBN1/DISC1/BRSK2/OLFM1/DGKI/STMN3/TRAK2/SHANK2/KCNQ2/KCNQ3/MYH14/TSC1/ARL8B/ANK1/ANK2/ANK3/CDH8/KCNC2/SLC4A10/CHRM3/TPX2/SYNJ…	99
motif4	GO:0098839	postsynaptic density membrane	23/2892	56/11816	0.00447087	0.144984	0.141185	DLG3/DRD3/GRIN2A/CACNG2/DLG1/DLG2/GRM5/GRM1/GRID2/ERBB4/CLSTN2/TIAM1/DGKI/CHRM3/ADCY1/ATP2B2/EFNB2/SORCS3/GRIA1/CACNG3/CACNG4/CLSTN3/DCC	23
motif4	GO:1902495	transmembrane transporter complex	77/2892	244/11816	0.0067975	0.192879	0.187826	ATP2A1/KCNH1/DLG3/SCN11A/GLRA2/GLRA1/CLIC5/CACNA1I/CACNA1A/CACNA1B/CACNA1C/CACNA1D/CLCN1/GRIK3/KCNJ6/CATSPERG/CATSPERB/GRIN2A/CACNB4/CACNA1E/PRKACA/CACNA1F/CACNG2/DLG1/DLG2/AKAP6/ANO2/SCN5A/GRID2/NOS1AP/GRIK2/SCN2A/PKD2L1/CNGB1/CNGB3/CNTNAP2/DPP6/KCNIP1/ANO1/SHANK2/KCNQ4/KCNQ2/KCNQ3/KCNQ1/NLGN1/KCNC2/TRPC1/TRPC7/TRPC4/GABRG2/CASQ2/CACNA2D1/CACNA2D2/GABRR1/SCN7A/KCNB2/KCNB1/SCN3B/RYR1/KCNMA1/CACNA…	77
motif4	GO:0098797	plasma membrane protein complex	136/2892	469/11816	0.012626	0.317458	0.30914	ITGA1/EVC/ITGAM/KCNH1/DLG3/SNTB2/SNTB1/SCN11A/HMGB1/HSPG2/CDH22/FAF1/MR1/ITGBL1/AP2A2/CALCR/CACNA1I/CACNA1A/CACNA1B/CACNA1C/CACNA1D/UTRN/GRIK3/DMD/FADD/C9/C7/KCNJ6/CATSPERG/CATSPERB/GRIN2A/FCER1G/CACNB4/GJC2/CACNA1E/CACNA1F/CACNG2/ALCAM/DLG1/DLG2/IGF1R/GRM1/SCN5A/GRID2/IL2RB/EBI3/NOS1AP/GRIK2/SCN2A/PRKCA/SYK/GNAQ/SKAP1/GNAL/KRT8/CNTNAP2/INSR/DPP6/SLC7A5/NOX1/CLTA/NOX4/ACVRL1/PGM5/KIAA1107/SDCBP/I…	136
motif4	GO:0098793	presynapse	120/2892	411/11816	0.0147961	0.347453	0.338349	KCNH1/CALB2/CADPS2/GLRA1/SYNJ2/APP/NRXN2/NRXN1/CTBP2/MCTP1/SYNDIG1/CPLX2/CADPS/CACNA1B/CACNA1D/GRIK3/NTSR1/SLC6A11/FMR1/NTRK2/GRIN2A/NCS1/GRM8/GRM7/GRM2/GRM3/SLC18A2/BSN/RIMS2/AMPH/ERC2/ERBB4/NLGN4Y/NLGN4X/SLC2A8/SCAMP5/SNCA/GRIK2/SCN2A/PRKCB/PRKCG/UNC13B/CNGB1/ATP2B1/RPH3A/VPS45/CASK/SPTBN2/DISC1/PI4K2A/DGKI/CLTA/KIAA1107/RAB8B/ADAM10/NF1/CDH8/CDH2/NLGN1/WNT7A/KCNC2/CNTN1/CNTN5/STX2/SLC4A10/ARHG…	120
motif4	GO:0002116	semaphorin receptor complex	6/2892	10/11816	0.0177197	0.377096	0.367216	PLXNA1/NRP2/PLXND1/PLXNB2/PLXNC1/PLXNA2	6
motif4	GO:0048786	presynaptic active zone	23/2892	63/11816	0.0219217	0.439807	0.428285	APP/NRXN1/CTBP2/CACNA1D/GRM7/BSN/RIMS2/ERC2/UNC13B/ATP2B1/DGKI/CDH2/STX2/ARHGAP44/PCLO/GAD1/UNC13A/GPM6A/STXBP1/CTNNB1/ADCY8/SLC17A7/CTNNA2	23
motif4	GO:0099146	intrinsic component of postsynaptic density membrane	15/2892	37/11816	0.0224773	0.439807	0.428285	DRD3/GRIN2A/CACNG2/GRID2/ERBB4/CLSTN2/CHRM3/ADCY1/EFNB2/SORCS3/GRIA1/CACNG3/CACNG4/CLSTN3/DCC	15
motif4	GO:0042734	presynaptic membrane	45/2892	140/11816	0.023818	0.439807	0.428285	KCNH1/CADPS2/GLRA1/NRXN1/CACNA1D/GRIK3/SLC6A11/FMR1/GRIN2A/GRM8/GRM7/GRM2/GRM3/RIMS2/ERC2/ERBB4/GRIK2/SCN2A/UNC13B/ATP2B1/CASK/PI4K2A/DGKI/CLTA/KIAA1107/CDH2/KCNC2/CNTN1/CNTN5/STX2/CHRM3/SLC6A4/EPHB2/EPHA4/UNC13A/SLC6A3/GPM6A/STXBP1/OPRM1/CTNNB1/EFNB2/ADCY8/HIP1/GPC4/CTNNA2	45
motif4	GO:0044447	axoneme part	8/2892	16/11816	0.0238956	0.439807	0.428285	WDR78/SPAG16/HYDIN/DNAI2/DNAH2/DNAH9/DNAH17/ARFGEF2	8
motif4	GO:0043034	costamere	9/2892	19/11816	0.025081	0.449479	0.437702	SVIL/VCL/DMD/SMPX/AHNAK/KRT8/PGM5/ANK2/ANK3	9
motif4	GO:0099634	postsynaptic specialization membrane	27/2892	79/11816	0.0332224	0.551815	0.537358	DLG3/GLRA1/DRD3/GRIN2A/CACNG2/DLG1/DLG2/GRM5/GRM1/GRID2/ERBB4/CLSTN2/TIAM1/DGKI/CDH2/NLGN1/CHRM3/ADCY1/GPHN/ATP2B2/EFNB2/SORCS3/GRIA1/CACNG3/CACNG4/CLSTN3/DCC	27
motif4	GO:0043679	axon terminus	33/2892	101/11816	0.0382558	0.592472	0.576949	GLRA1/CPLX2/GRIK3/NTSR1/FMR1/NTRK2/NCS1/SLC18A2/SNCA/GRIK2/PRKCB/PRKCG/UNC13B/CNGB1/DGKI/CDH8/KCNC2/SLC4A10/CHRM3/SYNJ1/EPHA4/GAD1/UNC13A/TNN/NTS/PTPRN2/NOS1/PRSS12/USH2A/ROR1/ITSN1/GLUL/RGS10	33
motif4	GO:0042383	sarcolemma	38/2892	119/11816	0.0391305	0.592472	0.576949	SNTB1/VCL/CACNA1C/CACNA1D/CLCN1/UTRN/DMD/COL6A1/COL6A3/DLG1/AKAP6/SCN5A/NOS1AP/PPP3CA/OBSCN/SCN2A/DTNA/AHNAK/KRT8/PGM5/SGCG/SGCE/SGCD/ANK1/ANK2/ANK3/CDH2/CACNA2D1/KCNB1/RYR1/LAMA2/OPRM1/CACNA1S/NOS1/CACNG4/SNTG2/RYR2/STAC	38
motif4	GO:0044420	extracellular matrix component	17/2892	46/11816	0.0400201	0.592472	0.576949	THSD4/COL4A4/COL4A1/LTBP1/COL5A3/LAMA3/COL14A1/PTPRZ1/FBLN1/ELN/FBLN5/LAMB4/LAMC1/LAMA5/FBN2/COL5A1/TNR	17
motif4	GO:0044306	neuron projection terminus	37/2892	116/11816	0.0420399	0.607567	0.591649	GLRA1/CPLX2/GRIK3/DMD/NTSR1/PTPN9/FMR1/NTRK2/NCS1/SLC18A2/BSN/SNCA/GRIK2/PRKCB/PRKCG/UNC13B/CNGB1/DGKI/KIAA1107/CDH8/KCNC2/SLC4A10/CHRM3/SYNJ1/EPHA4/GAD1/UNC13A/TNN/NTS/PTPRN2/NOS1/PRSS12/USH2A/ROR1/ITSN1/GLUL/RGS10	37
motif4	GO:0005952	cAMP-dependent protein kinase complex	6/2892	12/11816	0.0494158	0.654428	0.637282	PRKAR1B/PRKG1/PRKG2/PRKACA/PRKACB/PRKX	6
motif4	GO:0005516	calmodulin binding	60/2739	170/11509	0.00044887	0.05162	0.0516069	CAMK4/MYO3A/GAP43/KCNH1/SNTB2/SNTB1/CACNA1C/MYO1F/MYO1E/MYO10/CAMK1D/CAMK1G/UBR4/CAMK2G/CAMSAP1/SCN5A/CDK5RAP2/PPP3CA/IQGAP2/MYO7A/OBSCN/UNC13B/TRPV4/ATP2B1/CASK/SPTBN1/KCNN3/KCNQ4/KCNQ2/KCNQ3/KCNQ1/MYH11/MYH13/MYH14/EGFR/PDE1C/PDE1A/MYO9B/CALD1/TJP1/ADCY1/GEM/PLCB1/STRN3/ATP2B2/UNC13A/DAPK2/DAPK1/RYR1/CACNA1S/NGFR/NOS1/MYO6/ADCY8/PHKB/TRPM4/MAP2/MBP/RYR2/RGS16	60
motif4	GO:0019707	protein-cysteine S-acyltransferase activity	8/2739	12/11509	0.00196853	0.127339	0.127307	ZDHHC14/ZDHHC13/ZDHHC6/ZDHHC3/ZDHHC4/ZDHHC7/GOLGA7/GLUL	8
motif4	GO:0045503	dynein light chain binding	9/2739	15/11509	0.00290204	0.166868	0.166825	WDR78/DYNC1I1/DNAI2/DYNC1I2/DNAH2/DNAH6/DNAH9/DNAH17/GLUL	9
motif4	GO:0022803	passive transmembrane transporter activity	99/2739	326/11509	0.00349928	0.174179	0.174134	KCNH1/SCN11A/GLRA2/GLRA1/TMC6/CLIC5/AQP8/CACNA1I/CACNA1A/CACNA1B/CACNA1C/CACNA1D/CLCN1/CLCN4/GRIK3/KCNK10/VDAC3/KCNJ6/PIEZO2/SHROOM2/GRIN2A/ITPR2/ITPR1/CACNB4/GJC2/CACNA1E/CACNA1F/NCS1/P2RX2/P2RX5/FAM155A/CACNG2/ANO2/SCN5A/GRID2/TPCN1/GRIK2/SCN2A/PKD2L1/CNGB1/CNGB3/TRPV4/KCNK3/KCNN3/NOX1/ASIC2/KCNIP1/ANO1/JPH3/KCNQ4/KCNQ2/KCNQ3/KCNQ1/KCNC2/TRPC1/TRPC7/TRPC4/GABRG2/CACNA2D1/SCNN1D/IL1RAPL1/BCL2/CA…	99
motif4	GO:0008013	beta-catenin binding	26/2739	70/11509	0.00838922	0.303879	0.303802	VCL/EP300/FOXO1/SHROOM2/BTRC/SALL1/GRIP1/DACT1/PTPRK/CDH2/CDH5/TRPC4/SMAD3/TCF7L2/ESR1/CTNND2/FOXO3/GSK3B/PTPRT/PTPRJ/AJAP1/CTNNA3/RORA/CARM1/DVL1/GLI3	26
motif4	GO:0005088	Ras guanyl-nucleotide exchange factor activity	33/2739	97/11509	0.014403	0.408912	0.408808	MCF2L/EPS8L1/TRIO/DENND3/AKAP13/KALRN/DENND1B/RAP1A/OBSCN/SERGEF/RIN3/TIAM1/TIAM2/ARHGEF2/VAV1/ARHGEF10/MCF2/ARHGEF9/ARHGEF3/DOCK2/DOCK3/DOCK1/RALGPS1/ARHGEF38/ITSN2/VAV2/ABR/RAPGEF4/RAPGEF1/NET1/ITSN1/DENND5B/DENND5A	33
motif4	GO:0004691	cAMP-dependent protein kinase activity	6/2739	10/11509	0.0154083	0.408912	0.408808	PRKG1/PRKG2/AKAP13/PRKACA/PRKACB/PRKX	6
motif4	GO:0051018	protein kinase A binding	16/2739	42/11509	0.0269884	0.634842	0.63468	PRKAR1B/MYRIP/PJA2/AKAP13/AKAP17A/PRKACA/PRKACB/AKAP6/DACT1/KCNQ1/AKAP10/AKAP11/WASF2/GSK3B/RYR2/ARFGEF2	16
motif5	GO:0051283	negative regulation of sequestering of calcium ion	28/1521	103/11512	0.000116122	0.150796	0.150796	PLCH1/F2RL3/CACNA1C/DMD/NTSR1/ATG5/ITPR2/SNCA/P2RX7/TPCN1/PLCG2/PRKCE/FKBP1A/PDPK1/JPH3/ANK2/TRPC1/CASQ2/PLCB1/PLCB3/TMEM38B/HTR2C/RASA3/DIAPH1/NOS1/IBTK/SLC8A1/PDE4D	28
motif5	GO:0051282	regulation of sequestering of calcium ion	28/1521	104/11512	0.000139213	0.150796	0.150796	PLCH1/F2RL3/CACNA1C/DMD/NTSR1/ATG5/ITPR2/SNCA/P2RX7/TPCN1/PLCG2/PRKCE/FKBP1A/PDPK1/JPH3/ANK2/TRPC1/CASQ2/PLCB1/PLCB3/TMEM38B/HTR2C/RASA3/DIAPH1/NOS1/IBTK/SLC8A1/PDE4D	28
motif5	GO:0051208	sequestering of calcium ion	28/1521	107/11512	0.000235017	0.191438	0.191438	PLCH1/F2RL3/CACNA1C/DMD/NTSR1/ATG5/ITPR2/SNCA/P2RX7/TPCN1/PLCG2/PRKCE/FKBP1A/PDPK1/JPH3/ANK2/TRPC1/CASQ2/PLCB1/PLCB3/TMEM38B/HTR2C/RASA3/DIAPH1/NOS1/IBTK/SLC8A1/PDE4D	28
motif5	GO:0050808	synapse organization	64/1521	326/11512	0.000633084	0.380976	0.380976	GAP43/ITGAM/NRXN2/NRXN1/UTRN/IL1RAP/NTRK2/ARHGAP22/SNCA/MAPK14/CACNB4/KALRN/GRID2/FRMPD4/NLGN4X/REST/CLSTN2/FARP1/SYBU/INSR/SPTBN2/ASIC2/ADAM10/SHANK2/SEMA4D/IL10/DLG2/MYH10/NRP2/CDH2/WNT7A/CNTN5/TREM2/NLGN1/PCLO/GPHN/CTNND2/IL1RAPL2/WASF2/ARHGAP44/LRFN3/UNC13B/UNC13A/SEMA3E/DSCAM/TNR/POU4F1/PTPRD/PTPRO/PDLIM5/SIPA1L1/ZC4H2/C1QB/GABRA1/CTNNA2/MAGI2/SYN1/DOCK10/GABRB3/LRP8/MAPT/ITSN1/CACNA2D2/DNM3	64
motif5	GO:0099173	postsynapse organization	30/1521	136/11512	0.00291511	0.877124	0.877124	GAP43/NRXN2/NRXN1/IL1RAP/ARHGAP22/KALRN/GRID2/FRMPD4/NLGN4X/INSR/SPTBN2/ADAM10/SHANK2/DLG2/MYH10/NRP2/CDH2/WNT7A/NLGN1/GPHN/CTNND2/WASF2/ARHGAP44/PTPRD/PDLIM5/SIPA1L1/MAGI2/DOCK10/LRP8/DNM3	30
motif5	GO:0010522	regulation of calcium ion transport into cytosol	20/1521	83/11512	0.00491923	1	1	F2RL3/CALCR/CACNA1C/DMD/NTSR1/ATG5/SNCA/P2RX7/PRKCE/FKBP1A/PDPK1/JPH3/ANK2/TRPC1/CASQ2/TMEM38B/DIAPH1/NOS1/SLC8A1/PDE4D	20
motif5	GO:0021772	olfactory bulb development	8/1521	22/11512	0.00523397	1	1	CSF1R/AGTPBP1/SALL1/ROBO1/LHX2/SEMA3A/EXT1/KIF14	8
motif5	GO:0021988	olfactory lobe development	8/1521	23/11512	0.00711118	1	1	CSF1R/AGTPBP1/SALL1/ROBO1/LHX2/SEMA3A/EXT1/KIF14	8
motif5	GO:0099172	presynapse organization	10/1521	34/11512	0.0102476	1	1	NRXN1/IL1RAP/SNCA/NLGN4X/WNT7A/CNTN5/NLGN1/IL1RAPL2/LRFN3/PTPRD	10
motif5	GO:0044091	membrane biogenesis	10/1521	35/11512	0.0126884	1	1	UGCG/CLIP3/NRXN2/NRXN1/NLGN4X/ANXA2/CDH2/NLGN1/PTPRD/MAGI2	10
motif5	GO:0032793	positive regulation of CREB transcription factor activity	6/1521	16/11512	0.0129543	1	1	CAMK1D/ADCY1/EPHA5/ADCY8/CRTC1/LRP8	6
motif5	GO:0032409	regulation of transporter activity	39/1521	207/11512	0.0131785	1	1	NDFIP1/UTRN/DMD/NTSR1/FXYD1/GRIN2A/SNCA/CACNB4/PLCG2/PRKCE/KCNAB1/CTSS/FKBP1A/FGF12/SHANK2/JPH3/DLG2/ANK2/TREM2/CASQ2/NLGN1/GPR35/GRIA3/GRIA1/TESC/DAPK1/ACTN4/CACNA1D/HTR3A/NOS1/OPRL1/STK39/PDE4B/PDE4D/MINK1/PON1/KCNE4/FHL1/MAPK8IP2	39
motif5	GO:0034330	cell junction organization	45/1521	250/11512	0.018041	1	1	CSF1R/F2RL1/ARHGAP6/LAMA3/BCR/PEAK1/GJC1/RAPGEF1/DST/TBCD/NLGN4X/PRKCH/PARD6B/TRPV4/BCAS3/PDPK1/APOD/ANK2/ARHGEF7/CBFB/CDH2/CDH4/CDH7/CDH6/TGFB2/LIM2/LAMC1/CTNND2/CORO1C/EPHA2/ACTN4/PTPRO/PTPRJ/LAMA5/ARVCF/CDH22/PKP3/CLDN3/LIMCH1/NR1H4/CDH13/CDH12/NUMB/MACF1/CLASP1	45
motif5	GO:0050891	multicellular organismal water homeostasis	13/1521	56/11512	0.0281635	1	1	UGCG/PRKAR1B/CYP4F12/TRPV4/TFAP2B/AVPR2/TP63/ALOXE3/ADCY1/SCNN1B/MET/ADCY8/FA2H	13
motif5	GO:0051590	positive regulation of neurotransmitter transport	9/1521	34/11512	0.0287765	1	1	NTSR1/SNCA/P2RX7/BAIAP3/NLGN1/UNC13B/UNC13A/CACNA1D/RAB3B	9
motif5	GO:0003179	heart valve morphogenesis	11/1521	45/11512	0.0292776	1	1	SLIT3/TGFBR2/NFATC1/ACVR1/ROBO1/ADAMTS9/TGFB2/RB1/NOS3/HEY1/OLFM1	11
motif5	GO:0035176	social behavior	11/1521	45/11512	0.0292776	1	1	GRP/NRXN2/NRXN1/ATXN1/PCM1/KALRN/NLGN4X/CNTNAP2/SHANK2/MAPK8IP2/BBS4	11
motif5	GO:0033598	mammary gland epithelial cell proliferation	7/1521	25/11512	0.0386073	1	1	AREG/BTRC/ROBO1/MST1L/EPHA2/RREB1/STAT6	7
motif5	GO:0032634	interleukin-5 production	6/1521	20/11512	0.0395058	1	1	IL1RAP/PRKCZ/IL5RA/NLRP3/CRLF2/PDE4D	6
motif5	GO:0060560	developmental growth involved in morphogenesis	35/1521	197/11512	0.0400437	1	1	SLIT3/AREG/TGFBR2/RUFY3/DCC/CXCL12/RIMS2/COBL/SEMA6D/PRKCZ/SALL1/DCLK1/FGF1/AUTS2/CPNE1/SEMA4D/LHX2/NRP2/CDH4/SEMA5A/KIF26B/SH3GL2/FGF13/UNC13A/SEMA3A/SEMA3E/BCL11A/DSCAM/TNR/YAP1/MED12/MAGI2/OLFM1/MAPT/MACF1	35
motif5	GO:0031646	positive regulation of neurological system process	12/1521	53/11512	0.0407175	1	1	NRXN1/NTSR1/RIMS2/PRKCZ/SHANK2/WNT7A/NLGN1/TENM4/UNC13B/TNR/SLC25A12/OPRL1	12
motif5	GO:0060491	regulation of cell projection assembly	26/1521	139/11512	0.0407222	1	1	TACSTD2/GAP43/HDAC4/F2RL1/DYNLL1/ATG5/PPP1R16B/ARPC2/P2RX7/TBC1D30/COBL/BCAS3/AUTS2/NLGN1/STAP1/FNBP1L/CORO1C/WASF2/ARHGAP44/EPHA2/TENM1/SYNE2/MAP4/RAP1GAP/DNM3/BBS4	26
motif5	GO:0016358	dendrite development	35/1521	199/11512	0.0454682	1	1	PRKG1/PHACTR1/DCC/ASAP1/CAMK1D/ACSL4/KALRN/CUX1/FARP1/COBL/DAB1/GRIP1/DCLK1/ADAM10/SHANK2/SEMA4D/WNT7A/NLGN1/CTNND2/ARHGAP44/SEMA3A/BCL11A/DSCAM/PTPRD/PDLIM5/SIPA1L1/CTNNA2/CRTC1/DOCK10/LRP8/MINK1/ITSN1/DNM3/MAPK8IP2/BBS4	35
motif5	GO:0009886	post-embryonic animal morphogenesis	4/1521	11/11512	0.0465119	1	1	EFEMP1/FBN1/ATRX/DSCAM	4
motif5	GO:1902495	transmembrane transporter complex	51/1576	244/11816	0.000628475	0.0981992	0.097579	GLRA1/CLIC5/CACNA1I/CACNA1C/KCNIP1/KCNJ5/FXYD1/GRIN2A/CACNB4/KCNK2/GABRG3/ANO2/GRID2/GRIK2/SCN2A/PKD2L1/CNGB1/KCNAB1/FKBP1A/CNTNAP2/DPP6/BEST1/SHANK2/KCNQ4/DLG2/TRPC1/TRPC7/TRPC4/ANO1/CASQ2/NLGN1/GRIA3/GRIA1/SCNN1B/GABRR1/KCNB2/CACNA1D/CACNA1E/HTR3A/NOS1/KCNA10/GABRA1/KCND3/GABRB1/GABRB3/PDE4B/PDE4D/ABCC9/KCNE4/CACNA2D2/CACNA2D3	51
motif5	GO:0099572	postsynaptic specialization	57/1576	288/11816	0.00125882	0.111161	0.110459	GAP43/GLRA1/ARHGAP32/CACNA1C/DCC/DLGAP1/BCR/NTRK2/GRIN2A/GRM1/GRID2/FRMPD4/NLGN4X/CLSTN2/GRIK2/PRKCZ/DAB1/DCLK1/SORCS3/ADAM10/DGKI/SHANK2/PDPK1/DLG2/CABP1/CDH2/NLGN1/PCLO/ADCY1/GRIA1/GPHN/CTNND2/YES1/ARHGAP44/LRFN3/BCL11A/PTPRO/PDLIM5/SIPA1L1/NOS1/ADCY8/GABRA1/USP8/KCND3/CTNNA2/MAGI2/KPNA1/CRTC1/SYN3/SYN1/BCAS1/LRP8/PDE4B/MAP4/MINK1/DNM3/MAPK8IP2	57
motif5	GO:0032279	asymmetric synapse	54/1576	271/11816	0.00142286	0.111161	0.110459	GAP43/ARHGAP32/CACNA1C/DCC/DLGAP1/BCR/NTRK2/GRIN2A/GRM1/GRID2/FRMPD4/NLGN4X/CLSTN2/GRIK2/PRKCZ/DAB1/DCLK1/SORCS3/ADAM10/DGKI/SHANK2/PDPK1/DLG2/CABP1/CDH2/NLGN1/PCLO/GRM7/ADCY1/GRIA1/GPHN/CTNND2/ARHGAP44/LRFN3/BCL11A/PTPRO/PDLIM5/SIPA1L1/NOS1/ADCY8/USP8/CTNNA2/MAGI2/KPNA1/CRTC1/SYN3/SYN1/BCAS1/LRP8/PDE4B/MAP4/MINK1/DNM3/MAPK8IP2	54
motif5	GO:0014069	postsynaptic density	53/1576	267/11816	0.00171062	0.112636	0.111924	GAP43/ARHGAP32/CACNA1C/DCC/DLGAP1/BCR/NTRK2/GRIN2A/GRM1/GRID2/FRMPD4/NLGN4X/CLSTN2/GRIK2/PRKCZ/DAB1/DCLK1/SORCS3/ADAM10/DGKI/SHANK2/PDPK1/DLG2/CABP1/CDH2/NLGN1/PCLO/ADCY1/GRIA1/GPHN/CTNND2/ARHGAP44/LRFN3/BCL11A/PTPRO/PDLIM5/SIPA1L1/NOS1/ADCY8/USP8/CTNNA2/MAGI2/KPNA1/CRTC1/SYN3/SYN1/BCAS1/LRP8/PDE4B/MAP4/MINK1/DNM3/MAPK8IP2	53
motif5	GO:0045211	postsynaptic membrane	51/1576	256/11816	0.00190956	0.112636	0.111924	CADPS2/GLRA1/ARHGAP32/CACNA1C/DCC/DLGAP1/UTRN/DMD/BCR/GRIN2A/CHRM5/GABRG3/GRM1/GRID2/NLGN4X/CLSTN2/GRIK2/GRIP1/SORCS3/ADAM10/DGKI/SHANK2/DLG2/CABP1/NRP2/ANK1/ANK2/CDH2/NLGN1/GRM7/ADCY1/GRIA3/GRIA1/GPHN/LRFN3/GABRR1/PTPRO/PDLIM5/HTR3A/SIPA1L1/ZC4H2/ADCY8/GABRA1/KCND3/CTNNA2/SLC8A1/GABRB1/GABRB3/MINK1/RPH3A/DNM3	51
motif5	GO:0043197	dendritic spine	31/1576	145/11816	0.00477257	0.248571	0.247002	ARHGAP32/NTSR1/ASAP1/NTRK2/GRIN2A/GRID2/FRMPD4/PALMD/FARP1/ASIC2/ADAM10/DGKI/SHANK2/MYH10/APBA1/NLGN1/GRIA1/FBXO2/ARHGAP44/PTPRO/LAMA2/SIPA1L1/NOS1/USP8/DOCK10/SLC8A1/PDE4B/RPH3A/MAPT/ITSN1/DNM3	31
motif5	GO:0097060	synaptic membrane	63/1576	350/11816	0.00735227	0.328227	0.326154	CADPS2/GLRA1/NRXN1/ARHGAP32/CACNA1C/DCC/DLGAP1/UTRN/DMD/BCR/KCNJ9/GRIN2A/CHRM5/GABRG3/GRM8/GRM4/GRM1/RIMS2/GRID2/ERC1/NLGN4X/CLSTN2/GRIK2/SCN2A/GRIP1/SORCS3/ADAM10/DGKI/SHANK2/DLG2/CABP1/APBA1/NRP2/ANK1/ANK2/CDH2/CNTN5/NLGN1/GRM7/ADCY1/GRIA3/GRIA1/GPHN/LRFN3/GABRR1/UNC13B/UNC13A/PTPRO/PDLIM5/CACNA1D/HTR3A/SIPA1L1/ZC4H2/ADCY8/GABRA1/KCND3/CTNNA2/SLC8A1/GABRB1/GABRB3/MINK1/RPH3A/DNM3	63
motif5	GO:0098688	parallel fiber to Purkinje cell synapse	6/1576	15/11816	0.00952817	0.373215	0.370858	CADPS2/KCNJ9/GRID2/SPTBN2/GRIA3/CTNNA2	6
motif5	GO:0099060	integral component of postsynaptic specialization membrane	14/1576	55/11816	0.0113749	0.416815	0.414182	GLRA1/DCC/GRIN2A/GRID2/CLSTN2/SORCS3/CDH2/NLGN1/ADCY1/GRIA1/LRFN3/PTPRO/GABRA1/KCND3	14
motif5	GO:0099634	postsynaptic specialization membrane	18/1576	79/11816	0.0146338	0.416815	0.414182	GLRA1/DCC/GRIN2A/GRM1/GRID2/CLSTN2/SORCS3/DGKI/DLG2/CDH2/NLGN1/ADCY1/GRIA1/GPHN/LRFN3/PTPRO/GABRA1/KCND3	18
motif5	GO:0044420	extracellular matrix component	12/1576	46/11816	0.0151558	0.416815	0.414182	COL4A2/LAMA3/FBN2/FBN1/PTPRZ1/FBLN1/LAMC1/TNR/LAMA5/LTBP1/COL5A1/COL8A1	12
motif5	GO:0098948	intrinsic component of postsynaptic specialization membrane	14/1576	57/11816	0.0155917	0.416815	0.414182	GLRA1/DCC/GRIN2A/GRID2/CLSTN2/SORCS3/CDH2/NLGN1/ADCY1/GRIA1/LRFN3/PTPRO/GABRA1/KCND3	14
motif5	GO:0048786	presynaptic active zone	15/1576	63/11816	0.0166726	0.416815	0.414182	NRXN1/RIMS2/DGKI/APBA1/CDH2/PCLO/GRM7/ARHGAP44/LRFN3/UNC13B/UNC13A/CACNA1D/ADCY8/CTNNA2/SYN1	15
motif5	GO:0098831	presynaptic active zone cytoplasmic component	5/1576	13/11816	0.0213796	0.494898	0.491772	RIMS2/PCLO/UNC13B/UNC13A/CTNNA2	5
motif5	GO:0005938	cell cortex	43/1576	240/11816	0.0253939	0.566829	0.563249	SHROOM2/MYRIP/CLIC5/ARHGAP32/UTRN/CAP1/ITPR2/SNCA/SCIN/DST/RIMS2/RND1/PVALB/COBL/PRKCZ/PARD6B/TRPV4/SPTBN2/ANXA2/MICAL3/FGF1/EXOC6B/CABP1/MYH10/NEDD9/ARHGEF7/MKLN1/CDH2/ASTN2/TRPC4/MYO9B/PCLO/GRM7/FNBP1L/MELK/CORO1C/GNAI1/UNC13B/UNC13A/ACTN4/LLGL2/CTNNA2/CLASP1	43
motif5	GO:0098686	hippocampal mossy fiber to CA3 synapse	8/1576	29/11816	0.0318885	0.622822	0.618888	PRKAR1B/GRIK2/ADCY1/SH3GL2/UNC13B/ADCY8/CTNNA2/SLC30A3	8
motif5	GO:0019897	extrinsic component of plasma membrane	25/1576	129/11816	0.033408	0.632727	0.628731	KCNIP1/OSBPL2/MATK/FARP1/KCNAB1/GNAQ/ANXA2/DGKI/BLK/CDH2/CDH4/CDH7/CDH6/YES1/GNAI1/TF/CDH22/GNG7/GNG4/USP8/CTNNA2/CDH13/CDH12/NUMB/GNGT1	25
motif5	GO:0022803	passive transmembrane transporter activity	65/1508	326/11509	0.000295181	0.0556121	0.0550591	SHROOM2/GLRA1/TMC6/CLIC5/CACNA1I/CACNA1C/CLCN5/KCNIP1/KCNJ5/KCNJ9/PIEZO2/FXYD1/GRIN2A/ITPR2/CACNB4/GJC1/P2RX7/KCNK2/FAM155A/GABRG3/ANO2/GRID2/TPCN1/SLC24A3/GRIK2/SCN2A/PKD2L1/CNGB1/TRPV4/KCNAB1/ANXA2/KCNN3/NOX1/SCNN1D/ASIC2/BEST1/JPH3/KCNQ4/TRPC1/TRPC7/TRPC4/ANO1/AQP8/GRIA3/GRIA1/SCNN1B/TMEM38B/GABRR1/KCNB2/RASA3/CACNA1D/CACNA1E/HTR3A/KCNA10/GABRA1/KCND3/TRPM6/TRPM3/GABRB1/GABRB3/ABCC9/KCNE4/CACN…	65
motif5	GO:0005088	Ras guanyl-nucleotide exchange factor activity	21/1508	97/11509	0.0130199	0.673055	0.666361	DENND4A/MCF2L/BCR/KALRN/DENND1B/RAPGEF1/FARP1/DENND2A/VAV2/ARHGEF10/ARHGEF17/ARHGEF7/ARHGEF3/FGD2/DOCK2/RALGPS1/RIN3/DOCK3/DOCK1/ITSN1/DENND5B	21
motif5	GO:0071814	protein-lipid complex binding	8/1508	26/11509	0.015056	0.673055	0.666361	COLEC12/TREM2/STAB2/ABCA1/LRP8/CDH13/MAPT/MSR1	8
motif5	GO:0060589	nucleoside-triphosphatase regulator activity	45/1508	253/11509	0.0191943	0.723241	0.716048	RGS7/DEPDC5/ARHGAP32/ARHGAP6/BCR/ASAP1/RGS6/ARHGAP22/ARHGAP12/TBC1D2B/TBCD/TBC1D30/SGSM2/GNAQ/HSPBP1/CHM/AGFG2/TBC1D16/DGKI/NF1/RABGAP1L/AGAP1/MYO9B/TBC1D22A/CHN2/DOCK2/PLCB1/RAP1GDS1/ARHGAP44/TBC1D1/TBC1D2/RIN1/RIN3/RASA2/RASA3/PDE6D/SIPA1L1/LLGL2/TOR1AIP2/SIPA1L3/DOCK1/ARAP3/ARAP2/RAP1GAP/RGS17	45
motif5	GO:0031681	G-protein beta-subunit binding	5/1508	14/11509	0.0276776	0.835402	0.827094	RGS7/F2RL1/GNG7/GNG4/GNGT1	5
motif5	GO:0044325	ion channel binding	20/1508	98/11509	0.0277121	0.835402	0.827094	FXYD1/RIMS2/KCNAB1/FKBP1A/FGF12/USP10/ANK1/ANK2/YES1/FGF13/ACTN4/DIAPH1/NOS1/KCND3/SLC8A1/PDE4B/PDE4D/ABCC9/KCNE4/FHL1	20
motif5	GO:0005543	phospholipid binding	53/1508	316/11509	0.033455	0.83809	0.829755	GAP43/MCF2L/WDR45B/SH3PXD2A/ARHGAP32/ANXA10/GRK5/MYO1B/KIF16B/ASAP1/ITPR2/ABCG1/SNCA/TEC/DENND1B/SCIN/OSBPL2/FRMPD4/TPCN1/MME/PASK/SPTBN2/ANXA2/DPEP1/BAIAP3/CPNE1/CPNE7/NF1/MREG/TREM2/FGD2/AGAP1/PITPNC1/STAP1/PCLO/PLCB1/ARHGAP44/NCF4/UNC13B/UNC13A/RASA2/ABCA1/PLA2G4A/OSBP/SNX6/SNX29/SNX27/ARAP3/ARAP2/PEBP1/PON1/RPH3A/MAPT	53
motif5	GO:0008013	beta-catenin binding	15/1508	70/11509	0.035343	0.83809	0.829755	SHROOM2/BTRC/SALL1/GRIP1/CDH2/TRPC4/TCF7L2/CTNND2/PTPRT/PTPRJ/EP300/MED12/CTNNA3/NUMB/GLI3	15
motif6	GO:0008038	neuron recognition	16/1175	38/11512	3.16248e-07	0.00164164	0.00163584	APP/ARHGAP35/PCDH12/PALLD/ROBO1/CRTAC1/CNTN6/SEMA5A/EPHB2/EPHA3/CNTNAP2/DSCAM/TNN/OPCML/TNFRSF21/NCAM2	16
motif6	GO:0042391	regulation of membrane potential	61/1175	348/11512	1.58856e-05	0.0274873	0.0273901	GLRA1/RELN/APP/NRXN1/PPP1R9A/NLGN3/CACNA1I/CACNA1C/DMD/CCK/PIEZO2/GABRG2/CACNB4/P2RX4/KCNK1/KCNK2/DLG1/AKAP6/GABRG3/CUX2/RIMS2/NOS1AP/NLGN4X/PPP3CA/GRIK2/PRKCZ/IGSF9B/GRIK4/ASIC2/BAIAP2/DGKI/SHANK2/NEDD4L/CACNA2D1/KCNQ3/MYH14/ANK2/CASQ2/GRM1/GRIA3/RYR2/BCL2/GSK3B/SCN7A/FGF13/FGF14/KCNC2/SCN8A/GABRA1/PSEN1/DVL1/KCND2/CTNNA3/CRTC1/BNIP3L/GABRB1/GABRB2/GABRB3/MAPT/BCL2L1/EDN1	61
motif6	GO:0031646	positive regulation of neurological system process	16/1175	53/11512	4.80683e-05	0.0415871	0.04144	RELN/NRXN1/NLGN3/CCK/CUX2/RIMS2/PRKCZ/IGSF9B/BAIAP2/SHANK2/TENM4/SLC25A12/MTOR/OPRL1/DVL1/TNFRSF1B	16
motif6	GO:0016358	dendrite development	38/1175	199/11512	0.000101762	0.0660306	0.065797	ASAP1/RELN/APP/PAK4/PRKG1/PPP1R9A/NLGN3/DCC/CAMK1D/KALRN/CUX2/HECW1/PPP3CA/UBE3A/BAIAP2/SHANK2/NEDD4L/SRGAP2/DAB1/PHACTR1/EPHB2/CTNND2/IL1RAPL1/GSK3B/BCL11A/DSCAM/PTPRS/PTPRD/ALK/SIPA1L1/PSEN1/MTOR/DVL1/CTNNA2/RAPGEF2/CRTC1/DNM3/PREX2	38
motif6	GO:0007613	memory	23/1175	99/11512	0.000122149	0.06749	0.0672512	ITGA8/RELN/NTF3/CCK/PJA2/ITPR3/KALRN/KCNK2/MUSK/CUX2/PRKCZ/INSR/SORCS3/ATXN1/ADCY1/ADCY8/FGF13/PSEN1/MTOR/CRTC1/B4GALT2/SGK1/MAPT	23
motif6	GO:0048588	developmental cell growth	36/1175	193/11512	0.000248344	0.0716197	0.0713663	SLIT3/APP/IGF1/DPYSL2/NLGN3/DCC/SORBS2/AKAP6/RIMS2/SEMA6D/SEMA6B/PRKCZ/POSTN/NEDD4L/CDH4/SEMA5A/GSK3B/FGF13/UNC13A/SEMA3E/BCL11A/DSCAM/ULK1/PTPRS/MTOR/DVL1/NIN/OLFM1/EFNA5/LRP1/PLXNA1/MAPT/ITSN2/EDN1/DNM2/SH3GL2	36
motif6	GO:0099177	regulation of trans-synaptic signaling	59/1175	370/11512	0.000327584	0.0834597	0.0831644	TUBB2B/PRKAR1B/SYBU/RELN/APP/NRXN1/PPP1R9A/NTF3/NLGN3/DCC/ITPR3/NCS1/GRM8/GRM7/CUX2/RIMS2/MME/NLGN4X/PPP3CA/CLSTN3/GRIK2/PRKCE/PRKCG/PRKCZ/IGSF9B/GRIK4/CDH1/BAIAP2/SORCS3/DGKI/DGKB/SHANK2/NF1/APBA2/CRHR2/ADCY1/ADCY8/GRM1/EPHB2/PLCB4/GSK3B/FGF14/UNC13A/PTPRS/CYP46A1/SERPINE2/LAMA2/SIPA1L1/PSEN1/MTOR/DVL1/STXBP5L/RAPGEF2/KIT/CRTC1/SYN3/MAPT/EDN1/RAB3B	59
motif6	GO:0099172	presynapse organization	11/1175	34/11512	0.000372714	0.0834597	0.0831644	APP/NRXN1/NLGN3/NLGN4X/CLSTN3/EFNB2/C5AR1/CNTN5/IL1RAPL1/PTPRD/DVL1	11
motif6	GO:0035176	social behavior	13/1175	45/11512	0.000393752	0.0834597	0.0831644	GRP/NRXN3/NRXN1/NLGN3/PCM1/KALRN/VPS13A/NLGN4X/SHANK2/ATXN1/CNTNAP2/MTOR/DVL1	13
motif6	GO:0050806	positive regulation of synaptic transmission	29/1175	149/11512	0.000467237	0.0866224	0.0863159	RELN/APP/NRXN1/PPP1R9A/NLGN3/ITPR3/CUX2/RIMS2/MME/CLSTN3/GRIK2/PRKCE/PRKCZ/IGSF9B/BAIAP2/SHANK2/NF1/CRHR2/ADCY1/ADCY8/EPHB2/GSK3B/UNC13A/CYP46A1/SERPINE2/LAMA2/DVL1/CRTC1/RAB3B	29
motif6	GO:0060996	dendritic spine development	19/1175	84/11512	0.000659492	0.110433	0.110042	ASAP1/RELN/PAK4/PPP1R9A/NLGN3/KALRN/CUX2/UBE3A/BAIAP2/SHANK2/SRGAP2/EPHB2/CTNND2/PTPRS/SIPA1L1/PSEN1/MTOR/DVL1/DNM3	19
motif6	GO:0060560	developmental growth involved in morphogenesis	35/1175	197/11512	0.000765984	0.120492	0.120065	SLIT3/APP/DPYSL2/NLGN3/DCC/RIMS2/SEMA6D/SEMA6B/PRKCZ/POSTN/SALL1/NEDD4L/CDH4/SEMA5A/ESR1/GSK3B/FGF13/UNC13A/SEMA3E/BCL11A/DSCAM/ULK1/PTPRS/DVL1/MAGI2/NIN/OLFM1/EFNA5/LRP1/PLXNA1/MAPT/ITSN2/KDM5B/DNM2/SH3GL2	35
motif6	GO:0048167	regulation of synaptic plasticity	29/1175	158/11512	0.00124346	0.158596	0.158034	RELN/APP/PPP1R9A/NLGN3/ITPR3/RIMS2/MME/GRIK2/PRKCZ/BAIAP2/SORCS3/DGKI/SHANK2/NF1/CRHR2/ADCY1/ADCY8/EPHB2/GSK3B/FGF14/UNC13A/CYP46A1/SERPINE2/SIPA1L1/PSEN1/RAPGEF2/KIT/CRTC1/MAPT	29
motif6	GO:0050808	synapse organization	51/1175	326/11512	0.00125263	0.158596	0.158034	SDK2/ITGAM/SYBU/RELN/APP/NRXN1/PPP1R9A/NLGN3/C3/GABRG2/CACNB4/KALRN/MUSK/DLG1/DLG2/CUX2/ERBB4/NOS1AP/NLGN4X/CLSTN3/IGSF9B/CDH1/INSR/EFNB2/UBE3A/ASIC2/BAIAP2/DGKB/SHANK2/C5AR1/CNTN5/PCLO/EPHB2/CTNND2/IL1RAPL1/UNC13A/SEMA3E/DSCAM/PTPRS/PTPRD/SIPA1L1/GABRA1/PSEN1/DVL1/CTNNA2/MAGI2/EFNA5/GABRB2/GABRB3/MAPT/DNM3	51
motif6	GO:0032411	positive regulation of transporter activity	18/1175	84/11512	0.00174819	0.201664	0.20095	CHP1/RELN/NLGN3/DMD/AKAP6/PLCG2/NOS1AP/CACNA2D1/ANK2/EPHB2/RYR2/FGF14/KCNC2/ABCB1/SGK1/STIM1/PON1/DNM2	18
motif6	GO:0099173	postsynapse organization	25/1175	136/11512	0.0025537	0.244501	0.243636	RELN/NRXN1/PPP1R9A/NLGN3/KALRN/MUSK/DLG1/DLG2/CUX2/NOS1AP/NLGN4X/INSR/UBE3A/BAIAP2/DGKB/SHANK2/EPHB2/CTNND2/IL1RAPL1/PTPRS/PTPRD/SIPA1L1/DVL1/MAGI2/DNM3	25
motif6	GO:1990089	response to nerve growth factor	12/1175	48/11512	0.00259055	0.244501	0.243636	APP/NTF3/KIF1B/RAPGEF1/UBE3A/PDPK1/MICALL1/KCNC2/RAPGEF2/MAGI2/MAPT/SH3GL2	12
motif6	GO:0097485	neuron projection guidance	37/1175	227/11512	0.0027301	0.253071	0.252175	EVL/TUBB2B/SLIT3/RELN/APP/NRXN3/NRXN1/DPYSL2/TRIO/ARHGAP35/DCC/SPTB/SEMA6D/SEMA6B/PALLD/EFNB2/ROBO1/DAB1/CDH4/CNTN6/SEMA5A/CHN1/EPHB2/EPHA5/EPHA3/SEMA3E/DSCAM/PTPRM/APBB2/GRB10/LAMA2/DVL1/EFNA5/LRP1/PLXNA2/PLXNA1/RAP1GAP	37
motif6	GO:0032793	positive regulation of CREB transcription factor activity	6/1175	16/11512	0.00363	0.270675	0.269717	RELN/CAMK1D/ADCY1/ADCY8/EPHA5/CRTC1	6
motif6	GO:0034330	cell junction organization	39/1175	250/11512	0.00465816	0.317452	0.316329	SDK2/TJP1/PERP/CDH22/ARHGAP6/DLG1/NR1H4/DST/TBCD/NLGN4X/RAPGEF1/ADD1/TRPV4/PRTN3/CDH1/PDPK1/ANK2/CBFB/CDH4/TGFB2/LIMCH1/LAMC1/CTNND2/BCL2/EPHA3/GRHL2/ARVCF/CDH20/PKP3/TESK2/CTNNA1/RAPGEF2/BCAS3/EFNA5/LRP1/CDH13/CDH12/CDH18/CLDN5	39
motif6	GO:0007612	learning	23/1175	129/11512	0.00548	0.333331	0.332151	RELN/APP/NRXN3/NRXN1/NLGN3/CCK/KALRN/NLGN4X/INSR/SORCS3/DGKI/SHANK2/NF1/ATXN1/EPHB2/SYNJ1/FGF13/CNTNAP2/MTOR/OPRL1/KIT/B4GALT2/CLDN5	23
motif6	GO:0032409	regulation of transporter activity	33/1175	207/11512	0.00632829	0.369103	0.367797	CHP1/RELN/APP/NLGN3/DMD/CACNB4/DLG1/DLG2/AKAP6/PLCG2/NOS1AP/HECW1/PRKCE/SHANK2/NEDD4L/CACNA2D1/ANK2/CASQ2/GRIA3/EPHB2/RYR2/BCL2/FGF14/KLHL24/KCNC2/NOS1/OPRL1/ABCB1/SGK1/PDE4D/STIM1/PON1/DNM2	33
motif6	GO:0098901	regulation of cardiac muscle cell action potential	7/1175	24/11512	0.008258	0.420267	0.41878	CACNA1C/DLG1/NOS1AP/ANK2/RYR2/FGF13/CTNNA3	7
motif6	GO:0038034	signal transduction in absence of ligand	13/1175	63/11512	0.0100356	0.465132	0.463486	EYA3/DCC/EYA4/EYA2/FADD/KITLG/WWOX/NF1/TERT/BCL2/GSK3B/CTNNA1/BCL2L1	13
motif6	GO:0048638	regulation of developmental growth	41/1175	281/11512	0.0118541	0.508549	0.506749	SASH3/APP/IGF1/DPYSL2/TGFBR3/DCC/KCNK2/MUSK/AKAP6/PRKDC/RIMS2/ERBB4/SEMA6D/SEMA6B/JARID2/INSR/ATP8A2/NEDD4L/CDKN1A/TP73/CDH4/SEMA5A/BCL2/GSK3B/FGF13/UNC13A/SEMA3E/BCL11A/DSCAM/PTPRS/SGPL1/ZFPM2/MTOR/HSF1/OLFM1/EFNA5/LRP1/MAPT/ITSN2/EDN1/DNM2	41
motif6	GO:0051961	negative regulation of nervous system development	38/1175	258/11512	0.013003	0.531424	0.529543	RIT2/ASAP1/APP/NLGN3/DCC/PCM1/ERBB4/PPP3CA/SEMA6D/SEMA6B/TRPV4/EFNB2/UBE3A/NF1/SRGAP2/TP73/DAB1/ARHGEF2/SEMA5A/STAP1/EPHB2/ZNF536/TERT/GSK3B/SPOCK1/FGF13/SEMA3E/BCL11A/TNN/PTPRS/PTPRG/TNFRSF21/PSEN1/CTNNA1/RAPGEF2/LRP1/GAK/DNM3	38
motif6	GO:0034764	positive regulation of transmembrane transport	26/1175	165/11512	0.0163897	0.580763	0.578708	CHP1/RELN/IGF1/NLGN3/CALCR/DMD/C3/PTH/AKAP6/PLCG2/NOS1AP/INSR/PDPK1/CACNA2D1/ANK2/RAMP3/EPHB2/RYR2/TERT/FGF14/KCNC2/NOS1/PSEN1/ABCB1/STIM1/DNM2	26
motif6	GO:0051962	positive regulation of nervous system development	60/1175	448/11512	0.01667	0.580763	0.578708	RIT2/TUBB2B/RELN/NRXN1/ZNF609/PPP1R9A/TCF4/NLGN3/ARHGAP35/EP300/CAMK1D/KALRN/P2RX4/CUX2/NCOA1/RIMS2/MME/CLSTN3/RAPGEF1/BRINP2/ROBO1/ASIC2/BAIAP2/ATP8A2/SHANK2/NEDD4L/TP73/PTPRZ1/DAB1/ARHGEF2/CDH4/SEMA5A/EPHB2/IL1RAPL1/BCL2/EPHA3/TENM4/UNC13A/DSCAM/PTPRD/SERPINE2/ALK/SLC25A12/PSEN1/MTOR/DVL1/RAPGEF2/MAGI2/NIN/KIT/CRTC1/TNFRSF1B/EFNA5/LRP2/LRP1/PLXNA2/PLXNA1/SERPINI1/MAPT/ITSN2	60
motif6	GO:0010842	retina layer formation	5/1175	16/11512	0.0183842	0.611746	0.609581	SDK2/ATP8A2/DSCAM/PTPRM/AHI1	5
motif6	GO:0044849	estrous cycle	5/1175	16/11512	0.0183842	0.611746	0.609581	NCOR2/NCOA1/HAS1/ETS1/OPRL1	5
motif6	GO:1900181	negative regulation of protein localization to nucleus	6/1175	22/11512	0.0198789	0.617912	0.615726	CHP1/TRIM29/MFHAS1/FERMT1/NF1/GSK3B	6
motif6	GO:0060021	roof of mouth development	14/1175	76/11512	0.0204373	0.624058	0.62185	TGFBR3/PRDM16/DLG1/DHRS3/BCOR/FRAS1/ARID5B/JAG2/TGFB2/EPHB2/NPRL3/SGPL1/GABRB3/CLDN5	14
motif6	GO:0046660	female sex differentiation	17/1175	101/11512	0.0262814	0.729555	0.726974	SLIT3/KITLG/MSH4/INSR/UBE3A/TP63/ARID5B/ESR1/BCL2/COL9A3/SGPL1/NOS3/ZFPM2/CTNNA1/KIT/LRP2/BCL2L1	17
motif6	GO:0048639	positive regulation of developmental growth	23/1175	148/11512	0.0266107	0.730807	0.728221	SASH3/IGF1/TGFBR3/AKAP6/PRKDC/RIMS2/ERBB4/INSR/ATP8A2/NEDD4L/CDH4/SEMA5A/BCL2/UNC13A/DSCAM/ZFPM2/MTOR/HSF1/EFNA5/LRP1/MAPT/ITSN2/EDN1	23
motif6	GO:0010623	programmed cell death involved in cell development	4/1175	12/11512	0.0273656	0.730807	0.728221	PRKDC/KITLG/BCL2/KIT	4
motif6	GO:1902187	negative regulation of viral release from host cell	4/1175	12/11512	0.0273656	0.730807	0.728221	TRIM8/TRIM5/TRIM25/TRIM26	4
motif6	GO:0042698	ovulation cycle	12/1175	65/11512	0.0299897	0.745631	0.742993	SLIT3/PAM/NCOR2/NCOA1/HAS1/TGFB2/ETS1/ESR1/SGPL1/NOS3/OPRL1/GABRB1	12
motif6	GO:1905209	positive regulation of cardiocyte differentiation	6/1175	24/11512	0.0300942	0.745631	0.742993	IGF1/AKAP6/EFNB2/TGFB2/MTOR/EDN1	6
motif6	GO:0044057	regulation of system process	64/1175	499/11512	0.0316036	0.75951	0.756823	KCNIP1/GLRA1/RELN/APP/NRXN1/PRKG1/IGF1/NLGN3/CACNA1C/GALR1/DMD/CCK/MGLL/ITPR3/CACNB4/P2RX4/KCNK1/DLG1/PTGER3/AKAP6/CELF2/CUX2/ITPR2/RIMS2/NOS1AP/NLGN4X/PPP3CA/SLC1A1/DOCK5/PRKCZ/IGSF9B/JARID2/ASIC2/BAIAP2/NKX3-1/SHANK2/CACNA2D1/ANK2/TGFB2/CASQ2/GRM1/RYR2/TENM4/FGF13/KCNB2/NOS1/NOS3/SLC25A12/TNFRSF21/MTOR/OPRL1/DVL1/KCND2/CTNNA3/MYL3/KIT/TNFRSF1B/SGK1/PDE4D/STIM1/EDN1/EDN2/CACNA2D3/ATP2B2	64
motif6	GO:0055017	cardiac muscle tissue growth	13/1175	74/11512	0.0354283	0.811176	0.808306	IGF1/TGFBR3/SORBS2/KCNK2/AKAP6/ERBB4/JARID2/TP73/TGFB2/TENM4/ZFPM2/MTOR/EDN1	13
motif6	GO:0061178	regulation of insulin secretion involved in cellular response to glucose stimulus	9/1175	45/11512	0.0355671	0.811176	0.808306	SYBU/NR1H4/PRKCE/ANO1/ADCY8/EPHA5/EFNA5/LRP1/LRP5	9
motif6	GO:0045475	locomotor rhythm	4/1175	13/11512	0.0364099	0.811176	0.808306	NCOR1/MTOR/OPRL1/KCND2	4
motif6	GO:0001505	regulation of neurotransmitter levels	40/1175	296/11512	0.0392891	0.839299	0.836329	CADPS2/NAALAD2/NRXN1/PPP1R9A/CADPS/CD34/ITGB2/NCS1/P2RX4/RIMS2/NOS1AP/SLC1A1/LIN7A/PRKCG/INSR/DGKI/PTGIS/NF1/APBA2/SLC6A2/PCLO/ADCY1/SYNJ1/GSK3B/GAD2/UNC13A/SLC22A3/NOS1/NOS3/CHAT/PSEN1/MTOR/DVL1/STXBP5L/RORA/SYN3/EDN1/DNM2/PTPRN2/RAB3B	40
motif6	GO:0010522	regulation of calcium ion transport into cytosol	14/1175	83/11512	0.040518	0.843712	0.840727	CALCR/CACNA1C/DMD/P2RX4/AKAP6/PRKCE/PDPK1/ANK2/RAMP3/CASQ2/RYR2/BCL2/NOS1/PDE4D	14
motif6	GO:1901379	regulation of potassium ion transmembrane transport	11/1175	61/11512	0.0427864	0.870048	0.86697	KCNIP1/DLG1/AKAP6/NOS1AP/KCNAB2/NEDD4L/ANK2/CASQ2/KLHL24/KCNC2/DNM2	11
motif6	GO:0051963	regulation of synapse assembly	13/1175	76/11512	0.042845	0.870048	0.86697	APP/NRXN1/PPP1R9A/NLGN3/MUSK/CUX2/CLSTN3/ASIC2/EPHB2/IL1RAPL1/PTPRS/PTPRD/EFNA5	13
motif6	GO:2001057	reactive nitrogen species metabolic process	12/1175	69/11512	0.045167	0.893012	0.889852	CD34/ITGB2/P2RX4/NOS1AP/INSR/PTGIS/NOS1/NOS3/MTOR/RORA/EDN1/DNM2	12
motif6	GO:0051965	positive regulation of synapse assembly	9/1175	47/11512	0.0455882	0.893012	0.889852	NRXN1/NLGN3/CUX2/CLSTN3/ASIC2/EPHB2/IL1RAPL1/PTPRD/EFNA5	9
motif6	GO:0030011	maintenance of cell polarity	4/1175	14/11512	0.0469702	0.893122	0.889962	DST/LIN7A/ANK1/GSK3B	4
motif6	GO:0032279	asymmetric synapse	57/1221	271/11816	1.13489e-07	2.71447e-05	2.47134e-05	ITGA8/PPP1R9A/NLGN3/CACNA1C/DCC/PJA2/NCS1/P2RX4/DLG1/DLG2/GRM7/EPS8/ERBB4/NLGN4X/LIN7A/CLSTN3/GRIK2/PRKCG/PRKCZ/ADD1/KCNAB2/IGSF9B/EFNB2/GRIP2/BAIAP2/SORCS3/ANKS1B/DGKI/SHANK2/PDPK1/SRGAP2/DAB1/ARHGEF9/ARHGEF2/PLEKHA5/PCLO/ADCY1/ADCY8/GRM1/PLCB4/CTNND2/SPOCK1/BCL11A/PTPRS/DLGAP1/SIPA1L1/NOS1/DVL1/KCND2/CTNNA2/MAGI2/CRTC1/SYN3/ATP2B2/DNM3/DNM2/ARFGEF2	57
motif6	GO:0097060	synaptic membrane	68/1221	350/11816	1.7669e-07	2.71447e-05	2.47134e-05	ITGA8/CADPS2/GLRA1/NRXN1/NLGN3/CACNA1C/DCC/DMD/PJA2/GABRG2/NCS1/MUSK/DLG1/DLG2/GABRG3/GRM8/GRM7/RIMS2/ERC1/ERBB4/NLGN4X/LIN7A/CLSTN3/LRRTM4/GRIK2/PRKCG/SYNE1/IGSF9B/GRIK4/EFNB2/GRIP2/CLTA/BAIAP2/SORCS3/ANKS1B/DGKI/SHANK2/SRGAP2/ANK1/ANK2/ARHGEF9/CNTN6/CNTN5/SLC6A2/ADCY1/ADCY8/GRM1/GRIA3/EPHB2/IL1RAPL1/SYNJ1/GAD2/UNC13A/PTPRS/GABBR2/DLGAP1/KCNC2/SIPA1L1/GABRA1/PSEN1/KCND2/CTNNA2/GABRB1/GABRB2/GABR…	68
motif6	GO:0099572	postsynaptic specialization	59/1221	288/11816	1.78878e-07	2.71447e-05	2.47134e-05	ITGA8/GLRA1/PPP1R9A/CACNA1C/DCC/DLGAP4/PJA2/NCS1/P2RX4/DLG1/DLG2/EPS8/ERBB4/NLGN4X/LIN7A/CLSTN3/GRIK2/PRKCG/PRKCZ/ADD1/KCNAB2/IGSF9B/EFNB2/GRIP2/BAIAP2/SORCS3/ANKS1B/DGKI/SHANK2/PDPK1/SRGAP2/DAB1/ARHGEF9/ARHGEF2/PLEKHA5/PCLO/ADCY1/ADCY8/GRM1/PLCB4/CTNND2/YES1/SPOCK1/BCL11A/PTPRS/DLGAP1/SIPA1L1/NOS1/GABRA1/DVL1/KCND2/CTNNA2/MAGI2/CRTC1/SYN3/GABRB2/ATP2B2/DNM3/DNM2	59
motif6	GO:0045211	postsynaptic membrane	53/1221	256/11816	5.33454e-07	6.47613e-05	5.89607e-05	CADPS2/GLRA1/NLGN3/CACNA1C/DCC/DMD/PJA2/GABRG2/NCS1/MUSK/DLG1/DLG2/GABRG3/GRM7/ERBB4/NLGN4X/LIN7A/CLSTN3/LRRTM4/GRIK2/SYNE1/IGSF9B/GRIK4/EFNB2/GRIP2/SORCS3/ANKS1B/DGKI/SHANK2/SRGAP2/ANK1/ANK2/ARHGEF9/ADCY1/ADCY8/GRM1/GRIA3/EPHB2/IL1RAPL1/PTPRS/GABBR2/DLGAP1/KCNC2/SIPA1L1/GABRA1/KCND2/CTNNA2/GABRB1/GABRB2/GABRB3/ATP2B2/DNM3/DNM2	53
motif6	GO:0014069	postsynaptic density	54/1221	267/11816	9.04533e-07	9.15086e-05	8.33123e-05	ITGA8/PPP1R9A/CACNA1C/DCC/PJA2/NCS1/P2RX4/DLG1/DLG2/EPS8/ERBB4/NLGN4X/LIN7A/CLSTN3/GRIK2/PRKCG/PRKCZ/ADD1/KCNAB2/IGSF9B/EFNB2/GRIP2/BAIAP2/SORCS3/ANKS1B/DGKI/SHANK2/PDPK1/SRGAP2/DAB1/ARHGEF9/ARHGEF2/PLEKHA5/PCLO/ADCY1/ADCY8/GRM1/PLCB4/CTNND2/SPOCK1/BCL11A/PTPRS/DLGAP1/SIPA1L1/NOS1/DVL1/KCND2/CTNNA2/MAGI2/CRTC1/SYN3/ATP2B2/DNM3/DNM2	54
motif6	GO:0033267	axon part	53/1221	315/11816	0.000231583	0.015619	0.01422	KIF4A/GLRA1/SYBU/APP/PPP1R9A/KIF1B/CCK/SPG7/NCS1/P2RX4/KCNK2/DLG1/DLG2/DST/EPS8/GRIK2/PRKCG/PRKCZ/TRPV4/KCNAB2/PALLD/USH2A/DGKI/SHANK2/CRTAC1/KCNQ3/MYH14/ANK1/ANK2/CRHR2/SYNJ1/SPOCK1/FGF13/UNC13A/CNTNAP2/DSCAM/TNN/APBB2/KCNC2/NOS1/SCN8A/PRSS12/PSEN1/DVL1/NIN/TNFRSF1B/OLFM1/LRP1/MBP/MAPT/DNM2/PTPRN2/MAPK8IP3	53
motif6	GO:0098793	presynapse	64/1221	411/11816	0.000510442	0.0258199	0.0235072	CADPS2/GLRA1/APP/NRXN1/NTF3/NLGN3/CADPS/CCK/NCS1/P2RX4/KCNK2/GRM8/GRM7/RIMS2/MME/ERC1/ERBB4/NLGN4X/LIN7A/SLC2A8/GRIK2/PRKCG/KCNAB2/GRIK4/EFNB2/USH2A/CLTA/BAIAP2/DGKI/NF1/APBA2/CNTN6/CNTN5/CRHR2/SLC6A2/PCLO/ADCY8/EPHB2/SYNJ1/SYNJ2/ICA1/GAD2/UNC13A/TNN/PTPRS/CYP46A1/SV2B/WDR7/KCNC2/NOS1/PRSS12/CHAT/PSEN1/DVL1/CTNNA2/SYN3/GAK/BCL2L1/ATP2B2/DNM3/DNM2/SH3GL2/PTPRN2/RAB3B	64
motif6	GO:1902710	GABA receptor complex	7/1221	17/11816	0.000945254	0.0382513	0.0348252	GABRG2/GABRG3/GABBR2/GABRA1/GABRB1/GABRB2/GABRB3	7
motif6	GO:0005913	cell-cell adherens junction	21/1221	99/11816	0.00101792	0.0384759	0.0350296	SHROOM2/PAK4/TJP1/TRIM29/CDH22/ADD1/CDH1/PGM5/BAIAP2/CDH4/CTNND2/PTPRM/ARVCF/CDH20/PKP3/CTNNA1/CTNNA2/CTNNA3/CDH13/CDH12/CDH18	21
motif6	GO:0044853	plasma membrane raft	21/1221	100/11816	0.00116581	0.0393136	0.0357923	ITGAM/PRKAR2A/ITGB2/AKAP6/NOS1AP/ADD1/PRTN3/CDH1/INSR/PTGIS/TRPC4/ADCY8/SKAP1/NOS1/NOS3/LCP2/KCND2/CTNNA1/EFNA5/STIM1/CDH13	21
motif6	GO:0098797	plasma membrane protein complex	69/1221	469/11816	0.00151578	0.046004	0.0418835	ITGA8/KCNIP1/ITGAM/HMGB1/IGF1/TGFBR3/CALCR/CACNA1I/CACNA1C/CDH22/DMD/HSPG2/ITGB2/FCER1G/CACNB4/KCNK1/KCNK2/DLG1/DLG2/EPS8/NOS1AP/LIN7A/FADD/GRIK2/KCNAB2/GRIK4/KRT8/CDH1/INSR/SLC7A5/CLTA/PGM5/SHANK2/CACNA2D1/KCNQ4/KCNQ3/CDH4/RAMP3/GRM1/GRIA3/SKAP1/SNTB1/SYNJ1/SCN7A/TBC1D5/KCNB2/NOX5/CNTNAP2/TF/IL2RB/GABBR2/FAF1/KCNC2/CDH20/NOS1/ITGB5/SCN8A/PSEN1/CD247/KCND2/CTNNA1/SNTG1/LRP1/LRP5/PDE4D/CDH13/CDH12…	69
motif6	GO:1902495	transmembrane transporter complex	39/1221	244/11816	0.00377299	0.0829355	0.0755071	KCNIP1/GLRA1/CACNA1I/CACNA1C/GABRG2/CACNB4/KCNK1/KCNK2/DLG1/DLG2/AKAP6/GABRG3/EPS8/NOS1AP/GRIK2/KCNAB2/GRIK4/SHANK2/CACNA2D1/KCNQ4/KCNQ3/TRPC4/ANO1/CASQ2/GRIA3/RYR2/SCN7A/KCNB2/CNTNAP2/KCNC2/NOS1/SCN8A/GABRA1/KCND2/GABRB1/GABRB2/GABRB3/PDE4D/CACNA2D3	39
motif6	GO:0043204	perikaryon	21/1221	110/11816	0.00396232	0.0829355	0.0755071	ITGA8/GLRA1/APP/PAM/CACNA1C/CCK/KCNK1/GRIK2/PDPK1/PCSK2/ASTN2/CTNND2/KCNB2/CNTNAP2/PTPRS/KLHL24/KCNC2/KCND2/TRPM2/OLFM1/SERPINI1	21
motif6	GO:0005912	adherens junction	67/1221	473/11816	0.00447134	0.0904701	0.0823668	ITGA8/EVL/SHROOM2/CHP1/PAK4/PRKAR2A/TJP1/SVIL/TRIM29/CDH22/PTPN12/HSPG2/DDR2/MYO1E/SORBS2/VEZT/ARHGAP24/CAP1/ITGB2/DLG1/STARD8/DST/TBCD/MME/AFAP1/LIN7A/ADD1/TRPV4/CDH1/PALLD/FRMD4B/EFNB2/PGM5/BAIAP2/FERMT1/NPM1/PDPK1/TNS3/ARHGEF2/CDH4/CTNND2/RPS29/SNTB1/MPRIP/YES1/TSPAN9/SYNE2/FRMD4A/PTPRM/FLNB/KLHL24/PARVB/ARVCF/CDH20/ITGB5/PKP3/AHI1/CTNNA1/CTNNA2/CTNNA3/EFNA5/LRP1/CDH13/CDH12/CDH18/GAK/DNM2	67
motif6	GO:0099634	postsynaptic specialization membrane	16/1221	79/11816	0.00622004	0.121792	0.110884	GLRA1/DCC/DLG1/DLG2/ERBB4/CLSTN3/EFNB2/SORCS3/DGKI/ADCY1/GRM1/PTPRS/GABRA1/KCND2/GABRB2/ATP2B2	16
motif6	GO:0032589	neuron projection membrane	11/1221	47/11816	0.00723559	0.127557	0.116131	ITGA8/VEZT/GABRG2/GABRG3/INSR/USH2A/ANK1/CNTNAP2/KCNC2/GABRA1/MAPT	11
motif6	GO:0044306	neuron projection terminus	21/1221	116/11816	0.00744917	0.127557	0.116131	GLRA1/DMD/CCK/NCS1/P2RX4/KCNK2/MME/GRIK2/PRKCG/KCNAB2/USH2A/BAIAP2/DGKI/CRHR2/SYNJ1/UNC13A/TNN/KCNC2/NOS1/PRSS12/PTPRN2	21
motif6	GO:0042734	presynaptic membrane	24/1221	140/11816	0.00883141	0.144883	0.131906	CADPS2/GLRA1/NRXN1/GRM8/GRM7/RIMS2/ERC1/ERBB4/GRIK2/GRIK4/EFNB2/CLTA/DGKI/CNTN6/CNTN5/SLC6A2/ADCY8/EPHB2/GAD2/UNC13A/PTPRS/KCNC2/PSEN1/CTNNA2	24
motif6	GO:0098839	postsynaptic density membrane	12/1221	56/11816	0.0106656	0.166	0.151132	DCC/DLG1/DLG2/ERBB4/CLSTN3/EFNB2/SORCS3/DGKI/ADCY1/GRM1/PTPRS/ATP2B2	12
motif6	GO:0033017	sarcoplasmic reticulum membrane	8/1221	31/11816	0.011489	0.174346	0.15873	AKAP6/ITPR2/NOS1AP/CASQ2/RYR2/SYNE2/NOS1/STIM1	8
motif6	GO:0043195	terminal bouton	10/1221	44/11816	0.0126074	0.186652	0.169933	CCK/P2RX4/GRIK2/USH2A/SYNJ1/UNC13A/TNN/KCNC2/PRSS12/PTPRN2	10
motif6	GO:0045177	apical part of cell	45/1221	313/11816	0.01379	0.194483	0.177063	ITGA8/SHROOM2/APP/TJP1/CD34/DDR2/SORBS2/PCM1/ITPR3/KCNK1/KCNK2/DLG1/SLC17A1/SLC1A1/SLC2A9/PRKCZ/CYP4F12/TRPV4/CDHR2/USH2A/SLC7A5/SHANK2/MYO7A/MYO7B/ANK2/C5AR1/DAB1/ANO1/ADCY8/SLC9A3/PAPPA2/DPEP1/TF/PTPRH/KCNC2/AQP8/ITPK1/ABCB1/EPB41L4B/RAPGEF2/NIN/LRP2/LRP1/PDE4D/ABCC2	45
motif6	GO:0032280	symmetric synapse	4/1221	10/11816	0.0143001	0.194483	0.177063	NLGN3/NLGN4X/IGSF9B/ARFGEF2	4
motif6	GO:0099523	presynaptic cytosol	4/1221	10/11816	0.0143001	0.194483	0.177063	NCS1/PRKCG/BAIAP2/SH3GL2	4
motif6	GO:0098688	parallel fiber to Purkinje cell synapse	5/1221	15/11816	0.0144895	0.194483	0.177063	CADPS2/CNTN6/GRIA3/PLCB4/CTNNA2	5
motif6	GO:0043679	axon terminus	18/1221	101/11816	0.0147384	0.194483	0.177063	GLRA1/CCK/NCS1/P2RX4/KCNK2/GRIK2/PRKCG/KCNAB2/USH2A/DGKI/CRHR2/SYNJ1/UNC13A/TNN/KCNC2/NOS1/PRSS12/PTPRN2	18
motif6	GO:0098862	cluster of actin-based cell projections	20/1221	117/11816	0.0163574	0.207055	0.188509	MYO1E/FSCN2/VEZT/ITPR3/KCNK1/MME/EPS8/SCIN/CDHR2/USH2A/PDZD7/SHANK2/MYO7A/MYO7B/MYH14/DAB1/SLC9A3/FLNB/LRP2/ABCC2	20
motif6	GO:0005640	nuclear outer membrane	6/1221	21/11816	0.0167145	0.207055	0.188509	RETSAT/ITPR3/GUCY2F/SYNE1/SYNE2/PSEN1	6
motif6	GO:0030018	Z disc	19/1221	110/11816	0.0170982	0.207572	0.18898	CACNA1C/DMD/SORBS2/DST/NOS1AP/PPP3CA/KRT8/PALLD/PGM5/ANK1/ANK2/CASQ2/PPP2R5A/RYR2/SYNE2/FLNB/PARVB/NOS1/SCN8A	19
motif6	GO:0044447	axoneme part	5/1221	16/11816	0.0193189	0.218533	0.198959	WDR78/SPAG16/HYDIN/DNAH17/ARFGEF2	5
motif6	GO:0031674	I band	20/1221	119/11816	0.0194411	0.218533	0.198959	CACNA1C/DMD/SORBS2/DST/NOS1AP/PPP3CA/KRT8/PALLD/PGM5/ANK1/ANK2/CASQ2/PPP2R5A/RYR2/SYNE2/FLNB/PARVB/NOS1/SCN8A/MYL3	20
motif6	GO:0032809	neuronal cell body membrane	6/1221	22/11816	0.021023	0.223877	0.203825	INSR/SLC6A2/ADCY8/KCNB2/KCNC2/KCND2	6
motif6	GO:0044298	cell body membrane	6/1221	22/11816	0.021023	0.223877	0.203825	INSR/SLC6A2/ADCY8/KCNB2/KCNC2/KCND2	6
motif6	GO:0099060	integral component of postsynaptic specialization membrane	11/1221	55/11816	0.0232383	0.241391	0.21977	GLRA1/DCC/ERBB4/CLSTN3/EFNB2/SORCS3/ADCY1/PTPRS/GABRA1/KCND2/GABRB2	11
motif6	GO:0043025	neuronal cell body	57/1221	425/11816	0.023463	0.241391	0.21977	ITGA8/GLRA1/APP/NRXN1/PPP1R9A/PAM/CACNA1C/CCK/ITPR3/P2RX4/KCNK1/KCNK2/MME/PDE1C/GRIK2/PRKCZ/IGSF9B/INSR/USH2A/BRINP2/ASIC2/BAIAP2/DGKI/SHANK2/PDPK1/PCSK2/DAB1/ARHGEF2/ASTN2/TGFB2/SLC6A2/ADCY8/EPHB2/CTNND2/EPHA5/KCNB2/CNTNAP2/DSCAM/TNN/PTPRS/FLNB/KLHL24/KCNC2/PSEN1/MTOR/DVL1/KCND2/RAPGEF2/CRTC1/TRPM2/TNFRSF1B/OLFM1/LRP1/SERPINI1/MBP/MAPT/SH3GL2	57
motif6	GO:0098686	hippocampal mossy fiber to CA3 synapse	7/1221	29/11816	0.0252624	0.255572	0.23268	PRKAR1B/GRIK2/GRIK4/ADCY1/ADCY8/CTNNA2/SH3GL2	7
motif6	GO:0098948	intrinsic component of postsynaptic specialization membrane	11/1221	57/11816	0.0296681	0.281383	0.25618	GLRA1/DCC/ERBB4/CLSTN3/EFNB2/SORCS3/ADCY1/PTPRS/GABRA1/KCND2/GABRB2	11
motif6	GO:0016010	dystrophin-associated glycoprotein complex	5/1221	18/11816	0.0318688	0.289001	0.263116	DMD/KRT8/PGM5/SNTB1/SNTG1	5
motif6	GO:0005903	brush border	15/1221	87/11816	0.0321808	0.289001	0.263116	MYO1E/ITPR3/KCNK1/MME/EPS8/SCIN/CDHR2/SHANK2/MYO7B/MYH14/DAB1/SLC9A3/FLNB/LRP2/ABCC2	15
motif6	GO:0001917	photoreceptor inner segment	8/1221	37/11816	0.0323758	0.289001	0.263116	PHLPP1/USH2A/PDZD7/SHANK2/MYO7A/NOS1/DNM3/DNM2	8
motif6	GO:0043296	apical junction complex	17/1221	103/11816	0.0345594	0.304023	0.276792	SHROOM2/TJP1/DLG1/TBCD/LIN7A/PRKCZ/CDH1/FRMD4B/ARHGEF2/CLDN16/CLDN14/FRMD4A/CTNNA1/EPB41L4B/RAPGEF2/MAGI2/CLDN5	17
motif6	GO:0098857	membrane microdomain	39/1221	283/11816	0.0375708	0.315067	0.286847	CBLC/RIT2/ITGAM/APP/PRKAR2A/DMD/ITGB2/DLG1/AKAP6/MME/NOS1AP/FADD/PRKCZ/ADD1/PRTN3/INPP5D/CDH1/INSR/PTGIS/ANK2/TRPC4/SLC6A2/ADCY1/ADCY2/ADCY8/SKAP1/SYNJ2/NOS1/NOS3/LCP2/SULF1/PSEN1/KCND2/CTNNA1/TNFRSF1B/EFNA5/STIM1/CDH13/MAPT	39
motif6	GO:0098831	presynaptic active zone cytoplasmic component	4/1221	13/11816	0.0378911	0.315067	0.286847	RIMS2/PCLO/UNC13A/CTNNA2	4
motif6	GO:0043034	costamere	5/1221	19/11816	0.0396809	0.325491	0.296337	SVIL/DMD/KRT8/PGM5/ANK2	5
motif6	GO:0043197	dendritic spine	22/1221	145/11816	0.0422039	0.337076	0.306884	ITGA8/ASAP1/APP/PPP1R9A/P2RX4/PPP3CA/ASIC2/BAIAP2/ANKS1B/DGKI/SHANK2/SRGAP2/APBA2/LAMA2/SIPA1L1/NOS1/DVL1/KCND2/MAPT/DNM3/DNM2/ARFGEF2	22
motif6	GO:0099091	postsynaptic specialization, intracellular component	5/1221	20/11816	0.0485563	0.363872	0.331281	BAIAP2/ARHGEF2/YES1/CTNNA2/DNM2	5
motif6	GO:0060589	nucleoside-triphosphatase regulator activity	40/1153	253/11509	0.00236947	0.206655	0.203875	ASAP1/TBC1D30/RGS3/ARHGAP35/ARHGAP6/RGS6/RGS7/ARHGAP25/ARHGAP24/HSPBP1/STARD8/ARHGAP19/TBC1D2B/DNAJC1/TBCD/DOCK5/RABEP1/RABGAP1L/SIL1/DGKI/NF1/SRGAP2/STARD13/MYO9B/CHN1/DOCK2/NPRL3/TBC1D9/TBC1D5/RASA3/PDE6D/SIPA1L1/RASAL2/ARAP3/ARAP2/STXBP5L/RAPGEF2/RAP1GAP/USP6NL/PREX2	40
motif6	GO:0008013	beta-catenin binding	15/1153	70/11509	0.00342615	0.213071	0.210204	SHROOM2/EP300/DACT1/CDH1/SALL1/TRPC4/ESR1/CTNND2/GSK3B/PTPRT/PSEN1/DVL1/CTNNA1/CTNNA3/RORA	15
motif6	GO:0022803	passive transmembrane transporter activity	46/1153	326/11509	0.0104968	0.334398	0.329899	KCNIP1/SHROOM2/GLRA1/CACNA1I/CACNA1C/PIEZO2/GABRG2/ITPR3/CACNB4/NCS1/P2RX4/KCNK1/KCNK2/FAM155A/GABRG3/ITPR2/SLC24A3/GRIK2/TRPV4/KCNAB2/GRIK4/ASIC2/CACNA2D1/KCNQ4/KCNQ3/TRPC4/ANO1/GRIA3/RYR2/IL1RAPL1/BCL2/SCN7A/KCNB2/NOX5/RASA3/KCNC2/SCN8A/AQP8/GABRA1/PSEN1/KCND2/TRPM2/GABRB1/GABRB2/GABRB3/CACNA2D3	46
motif6	GO:0008047	enzyme activator activity	53/1153	392/11509	0.0143097	0.404712	0.399267	ASAP1/TBC1D30/RGS3/APP/SH3PXD2A/ARHGAP35/ARHGAP6/PRLR/RGS6/RGS7/ARHGAP25/ARHGAP24/STARD8/ARHGAP19/TBC1D2B/DNAJC1/TBCD/DOCK5/PRKCE/RABEP1/RABGAP1L/NKX3-1/PDPK1/PRKAG2/MMP16/CDKN1A/NF1/SRGAP2/GPRC5C/STARD13/MYO9B/CHN1/DOCK2/PPP2R5D/PPP2R5A/NPRL3/TBC1D9/TBC1D5/FGF13/RASA3/SIPA1L1/RASAL2/RFC1/ARAP3/ARAP2/PSME4/STXBP5L/RAPGEF2/BCAS3/EFNA5/RAP1GAP/USP6NL/PREX2	53
motif6	GO:0005088	Ras guanyl-nucleotide exchange factor activity	17/1153	97/11509	0.0154262	0.404712	0.399267	MCF2L/TRIO/KALRN/EPS8/RAPGEF1/SOS2/VAV1/ARHGEF10/ARHGEF9/ARHGEF2/DOCK2/RALGPS1/ARHGEF38/VAV2/RAPGEF2/ITSN2/PREX2	17
motif6	GO:0005516	calmodulin binding	25/1153	170/11509	0.0322353	0.625084	0.616675	RIT2/TJP1/CACNA1C/MYO1E/CAMK1D/PDE1C/PPP3CA/ADD1/TRPV4/MYO7A/KCNQ4/KCNQ3/MYH14/MYO9B/ADCY1/ADCY8/RYR2/SNTB1/UNC13A/DAPK2/NOS1/NOS3/MYLK/MBP/ATP2B2	25
motif6	GO:0030020	extracellular matrix structural constituent conferring tensile strength	7/1153	33/11509	0.0418214	0.715587	0.70596	COL4A4/COL14A1/COL21A1/COL9A3/COL5A2/COL5A1/COL18A1	7
motif6	GO:0016849	phosphorus-oxygen lyase activity	5/1153	20/11509	0.0433203	0.715587	0.70596	GUCY2F/ADCY1/ADCY2/ADCY8/BST1	5
exonic	GO:0099172	presynapse organization	8/609	34/11512	0.000312443	0.67847	0.67847	NLGN4Y/APP/NLGN1/LRP4/IL1RAPL2/LRFN3/CNTN5/PTPRD	8
exonic	GO:0032793	positive regulation of CREB transcription factor activity	5/609	16/11512	0.00109285	0.687098	0.687098	CRTC1/CRTC3/CAMK1D/EPHA5/PRKD1	5
exonic	GO:0010644	cell communication by electrical coupling	5/609	24/11512	0.00748778	1	1	RYR2/CACNA1C/PDE4D/CASQ2/GJC2	5
exonic	GO:0098901	regulation of cardiac muscle cell action potential	5/609	24/11512	0.00748778	1	1	DLG1/RYR2/CTNNA3/CACNA1C/FGF13	5
exonic	GO:0099177	regulation of trans-synaptic signaling	31/609	370/11512	0.0075352	1	1	GRM7/RIMS2/CALB2/PRKAR1B/ABAT/NLGN4Y/ABR/APP/TUBB2B/STXBP1/NLGN1/CRTC1/GRIK2/MAPT/STXBP5L/CACNG2/DCC/ROR2/SYN3/CASK/CDH11/GIPC1/PRKCE/ASIC1/PRKCZ/BAIAP3/SORCS3/SHANK2/FGF14/GRID2/DGKI	31
exonic	GO:0050808	synapse organization	28/609	326/11512	0.00782109	1	1	SEMA4D/DLG2/IGF1R/GABRG2/DLG1/COL4A1/NLGN4Y/REST/APP/SEZ6L/GABRA1/NLGN1/MAPT/CACNG2/ERBB4/ITGAM/CAST/LRP4/IL1RAPL2/LRFN3/DNM3/ASIC2/SHANK2/SEMA3E/KALRN/CNTN5/GRID2/PTPRD	28
exonic	GO:0035176	social behavior	7/609	45/11512	0.00880485	1	1	NLGN4Y/NRXN3/CNTNAP2/GAD1/SHANK2/KALRN/VPS13A	7
exonic	GO:0042403	thyroid hormone metabolic process	4/609	18/11512	0.0131054	1	1	CPQ/TPO/MED1/TG	4
exonic	GO:0008038	neuron recognition	6/609	38/11512	0.0139003	1	1	CRTAC1/OPCML/APP/PALLD/CNTNAP2/NCAM2	6
exonic	GO:0050805	negative regulation of synaptic transmission	8/609	61/11512	0.0145041	1	1	STXBP1/GRIK2/MAPT/ASIC1/SORCS3/SHANK2/GRID2/DGKI	8
exonic	GO:0010469	regulation of signaling receptor activity	13/609	125/11512	0.0148686	1	1	DLG2/MUC4/DLG1/KLHL24/APP/MED1/GRIA3/NLGN1/CACNG2/PDE4D/NCOA3/SHANK2/DAPK1	13
exonic	GO:0042391	regulation of membrane potential	28/609	348/11512	0.0177175	1	1	KCNJ5/GABRG2/DLG1/RIMS2/SCN11A/ABAT/RYR2/APP/GABRA1/GRIA3/NLGN1/CRTC1/GRIK2/KCND2/MAPT/CTNNA3/CACNG2/CACNA1C/DMD/CASQ2/ASIC1/ASIC2/PRKCZ/SHANK2/FGF13/FGF14/GRID2/DGKI	28
exonic	GO:0016358	dendrite development	18/609	199/11512	0.0183767	1	1	SEMA4D/ALK/DAB1/APP/PAK4/PRKG1/NLGN1/CRTC1/DCC/CUX1/TNIK/LRP4/ASAP1/CAMK1D/DNM3/SHANK2/KALRN/PTPRD	18
exonic	GO:0048167	regulation of synaptic plasticity	15/609	158/11512	0.0201733	1	1	RIMS2/CALB2/APP/STXBP1/NLGN1/CRTC1/GRIK2/MAPT/GIPC1/PRKCZ/SORCS3/SHANK2/FGF14/GRID2/DGKI	15
exonic	GO:0031646	positive regulation of neurological system process	7/609	53/11512	0.0208314	1	1	RIMS2/ABAT/NLGN1/PARD3/PRKCZ/TENM4/SHANK2	7
exonic	GO:0032409	regulation of transporter activity	18/609	207/11512	0.0261756	1	1	DLG2/DYSF/DLG1/KLHL24/STIM1/PLCG2/RYR2/APP/GRIA3/NLGN1/CACNG2/DMD/PDE4D/CASQ2/PRKCE/SHANK2/FGF14/DAPK1	18
exonic	GO:0050806	positive regulation of synaptic transmission	14/609	149/11512	0.0262571	1	1	RIMS2/CALB2/ABAT/APP/STXBP1/NLGN1/CRTC1/GRIK2/CACNG2/ROR2/PRKCE/PRKCZ/BAIAP3/SHANK2	14
exonic	GO:0086065	cell communication involved in cardiac conduction	6/609	46/11512	0.0331231	1	1	KCNJ5/RYR2/CTNNA3/CACNA1C/PDE4D/CASQ2	6
exonic	GO:0008356	asymmetric cell division	3/609	14/11512	0.0346487	1	1	ARHGEF2/PARD3/FGF13	3
exonic	GO:0043616	keratinocyte proliferation	5/609	35/11512	0.0355552	1	1	MED1/CASK/TP63/PRKD1/PTPRK	5
exonic	GO:0007612	learning	12/609	129/11512	0.0403501	1	1	NLGN4Y/APP/NRXN3/CNTNAP2/SYNJ1/ASIC1/CLDN5/SORCS3/SHANK2/FGF13/KALRN/DGKI	12
exonic	GO:0033598	mammary gland epithelial cell proliferation	4/609	25/11512	0.0405054	1	1	ESR1/BTRC/MED1/MST1L	4
exonic	GO:0051963	regulation of synapse assembly	8/609	76/11512	0.046937	1	1	SEMA4D/APP/NLGN1/IL1RAPL2/LRFN3/ASIC2/GRID2/PTPRD	8
exonic	GO:0099634	postsynaptic specialization membrane	13/633	79/11816	0.000265438	0.0395339	0.038504	DLG2/DLG1/GABRA1/NLGN1/KCND2/CACNG2/DCC/ERBB4/LRFN3/ATP2B2/SORCS3/GRID2/DGKI	13
exonic	GO:0032279	asymmetric synapse	29/633	271/11816	0.000292006	0.0395339	0.038504	DLG2/ITGA8/GRM7/DLG1/NLGN4Y/ABR/DAB1/ARHGEF2/PLEKHA5/NLGN1/CRTC1/GRIK2/KCND2/CACNG2/CACNA1C/DCC/ERBB4/SYN3/TNIK/LRP4/LRFN3/ATP2B2/DNM3/PRKCZ/SORCS3/SHANK2/ARFGEF2/GRID2/DGKI	29
exonic	GO:0097060	synaptic membrane	34/633	350/11816	0.000559065	0.0395339	0.038504	DLG2/ITGA8/GABRG2/GABBR2/COL13A1/GRM7/DLG1/RIMS2/CALB2/ERC1/NLGN4Y/STXBP1/GABRA1/GRIA3/NLGN1/GRIK2/KCND2/CACNG2/CACNA1C/DCC/ERBB4/DMD/CASK/LRP4/SYNJ1/LRFN3/ATP2B2/DNM3/CHRM5/SORCS3/SHANK2/CNTN5/GRID2/DGKI	34
exonic	GO:0098839	postsynaptic density membrane	10/633	56/11816	0.000689056	0.0426353	0.0415247	DLG2/DLG1/CACNG2/DCC/ERBB4/LRFN3/ATP2B2/SORCS3/GRID2/DGKI	10
exonic	GO:0014069	postsynaptic density	27/633	267/11816	0.00111395	0.0551404	0.053704	DLG2/ITGA8/DLG1/NLGN4Y/ABR/DAB1/ARHGEF2/PLEKHA5/NLGN1/CRTC1/GRIK2/KCND2/CACNG2/CACNA1C/DCC/ERBB4/SYN3/TNIK/LRP4/LRFN3/ATP2B2/DNM3/PRKCZ/SORCS3/SHANK2/GRID2/DGKI	27
exonic	GO:0099572	postsynaptic specialization	28/633	288/11816	0.00165061	0.0742776	0.0723427	DLG2/ITGA8/DLG1/NLGN4Y/ABR/DAB1/ARHGEF2/PLEKHA5/GABRA1/NLGN1/CRTC1/GRIK2/KCND2/CACNG2/CACNA1C/DCC/ERBB4/SYN3/TNIK/LRP4/LRFN3/ATP2B2/DNM3/PRKCZ/SORCS3/SHANK2/GRID2/DGKI	28
exonic	GO:0099060	integral component of postsynaptic specialization membrane	9/633	55/11816	0.00238619	0.0939136	0.0914671	GABRA1/NLGN1/KCND2/CACNG2/DCC/ERBB4/LRFN3/SORCS3/GRID2	9
exonic	GO:0045211	postsynaptic membrane	25/633	256/11816	0.00269596	0.0953213	0.0928382	DLG2/GABRG2/GABBR2/COL13A1/GRM7/DLG1/NLGN4Y/GABRA1/GRIA3/NLGN1/GRIK2/KCND2/CACNG2/CACNA1C/DCC/ERBB4/DMD/LRFN3/ATP2B2/DNM3/CHRM5/SORCS3/SHANK2/GRID2/DGKI	25
exonic	GO:0098948	intrinsic component of postsynaptic specialization membrane	9/633	57/11816	0.00307021	0.101317	0.0986775	GABRA1/NLGN1/KCND2/CACNG2/DCC/ERBB4/LRFN3/SORCS3/GRID2	9
exonic	GO:0044447	axoneme part	4/633	16/11816	0.00885871	0.233862	0.22777	SPAG16/DNAH2/DNAH17/ARFGEF2	4
exonic	GO:0098802	plasma membrane receptor complex	16/633	156/11816	0.00942879	0.233862	0.22777	DLG2/IGF1R/ITGA8/GABBR2/DLG1/EBI3/GRIA3/NLGN1/GRIK2/ACVR2A/CACNG2/SKAP1/ITGAM/SDCBP/SHANK2/GRID2	16
exonic	GO:0099146	intrinsic component of postsynaptic density membrane	6/633	37/11816	0.0129695	0.285348	0.277914	CACNG2/DCC/ERBB4/LRFN3/SORCS3/GRID2	6
exonic	GO:0070160	tight junction	11/633	96/11816	0.0134441	0.285348	0.277914	YBX3/DLG1/ARHGEF2/PARD3/TJP2/TJP1/TACSTD2/PRKCZ/CLDN5/CLDN16/FRMD4B	11
exonic	GO:0043198	dendritic shaft	5/633	28/11816	0.0153028	0.294482	0.286811	GRM7/ARHGEF2/APP/NLGN1/GIPC1	5
exonic	GO:0098793	presynapse	32/633	411/11816	0.0214038	0.371797	0.362111	SV2B/NTS/GRM7/RIMS2/CALB2/ERC1/NLGN4Y/PRSS12/SYNJ2/SLC2A8/APP/STXBP1/NLGN1/GRIK2/CADPS/ERBB4/SYN3/TNIK/CASK/STX16/SYNJ1/LRFN3/GIPC1/ATP2B2/DNM3/PTPRN2/BAIAP3/GAD1/RAB8B/HNRNPR/CNTN5/DGKI	32
exonic	GO:0043296	apical junction complex	11/633	103/11816	0.021782	0.371797	0.362111	YBX3/DLG1/ARHGEF2/PARD3/TJP2/TJP1/TACSTD2/PRKCZ/CLDN5/CLDN16/FRMD4B	11
exonic	GO:0033017	sarcoplasmic reticulum membrane	5/633	31/11816	0.0232015	0.373911	0.36417	STIM1/RYR2/CASQ2/ITPR2/SYNE2	5
exonic	GO:0005952	cAMP-dependent protein kinase complex	3/633	12/11816	0.0234166	0.373911	0.36417	PRKAR1B/PRKG1/PRKX	3
exonic	GO:0098688	parallel fiber to Purkinje cell synapse	3/633	15/11816	0.0429996	0.591244	0.575842	CALB2/GRIA3/GRID2	3
exonic	GO:0043197	dendritic spine	13/633	145/11816	0.047298	0.632771	0.616287	ITGA8/APP/NLGN1/KCND2/MAPT/ASAP1/GIPC1/DNM3/ASIC2/SHANK2/ARFGEF2/GRID2/DGKI	13
exonic	GO:0030020	extracellular matrix structural constituent conferring tensile strength	6/611	33/11509	0.00708679	0.934817	0.934817	COL13A1/COL4A1/COL5A1/COL21A1/COL6A1/COL14A1	6
exonic	GO:0004672	protein kinase activity	38/611	482/11509	0.00931903	0.934817	0.934817	STK10/PRKAG2/IGF1R/STK3/RPS6KA2/SRPK2/RIOK3/ALK/CDK14/PAK4/PRKG1/CDC42BPB/CLK4/ACVR2A/ROCK1/MAP3K5/ERBB4/ROR2/MKNK2/CHEK1/GRK5/TNIK/CASK/MAST1/MAST2/DDR2/CAMK1D/MAP2K6/MAP2K5/PRKX/PEAK1/PRKCE/PRKCZ/EPHA5/MET/KALRN/DAPK1/PRKD1	38
exonic	GO:0099186	structural constituent of postsynapse	3/611	11/11509	0.0178381	0.934817	0.934817	DLG2/DLG1/DNM3	3
UTR	GO:0060560	developmental growth involved in morphogenesis	26/503	197/11512	4.40366e-07	0.00146893	0.00146763	SEMA4A/SEMA4D/LHX2/RIMS2/LIMK1/SLIT3/CDH4/WNT7B/DPYSL2/SEMA5A/TGFBR2/SEMA6D/PRKCZ/DCC/OLFM1/SH3GL2/MAPT/GSK3B/KDM5B/RUFY3/FGF13/SEMA3E/AUTS2/DSCAM/TNR/NEDD4L	26
UTR	GO:0048588	developmental cell growth	25/503	193/11512	1.04599e-06	0.0014881	0.00148678	SEMA4A/SEMA4D/LHX2/RIMS2/LIMK1/SLIT3/CDH4/DPYSL2/SEMA5A/TGFBR2/SEMA6D/PRKCZ/DCC/OLFM1/SH3GL2/MAPT/GSK3B/AKAP13/RUFY3/FGF13/SEMA3E/AUTS2/DSCAM/TNR/NEDD4L	25
UTR	GO:0031646	positive regulation of neurological system process	9/503	53/11512	0.00042977	0.107898	0.107802	RIMS2/PARD3/WNT7A/NTSR1/OPRL1/PRKCZ/IGSF9B/TNR/SHANK2	9
UTR	GO:0048638	regulation of developmental growth	25/503	281/11512	0.00058633	0.138246	0.138123	SEMA4A/SEMA4D/RIMS2/LIMK1/TP73/CDH4/DPYSL2/SEMA5A/TGFBR2/SEMA6D/PTCH1/GHR/DCC/OLFM1/INSR/DRD3/MAPT/GSK3B/RUFY3/FGF13/HEY2/SEMA3E/DSCAM/TNR/NEDD4L	25
UTR	GO:0051961	negative regulation of nervous system development	23/503	258/11512	0.000934186	0.178404	0.178245	SEMA4A/SEMA4D/LHX2/FIG4/TP73/REST/GAK/TNFRSF21/WNT7A/SEMA5A/SEMA6D/THRB/DCC/NF1/DAB1/DRD3/GSK3B/PCM1/RUFY3/EPHA4/FGF13/SEMA3E/TNR	23
UTR	GO:0097485	neuron projection guidance	21/503	227/11512	0.000961406	0.178404	0.178245	SEMA4A/SEMA4D/LHX2/APBB2/GAP43/SLIT3/CDH4/NRXN3/DPYSL2/TUBB2B/SEMA5A/SEMA6D/PTCH1/DCC/DAB1/EPHA4/BMPR1B/SEMA3E/DSCAM/TNR/NFIB	21
UTR	GO:0099177	regulation of trans-synaptic signaling	29/503	370/11512	0.00167617	0.255496	0.255269	GRM8/RIMS2/PLCL2/NLGN4Y/WNT7A/TUBB2B/NTSR1/GRIK3/SLC4A10/PRKCB/PRKCZ/DCC/ZMYND8/NF1/GRM7/IGSF9B/PLCB4/SYN1/BCR/CASK/FMR1/DRD3/MAPT/NTRK2/GIPC1/GSK3B/EPHA4/TNR/SHANK2	29
UTR	GO:0048640	negative regulation of developmental growth	11/503	92/11512	0.00217077	0.298866	0.298601	SEMA4A/SEMA4D/TP73/SEMA5A/TGFBR2/SEMA6D/PTCH1/DCC/FGF13/SEMA3E/TNR	11
UTR	GO:0050808	synapse organization	26/503	326/11512	0.0022509	0.300059	0.299793	SEMA4A/SEMA4D/GAP43/DRP2/ITGAM/IL1RAPL2/NLGN4Y/REST/WNT7A/WNT7B/CNTN5/CTNNA2/ZMYND8/IGSF9B/SYN1/INSR/FMR1/MAPT/NTRK2/EPHA4/SEMA3E/KALRN/ADAM10/DSCAM/TNR/SHANK2	26
UTR	GO:0016358	dendrite development	18/503	199/11512	0.00276879	0.337634	0.337334	SEMA4D/WNT7A/PAK2/PRKG1/PREX2/CTNNA2/DCC/ZMYND8/DAB1/CAMK1D/FMR1/GSK3B/EPHA4/KALRN/ADAM10/DSCAM/SHANK2/NEDD4L	18
UTR	GO:0007612	learning	13/503	129/11512	0.0041681	0.45614	0.455735	CLDN5/NLGN4Y/NRXN3/NTSR1/OPRL1/NF1/INSR/DRD3/NTRK2/FGF13/KALRN/TNR/SHANK2	13
UTR	GO:0044057	regulation of system process	34/503	499/11512	0.00671721	0.582645	0.582127	FIG4/KCNQ1/PDE4B/RIMS2/PARD3/ANK2/TNFRSF21/TRPC1/WNT7A/PRKG1/NTSR1/MGLL/OPRL1/CASQ2/CHRM3/PRKCZ/LMNA/THRB/ZMYND8/DMD/DOCK4/IGSF9B/TRPM4/STK39/FMR1/DRD3/ABCC9/CACNA2D3/NPHS1/FGF13/FGF12/HEY2/TNR/SHANK2	34
UTR	GO:0032634	interleukin-5 production	4/503	20/11512	0.0099873	0.675025	0.674426	TNFRSF21/NLRP3/PRKCZ/IL17RA	4
UTR	GO:0098900	regulation of action potential	6/503	43/11512	0.0104185	0.675025	0.674426	ANK2/NTSR1/TRPM4/FMR1/FGF13/FGF12	6
UTR	GO:0032535	regulation of cellular component size	22/503	300/11512	0.0122448	0.675025	0.674426	SEMA4A/SEMA4D/LIMK1/CDH4/WNT7A/WNT7B/DPYSL2/SEMA5A/SEMA6D/RAC3/CTNNA2/DCC/OLFM1/MAPT/GSK3B/RUFY3/NPHS1/TENM1/FGF13/SEMA3E/DSCAM/TNR	22
UTR	GO:0030010	establishment of cell polarity	11/503	116/11512	0.0124867	0.675025	0.674426	PARD3/WNT7A/PRKCZ/FRMD4A/MAP4/GSK3B/BCAS3/RUFY3/FGF13/UST/CLASP1	11
UTR	GO:0032410	negative regulation of transporter activity	7/503	58/11512	0.0127482	0.675025	0.674426	OPRL1/CASQ2/STK39/FMR1/DRD3/FGF12/NEDD4L	7
UTR	GO:0048639	positive regulation of developmental growth	13/503	148/11512	0.0128165	0.675025	0.674426	SEMA4D/RIMS2/LIMK1/CDH4/SEMA5A/TGFBR2/GHR/INSR/MAPT/RUFY3/HEY2/DSCAM/NEDD4L	13
UTR	GO:0035176	social behavior	6/503	45/11512	0.0129392	0.675025	0.674426	NLGN4Y/NRXN3/DRD3/PCM1/KALRN/SHANK2	6
UTR	GO:1900181	negative regulation of protein localization to nucleus	4/503	22/11512	0.0140762	0.675025	0.674426	CABP1/NF1/MFHAS1/GSK3B	4
UTR	GO:0032616	interleukin-13 production	4/503	23/11512	0.0164648	0.694657	0.69404	TNFRSF21/NLRP3/PRKCZ/IL17RA	4
UTR	GO:0034763	negative regulation of transmembrane transport	9/503	90/11512	0.0165626	0.694657	0.69404	NTSR1/OPRL1/CASQ2/PRKCB/STK39/FMR1/DRD3/FGF12/NEDD4L	9
UTR	GO:0060263	regulation of respiratory burst	3/503	13/11512	0.0170897	0.694657	0.69404	BCR/CAMK1D/INSR	3
UTR	GO:1900117	regulation of execution phase of apoptosis	4/503	24/11512	0.0190924	0.71562	0.714984	PAK2/RPS3/AIFM1/APAF1	4
UTR	GO:0030900	forebrain development	22/503	315/11512	0.020394	0.71562	0.714984	LHX2/ITGAM/MBOAT7/WNT7A/WNT7B/PRKG1/SEMA5A/SATB2/SLC4A10/RAC3/NF1/TACC2/DAB1/LRP2/NTRK2/GSK3B/PCM1/CHD5/FGF13/APAF1/TNR/NFIB	22
UTR	GO:0051962	positive regulation of nervous system development	29/503	448/11512	0.0221451	0.716025	0.715389	SEMA4A/SEMA4D/FIG4/RHEB/RIMS2/LIMK1/TP73/PTPRZ1/REST/PARD3/EGF/CDH4/WNT7A/TUBB2B/SEMA5A/ZMYND8/DAB1/LRP2/CAMK1D/FMR1/PLAG1/MAPT/NTRK2/RUFY3/EPHA4/KALRN/DSCAM/SHANK2/NEDD4L	29
UTR	GO:0008038	neuron recognition	5/503	38/11512	0.0238418	0.74275	0.74209	GAP43/TNFRSF21/SEMA5A/EPHA4/DSCAM	5
UTR	GO:0051969	regulation of transmission of nerve impulse	3/503	15/11512	0.025486	0.766015	0.765335	FMR1/FGF12/TNR	3
UTR	GO:0007162	negative regulation of cell adhesion	17/503	233/11512	0.026775	0.793582	0.792878	SEMA4D/ASS1/CDH13/HMGB1/FBLN1/TNFRSF21/PRKG1/SEMA5A/NF1/ARHGAP6/CASK/DAB1/BCAS3/SEMA3E/ADAM10/DSCAM/TNR	17
UTR	GO:0090066	regulation of anatomical structure size	27/503	421/11512	0.029511	0.825686	0.824953	SEMA4A/SEMA4D/LIMK1/CDH4/WNT7A/WNT7B/PRKG1/DPYSL2/SEMA5A/EPHX2/SEMA6D/RAC3/CHRM3/CTNNA2/DCC/DOCK4/TRPM4/OLFM1/MAPT/GSK3B/RUFY3/NPHS1/TENM1/FGF13/SEMA3E/DSCAM/TNR	27
UTR	GO:0060996	dendritic spine development	8/503	84/11512	0.0300328	0.825686	0.824953	WNT7A/PAK2/ZMYND8/FMR1/EPHA4/KALRN/ADAM10/SHANK2	8
UTR	GO:0050806	positive regulation of synaptic transmission	12/503	149/11512	0.0300412	0.825686	0.824953	RIMS2/WNT7A/NTSR1/PRKCZ/NF1/IGSF9B/FMR1/NTRK2/GSK3B/EPHA4/TNR/SHANK2	12
UTR	GO:0008366	axon ensheathment	10/503	116/11512	0.0303574	0.825686	0.824953	FIG4/MAL/PTPRZ1/SCN8A/PARD3/ANK2/TNFRSF21/NF1/NTRK2/BCAS1	10
UTR	GO:0043271	negative regulation of ion transport	10/503	116/11512	0.0303574	0.825686	0.824953	PLA2R1/NTSR1/OPRL1/CASQ2/GRM7/STK39/FMR1/DRD3/FGF12/NEDD4L	10
UTR	GO:0042391	regulation of membrane potential	23/503	348/11512	0.0316206	0.842597	0.841848	KCNQ1/RIMS2/SCN8A/ANK2/WNT7A/NTSR1/GRIK3/CASQ2/PRKCZ/ZMYND8/DMD/IGSF9B/TRPM4/BNIP3L/FMR1/PIEZO1/MAPT/NTRK2/GSK3B/FGF13/FGF12/SHANK2/NEDD4L	23
UTR	GO:0014047	glutamate secretion	5/503	41/11512	0.0320208	0.842597	0.841848	NTSR1/NF1/GRM7/NTRK2/GIPC1	5
UTR	GO:0086019	cell-cell signaling involved in cardiac conduction	4/503	28/11512	0.032097	0.842597	0.841848	KCNQ1/ANK2/CASQ2/TRPM4	4
UTR	GO:0001505	regulation of neurotransmitter levels	20/503	296/11512	0.0354148	0.882778	0.881995	ASS1/RIMS2/CADPS2/NAALAD2/WNT7A/MAOA/NTSR1/PRKCB/NF1/SYN1/CASK/SLC6A11/INSR/FMR1/SDS/DRD3/RPH3A/GIPC1/GSK3B/PTPRN2	20
UTR	GO:0097150	neuronal stem cell population maintenance	3/503	17/11512	0.0357156	0.882778	0.881995	REST/MMP24/PCM1	3
UTR	GO:0032891	negative regulation of organic acid transport	3/503	18/11512	0.041507	0.932379	0.931551	PLA2R1/GRM7/STK39	3
UTR	GO:0048167	regulation of synaptic plasticity	12/503	158/11512	0.0440897	0.972765	0.971902	RIMS2/SLC4A10/PRKCZ/NF1/FMR1/MAPT/NTRK2/GIPC1/GSK3B/EPHA4/TNR/SHANK2	12
UTR	GO:0006921	cellular component disassembly involved in execution phase of apoptosis	4/503	31/11512	0.0445565	0.972765	0.971902	HMGB1/DFFB/AIFM1/APAF1	4
UTR	GO:0001558	regulation of cell growth	22/503	342/11512	0.0449882	0.972765	0.971902	SEMA4A/SEMA4D/APBB2/RIMS2/LIMK1/SLIT3/CDH4/GNG4/DPYSL2/SEMA5A/SEMA6D/DCC/OLFM1/MAPT/GSK3B/RUFY3/FGF13/SEMA3E/ADAM10/DSCAM/TNR/NEDD4L	22
UTR	GO:0050805	negative regulation of synaptic transmission	6/503	61/11512	0.0494589	0.980952	0.980081	GRIK3/NF1/FMR1/MAPT/TNR/SHANK2	6
UTR	GO:1901379	regulation of potassium ion transmembrane transport	6/503	61/11512	0.0494589	0.980952	0.980081	KCNQ1/ANK2/CASQ2/STK39/DPP6/NEDD4L	6
UTR	GO:0032279	asymmetric synapse	32/531	271/11816	5.32281e-07	0.000127481	0.000124946	ITGA8/GAP43/DRP2/PDE4B/RHEB/CABP1/DLGAP1/NLGN4Y/PAK2/CHRM3/PRKCZ/CTNNA2/PTCH1/DCC/GRM7/IGSF9B/PLCB4/ARHGEF9/SYN1/RPS3/BCR/DAB1/MAP4/FMR1/DRD3/NTRK2/BCAS1/EPHA4/ANKS1B/ADAM10/SHANK2/PDPK1	32
UTR	GO:0014069	postsynaptic density	31/531	267/11816	1.15851e-06	0.000184975	0.000181296	ITGA8/GAP43/DRP2/PDE4B/RHEB/CABP1/DLGAP1/NLGN4Y/PAK2/CHRM3/PRKCZ/CTNNA2/PTCH1/DCC/IGSF9B/PLCB4/ARHGEF9/SYN1/RPS3/BCR/DAB1/MAP4/FMR1/DRD3/NTRK2/BCAS1/EPHA4/ANKS1B/ADAM10/SHANK2/PDPK1	31
UTR	GO:0099572	postsynaptic specialization	31/531	288/11816	5.72829e-06	0.000685962	0.00067232	ITGA8/GAP43/DRP2/PDE4B/RHEB/CABP1/DLGAP1/NLGN4Y/PAK2/CHRM3/PRKCZ/CTNNA2/PTCH1/DCC/IGSF9B/PLCB4/ARHGEF9/SYN1/RPS3/BCR/DAB1/MAP4/FMR1/DRD3/NTRK2/BCAS1/EPHA4/ANKS1B/ADAM10/SHANK2/PDPK1	31
UTR	GO:0030426	growth cone	16/531	142/11816	0.000633904	0.0433771	0.0425145	APBB2/GAP43/PARD3/RAC3/PTCH1/OLFM1/FMR1/MAPT/RUFY3/EPHA4/HNRNPR/FGF13/MAPK8IP3/AUTS2/DSCAM/SHANK2	16
UTR	GO:0030427	site of polarized growth	16/531	146/11816	0.000859452	0.0514597	0.0504362	APBB2/GAP43/PARD3/RAC3/PTCH1/OLFM1/FMR1/MAPT/RUFY3/EPHA4/HNRNPR/FGF13/MAPK8IP3/AUTS2/DSCAM/SHANK2	16
UTR	GO:0045211	postsynaptic membrane	23/531	256/11816	0.00122763	0.0653371	0.0640377	DRP2/CABP1/DLGAP1/CADPS2/NLGN4Y/ANK2/GRIK3/CHRM3/CTNNA2/DCC/GRM7/DMD/IGSF9B/ARHGEF9/BCR/SLC6A11/FMR1/DRD3/RPH3A/EPHA4/ANKS1B/ADAM10/SHANK2	23
UTR	GO:0033267	axon part	26/531	315/11816	0.00206739	0.0894589	0.0876797	APBB2/GAP43/SCN8A/PARD3/ANK2/NTSR1/GRIK3/SLC4A10/RAC3/PRKCB/CHRM3/PRKCZ/PTCH1/OLFM1/FMR1/MAPT/NTRK2/RUFY3/PTPRN2/EPHA4/HNRNPR/FGF13/MAPK8IP3/AUTS2/DSCAM/SHANK2	26
UTR	GO:0097060	synaptic membrane	28/531	350/11816	0.00224114	0.0894589	0.0876797	ITGA8/DRP2/GRM8/CABP1/DLGAP1/RIMS2/CADPS2/NLGN4Y/ANK2/CNTN5/GRIK3/CHRM3/CTNNA2/DCC/GRM7/DMD/IGSF9B/ARHGEF9/BCR/CASK/SLC6A11/FMR1/DRD3/RPH3A/EPHA4/ANKS1B/ADAM10/SHANK2	28
UTR	GO:0043204	perikaryon	12/531	110/11816	0.00382039	0.140767	0.137967	ITGA8/DRP2/ASS1/ASTN2/NTSR1/GRIK3/SLC4A10/OLFM1/FMR1/RUFY3/EPHA4/PDPK1	12
UTR	GO:0016010	dystrophin-associated glycoprotein complex	4/531	18/11816	0.00746046	0.224302	0.219841	SGCD/SNTG1/DMD/SNTB2	4
UTR	GO:0043198	dendritic shaft	5/531	28/11816	0.00749234	0.224302	0.219841	NTSR1/ZMYND8/GRM7/GIPC1/EPHA4	5
UTR	GO:0032280	symmetric synapse	3/531	10/11816	0.00854611	0.240799	0.23601	NLGN4Y/NTSR1/IGSF9B	3
UTR	GO:0043197	dendritic spine	13/531	145/11816	0.0135689	0.346808	0.339911	ITGA8/PDE4B/NTSR1/ZMYND8/FMR1/RPH3A/MAPT/NTRK2/GIPC1/EPHA4/ANKS1B/ADAM10/SHANK2	13
UTR	GO:0044306	neuron projection terminus	11/531	116/11816	0.0151439	0.346808	0.339911	NTSR1/GRIK3/SLC4A10/PRKCB/CHRM3/DMD/FMR1/NTRK2/PTPRN2/EPHA4/HNRNPR	11
UTR	GO:0043679	axon terminus	10/531	101/11816	0.0152045	0.346808	0.339911	NTSR1/GRIK3/SLC4A10/PRKCB/CHRM3/FMR1/NTRK2/PTPRN2/EPHA4/HNRNPR	10
UTR	GO:0019898	extrinsic component of membrane	18/531	231/11816	0.0164307	0.357742	0.350627	MUC16/MAL/CDH13/CDH18/CDH4/NMT2/GNG4/MGLL/CTNNA2/CDH22/STK39/SYN1/FMR1/RGS6/RPH3A/WDR45B/TF/VPS13C	18
UTR	GO:0098793	presynapse	28/531	411/11816	0.0186168	0.387715	0.380004	GRM8/PDE4B/RIMS2/CADPS2/NLGN4Y/GAK/WNT7A/CNTN5/NTSR1/GRIK3/SLC4A10/PRKCB/CHRM3/CTNNA2/NF1/GRM7/SYN1/SH3GL2/CASK/SLC6A11/FMR1/RPH3A/NTRK2/GIPC1/PTPRN2/EPHA4/HNRNPR/ADAM10	28
UTR	GO:0042734	presynaptic membrane	12/531	140/11816	0.0237567	0.427199	0.418703	GRM8/RIMS2/CADPS2/CNTN5/GRIK3/CHRM3/CTNNA2/GRM7/CASK/SLC6A11/FMR1/EPHA4	12
UTR	GO:0098688	parallel fiber to Purkinje cell synapse	3/531	15/11816	0.0274239	0.469145	0.459815	CADPS2/CTNNA2/PLCB4	3
UTR	GO:0045177	apical part of cell	21/531	313/11816	0.0436333	0.658566	0.645469	MAL/ITGA8/SLC26A4/SHROOM2/PARD3/ANK2/MGAM/DPEP1/SLC4A10/PRKCZ/EPB41L4B/CLCN5/STK39/DAB1/LRP2/DRD3/PCM1/PTH1R/TF/SHANK2/MYO7B	21
UTR	GO:0043025	neuronal cell body	27/531	425/11816	0.0439961	0.658566	0.645469	ITGA8/APOB/DRP2/ASS1/PARD3/PDE1C/ASTN2/NTSR1/GRIK3/SLC4A10/RAC3/PRKCZ/IGSF9B/TRPM4/OLFM1/SH3GL2/DAB1/INSR/FMR1/MAPT/RUFY3/EPHA4/BMPR1B/ADAM10/DSCAM/SHANK2/PDPK1	27
UTR	GO:0005088	Ras guanyl-nucleotide exchange factor activity	12/498	97/11509	0.000944576	0.33438	0.33438	ARHGEF17/EGF/PREX2/OBSCN/RAPGEF5/DOCK3/ARHGEF9/BCR/ARHGEF38/AKAP13/KALRN/DENND1B	12
UTR	GO:0042393	histone binding	14/498	156/11509	0.00771295	0.546077	0.546077	SFMBT1/CBX4/NOC2L/ASF1B/PRKCB/ZMYND8/KAT7/FMR1/PHF2/KDM5B/CHD5/BCAS3/IPO9/USP15	14
UTR	GO:0008047	enzyme activator activity	26/498	392/11509	0.0201345	0.886889	0.886889	STARD8/ARHGAP12/MAL/RGS20/MMP24/FBLN1/EGF/CHM/RABGAP1L/PAK2/TBC1D30/PREX2/ARAP2/NF1/DOCK4/ARHGAP6/RIC8B/BCR/SH3PXD2A/RGS6/BCAS3/NCF4/FGF13/APAF1/TBC1D16/PDPK1	26
UTR	GO:0044325	ion channel binding	9/498	98/11509	0.0258121	0.988186	0.988186	KCNQ1/PDE4B/RIMS2/ANK2/FMR1/ABCC9/FGF13/FGF12/NEDD4L	9
intronic_proximal	GO:0050808	synapse organization	104/2256	326/11512	6.15058e-08	0.000348554	0.000348554	ARHGAP44/DISC1/OPA1/GAP43/SDK2/COL4A1/NTNG1/ITGAM/DLG3/IL1RAPL1/SYBU/EFNB2/NRXN1/PPP1R9A/NLGN3/PCLO/SYNDIG1/GNPAT/UTRN/FMR1/IL1RAP/NTRK2/ARHGAP22/SNCA/MAPK14/CACNB4/KALRN/P2RX2/CACNG2/DLG1/DLG2/GRID2/FRMPD4/ERC2/ERBB4/NOS1AP/NLGN4Y/NLGN4X/REST/OPHN1/CLSTN2/CLSTN3/UBE3A/IGSF9B/LGMN/INSR/SPTBN2/ZMYND8/APP/NRXN2/ASIC2/ITSN1/ADAM10/SHANK2/SEMA4D/LRP4/L1CAM/DLG5/MYH10/TSC1/NTN1/SEZ6L/ANK3/C5AR1/CDH1/P…	104
intronic_proximal	GO:0099172	presynapse organization	16/2256	34/11512	0.000267812	0.151769	0.151769	IL1RAPL1/EFNB2/NRXN1/NLGN3/IL1RAP/SNCA/NLGN4Y/NLGN4X/CLSTN3/APP/LRP4/C5AR1/NLGN1/CNTN5/IL1RAPL2/PTPRD	16
intronic_proximal	GO:0044091	membrane biogenesis	16/2256	35/11512	0.000404286	0.176238	0.176238	IL1RAPL1/CLIP3/NRXN1/NLGN3/NLGN4Y/NLGN4X/SPTBN1/ANXA2/NRXN2/LRP4/ANK3/CDH2/NLGN1/EPHB2/PTPRD/MAGI2	16
intronic_proximal	GO:0099173	postsynapse organization	43/2256	136/11512	0.000551614	0.206301	0.206301	ARHGAP44/OPA1/GAP43/DLG3/IL1RAPL1/NRXN1/PPP1R9A/NLGN3/IL1RAP/ARHGAP22/KALRN/DLG1/DLG2/GRID2/FRMPD4/NOS1AP/NLGN4Y/NLGN4X/OPHN1/UBE3A/LGMN/INSR/SPTBN2/ZMYND8/NRXN2/ADAM10/SHANK2/LRP4/MYH10/CDH2/NLGN1/LRP8/EPHB2/GPHN/WASF2/FCGR2B/EPHA4/ACTR2/PTPRD/MUSK/MAGI2/DOCK10/DNM3	43
intronic_proximal	GO:0016358	dendrite development	54/2256	199/11512	0.00576727	0.810216	0.810216	ARHGAP44/DISC1/OPA1/IL1RAPL1/PAK4/PRKG1/PPP1R9A/PHACTR1/NLGN3/DCC/COBL/ASAP1/CAMK1D/FMR1/ACSL4/KALRN/PPP3CA/UBE3A/MCF2/DAB1/ZMYND8/APP/ITSN1/ADAM10/SHANK2/SEMA4D/LRP4/DLG5/NTN1/NLGN1/LRP8/EPHB2/GSK3B/HECW1/EPHA4/SEMA3A/BCL11A/ALK/ACTR2/SARM1/PTPRD/DSCAM/CTNNA2/RAPGEF2/CARM1/CRTC1/TNIK/DOCK10/HPRT1/MAP2/MINK1/DNM3/MAPK8IP2/BBS4	54
intronic_proximal	GO:0032793	positive regulation of CREB transcription factor activity	8/2256	16/11512	0.00612107	0.810216	0.810216	CAMK1D/LRP8/ADCY1/EPHA5/ADCY8/CRTC1/CRTC3/PRKD1	8
intronic_proximal	GO:0097485	neuron projection guidance	60/2256	227/11512	0.00695591	0.856938	0.856938	EVL/GAP43/NTNG1/TUBB2B/SLIT3/EFNB2/NRXN3/NRXN1/BCL11B/DPYSL2/TRIO/DCC/SIAH1/NEO1/SPTB/OPHN1/ETV1/SEMA6D/SEMA6B/PRKCA/PRKCQ/CNTN6/SHC3/DAB1/UNC5C/PALLD/SPTBN2/SPTBN1/ROBO1/APP/SEMA4D/PLXNA2/L1CAM/LHX2/MYH10/NTN1/SPTBN4/PLXND1/CDH4/GRB10/EPHB2/PLXNB2/EPHA5/EPHA4/SEMA3A/SEMA3E/TNR/PTPRO/APBB2/LAMA2/EXT1/DSCAM/PTPRM/EFNA5/PLXNA1/RAP1GAP/MYCBP2/NCAM1/GLI2/NFIB	60
intronic_proximal	GO:0032409	regulation of transporter activity	55/2256	207/11512	0.00847528	1	1	ATP2A1/DLG3/CHP1/NLGN3/UTRN/DMD/NTSR1/FMR1/FXYD1/GRIN2A/SNCA/CACNB4/PRKACA/CACNG2/DLG1/DLG2/AKAP6/PLCG2/NOS1AP/KCNAB1/PRKCE/CTSS/APP/ACTN4/SHANK2/CACNA2D1/ANK2/ANK3/NLGN1/TREM2/GPR35/WNK1/EPHB2/BCL2/CLIC2/HECW1/DAPK1/DYSF/CACNA1D/NOS1/ATP1B3/GRIA3/OPRL1/ABCB1/CACNG4/STK39/SGK1/PDE4B/PDE4D/STIM1/MINK1/KCNE4/RYR2/DNM2/MAPK8IP2	55
intronic_proximal	GO:0050803	regulation of synapse structure or activity	48/2256	177/11512	0.00897427	1	1	ARHGAP44/DISC1/OPA1/GAP43/IL1RAPL1/SYBU/NRXN1/PPP1R9A/NLGN3/SYNDIG1/FMR1/IL1RAP/NTRK2/ARHGAP22/SNCA/MAPK14/KALRN/GRID2/FRMPD4/CLSTN2/CLSTN3/UBE3A/ZMYND8/APP/ASIC2/ITSN1/ADAM10/SEMA4D/LRP4/DLG5/NTN1/CDH2/NLGN1/LRP8/EPHB2/IL1RAPL2/FCGR2B/EPHA4/PTPRO/GPM6A/ACTR2/SLC17A7/PTPRD/CTNNA2/MUSK/EFNA5/DNM3/DNM2	48
intronic_proximal	GO:0008038	neuron recognition	14/2256	38/11512	0.00995382	1	1	GAP43/PCDH12/CNTN6/PALLD/CNTNAP2/ROBO1/APP/EPHB2/EPHA4/SEMA3A/TNN/OPCML/DSCAM/NCAM2	14
intronic_proximal	GO:0051965	positive regulation of synapse assembly	16/2256	47/11512	0.0140257	1	1	IL1RAPL1/NRXN1/NLGN3/SYNDIG1/IL1RAP/NTRK2/GRID2/CLSTN2/CLSTN3/ASIC2/SEMA4D/DLG5/NLGN1/EPHB2/PTPRD/EFNA5	16
intronic_proximal	GO:0034764	positive regulation of transmembrane transport	44/2256	165/11512	0.0160992	1	1	ATP2A1/CHP1/CLIP3/NLGN3/F2RL3/CALCR/DMD/NTSR1/FXYD1/PTH/SNCA/MAPK14/GJC2/P2RX7/CACNG2/AKAP6/PLCG2/NOS1AP/IRS1/CTSS/INSR/ACTN4/CACNA2D1/KCNQ1/ANK2/ANK3/RAMP3/TRPC1/TREM2/WNK1/EPHB2/TERT/AKT2/NOS1/ATP1B3/ABCB1/CACNG4/STK39/ADIPOR2/STIM1/FGF21/RYR2/DNM2/C3	44
intronic_proximal	GO:0032411	positive regulation of transporter activity	25/2256	84/11512	0.0165161	1	1	ATP2A1/CHP1/NLGN3/DMD/NTSR1/CACNG2/AKAP6/PLCG2/NOS1AP/CTSS/ACTN4/CACNA2D1/ANK2/ANK3/TREM2/WNK1/EPHB2/ATP1B3/ABCB1/CACNG4/STK39/SGK1/STIM1/RYR2/DNM2	25
intronic_proximal	GO:0051963	regulation of synapse assembly	23/2256	76/11512	0.0171316	1	1	GAP43/IL1RAPL1/NRXN1/PPP1R9A/NLGN3/SYNDIG1/IL1RAP/NTRK2/SNCA/GRID2/CLSTN2/CLSTN3/APP/ASIC2/SEMA4D/DLG5/NTN1/NLGN1/EPHB2/IL1RAPL2/PTPRD/MUSK/EFNA5	23
intronic_proximal	GO:0050806	positive regulation of synaptic transmission	40/2256	149/11512	0.0188591	1	1	CALB2/ABAT/NRXN1/PPP1R9A/NLGN3/NTSR1/FMR1/NTRK2/GRIN2A/SNCA/CACNG2/RIMS2/MME/CLSTN2/CLSTN3/GRIK2/PRKCE/PRKCZ/IGSF9B/LGMN/APP/BAIAP3/SHANK2/NF1/EGFR/NLGN1/ADCY1/EPHB2/GSK3B/EPHA4/UNC13A/TNR/CACNA1D/LAMA2/ADCY8/CACNG4/ROR2/CRTC1/GLUL/RAB3B	40
intronic_proximal	GO:0035176	social behavior	15/2256	45/11512	0.0208204	1	1	GRP/NRXN3/NRXN1/NLGN3/ATXN1/PCM1/KALRN/VPS13A/NLGN4Y/NLGN4X/CNTNAP2/NRXN2/SHANK2/MAPK8IP2/BBS4	15
intronic_proximal	GO:0097120	receptor localization to synapse	14/2256	42/11512	0.0250874	1	1	ARHGAP44/DLG3/KIF17/CACNG2/DLG1/DLG2/CEP112/PRKCZ/GRIP2/ANKS1B/ADAM10/NLGN1/GPHN/CACNG4	14
intronic_proximal	GO:0060560	developmental growth involved in morphogenesis	50/2256	197/11512	0.0269342	1	1	DISC1/SLIT3/DPYSL2/NLGN3/RUFY3/DCC/COBL/AUTS2/MED12/RIMS2/MAP3K13/KDM5B/SEMA6D/SEMA6B/PRKCZ/POSTN/SALL1/OLFM1/APP/FGF1/CPNE1/SEMA4D/L1CAM/LHX2/NTN1/CDH4/CSF1/WNT7B/AREG/SMURF1/ESR1/SH3GL2/GSK3B/FGF13/UNC13A/SEMA3A/SEMA3E/BCL11A/ULK1/TNR/TGFBR2/DSCAM/MAGI2/EFNA5/PLXNA1/MAP2/MAPT/KIF26B/MACF1/DNM2	50
intronic_proximal	GO:0098900	regulation of action potential	14/2256	43/11512	0.0306835	1	1	CACNA1C/NTSR1/FMR1/DLG1/NOS1AP/CACNA2D1/ANK2/ANK3/GPR35/FGF13/KCNB1/CTNNA3/TRPM4/RYR2	14
intronic_proximal	GO:0098901	regulation of cardiac muscle cell action potential	9/2256	24/11512	0.0319358	1	1	CACNA1C/DLG1/NOS1AP/ANK2/ANK3/FGF13/CTNNA3/TRPM4/RYR2	9
intronic_proximal	GO:0099072	regulation of postsynaptic membrane neurotransmitter receptor levels	16/2256	52/11512	0.0365439	1	1	ARHGAP44/DLG3/EFNB2/USP46/CACNG2/DLG1/DLG2/EPS8/OPHN1/PRKCZ/GRIP2/ADAM10/GPHN/CACNG4/DNM3/DNM2	16
intronic_proximal	GO:0008356	asymmetric cell division	6/2256	14/11512	0.0399755	1	1	ARHGEF2/ACTR3/FGF13/ACTR2/ZBTB16/SOX5	6
intronic_proximal	GO:0030011	maintenance of cell polarity	6/2256	14/11512	0.0399755	1	1	DST/LIN7A/LHX2/DLG5/ANK1/GSK3B	6
intronic_proximal	GO:0099177	regulation of trans-synaptic signaling	86/2256	370/11512	0.0439396	1	1	DISC1/NTNG1/TUBB2B/CALB2/PRKAR1B/ABAT/SYBU/NRXN1/PPP1R9A/MCTP1/NLGN3/DCC/NTSR1/USP46/FMR1/NTRK2/GRIN2A/SNCA/PRKACA/CACNG2/GRM8/GRM7/GRM2/GRM3/RIMS2/GRID2/MME/NLGN4Y/NLGN4X/PPP3CA/STXBP5L/OPHN1/CLSTN2/CLSTN3/GRIK1/GRIK2/GRIK4/PRKCB/PRKCE/PRKCG/PRKCZ/IGSF9B/LGMN/ZMYND8/APP/BAIAP3/SORCS3/DGKI/SHANK2/NF1/APBA1/APBA2/EGFR/CDH1/CDH2/NLGN1/SLC4A10/LRP8/ADCY1/GRM1/EPHB2/PLCB1/CACNA2D2/GSK3B/EPHA4/GNAI1/U…	86
intronic_proximal	GO:1904181	positive regulation of membrane depolarization	5/2256	11/11512	0.0465207	1	1	DCN/CCK/P2RX7/ANK3/TRPM4	5
intronic_proximal	GO:0042391	regulation of membrane potential	81/2256	348/11512	0.0479265	1	1	SCN11A/ABAT/NRXN1/PPP1R9A/NLGN3/DCN/CACNA1I/CACNA1C/DMD/CCK/NTSR1/KCNK10/FMR1/PIEZO2/PIEZO1/FXYD1/NTRK2/GRIN2A/SNCA/CACNB4/P2RX2/P2RX7/KCNK2/CACNG2/DLG1/AKAP6/RIMS2/GRID2/NOS1AP/NLGN4X/PPP3CA/GRIK1/GRIK2/GRIK4/PRKCZ/IGSF9B/GNAQ/ZMYND8/KCNK3/APP/ASIC2/SLC8A1/DGKI/SHANK2/CACNA2D1/KCNQ1/MYH14/ANK2/ANK3/NLGN1/TREM2/GABRG3/GABRG2/GPR35/GRM1/BCL2/AKT2/GABRR1/GSK3B/FGF13/KCNB1/CACNA1D/SCN8A/ATP1B3/SLC17…	81
intronic_proximal	GO:0032279	asymmetric synapse	82/2350	271/11816	2.5824e-05	0.00878015	0.00846754	ARHGAP44/DISC1/GAP43/DLG3/EFNB2/PPP1R9A/NLGN3/PCLO/SYNDIG1/ARHGAP32/CACNA1C/DCC/DLGAP1/FMR1/NTRK2/CAP2/GRIN2A/CACNG2/DLG1/DLG2/GRM7/GRM3/GRID2/FRMPD4/EPS8/ERBB4/NLGN4Y/NLGN4X/LIN7A/CLSTN2/CLSTN3/GRIK2/PRKCG/PRKCZ/ADD1/DAB1/IGSF9B/ARHGEF2/SPTBN1/GRIP2/PLEKHA5/SORCS3/ANKS1B/ADAM10/DGKI/SHANK2/LRP4/DLG5/TSC1/CDH2/NLGN1/CHRM3/LRP8/ADCY1/GRM1/GPHN/ATP2B2/SPOCK1/EPHA4/BCL11A/PTPRO/NOS1/ACTR2/ADCY8/USP8…	82
intronic_proximal	GO:0014069	postsynaptic density	79/2350	267/11816	8.3701e-05	0.0168784	0.0162775	ARHGAP44/DISC1/GAP43/DLG3/EFNB2/PPP1R9A/PCLO/SYNDIG1/ARHGAP32/CACNA1C/DCC/DLGAP1/FMR1/NTRK2/CAP2/GRIN2A/CACNG2/DLG1/DLG2/GRM3/GRID2/FRMPD4/EPS8/ERBB4/NLGN4Y/NLGN4X/LIN7A/CLSTN2/CLSTN3/GRIK2/PRKCG/PRKCZ/ADD1/DAB1/IGSF9B/ARHGEF2/SPTBN1/GRIP2/PLEKHA5/SORCS3/ANKS1B/ADAM10/DGKI/SHANK2/LRP4/DLG5/TSC1/CDH2/NLGN1/CHRM3/LRP8/ADCY1/GRM1/GPHN/ATP2B2/SPOCK1/EPHA4/BCL11A/PTPRO/NOS1/ACTR2/ADCY8/USP8/CTNNA2/CAC…	79
intronic_proximal	GO:0045211	postsynaptic membrane	76/2350	256/11816	0.000100475	0.0168784	0.0162775	DISC1/DLG3/IL1RAPL1/CADPS2/EFNB2/NLGN3/SYNDIG1/ARHGAP32/CACNA1C/DCC/DLGAP1/UTRN/DMD/SLC6A11/FMR1/GRIN2A/CACNG2/DLG1/DLG2/GRM7/GRM2/GRM3/GRID2/ERBB4/NLGN4Y/NLGN4X/LIN7A/CLSTN2/CLSTN3/LRRTM4/GRIK1/GRIK2/GRIK4/IGSF9B/GRIP2/SORCS3/SLC8A1/ANKS1B/ADAM10/DGKI/SHANK2/DLG5/ANK1/ANK2/ANK3/CDH2/NLGN1/GABRG3/GABRG2/CHRM3/SLC6A3/ADCY1/GRM1/EPHB2/GPHN/COL13A1/ATP2B2/GABRR1/EPHA4/KCNB1/PTPRO/GABBR2/ADCY8/GABRA1…	76
intronic_proximal	GO:0016010	dystrophin-associated glycoprotein complex	11/2350	18/11816	0.000148927	0.0168784	0.0162775	SNTB1/UTRN/DMD/KRT8/PGM5/SGCG/SGCE/SGCD/SNTB2/SNTG1/SNTG2	11
intronic_proximal	GO:0097060	synaptic membrane	96/2350	350/11816	0.000341878	0.0232477	0.02242	DISC1/NTNG1/DLG3/IL1RAPL1/CALB2/CADPS2/EFNB2/NRXN1/NLGN3/SYNDIG1/ARHGAP32/CACNA1C/DCC/DLGAP1/UTRN/DMD/SLC6A11/FMR1/GRIN2A/CACNG2/DLG1/DLG2/GRM8/GRM7/GRM2/GRM3/RIMS2/GRID2/ERC1/ERC2/ERBB4/NLGN4Y/NLGN4X/LIN7A/CLSTN2/CLSTN3/LRRTM4/GRIK1/GRIK2/GRIK4/PRKCG/CNTN6/IGSF9B/PI4K2A/GRIP2/SORCS3/SLC8A1/ANKS1B/ADAM10/DGKI/SHANK2/LRP4/DLG5/APBA1/ANK1/ANK2/ANK3/CDH2/NLGN1/CNTN5/GABRG3/GABRG2/CHRM3/SLC6A3/ADCY1/…	96
intronic_proximal	GO:0099572	postsynaptic specialization	81/2350	288/11816	0.000420156	0.0259733	0.0250486	ARHGAP44/DISC1/GAP43/DLG3/EFNB2/PPP1R9A/PCLO/SYNDIG1/ARHGAP32/CACNA1C/DCC/DLGAP1/FMR1/NTRK2/CAP2/GRIN2A/CACNG2/DLG1/DLG2/GRM3/GRID2/FRMPD4/EPS8/ERBB4/NLGN4Y/NLGN4X/LIN7A/CLSTN2/CLSTN3/GRIK2/PRKCG/PRKCZ/ADD1/DAB1/IGSF9B/ARHGEF2/SPTBN1/GRIP2/PLEKHA5/SORCS3/ANKS1B/ADAM10/DGKI/SHANK2/LRP4/DLG5/TSC1/CDH2/NLGN1/CHRM3/LRP8/ADCY1/GRM1/GPHN/YES1/ATP2B2/SPOCK1/EPHA4/BCL11A/PTPRO/NOS1/ACTR2/ADCY8/GABRA1/USP…	81
intronic_proximal	GO:0033267	axon part	87/2350	315/11816	0.000499689	0.0283157	0.0273075	DISC1/OPA1/GAP43/DLG3/AP3D1/SYBU/PPP1R9A/RUFY3/KIF1B/UTRN/CCK/NTSR1/NDRG2/COBL/AUTS2/FMR1/NTRK2/SNCA/GJC2/SPG7/KCNK2/PCDH9/DLG1/DLG2/DST/CNGB1/TRPV4/ERC2/EPS8/KCNAB1/OPHN1/GRIK2/PRKCB/PRKCG/PRKCZ/TIAM2/UNC5C/PALLD/CNTNAP2/SPTBN1/BRSK2/OLFM1/APP/ITSN1/DGKI/SHANK2/L1CAM/KCNQ2/MYH10/MYH14/TSC1/SPTBN4/ANK1/ANK2/ANK3/GDPD5/SLC4A10/CHRM3/USH2A/TPX2/SYNJ1/SPOCK1/EPHA4/FGF13/UNC13A/SPAST/TNN/PTPRO/GPM6A/…	87
intronic_proximal	GO:0043197	dendritic spine	44/2350	145/11816	0.00168705	0.0716997	0.0691469	ARHGAP44/PPP1R9A/SYNDIG1/ARHGAP32/NTSR1/ASAP1/FMR1/NTRK2/GRIN2A/PRKACA/GRM3/GRID2/FRMPD4/PPP3CA/OPHN1/ZMYND8/APP/ASIC2/SLC8A1/ANKS1B/ITSN1/ADAM10/DGKI/SHANK2/MYH10/APBA1/APBA2/NLGN1/FCGR2B/EPHA4/PTPRO/GPM6A/LAMA2/NOS1/USP8/DOCK10/PDE4B/RPH3A/MAPT/DNM3/DNM2/ITGA8/ARFGEF2/RGS10	44
intronic_proximal	GO:0032280	symmetric synapse	6/2350	10/11816	0.00616502	0.167688	0.161718	NLGN3/NTSR1/NLGN4Y/NLGN4X/IGSF9B/ARFGEF2	6
intronic_proximal	GO:0044447	axoneme part	8/2350	16/11816	0.00672348	0.169332	0.163303	WDR78/HYDIN/DNAI1/DNAI2/DNAH9/SPAG16/DNAH17/ARFGEF2	8
intronic_proximal	GO:1902495	transmembrane transporter complex	64/2350	244/11816	0.00911909	0.213827	0.206214	ATP2A1/DLG3/SCN11A/CACNA1I/CACNA1C/KCNJ6/CATSPERG/FXYD1/GRIN2A/CACNB4/PRKACA/KCNK2/CACNG2/DLG1/DLG2/AKAP6/ANO2/CNGB1/GRID2/EPS8/NOS1AP/KCNAB1/GRIK1/GRIK2/GRIK4/PKD2L1/CNTNAP2/BEST1/SHANK2/CACNA2D1/KCNQ4/KCNQ2/KCNQ1/NLGN1/TRPC1/GABRG3/GABRG2/ANO1/CLIC5/SCNN1B/CACNA2D2/CLIC2/GABRR1/KCNB2/KCNB1/CACNA1D/NOS1/SCN8A/KCNA10/ATP1B3/GABRA1/GABRA2/GRIA3/CACNG4/TRPM4/GABRB1/GABRB3/PDE4B/PDE4D/ABCC9/KCNE4/RY…	64
intronic_proximal	GO:0098839	postsynaptic density membrane	19/2350	56/11816	0.00955281	0.21653	0.208821	DLG3/EFNB2/DCC/GRIN2A/CACNG2/DLG1/DLG2/GRID2/ERBB4/CLSTN2/CLSTN3/SORCS3/DGKI/CHRM3/ADCY1/GRM1/ATP2B2/PTPRO/CACNG4	19
intronic_proximal	GO:1902710	GABA receptor complex	8/2350	17/11816	0.0105135	0.230618	0.222407	GABRG3/GABRG2/GABRR1/GABBR2/GABRA1/GABRA2/GABRB1/GABRB3	8
intronic_proximal	GO:0005938	cell cortex	62/2350	240/11816	0.0141191	0.254102	0.245055	CLDN5/SHROOM2/CALB2/MYRIP/PPP1R9A/PCLO/ARHGAP32/WIPF2/UTRN/COBL/GRK4/MYO10/AKAP13/CAP1/CAP2/ITPR2/SNCA/GRM7/DST/RIMS2/TRPV4/ERC2/EPS8/BFSP2/SPTB/STXBP6/LLGL2/PRKCZ/SPTBN2/SPTBN1/ANXA2/MICAL3/FGF1/TNFAIP2/ACTR3/FERMT2/ACTN4/EXOC6B/MYO7A/MYH10/TSC1/NEDD9/SPTBN4/MKLN1/CDH1/CDH2/ASTN2/ACTL8/MYO9B/CLIC5/CALD1/MELK/AKT2/GNAI1/UNC13A/CLTA/FLNB/ACTR2/CTNNA2/STIM1/RYR1/GYS2	62
intronic_proximal	GO:0043198	dendritic shaft	11/2350	28/11816	0.0141609	0.254102	0.245055	DLG3/SYNDIG1/NTSR1/GRM7/ARHGEF2/ZMYND8/APP/SLC8A1/NLGN1/EPHA4/MAP2	11
intronic_proximal	GO:0098793	presynapse	100/2350	411/11816	0.0141998	0.254102	0.245055	ARHGAP44/DISC1/NTNG1/AP3D1/CALB2/CADPS2/EFNB2/NRXN1/MCTP1/NLGN3/PCLO/SYNDIG1/CADPS/CCK/NTSR1/SLC6A11/FMR1/NTRK2/GRIN2A/AMPH/SNCA/P2RX7/KCNK2/GRM8/GRM7/GRM2/GRM3/CNGB1/RIMS2/MME/ERC1/ERC2/ERBB4/NLGN4Y/NLGN4X/LIN7A/OPHN1/SLC2A8/SCAMP5/GRIK1/GRIK2/GRIK4/PRKCB/PRKCG/CNTN6/SPTBN2/PI4K2A/APP/NRXN2/BAIAP3/RAB8B/ITSN1/ADAM10/DGKI/NF1/APBA1/APBA2/CDH2/NLGN1/CNTN5/SLC4A10/CHRM3/SLC6A3/USH2A/EPHB2/SH3GL2/SY…	100
intronic_proximal	GO:0030427	site of polarized growth	40/2350	146/11816	0.0170748	0.278453	0.268539	DISC1/GAP43/DLG3/PPP1R9A/RUFY3/UTRN/NDRG2/COBL/AUTS2/FMR1/SNCA/PCDH9/TRPV4/ERC2/EPS8/TIAM2/UNC5C/PALLD/PI4K2A/OLFM1/APP/SHANK2/L1CAM/MYH10/MYH14/TSC1/GDPD5/EPHA4/FGF13/PTPRO/GPM6A/APBB2/CBL/DSCAM/MAP2/MAPT/TMOD2/DNM2/HNRNPR/MAPK8IP3	40
intronic_proximal	GO:0098688	parallel fiber to Purkinje cell synapse	7/2350	15/11816	0.0174602	0.278453	0.268539	CALB2/CADPS2/GRID2/CNTN6/SPTBN2/GRIA3/CTNNA2	7
intronic_proximal	GO:0030426	growth cone	39/2350	142/11816	0.01763	0.278453	0.268539	DISC1/GAP43/DLG3/PPP1R9A/RUFY3/UTRN/NDRG2/COBL/AUTS2/FMR1/SNCA/PCDH9/TRPV4/ERC2/EPS8/TIAM2/UNC5C/PALLD/OLFM1/APP/SHANK2/L1CAM/MYH10/MYH14/TSC1/GDPD5/EPHA4/FGF13/PTPRO/GPM6A/APBB2/CBL/DSCAM/MAP2/MAPT/TMOD2/DNM2/HNRNPR/MAPK8IP3	39
intronic_proximal	GO:0044853	plasma membrane raft	29/2350	100/11816	0.0182185	0.278453	0.268539	MAL/ITGAM/PRKAR2A/HCK/FXYD1/PRKACA/AKAP6/NOS1AP/IRS1/ADD1/INSR/PTGIS/LRP4/CDH13/CDH1/CDH2/SLC6A3/LRP8/MLC1/CBL/NOS1/LCP2/ATP1B3/ADCY8/TGFBR2/SKAP1/CTNNA1/EFNA5/STIM1	29
intronic_proximal	GO:0009925	basal plasma membrane	11/2350	29/11816	0.0188046	0.278453	0.268539	ITGA9/CD34/TEK/DST/ERBB4/TACSTD2/KCNQ4/EGFR/ANK3/SLC23A2/MET	11
intronic_proximal	GO:0005952	cAMP-dependent protein kinase complex	6/2350	12/11816	0.0188365	0.278453	0.268539	PRKAR1B/PRKG1/PRKG2/PRKAR2A/PRKACA/PRKX	6
intronic_proximal	GO:0043679	axon terminus	29/2350	101/11816	0.0208339	0.301426	0.290695	AP3D1/CCK/NTSR1/FMR1/NTRK2/SNCA/KCNK2/CNGB1/OPHN1/GRIK2/PRKCB/PRKCG/ITSN1/DGKI/SLC4A10/CHRM3/USH2A/SYNJ1/EPHA4/UNC13A/TNN/NTS/NOS1/PRSS12/ROR1/GLUL/PTPRN2/HNRNPR/RGS10	29
intronic_proximal	GO:0099146	intrinsic component of postsynaptic density membrane	13/2350	37/11816	0.0218976	0.310216	0.299171	EFNB2/DCC/GRIN2A/CACNG2/GRID2/ERBB4/CLSTN2/CLSTN3/SORCS3/CHRM3/ADCY1/PTPRO/CACNG4	13
intronic_proximal	GO:0046930	pore complex	8/2350	19/11816	0.0224505	0.311557	0.300465	CD34/VDAC3/C9/C7/C5/SPG7/ADAM10/BCL2	8
intronic_proximal	GO:0042383	sarcolemma	33/2350	119/11816	0.0238982	0.325015	0.313443	SNTB1/COL6A2/CACNA1C/UTRN/DMD/FXYD1/DLG1/AKAP6/NOS1AP/PPP3CA/KRT8/ANXA2/PGM5/SGCG/SGCE/SGCD/SLC8A1/CACNA2D1/ANK1/ANK2/ANK3/CDH2/DTNA/KCNB1/DYSF/CACNA1D/LAMA2/NOS1/CACNG4/SNTG2/ABCC9/RYR1/RYR2	33
intronic_proximal	GO:0044306	neuron projection terminus	32/2350	116/11816	0.0277336	0.362671	0.349758	AP3D1/DMD/CCK/NTSR1/PTPN9/FMR1/NTRK2/SNCA/KCNK2/CNGB1/MME/OPHN1/GRIK2/PRKCB/PRKCG/ITSN1/DGKI/SLC4A10/CHRM3/USH2A/SYNJ1/EPHA4/UNC13A/TNN/NTS/NOS1/PRSS12/ROR1/GLUL/PTPRN2/HNRNPR/RGS10	32
intronic_proximal	GO:0099634	postsynaptic specialization membrane	23/2350	79/11816	0.0315084	0.396772	0.382645	DLG3/EFNB2/DCC/GRIN2A/CACNG2/DLG1/DLG2/GRID2/ERBB4/CLSTN2/CLSTN3/SORCS3/DGKI/CDH2/NLGN1/CHRM3/ADCY1/GRM1/GPHN/ATP2B2/PTPRO/GABRA1/CACNG4	23
intronic_proximal	GO:0098797	plasma membrane protein complex	109/2350	469/11816	0.0379572	0.469289	0.452581	ITGA9/ITGAM/DLG3/SNTB1/SCN11A/HMGB1/CDH22/CALCR/CACNA1I/CACNA1C/UTRN/DMD/C9/C7/C5/KCNJ6/CATSPERG/FXYD1/GRIN2A/FZD8/CACNB4/GJC2/KCNK2/CACNG2/DLG1/DLG2/GRID2/IL2RB/EBI3/EPS8/NEO1/NOS1AP/KCNAB1/LIN7A/GRIK1/GRIK2/GRIK4/IRS1/PRKCA/GNAQ/KRT8/CNTNAP2/INSR/SLC7A5/NOX5/PGM5/SDCBP/SGCG/SGCE/SGCD/SHANK2/CACNA2D1/KCNQ4/KCNQ2/KCNQ1/CDH13/EGFR/CDH1/CDH3/CDH2/CDH4/CDH7/CDH6/RAMP3/NLGN1/SLC6A3/IL12RB1/GRM1/IL13R…	109
intronic_proximal	GO:0043195	terminal bouton	14/2350	44/11816	0.0415533	0.504576	0.486611	AP3D1/CCK/NTSR1/NTRK2/SNCA/CNGB1/OPHN1/GRIK2/USH2A/SYNJ1/UNC13A/TNN/PRSS12/PTPRN2	14
intronic_proximal	GO:0098686	hippocampal mossy fiber to CA3 synapse	10/2350	29/11816	0.0474224	0.56574	0.545598	PRKAR1B/CACNG2/GRIK2/GRIK4/ADCY1/SH3GL2/ADCY8/CTNNA2/RAPGEF4/SLC30A3	10
intronic_proximal	GO:0019707	protein-cysteine S-acyltransferase activity	7/2237	12/11509	0.00327389	0.574407	0.574407	ZDHHC14/ZDHHC7/ZDHHC3/ZDHHC4/ZDHHC6/GOLGA7/GLUL	7
intronic_proximal	GO:0045503	dynein light chain binding	8/2237	15/11509	0.00349508	0.574407	0.574407	WDR78/DNAI1/DNAI2/DYNC1I2/DNAH6/DNAH9/DNAH17/GLUL	8
intronic_proximal	GO:0022803	passive transmembrane transporter activity	81/2237	326/11509	0.00879717	0.574407	0.574407	SHROOM2/IL1RAPL1/SCN11A/TMC6/AQP8/CACNA1I/CACNA1C/KCNK10/VDAC3/KCNJ6/PIEZO2/PIEZO1/FXYD1/GRIN2A/ITPR2/CACNB4/GJC2/P2RX2/P2RX7/KCNK2/FAM155A/CACNG2/ANO2/CNGB1/GRID2/TRPV4/TPCN1/KCNAB1/GRIK1/GRIK2/GRIK4/PKD2L1/ANXA2/KCNK3/KCNN3/KCNJ12/NOX5/ASIC2/BEST1/CACNA2D1/TMEM38B/KCNQ4/KCNQ2/KCNQ1/TRPC1/GABRG3/GABRG2/ANO1/CLIC5/SCNN1B/BCL2/CACNA2D2/CLIC2/GABRR1/KCNB2/KCNB1/RASA3/GPM6A/CACNA1D/SCN8A/KCNA10/SLC2…	81
intronic_proximal	GO:0005516	calmodulin binding	46/2237	170/11509	0.00931527	0.574407	0.574407	CAMK4/GAP43/SNTB1/CACNA1C/MYO1F/MYO1E/MYO1B/MYO10/CAMK1D/UBR4/CAMK2G/CAMSAP1/TRPV4/PPP3CA/ADD1/SPTBN1/KCNN3/SLC8A1/MYO7A/KCNQ4/KCNQ2/KCNQ1/MYH10/MYH11/MYH14/EGFR/PDE1C/MYO9B/CALD1/ADCY1/PLCB1/STRN3/SNTB2/ATP2B2/UNC13A/DAPK2/DAPK1/NOS1/ADCY8/PHKB/MYLK/TRPM4/MKNK2/MAP2/RYR1/RYR2	46
intronic_proximal	GO:0005088	Ras guanyl-nucleotide exchange factor activity	28/2237	97/11509	0.0159638	0.682369	0.682369	EPS8L1/TRIO/DENND6B/AKAP13/SOS2/KALRN/DENND1B/MCF2L/EPS8/MCF2/TIAM2/ARHGEF2/DENND2A/ITSN1/ARHGEF10/ARHGEF3/FGD2/DOCK1/RALGPS1/ARHGEF38/RIN2/VAV1/VAV2/RAPGEF4/RAPGEF1/RAPGEF2/NET1/DENND5B	28
intronic_proximal	GO:0060589	nucleoside-triphosphatase regulator activity	62/2237	253/11509	0.0262076	0.835605	0.835605	ARHGAP44/RGS20/RGS3/ARHGAP32/RAP1GAP2/ASAP1/RGS6/RGS7/ARHGAP22/ARHGAP24/ARHGAP6/ARHGAP12/ARHGAP19/TBC1D2B/TBCD/STXBP5L/OPHN1/TBC1D30/LLGL2/TIAM2/GNAQ/RABEP1/HSPBP1/AGFG2/BRSK2/SIL1/TBC1D19/DGKI/NF1/TSC1/RABGAP1L/STARD13/RANBP1/AGAP1/MYO9B/TBC1D22A/CHN2/DOCK1/DOCK4/PLCB1/TBC1D9/TBC1D1/TBC1D2/TBC1D5/RIN2/RASA1/RASA2/RASA3/PDE6D/RAP1GDS1/RASAL2/ATP1B3/SIPA1L3/DOCK5/ARAP3/ARAP2/RAPGEF2/FAM13A/SEC23A/…	62
intronic_proximal	GO:0004691	cAMP-dependent protein kinase activity	5/2237	10/11509	0.0291567	0.835605	0.835605	PRKG1/PRKG2/AKAP13/PRKACA/PRKX	5
intronic_proximal	GO:0032947	protein-containing complex scaffold activity	8/2237	22/11509	0.0482658	0.991379	0.991379	AKAP13/GRIP2/SHANK2/DLG5/G3BP2/MAGI2/MAPK8IP2/MAPK8IP3	8
intronic_distal	GO:0008038	neuron recognition	21/2915	38/11512	7.78562e-05	0.225472	0.225472	GAP43/PCDH12/APP/ARHGAP35/NDN/PALLD/CNTNAP2/NRCAM/ROBO1/ROBO3/SEMA5A/EPHB2/EPHA4/EPHA3/SEMA3A/DSCAM/TNN/OPCML/TNFRSF21/CNTN6/NCAM2	21
intronic_distal	GO:0050808	synapse organization	110/2915	326/11512	0.000352037	0.304208	0.304208	GAP43/SDK2/COL4A1/ITGAM/SPARC/APP/NRXN2/NRXN1/CTBP2/SYNDIG1/NTRK3/C3/IL1RAP/SYBU/NTRK2/ARHGAP22/DVL1/TSC1/MUSK/CACNB4/KALRN/P2RX2/CACNG2/DLG2/IGF1R/GRM5/CUX2/RHOA/GRID2/FRMPD4/ERC2/NOS1AP/NLGN4X/CLSTN3/NFATC4/FARP1/PTK2/ERBB4/IGSF9B/CDH8/RELN/CDH1/IL10/INSR/DISC1/ZMYND8/NRCAM/ASIC2/BAIAP2/CAST/GABRG2/ADAM10/DGKB/SHANK2/SEMA4D/NTNG1/LRP8/OPHN1/NTN1/SPTBN2/NRP2/SEZ6L/CDH2/WNT7A/CNTN5/SNCA/PCLO/PDLI…	110
intronic_distal	GO:0099172	presynapse organization	18/2915	34/11512	0.000510626	0.328616	0.328616	APP/NRXN1/NTRK3/IL1RAP/DVL1/NLGN4X/CLSTN3/WNT7A/CNTN5/SNCA/IL1RAPL1/IL1RAPL2/LRFN3/PTPRD/NLGN1/CEL/GPC4/LRP4	18
intronic_distal	GO:0099173	postsynapse organization	50/2915	136/11512	0.0019465	0.663185	0.663185	GAP43/NRXN2/NRXN1/NTRK3/IL1RAP/ARHGAP22/DVL1/MUSK/KALRN/DLG2/IGF1R/CUX2/GRID2/FRMPD4/NOS1AP/NLGN4X/RELN/INSR/ZMYND8/NRCAM/BAIAP2/ADAM10/DGKB/SHANK2/LRP8/OPHN1/SPTBN2/NRP2/CDH2/WNT7A/PDLIM5/EPHB2/CTNND2/IL1RAPL1/WASF2/ARHGAP44/FCGR2B/EPHA4/PTPRS/PTPRD/NLGN1/ACTR2/CEL/MAGI2/DOCK10/GPHN/EFNA1/LRP4/DNM3/COLQ	50
intronic_distal	GO:0035176	social behavior	20/2915	45/11512	0.0040217	0.89591	0.89591	GRP/NRXN3/NRXN2/NRXN1/DRD3/DVL1/PCM1/KALRN/VPS13A/NLGN4X/CNTNAP2/SHANK2/ATXN1/SLC6A4/CLN8/DRD4/GAD1/MTOR/CIC/BBS4	20
intronic_distal	GO:0016358	dendrite development	67/2915	199/11512	0.00490085	0.934508	0.934508	APP/PRKG1/EZH2/COBL/ASAP1/CAMK1D/DVL1/GSK3B/ANKRD27/KALRN/KIAA0319/CUX1/CUX2/RHOA/NFATC4/FARP1/RELN/DISC1/ZMYND8/GRIP1/TRAK2/DCLK1/BAIAP2/ADAM10/SHANK2/NEDD4L/SEMA4D/LRP8/SRGAP2/NTN1/DAB1/PAK2/WNT7A/PHACTR1/PDLIM5/EPHB2/CTNND2/IL1RAPL1/ARHGAP44/HECW1/EPHA4/SEMA3A/BCL11A/DSCAM/PTPRS/PTPRD/STK11/ALK/NLGN1/ACTR2/PSEN1/MTOR/ITSN1/PPP3CA/CTNNA2/CARM1/CRTC1/TNIK/DOCK10/EFNA1/MAP2/MINK1/LRP4/DCC/DNM3/PR…	67
intronic_distal	GO:0042391	regulation of membrane potential	109/2915	348/11512	0.00613558	0.934508	0.934508	SCN11A/ABAT/GLRA2/GLRA1/ZMPSTE24/APP/NRXN1/PINK1/DCN/CACNA1I/CACNA1A/CACNA1B/CACNA1C/CACNA1D/DMD/NTSR1/NTRK3/PIEZO2/NTRK2/DVL1/GSK3B/GRIN2A/CACNB4/CACNA1E/P2RX2/P2RX5/P2RX4/KCNK1/CACNG2/WWP2/AKAP6/GABRG3/GRM5/CUX2/RIMS2/GRID2/NOS1AP/NLGN4X/SLC1A6/SCN7A/GRIK2/GRIK3/SCN2A/PRKCZ/IGSF9B/GNAQ/RELN/ZMYND8/NRCAM/KCNK3/ASIC2/BAIAP2/ATP1B1/SLC8A1/GABRG2/KCND3/DGKI/KCNJ5/SHANK2/NEDD4L/KCNQ3/KCNK10/KCNQ1/MY…	109
intronic_distal	GO:0019226	transmission of nerve impulse	26/2915	65/11512	0.00646366	0.934508	0.934508	MAG/CHRM5/SCN11A/GLRA1/CACNA1I/NTRK3/NTRK2/P2RX4/CACNG2/SCN7A/GRIK2/SCN2A/CNTNAP2/SPTBN4/NRCAM/MYH14/GPR35/KCNMB2/FGF12/TNR/NFASC/CLCN1/JAM3/SCN8A/KCND2/CACNG3	26
intronic_distal	GO:0032793	positive regulation of CREB transcription factor activity	9/2915	16/11512	0.00812762	0.960718	0.960718	CAMK1D/RELN/LRP8/ADCY1/EPHA5/ADCY8/CRTC1/CRTC3/PRKD1	9
intronic_distal	GO:0021987	cerebral cortex development	37/2915	102/11512	0.0089685	0.977083	0.977083	BCL2A1/SLIT2/CDON/PAX5/PAX6/NTRK2/GSK3B/TSC1/TACC2/LHX2/RHOA/SYNE2/RELN/TRAPPC9/CNTNAP2/DISC1/ROBO1/LRP8/NF1/SRGAP2/MBOAT7/EGFR/NRP2/DAB1/CDH2/PHACTR1/PLCB1/CCDC85C/FGF13/SEMA3A/PTPRS/CTNNB1/TRA2B/PSEN1/LRP1/GLI3/BBS4	37
intronic_distal	GO:0051963	regulation of synapse assembly	29/2915	76/11512	0.00899882	0.977083	0.977083	GAP43/APP/NRXN1/SYNDIG1/NTRK3/IL1RAP/NTRK2/MUSK/CUX2/GRID2/CLSTN3/PTK2/ASIC2/SEMA4D/NTN1/WNT7A/SNCA/PDLIM5/EPHB2/IL1RAPL1/IL1RAPL2/LRFN3/PTPRS/PTPRD/NLGN1/GPC4/CLSTN2/THBS2/COLQ	29
intronic_distal	GO:0034330	cell junction organization	80/2915	250/11512	0.00978433	0.977083	0.977083	CLDN3/IQSEC1/SDK2/CDH20/CDH22/CSF1R/VCL/PERP/ARHGAP6/LAMA3/TSC1/TEK/PRKACA/DST/RAP1A/RHOA/PRTN3/NLGN4X/FN1/PTK2/PRKCH/PARD6B/TRPV4/CDH8/EPB41L3/CDH1/CDH5/LIMCH1/NR1H4/FERMT2/ACTN4/MYO9A/PDPK1/APOD/OPHN1/CDH13/LSR/ANK2/ARHGEF7/CBFB/CDH3/CDH2/CDH4/CDH7/CDH6/GJC1/TGFB2/ROCK2/CXADR/LIM2/LAMC1/CTNND2/CORO1C/BCL2/EPHA3/EPHA2/GRHL2/PTPRO/PTPRJ/GPM6B/TBCD/NFASC/LAMA5/ARVCF/CTNNB1/ITGB4/PARD3/PKP3/TESK2/R…	80
intronic_distal	GO:0050803	regulation of synapse structure or activity	59/2915	177/11512	0.00995819	0.977591	0.977591	GAP43/SPARC/APP/NRXN1/SYNDIG1/NTRK3/IL1RAP/SYBU/NTRK2/ARHGAP22/MUSK/KALRN/CUX2/RHOA/GRID2/FRMPD4/CLSTN3/NFATC4/PTK2/CDH8/RELN/IL10/DISC1/ZMYND8/NRCAM/DNM2/ASIC2/BAIAP2/ADAM10/DGKB/SEMA4D/LRP8/NTN1/NRP2/CDH2/WNT7A/SNCA/PDLIM5/EPHB2/IL1RAPL1/IL1RAPL2/ARHGAP44/LRFN3/FCGR2B/EPHA4/PTPRS/PTPRD/PTPRO/NLGN1/ACTR2/ITSN1/GPC4/CTNNA2/CLSTN2/EFNA1/LRP4/DNM3/THBS2/COLQ	59
intronic_distal	GO:0031646	positive regulation of neurological system process	21/2915	53/11512	0.0152941	1	1	MAG/ABAT/NRXN1/NTSR1/DVL1/CUX2/RIMS2/PRKCZ/IGSF9B/RELN/BAIAP2/SHANK2/WNT7A/TENM4/UNC13B/TNR/NLGN1/PARD3/SLC25A12/MTOR/OPRL1	21
intronic_distal	GO:0097485	neuron projection guidance	72/2915	227/11512	0.0169087	1	1	PIK3CD/EVL/GAP43/TUBB2B/SLIT2/APP/NRXN3/NRXN1/CSF1R/TRIO/ARHGAP35/PTPN11/PAX6/DVL1/CRMP1/SIAH1/ALCAM/LHX2/CXCL12/SPTB/SLIT3/ETV1/PTK2/SEMA6D/PRKCQ/SHC3/RELN/PALLD/SPTBN4/NRCAM/ROBO1/ROBO3/SEMA4D/NTNG1/PLXNA2/OPHN1/NTN1/SPTBN2/NRP2/DAB1/CDH4/SEMA5A/CHN1/EPHB2/EPHA5/EPHA4/EPHA3/EPHA2/SEMA3A/SEMA3E/BCL11B/DSCAM/TNR/PTPRO/APBB2/GRB10/NFASC/PLXNC1/LAMA2/EXT1/FOXD1/PTPRM/CNTN6/EFNA1/LRP1/PLXNA1/RAP1GAP…	72
intronic_distal	GO:0097120	receptor localization to synapse	17/2915	42/11512	0.0221045	1	1	IQSEC2/CACNG2/DLG2/RAP1A/PRKCZ/RELN/GRIP1/GRIP2/ANKS1B/ADAM10/CEP112/ARHGAP44/NLGN1/RAB11A/GPC4/CACNG3/GPHN	17
intronic_distal	GO:0099072	regulation of postsynaptic membrane neurotransmitter receptor levels	20/2915	52/11512	0.0249007	1	1	DRD3/IQSEC2/CACNG2/DLG2/RAP1A/EPS8/PRKCZ/GRIP1/GRIP2/DNM2/ADAM10/OPHN1/ARHGAP44/DRD4/RAB11A/GPC4/CACNG3/GPHN/NUMB/DNM3	20
intronic_distal	GO:0099177	regulation of trans-synaptic signaling	110/2915	370/11512	0.0288161	1	1	SLC24A2/HRH1/TUBB2B/CALB2/PRKAR1B/ABAT/APP/NRXN1/PINK1/MCTP1/NTF3/DRD3/IQSEC2/CPLX2/CACNA1A/CACNA1B/CACNA1D/NTSR1/SYBU/NTRK2/DVL1/GSK3B/GRIN2A/PRKACA/NCS1/CACNG2/GRM8/GRM4/GRM5/GRM7/GRM2/CUX2/RAP1A/RIMS2/GRID2/NLGN4X/CLSTN3/STXBP5L/NFATC4/STXBP1/GRIK2/GRIK3/PRKCB/PRKCE/PRKCG/PRKCZ/IGSF9B/CASK/RELN/CDH1/DISC1/ZMYND8/BAIAP2/SORCS3/DGKI/DGKB/SHANK2/JPH3/NTNG1/LRP8/NF1/OPHN1/EGFR/CDH2/WNT7A/CYP46A1/S…	110
intronic_distal	GO:0051283	negative regulation of sequestering of calcium ion	35/2915	103/11512	0.0303844	1	1	PLCH1/CLIC2/F2RL3/ATG5/CACNA1C/DMD/NTSR1/PLCE1/ITPR2/ITPR1/PRKACA/AKAP6/TPCN1/PLCG2/PRKCE/GSTM2/LYN/SLC8A1/PDPK1/JPH3/ANK2/SNCA/CASQ2/PLCB1/PLCB2/PLCB3/HTR2C/RASA3/NOS1/IBTK/TRDN/TRPM2/PDE4D/RYR1/RYR2	35
intronic_distal	GO:1900181	negative regulation of protein localization to nucleus	10/2915	22/11512	0.0319689	1	1	CHP1/GSK3B/ANGPT1/DCLK1/FERMT1/APOD/NF1/MDFIC/MFHAS1/DCLK2	10
intronic_distal	GO:0050806	positive regulation of synaptic transmission	48/2915	149/11512	0.0343085	1	1	SLC24A2/CALB2/ABAT/APP/NRXN1/PINK1/CACNA1D/NTSR1/NTRK2/DVL1/GSK3B/GRIN2A/CACNG2/CUX2/RIMS2/CLSTN3/NFATC4/STXBP1/GRIK2/PRKCE/PRKCZ/IGSF9B/RELN/BAIAP2/SHANK2/NF1/EGFR/WNT7A/CYP46A1/SNCA/CRHR2/ADCY1/EPHB2/DRD4/EPHA4/UNC13B/UNC13A/TNR/SERPINE2/SCGN/LAMA2/NLGN1/ADCY8/CACNG3/CRTC1/CLSTN2/GLUL/RAB3B	48
intronic_distal	GO:0051282	regulation of sequestering of calcium ion	35/2915	104/11512	0.0349525	1	1	PLCH1/CLIC2/F2RL3/ATG5/CACNA1C/DMD/NTSR1/PLCE1/ITPR2/ITPR1/PRKACA/AKAP6/TPCN1/PLCG2/PRKCE/GSTM2/LYN/SLC8A1/PDPK1/JPH3/ANK2/SNCA/CASQ2/PLCB1/PLCB2/PLCB3/HTR2C/RASA3/NOS1/IBTK/TRDN/TRPM2/PDE4D/RYR1/RYR2	35
intronic_distal	GO:0051284	positive regulation of sequestering of calcium ion	6/2915	11/11512	0.0363649	1	1	CLIC2/NTSR1/GSTM2/CASQ2/TRDN/RYR2	6
intronic_distal	GO:0031589	cell-substrate adhesion	91/2915	304/11512	0.0370263	1	1	ITGA1/NID2/EDA/HSPG2/MUC4/ITGBL1/FGA/MMRN1/RAC3/VCL/COL5A3/TECTA/ARHGAP6/DDR2/ADAMTS12/PRKX/GCNT2/GSK3B/ITGB2/TSC1/TEK/RHOA/FN1/DOCK5/ANGPT1/PTK2/PRKCE/PRKCZ/FBLN1/CASK/DISC1/LIMCH1/DNM2/FERMT2/FERMT1/ACTN4/PDPK1/EDIL3/APOD/NF1/CDH13/SRGAP2/NEDD9/EMID1/FBLN5/ARHGEF7/ADAMTS9/MKLN1/LAMB4/CD44/MERTK/ROCK2/DOCK1/RREB1/LAMC1/COL13A1/CORO1C/BCL2/EPHA3/PARVB/SEMA3E/TNN/RASA1/PTPRO/PTPRJ/GPM6B/CASS4/TBCD…	91
intronic_distal	GO:0044091	membrane biogenesis	14/2915	35/11512	0.0399372	1	1	CLIP3/NRXN2/NRXN1/NLGN4X/RFTN1/CDH2/STX2/EPHB2/IL1RAPL1/PTPRD/NLGN1/CEL/MAGI2/LRP4	14
intronic_distal	GO:0008356	asymmetric cell division	7/2915	14/11512	0.0407503	1	1	PAX6/ARHGEF2/FGF13/PARD3/ACTR2/ZBTB16/SOX5	7
intronic_distal	GO:0010523	negative regulation of calcium ion transport into cytosol	7/2915	14/11512	0.0407503	1	1	CLIC2/NTSR1/GSTM2/CASQ2/BCL2/NOS1/TRDN	7
intronic_distal	GO:0003179	heart valve morphogenesis	17/2915	45/11512	0.0437833	1	1	SLIT2/SLIT3/NFATC1/ACVR1/ROBO1/OLFM1/ELN/HEY1/ADAMTS9/TGFB2/TGFBR2/ROCK2/RB1/NOS3/MTOR/NOTCH2/EFNA1	17
intronic_distal	GO:0007613	memory	33/2915	99/11512	0.0451446	1	1	CAMK4/SLC24A2/HRH1/NTF3/PJA2/CEBPB/GRIN2A/MUSK/KALRN/CUX2/NFATC4/SCN2A/PRKCZ/RELN/INSR/SORCS3/JPH3/SGK1/KCNK10/ATXN1/SLC6A4/ADCY1/PLCB1/FGF13/RIN1/GRIA1/ADCY8/PSEN1/MTOR/CRTC1/MAPT/ITGA8/CIC	33
intronic_distal	GO:0097060	synaptic membrane	124/3036	350/11816	2.66431e-05	0.0183038	0.0175845	CHRM5/CALB2/CADPS2/GLRA2/GLRA1/NRXN1/DRD3/SYNDIG1/CACNA1C/CACNA1D/PSD3/DMD/PJA2/NTRK3/KCNJ9/GRIN2A/MUSK/NCS1/CACNG2/DLG2/GABRG3/GRM8/GRM4/GRM5/GRM7/GRM2/RIMS2/GRID2/ERC1/ERC2/NLGN4X/CLSTN3/SLC1A6/LRRTM4/STXBP1/GRIK2/GRIK3/SCN2A/PRKCG/ERBB4/ATP2B1/RPH3A/IGSF9B/CDH8/CASK/DISC1/NRCAM/GRIP1/GRIP2/DNM2/KIAA1107/BAIAP2/SORCS3/SLC8A1/ANKS1B/GABRG2/ADAM10/KCND3/DGKI/SHANK2/PDE2A/NTNG1/SRGAP2/GABRR1/NRP2/…	124
intronic_distal	GO:0045211	postsynaptic membrane	92/3036	256/11816	0.000157905	0.0217959	0.0209393	CHRM5/CADPS2/GLRA2/GLRA1/DRD3/SYNDIG1/CACNA1C/PSD3/DMD/PJA2/NTRK3/GRIN2A/MUSK/NCS1/CACNG2/DLG2/GABRG3/GRM5/GRM7/GRM2/GRID2/NLGN4X/CLSTN3/LRRTM4/GRIK2/GRIK3/ERBB4/RPH3A/IGSF9B/DISC1/NRCAM/GRIP1/GRIP2/DNM2/SORCS3/SLC8A1/ANKS1B/GABRG2/ADAM10/KCND3/DGKI/SHANK2/SRGAP2/GABRR1/NRP2/ANK1/ANK2/CDH2/CNTN1/CHRM3/SLC6A3/SLC6A4/ADCY1/PDLIM5/EPHB2/COL13A1/IL1RAPL1/LRFN3/ATP2B2/EPHA4/SYNE1/KCNB1/PTPRS/PTPRO/GAB…	92
intronic_distal	GO:0032279	asymmetric synapse	96/3036	271/11816	0.000209099	0.0217959	0.0209393	GAP43/DRD3/SYNDIG1/CACNA1C/PSD3/PJA2/NTRK2/DVL1/TSC1/GRIN2A/ITPR1/NCS1/P2RX4/CACNG2/CAP2/DLG2/GRM5/GRM7/GRID2/FRMPD4/EPS8/NLGN4X/KCNAB2/CLSTN3/GRIK2/PRKCG/PRKCZ/ERBB4/IGSF9B/ARHGEF2/EPB41L3/DISC1/NRCAM/LYN/GRIP2/DCLK1/DNM2/BAIAP2/SORCS3/ANKS1B/ADAM10/DGKI/SHANK2/PDPK1/LRP8/RHEB/SRGAP2/MAP4/DAB1/CDH2/PAK2/PLEKHA5/CHRM3/PCLO/ADCY1/PDLIM5/PLCB4/CTNND2/SH3GL1/SH3GL3/ARHGAP44/LRFN3/ATP2B2/EPHA4/BCL11A…	96
intronic_distal	GO:0099572	postsynaptic specialization	101/3036	288/11816	0.000222084	0.0217959	0.0209393	GAP43/GLRA1/DRD3/SYNDIG1/CACNA1C/PSD3/DLGAP4/PJA2/NTRK2/DVL1/TSC1/GRIN2A/ITPR1/NCS1/P2RX4/CACNG2/CAP2/DLG2/GRM5/GRID2/FRMPD4/EPS8/NLGN4X/KCNAB2/CLSTN3/GRIK2/PRKCG/PRKCZ/ERBB4/IGSF9B/ARHGEF2/EPB41L3/DISC1/NRCAM/LYN/GRIP2/DCLK1/DNM2/BAIAP2/SORCS3/ANKS1B/ADAM10/KCND3/DGKI/SHANK2/PDPK1/LRP8/RHEB/SRGAP2/MAP4/DAB1/CDH2/PAK2/PLEKHA5/CHRM3/PCLO/ADCY1/PDLIM5/PLCB4/CTNND2/SH3GL1/SH3GL3/YES1/ARHGAP44/LRFN3/…	101
intronic_distal	GO:0014069	postsynaptic density	94/3036	267/11816	0.00030961	0.0221825	0.0213107	GAP43/DRD3/SYNDIG1/CACNA1C/PSD3/PJA2/NTRK2/DVL1/TSC1/GRIN2A/ITPR1/NCS1/P2RX4/CACNG2/CAP2/DLG2/GRM5/GRID2/FRMPD4/EPS8/NLGN4X/KCNAB2/CLSTN3/GRIK2/PRKCG/PRKCZ/ERBB4/IGSF9B/ARHGEF2/EPB41L3/DISC1/NRCAM/LYN/GRIP2/DCLK1/DNM2/BAIAP2/SORCS3/ANKS1B/ADAM10/DGKI/SHANK2/PDPK1/LRP8/RHEB/SRGAP2/MAP4/DAB1/CDH2/PAK2/PLEKHA5/CHRM3/PCLO/ADCY1/PDLIM5/PLCB4/CTNND2/SH3GL1/SH3GL3/ARHGAP44/LRFN3/ATP2B2/EPHA4/BCL11A/PTPR…	94
intronic_distal	GO:0098793	presynapse	135/3036	411/11816	0.000586764	0.0366461	0.0352058	CALB2/CADPS2/GLRA1/APP/NRXN2/NRXN1/CTBP2/MCTP1/NTF3/SYNDIG1/CPLX2/CADPS/CACNA1B/CACNA1D/NTSR1/KCNJ9/NTRK2/DVL1/GRIN2A/NCS1/P2RX4/GRM8/GRM4/GRM7/GRM2/SLC18A2/AMPH/RIMS2/ERC1/ERC2/NLGN4X/KCNAB2/SLC1A6/PPP3CC/SLC2A8/SCAMP5/STXBP1/GRIK2/GRIK3/SCN2A/PRKCB/PRKCG/CNGB1/ERBB4/ATP2B1/RPH3A/VPS45/CDH8/CASK/STX16/DISC1/DNM2/KIAA1107/BAIAP2/ADAM10/DGKI/PDE2A/NTNG1/SLC29A2/NF1/OPHN1/SPTBN2/CDH2/WNT7A/CNTN1/CN…	135
intronic_distal	GO:0099060	integral component of postsynaptic specialization membrane	24/3036	55/11816	0.00284197	0.132078	0.126887	GLRA1/DRD3/GRIN2A/CACNG2/GRID2/CLSTN3/ERBB4/NRCAM/SORCS3/KCND3/CDH2/CHRM3/ADCY1/LRFN3/PTPRS/PTPRO/NLGN1/GRIA1/GABRA1/KCND2/CACNG3/CLSTN2/GABRB2/DCC	24
intronic_distal	GO:0042734	presynaptic membrane	51/3036	140/11816	0.00307604	0.132078	0.126887	CADPS2/GLRA1/NRXN1/CACNA1D/KCNJ9/GRIN2A/GRM8/GRM4/GRM7/GRM2/RIMS2/ERC1/ERC2/SLC1A6/STXBP1/GRIK2/GRIK3/SCN2A/ERBB4/ATP2B1/CASK/KIAA1107/DGKI/PDE2A/NTNG1/CDH2/CNTN1/CNTN5/STX2/CHRM3/SLC6A3/SLC6A4/EPHB2/LRFN3/EPHA4/GAD2/UNC13B/UNC13A/PTPRS/SLC6A2/HTR3A/KCNC1/KCNC2/OPRM1/CTNNB1/ADCY8/PSEN1/HIP1/GPC4/CTNNA2/CNTN6	51
intronic_distal	GO:0099091	postsynaptic specialization, intracellular component	11/3036	20/11816	0.00491944	0.158912	0.152667	ARHGEF2/LYN/DNM2/BAIAP2/SH3GL1/SH3GL3/YES1/CTNNB1/ABR/CTNNA2/TNIK	11
intronic_distal	GO:0098948	intrinsic component of postsynaptic specialization membrane	24/3036	57/11816	0.00496441	0.158912	0.152667	GLRA1/DRD3/GRIN2A/CACNG2/GRID2/CLSTN3/ERBB4/NRCAM/SORCS3/KCND3/CDH2/CHRM3/ADCY1/LRFN3/PTPRS/PTPRO/NLGN1/GRIA1/GABRA1/KCND2/CACNG3/CLSTN2/GABRB2/DCC	24
intronic_distal	GO:1902495	transmembrane transporter complex	81/3036	244/11816	0.00497666	0.158912	0.152667	KCNIP1/SCN11A/GLRA2/GLRA1/CLIC2/CACNA1I/CACNA1A/CACNA1B/CACNA1C/CACNA1D/CATSPERG/CATSPERB/FXYD2/GRIN2A/CACNB4/CACNA1E/PRKACA/KCNK1/CACNG2/DLG2/AKAP6/GABRG3/ANO2/GRID2/EPS8/NOS1AP/KCNAB2/SCN7A/GRIK2/GRIK3/SCN2A/PKD2L1/KCNB2/CNGB1/CNGB3/CNTNAP2/DPP6/ATP1B1/GABRG2/KCND3/KCNJ5/SHANK2/KCNQ4/KCNQ3/KCNQ1/GABRR1/CLIC5/TRPC7/TRPC4/ANO1/CASQ2/SCNN1B/KCNA4/CACNA2D2/KCNMB2/KCNB1/KCNMA1/HTR3B/HTR3A/KCNC1/KCNC…	81
intronic_distal	GO:0098688	parallel fiber to Purkinje cell synapse	9/3036	15/11816	0.00508889	0.158912	0.152667	CALB2/CADPS2/KCNJ9/GRID2/SPTBN2/PLCB4/GRIA3/CTNNA2/CNTN6	9
intronic_distal	GO:0098797	plasma membrane protein complex	145/3036	469/11816	0.00543996	0.162489	0.156103	ITGA9/ITGA1/EVC/KCNIP1/ITGAM/SNTB2/SNTB1/SCN11A/HMGB1/CDH20/HSPG2/CDH22/FAF1/IL10RB/ITGBL1/IGF1/AP2A2/CALCR/CACNA1I/CACNA1A/CACNA1B/CACNA1C/CACNA1D/DMD/C9/C7/C5/CATSPERG/CATSPERB/FXYD2/ITGB2/GRIN2A/FZD8/CACNB4/GJC2/CACNA1E/KCNK1/CACNG2/ALCAM/DLG2/IGF1R/GRID2/IL2RA/IL2RB/EPS8/NOS1AP/KCNAB2/SCN7A/FADD/CFLAR/GRIK2/GRIK3/SCN2A/KCNB2/SYK/GNAQ/GNAL/ACVR1/KRT8/CDH8/CDH1/CDH5/CNTNAP2/INSR/DPP6/LYN/SLC7A5…	145
intronic_distal	GO:0099146	intrinsic component of postsynaptic density membrane	17/3036	37/11816	0.00603735	0.172819	0.166027	DRD3/GRIN2A/CACNG2/GRID2/CLSTN3/ERBB4/NRCAM/SORCS3/CHRM3/ADCY1/LRFN3/PTPRS/PTPRO/GRIA1/CACNG3/CLSTN2/DCC	17
intronic_distal	GO:0044420	extracellular matrix component	20/3036	46/11816	0.0064935	0.177962	0.170968	THSD4/COL4A4/COL4A1/COL5A3/LAMA3/COL14A1/PTPRZ1/FBLN1/ELN/FBLN5/LAMB4/LAMC1/COL4A2/FBN2/TNR/TNC/LAMA5/FBN1/COL5A1/COL8A1	20
intronic_distal	GO:0098831	presynaptic active zone cytoplasmic component	8/3036	13/11816	0.0067351	0.177962	0.170968	CTBP2/RIMS2/ERC2/PCLO/UNC13B/UNC13A/CTNNB1/CTNNA2	8
intronic_distal	GO:0099240	intrinsic component of synaptic membrane	49/3036	139/11816	0.00755642	0.192269	0.184713	GLRA1/NRXN1/DRD3/CACNA1D/NTRK3/KCNJ9/GRIN2A/CACNG2/GABRG3/GRM2/GRID2/CLSTN3/SLC1A6/SCN2A/ERBB4/ATP2B1/NRCAM/SORCS3/SLC8A1/KCND3/NTNG1/NRP2/CDH2/CNTN1/CNTN5/CHRM3/SLC6A3/SLC6A4/ADCY1/EPHB2/LRFN3/EPHA4/PTPRS/PTPRO/HTR3A/KCNC1/OPRM1/NLGN1/GRIA1/ADCY8/GABRA1/PSEN1/KCND2/GPC4/CACNG3/CNTN6/CLSTN2/GABRB2/DCC	49
intronic_distal	GO:0044447	axoneme part	9/3036	16/11816	0.00900105	0.206124	0.198023	WDR78/SPAG16/HYDIN/DNAI2/DNAH7/DNAH2/DNAH9/DNAH17/ARFGEF2	9
intronic_distal	GO:0099634	postsynaptic specialization membrane	30/3036	79/11816	0.0106814	0.236714	0.227411	GLRA1/DRD3/GRIN2A/CACNG2/DLG2/GRM5/GRID2/CLSTN3/ERBB4/NRCAM/SORCS3/KCND3/DGKI/CDH2/CHRM3/ADCY1/LRFN3/ATP2B2/PTPRS/PTPRO/KPNA2/NLGN1/GRIA1/GABRA1/KCND2/CACNG3/CLSTN2/GPHN/GABRB2/DCC	30
intronic_distal	GO:0098936	intrinsic component of postsynaptic membrane	36/3036	100/11816	0.0141587	0.294759	0.283175	GLRA1/DRD3/NTRK3/GRIN2A/CACNG2/GRM2/GRID2/CLSTN3/ERBB4/NRCAM/SORCS3/SLC8A1/KCND3/NRP2/CDH2/CNTN1/CHRM3/SLC6A3/SLC6A4/ADCY1/EPHB2/LRFN3/EPHA4/PTPRS/PTPRO/HTR3A/KCNC1/OPRM1/NLGN1/GRIA1/GABRA1/KCND2/CACNG3/CLSTN2/GABRB2/DCC	36
intronic_distal	GO:0099092	postsynaptic density, intracellular component	9/3036	17/11816	0.0148182	0.299416	0.287648	ARHGEF2/DNM2/BAIAP2/SH3GL1/SH3GL3/CTNNB1/ABR/CTNNA2/TNIK	9
intronic_distal	GO:0043679	axon terminus	36/3036	101/11816	0.0166849	0.3275	0.314629	GLRA1/CPLX2/NTSR1/NTRK2/NCS1/P2RX4/SLC18A2/KCNAB2/GRIK2/GRIK3/PRKCB/PRKCG/CNGB1/CDH8/DGKI/OPHN1/SNCA/CRHR2/CHRM3/USH2A/SYNJ1/EPHA4/GAD1/UNC13B/UNC13A/TNN/NTS/KCNC1/KCNC2/NOS1/PRSS12/ITSN1/ROR1/GLUL/PTPRN2/RGS10	36
intronic_distal	GO:0043197	dendritic spine	49/3036	145/11816	0.0176992	0.33776	0.324485	PALMD/APP/SYNDIG1/NTSR1/ASAP1/NTRK2/DVL1/GRIN2A/PRKACA/P2RX4/RHOA/GRID2/FRMPD4/FARP1/PTK2/ATP2B1/RPH3A/ZMYND8/DNM2/ASIC2/BAIAP2/SLC8A1/ANKS1B/ADAM10/DGKI/SHANK2/OPHN1/SRGAP2/KCNA4/ARHGAP44/FCGR2B/EPHA4/PTPRO/LAMA2/OPRM1/NLGN1/NOS1/GRIA1/USP8/ITSN1/KCND2/PPP3CA/DOCK10/PDE4B/MAPT/DNM3/ITGA8/ARFGEF2/RGS10	49
intronic_distal	GO:0043195	terminal bouton	18/3036	44/11816	0.0193896	0.35094	0.337147	CPLX2/NTSR1/NTRK2/P2RX4/SLC18A2/GRIK2/GRIK3/CNGB1/OPHN1/SNCA/USH2A/SYNJ1/UNC13B/UNC13A/TNN/KCNC2/PRSS12/PTPRN2	18
intronic_distal	GO:0099699	integral component of synaptic membrane	44/3036	129/11816	0.0200866	0.35094	0.337147	GLRA1/NRXN1/DRD3/CACNA1D/NTRK3/KCNJ9/GRIN2A/CACNG2/GABRG3/GRM2/GRID2/CLSTN3/SLC1A6/SCN2A/ERBB4/ATP2B1/NRCAM/SORCS3/SLC8A1/KCND3/NRP2/CDH2/CHRM3/SLC6A3/SLC6A4/ADCY1/EPHB2/LRFN3/EPHA4/PTPRS/PTPRO/HTR3A/KCNC1/OPRM1/NLGN1/GRIA1/ADCY8/GABRA1/PSEN1/KCND2/CACNG3/CLSTN2/GABRB2/DCC	44
intronic_distal	GO:0044306	neuron projection terminus	40/3036	116/11816	0.0215019	0.35094	0.337147	GLRA1/CPLX2/DMD/NTSR1/PTPN9/NTRK2/NCS1/P2RX4/SLC18A2/KCNAB2/GRIK2/GRIK3/PRKCB/PRKCG/CNGB1/CDH8/KIAA1107/BAIAP2/DGKI/OPHN1/SNCA/CRHR2/CHRM3/USH2A/SYNJ1/EPHA4/GAD1/UNC13B/UNC13A/TNN/NTS/KCNC1/KCNC2/NOS1/PRSS12/ITSN1/ROR1/GLUL/PTPRN2/RGS10	40
intronic_distal	GO:0099523	presynaptic cytosol	6/3036	10/11816	0.0225209	0.35094	0.337147	CTBP2/NCS1/PPP3CC/PRKCB/PRKCG/BAIAP2	6
intronic_distal	GO:0016010	dystrophin-associated glycoprotein complex	9/3036	18/11816	0.0229873	0.35094	0.337147	SNTB2/SNTB1/DMD/KRT8/PGM5/SGCG/SGCD/SNTG1/SNTG2	9
intronic_distal	GO:0033267	axon part	96/3036	315/11816	0.0300645	0.421517	0.404951	MAG/GAP43/KIF4A/GLRA1/APP/PINK1/RAC3/RUFY3/CPLX2/SPAST/DYNLL1/KIF1B/NTSR1/COBL/SYBU/NTRK2/DVL1/TSC1/AMFR/GJC2/SPG7/NCS1/P2RX4/DLG2/DST/SLC18A2/ERC2/EPS8/KCNAB2/GRIK2/GRIK3/SCN2A/PRKCB/PRKCG/PRKCZ/CNGB1/TRPV4/CDH8/EPB41L3/PALLD/CNTNAP2/SPTBN4/DISC1/NRCAM/OLFM1/TRAK2/DNM2/MYO9A/AUTS2/DGKI/SHANK2/KCNQ3/OPHN1/MYH14/ARL8B/ANK1/ANK2/SNCA/CRHR2/CHRM3/CXADR/USH2A/SYNJ1/EPHA4/GAD1/STMN3/FGF13/UNC13B/UNC13…	96
intronic_distal	GO:0098839	postsynaptic density membrane	21/3036	56/11816	0.0340235	0.44694	0.429375	DRD3/GRIN2A/CACNG2/DLG2/GRM5/GRID2/CLSTN3/ERBB4/NRCAM/SORCS3/DGKI/CHRM3/ADCY1/LRFN3/ATP2B2/PTPRS/PTPRO/GRIA1/CACNG3/CLSTN2/DCC	21
intronic_distal	GO:0032809	neuronal cell body membrane	10/3036	22/11816	0.0351816	0.44694	0.429375	CD22/KCNB2/ATP2B1/INSR/KCNB1/SLC6A2/KCNC1/KCNC2/ADCY8/KCND2	10
intronic_distal	GO:0044298	cell body membrane	10/3036	22/11816	0.0351816	0.44694	0.429375	CD22/KCNB2/ATP2B1/INSR/KCNB1/SLC6A2/KCNC1/KCNC2/ADCY8/KCND2	10
intronic_distal	GO:0043198	dendritic shaft	12/3036	28/11816	0.0357812	0.44694	0.429375	APP/SYNDIG1/NTSR1/GRM7/ARHGEF2/ZMYND8/BAIAP2/SLC8A1/EPHA4/NLGN1/PSEN1/MAP2	12
intronic_distal	GO:0032420	stereocilium	13/3036	32/11816	0.0460624	0.545601	0.524158	MYO3A/CALB2/VEZT/MYO7A/FSCN2/EPS8/PVALB/PDZD7/USH2A/DOCK4/SLC4A7/ATP8B1/CDC14A	13
intronic_distal	GO:0045503	dynein light chain binding	11/2893	15/11509	0.000120353	0.0416822	0.0414267	WDR78/DYNC1I1/DYNC2H1/DNAI2/DNAH7/DYNC1I2/DNAH2/DNAH6/DNAH9/DNAH17/GLUL	11
intronic_distal	GO:0005516	calmodulin binding	62/2893	170/11509	0.000628186	0.102102	0.101476	CAMK4/IQCB1/MYO3A/GAP43/SNTB2/SNTB1/ARPP21/CACNA1C/MYO7A/MYO1E/MYO1B/MYO10/CAMK1D/CAMK1G/UBR4/INVS/CDK5RAP2/PPP3CC/OBSCN/TRPV4/ATP2B1/CASK/KCNN3/SLC8A1/KCNQ4/KCNQ3/KCNQ1/MYH11/MYH13/MYH14/EGFR/PDE1C/PDE1A/RIT2/MYO9B/CAMSAP1/CALD1/ADCY1/GEM/PLCB1/PLCB3/STRN3/NGFR/ATP2B2/UNC13B/UNC13A/DAPK2/DAPK1/NOS1/NOS3/ADCY8/MYO6/PHKB/PPP3CA/MYLK/TRPM4/MKNK2/MAP2/MBP/RYR1/RYR2/RGS16	62
intronic_distal	GO:0008013	beta-catenin binding	29/2893	70/11509	0.00199853	0.159651	0.158673	SHROOM2/VCL/FOXO1/DVL1/GSK3B/BTRC/CDH1/SALL1/CDH5/GRIP1/DACT1/FOXO3/CDH2/TRPC4/CXADR/TCF7L2/ESR1/CTNND2/PTPRT/PTPRJ/PSEN1/EP300/CTNNA3/RORA/PTPRK/CARM1/NUMB/AJAP1/GLI3	29
intronic_distal	GO:0022803	passive transmembrane transporter activity	105/2893	326/11509	0.00215122	0.159651	0.158673	SCNN1D/SLC24A2/KCNIP1/SHROOM2/SCN11A/GLRA2/GLRA1/TMC6/CLIC2/CACNA1I/CACNA1A/CACNA1B/CACNA1C/CACNA1D/CLCN4/KCNJ9/PIEZO2/GRIN2A/ITPR2/ITPR1/CACNB4/GJC2/CACNA1E/NCS1/P2RX2/P2RX5/P2RX4/KCNK1/FAM155A/CACNG2/KCNJ15/GABRG3/ANO2/GRID2/TPCN1/KCNAB2/SCN7A/GRIK2/GRIK3/SCN2A/PKD2L1/KCNB2/CNGB1/CNGB3/TRPV4/KCNK3/KCNN3/NOX1/ASIC2/GABRG2/KCND3/KCNJ5/PDE2A/JPH3/KCNQ4/KCNQ3/KCNK10/KCNQ1/GABRR1/GJC1/CLIC5/TRPC7/TR…	105
intronic_distal	GO:0005088	Ras guanyl-nucleotide exchange factor activity	36/2893	97/11509	0.00579202	0.250746	0.249209	MCF2L/EPS8L1/TRIO/DENND4A/DENND3/SOS2/KALRN/DENND1B/RAP1A/EPS8/FARP1/OBSCN/SERGEF/RIN3/ARHGEF2/VAV2/ARHGEF10/AKAP13/ARHGEF7/ARHGEF3/DOCK2/DOCK3/DOCK1/RALGPS1/ARHGEF38/ITSN2/RIN2/ARHGEF10L/VAV1/ABR/ITSN1/RAPGEF4/RAPGEF1/PREX2/DENND5B/DENND5A	36
intronic_distal	GO:0051959	dynein light intermediate chain binding	8/2893	16/11509	0.0279108	0.601425	0.597738	DYNLL1/DYNC2H1/DNAH7/DNAH2/DNAH6/DNAH9/DNAH17/BICD2	8
upstream	GO:0016358	dendrite development	36/1125	199/11512	0.00019759	0.389766	0.389766	OPA1/RELN/APP/PAK4/PRKG1/PHACTR1/DCC/ASAP1/CAMK1D/ACSL4/KALRN/KIAA0319/PPP3CA/TIAM1/TNIK/DCLK1/UBE3A/SHANK2/NEDD4/NTN1/DAB1/WNT7A/ARHGAP44/SEMA3A/BCL11A/DSCAM/PTPRD/PDLIM5/ALK/SIPA1L1/NLGN1/CTNNA2/CARM1/CRTC1/MINK1/DNM3	36
upstream	GO:0099173	postsynapse organization	27/1125	136/11512	0.000261828	0.389766	0.389766	OPA1/RELN/ARHGAP22/KALRN/GRID2/FRMPD4/NOS1AP/NLGN4X/DLG2/TIAM1/INSR/SPTBN2/NRXN1/UBE3A/SHANK2/NRP2/WNT7A/ARHGAP44/GPHN/WNT5A/PTPRD/PDLIM5/SIPA1L1/NLGN1/MUSK/MAGI2/DNM3	27
upstream	GO:0051283	negative regulation of sequestering of calcium ion	20/1125	103/11512	0.00207551	0.481216	0.481216	CACNA1C/DMD/NTSR1/ATG5/ITPR2/ITPR3/ITPR1/SNCA/AKAP6/PRKCE/FKBP1A/GSTM2/JPH3/TRPC1/PLCB1/CASQ2/RASA3/DIAPH1/IBTK/PDE4D	20
upstream	GO:0051282	regulation of sequestering of calcium ion	20/1125	104/11512	0.00233949	0.481216	0.481216	CACNA1C/DMD/NTSR1/ATG5/ITPR2/ITPR3/ITPR1/SNCA/AKAP6/PRKCE/FKBP1A/GSTM2/JPH3/TRPC1/PLCB1/CASQ2/RASA3/DIAPH1/IBTK/PDE4D	20
upstream	GO:0050808	synapse organization	48/1125	326/11512	0.00249775	0.481216	0.481216	OPA1/RELN/APP/UTRN/SYBU/ARHGAP22/SNCA/KALRN/GRID2/FRMPD4/ERC2/NOS1AP/NLGN4X/CLSTN2/DLG2/ERBB4/TIAM1/ITGAM/INSR/SPTBN2/NRXN1/UBE3A/ASIC2/SHANK2/NEDD4/NTN1/NRP2/ANK3/WNT7A/ARHGAP44/GPHN/WASF3/WNT5A/UNC13B/DSCAM/TNR/PTPRD/PTPRO/PDLIM5/SIPA1L1/ZC4H2/NLGN1/CTNNA2/MUSK/MAGI2/NRG1/MAPT/DNM3	48
upstream	GO:0032793	positive regulation of CREB transcription factor activity	6/1125	16/11512	0.00290854	0.481216	0.481216	RPS6KA5/RELN/CAMK1D/ADCY8/EPHA5/CRTC1	6
upstream	GO:0007613	memory	19/1125	99/11512	0.00304287	0.481216	0.481216	RELN/GRIN2A/ITPR3/KALRN/KCNK2/PRKCZ/INSR/JPH3/ATXN1/ADCY8/GRIA1/PLCB1/FGF13/MUSK/PJA2/CRTC1/B4GALT2/SGK1/MAPT	19
upstream	GO:0032409	regulation of transporter activity	33/1125	207/11512	0.00326024	0.481216	0.481216	RELN/APP/UTRN/DMD/NTSR1/PPARGC1A/GRIN2A/SNCA/AKAP6/NOS1AP/DLG2/PRKCE/FKBP1A/AHNAK/GSTM2/SCN3B/SHANK2/JPH3/NEDD4/ANK3/GRIA1/DRD4/CASQ2/DRD3/FGF12/CACNA1D/NLGN1/ABCB1/CACNG3/SGK1/PDE4D/MINK1/DNM2	33
upstream	GO:0051208	sequestering of calcium ion	20/1125	107/11512	0.00330676	0.481216	0.481216	CACNA1C/DMD/NTSR1/ATG5/ITPR2/ITPR3/ITPR1/SNCA/AKAP6/PRKCE/FKBP1A/GSTM2/JPH3/TRPC1/PLCB1/CASQ2/RASA3/DIAPH1/IBTK/PDE4D	20
upstream	GO:0035176	social behavior	11/1125	45/11512	0.00331997	0.481216	0.481216	NRXN3/PCM1/KALRN/NLGN4X/GAD1/CNTNAP2/NRXN1/SHANK2/ATXN1/DRD4/DRD3	11
upstream	GO:0050803	regulation of synapse structure or activity	29/1125	177/11512	0.00375631	0.487072	0.487072	OPA1/RELN/APP/SYBU/ARHGAP22/SNCA/KALRN/GRID2/FRMPD4/CLSTN2/TIAM1/NRXN1/UBE3A/ASIC2/NEDD4/NTN1/NRP2/WNT7A/ARHGAP44/WNT5A/PTPRD/PTPRO/PDLIM5/SIPA1L1/NLGN1/CTNNA2/MUSK/DNM3/DNM2	29
upstream	GO:0086065	cell communication involved in cardiac conduction	11/1125	46/11512	0.00398617	0.487072	0.487072	CACNA1C/KCNJ5/GJC1/SCN3B/KCNQ1/SCN5A/JUP/CASQ2/CACNA1D/CTNNA3/PDE4D	11
upstream	GO:0086019	cell-cell signaling involved in cardiac conduction	8/1125	28/11512	0.00424839	0.489996	0.489996	CACNA1C/KCNJ5/GJC1/SCN3B/KCNQ1/SCN5A/CASQ2/CACNA1D	8
upstream	GO:0031646	positive regulation of neurological system process	12/1125	53/11512	0.00434642	0.489996	0.489996	RELN/NTSR1/RIMS2/PRKCZ/NRXN1/SHANK2/WNT7A/WASF3/TENM4/UNC13B/TNR/NLGN1	12
upstream	GO:0061337	cardiac conduction	21/1125	119/11512	0.00534643	0.512003	0.512003	CACNA1C/CACNA1F/KCNIP1/KCNJ5/ITPR2/ITPR3/ITPR1/GJC1/KCNK3/SCN3B/KCNQ1/SCN5A/TRPC1/JUP/CASQ2/CACNA1D/CACNA1S/CTNNA3/CACNG3/PDE4D/CACNA2D3	21
upstream	GO:0042391	regulation of membrane potential	49/1125	348/11512	0.00554998	0.512003	0.512003	GLRA1/RELN/APP/CACNA1I/CACNA1A/CACNA1C/DMD/NTSR1/KCNJ5/GRIN2A/SNCA/GJC1/KCNK2/AKAP6/GRM1/RIMS2/GRID2/NOS1AP/NLGN4X/PPP3CA/PRKCZ/GNAQ/KCNK3/SCN3B/KCNJ10/NRXN1/ASIC2/SHANK2/KCNQ1/MYH14/NEDD4/ANK3/WNT7A/SCN5A/GRIA1/JUP/DRD4/CASQ2/FGF13/FGF12/UNC13B/CACNA1D/NLGN1/BID/CTNNA3/CRTC1/BNIP3L/GABRB1/MAPT	49
upstream	GO:0051961	negative regulation of nervous system development	38/1125	258/11512	0.00662623	0.531341	0.531341	HMG20A/APP/THRB/DCC/RAP1GAP2/ASAP1/PCM1/PRKACB/KIAA0319/PPP3CA/SEMA6D/TRPV4/ERBB4/UBE3A/NF1/NTN1/DAB1/WNT7A/ZNF536/ZHX2/TERT/DRD3/SPOCK1/WNT5A/FGF13/SEMA3A/SEMA3C/BCL11A/TNR/PTPRG/PTPRO/NLGN1/CARM1/BMPR1A/GAK/NRG1/DNM3/GLI3	38
upstream	GO:0030048	actin filament-based movement	21/1125	122/11512	0.00715229	0.564701	0.564701	CACNA1C/DMD/MYO1E/KCNJ5/GJC1/NOS1AP/SCN3B/MYO7A/KCNQ1/MYH14/SCN5A/MYO9B/FNBP1L/JUP/FGF12/SYNE2/TNNT3/CACNA1D/MYO6/CTNNA3/PDE4D	21
upstream	GO:0050806	positive regulation of synaptic transmission	24/1125	149/11512	0.00973929	0.666314	0.666314	CALB2/RELN/APP/NTSR1/GRIN2A/ITPR3/SNCA/RIMS2/MME/CLSTN2/PRKCE/PRKCZ/NRXN1/SHANK2/NF1/WNT7A/ADCY8/DRD4/UNC13B/TNR/CACNA1D/NLGN1/CACNG3/CRTC1	24
upstream	GO:0010522	regulation of calcium ion transport into cytosol	15/1125	83/11512	0.0137547	0.746454	0.746454	CACNA1C/DMD/NTSR1/ATG5/SNCA/AKAP6/PRKCE/FKBP1A/GSTM2/JPH3/RAMP3/TRPC1/CASQ2/DIAPH1/PDE4D	15
upstream	GO:0099172	presynapse organization	8/1125	34/11512	0.0146846	0.7557	0.7557	APP/SNCA/NLGN4X/NRXN1/WNT7A/WNT5A/PTPRD/NLGN1	8
upstream	GO:0060996	dendritic spine development	15/1125	84/11512	0.015281	0.7557	0.7557	OPA1/RELN/PAK4/ASAP1/ACSL4/KALRN/TIAM1/UBE3A/SHANK2/WNT7A/ARHGAP44/PDLIM5/SIPA1L1/NLGN1/DNM3	15
upstream	GO:0021772	olfactory bulb development	6/1125	22/11512	0.0162979	0.7557	0.7557	ERBB4/SALL1/ROBO1/WNT5A/SEMA3A/EXT1	6
upstream	GO:1900181	negative regulation of protein localization to nucleus	6/1125	22/11512	0.0162979	0.7557	0.7557	TRIM29/ANGPT1/MFHAS1/DCLK1/NF1/DCLK2	6
upstream	GO:0002027	regulation of heart rate	15/1125	86/11512	0.0187221	0.814254	0.814254	CACNA1C/DMD/KCNJ5/NOS1AP/SLC1A1/SCN3B/RNLS/KCNQ1/SCN5A/JUP/CASQ2/SEMA3A/CACNA1D/CTNNA3/PDE4D	15
upstream	GO:0044057	regulation of system process	63/1125	499/11512	0.0197275	0.837292	0.837292	GLRA1/RELN/APP/PRKG1/CACNA1C/THRB/CACNA1F/UTRN/KCNIP1/DMD/NTSR1/PPARGC1A/FGA/MGLL/KCNJ5/ITPR2/ITPR3/ITPR1/GJC1/AKAP6/CELF2/GRM1/RIMS2/NOS1AP/NLGN4X/PPP3CA/SLC1A1/PRKCZ/GSTM2/KCNK3/SCN3B/NRXN1/ASIC2/SHANK2/RNLS/KCNQ1/WNT7A/SCN5A/TRPC1/DOCK4/DOCK5/JUP/WASF3/CASQ2/DRD3/TENM4/FGF13/FGF12/UNC13B/KCNB2/SEMA3A/TNR/PTPRO/TNNT3/CACNA1D/CACNA1S/NLGN1/CTNNA3/CACNG3/INHBB/SGK1/PDE4D/CACNA2D3	63
upstream	GO:0021988	olfactory lobe development	6/1125	23/11512	0.020273	0.837292	0.837292	ERBB4/SALL1/ROBO1/WNT5A/SEMA3A/EXT1	6
upstream	GO:0098900	regulation of action potential	9/1125	43/11512	0.0210942	0.837292	0.837292	CACNA1C/NTSR1/NOS1AP/ANK3/SCN5A/JUP/FGF13/FGF12/CTNNA3	9
upstream	GO:0097485	neuron projection guidance	32/1125	227/11512	0.0216551	0.843422	0.843422	PIK3CD/EVL/RPS6KA5/SLIT3/RELN/APP/NRXN3/TRIO/DCC/SEMA6D/SPTBN2/ROBO1/NRXN1/NTN1/NRP2/DAB1/CDH4/WNT5A/EPHA5/EPHA2/SEMA3A/SEMA3C/BCL11B/DSCAM/TNR/PTPRO/APBB2/PLXNC1/EXT1/BMPR1B/GLI2/GLI3	32
upstream	GO:0001964	startle response	6/1125	24/11512	0.0248577	0.892097	0.892097	GLRA1/GRIN2A/GRID2/NRXN1/DRD3/CTNNA2	6
upstream	GO:0010644	cell communication by electrical coupling	6/1125	24/11512	0.0248577	0.892097	0.892097	CACNA1C/GJC2/GJC1/ANK3/CASQ2/PDE4D	6
upstream	GO:0098901	regulation of cardiac muscle cell action potential	6/1125	24/11512	0.0248577	0.892097	0.892097	CACNA1C/NOS1AP/ANK3/JUP/FGF13/CTNNA3	6
upstream	GO:0060560	developmental growth involved in morphogenesis	28/1125	197/11512	0.027479	0.965516	0.965516	BIN3/SLIT3/APP/DCC/RIMS2/SEMA6D/PRKCZ/TIAM1/SALL1/DCLK1/FGF1/NTN1/NRP2/CDH4/ESR1/SH3GL2/WNT5A/FGF13/SEMA3A/SEMA3C/BCL11A/DSCAM/TNR/YAP1/MAGI2/OLFM1/MAPT/DNM2	28
upstream	GO:0036342	post-anal tail morphogenesis	4/1125	13/11512	0.0316122	1	1	TCF15/TP63/WNT5A/EPHA2	4
upstream	GO:0051963	regulation of synapse assembly	13/1125	76/11512	0.0316703	1	1	APP/SNCA/GRID2/CLSTN2/NRXN1/ASIC2/NTN1/WNT7A/WNT5A/PTPRD/PDLIM5/NLGN1/MUSK	13
upstream	GO:0010810	regulation of cell-substrate adhesion	26/1125	186/11512	0.0391009	1	1	UTRN/ARHGAP6/FGA/GCNT2/PEAK1/EMILIN2/RSU1/PRKCE/PRKCZ/CASK/ACVRL1/NF1/CDH13/DOCK5/JUP/SPOCK1/RASA1/PTPRO/GPM6B/CASS4/SKAP1/PLG/MINK1/DNM2/AJAP1/BCAS3	26
upstream	GO:0099590	neurotransmitter receptor internalization	5/1125	21/11512	0.0478106	1	1	DRD4/DRD3/CACNG3/DNM3/DNM2	5
upstream	GO:0044091	membrane biogenesis	7/1125	35/11512	0.0494915	1	1	NLGN4X/ANXA2/NRXN1/ANK3/PTPRD/NLGN1/MAGI2	7
upstream	GO:0032279	asymmetric synapse	45/1162	271/11816	0.000306045	0.038613	0.0375395	CACNA1C/DCC/DLGAP1/RPL23/CAP2/GRIN2A/ITPR1/GRM1/GRM3/GRID2/FRMPD4/NLGN4X/CLSTN2/DLG2/PRKCZ/ERBB4/TIAM1/SYN3/TNIK/DCLK1/MPDZ/SHANK2/DAB1/ARHGEF9/ARHGAP44/ADCY8/GRIA1/PLCB4/GPHN/DRD3/SPOCK1/BCL11A/PTPRO/PDLIM5/SIPA1L1/NLGN1/CTNNA2/CACNG3/MAGI2/PJA2/CRTC1/MINK1/DNM3/DNM2/ARFGEF2	45
upstream	GO:0045211	postsynaptic membrane	43/1162	256/11816	0.000320706	0.038613	0.0375395	LRRTM4/CADPS2/GLRA1/CACNA1C/DCC/DLGAP1/UTRN/DMD/SLC6A11/GRIN2A/GRM1/GRM3/GRID2/NLGN4X/CLSTN2/DLG2/ERBB4/TIAM1/MPDZ/SHANK2/NRP2/ANK1/ANK3/ARHGEF9/ADCY8/GRIA1/GPHN/COL13A1/DRD3/DAGLA/PTPRO/PDLIM5/SIPA1L1/ZC4H2/NLGN1/CTNNA2/CACNG3/MUSK/PJA2/GABRB1/MINK1/DNM3/DNM2	43
upstream	GO:0014069	postsynaptic density	44/1162	267/11816	0.000420545	0.0421947	0.0410216	CACNA1C/DCC/DLGAP1/RPL23/CAP2/GRIN2A/ITPR1/GRM1/GRM3/GRID2/FRMPD4/NLGN4X/CLSTN2/DLG2/PRKCZ/ERBB4/TIAM1/SYN3/TNIK/DCLK1/MPDZ/SHANK2/DAB1/ARHGEF9/ARHGAP44/ADCY8/GRIA1/PLCB4/GPHN/DRD3/SPOCK1/BCL11A/PTPRO/PDLIM5/SIPA1L1/NLGN1/CTNNA2/CACNG3/MAGI2/PJA2/CRTC1/MINK1/DNM3/DNM2	44
upstream	GO:0099572	postsynaptic specialization	46/1162	288/11816	0.000635811	0.0546798	0.0531596	GLRA1/CACNA1C/DCC/DLGAP1/DLGAP4/RPL23/CAP2/GRIN2A/ITPR1/GRM1/GRM3/GRID2/FRMPD4/NLGN4X/CLSTN2/DLG2/PRKCZ/ERBB4/TIAM1/SYN3/TNIK/DCLK1/MPDZ/SHANK2/DAB1/ARHGEF9/ARHGAP44/ADCY8/GRIA1/PLCB4/GPHN/DRD3/SPOCK1/BCL11A/PTPRO/PDLIM5/SIPA1L1/NLGN1/CTNNA2/CACNG3/MAGI2/PJA2/CRTC1/MINK1/DNM3/DNM2	46
upstream	GO:0098688	parallel fiber to Purkinje cell synapse	6/1162	15/11816	0.00204634	0.137631	0.133804	CALB2/CADPS2/GRID2/SPTBN2/PLCB4/CTNNA2	6
upstream	GO:0005938	cell cortex	38/1162	240/11816	0.00212353	0.137631	0.133804	CALB2/BIN3/MYRIP/UTRN/MYO10/SHROOM2/CAP2/ITPR2/SNCA/DST/RIMS2/ERC2/FRYL/GAD1/PRKCZ/SCIN/PARD6B/TRPV4/EPB41L2/SPTBN2/ANXA2/MICAL3/FGF1/ACTR3/EXOC6B/MYO7A/ASTN2/NEDD4/MKLN1/TRPC4/MYO9B/FNBP1L/UNC13B/FLNB/PLA2G4C/MYO6/MLPH/CTNNA2	38
upstream	GO:0097060	synaptic membrane	50/1162	350/11816	0.00436317	0.173919	0.169084	LRRTM4/CALB2/CADPS2/GLRA1/CACNA1C/DCC/DLGAP1/UTRN/DMD/SLC6A11/GRIN2A/GRM1/GRM3/RIMS2/GRID2/ERC2/NLGN4X/CLSTN2/DLG2/ERBB4/TIAM1/CASK/NRXN1/MPDZ/SHANK2/NRP2/ANK1/ANK3/ARHGEF9/ADCY8/GRIA1/GPHN/COL13A1/DRD3/DAGLA/UNC13B/PTPRO/PDLIM5/CACNA1D/SIPA1L1/ZC4H2/NLGN1/CTNNA2/CACNG3/MUSK/PJA2/GABRB1/MINK1/DNM3/DNM2	50
upstream	GO:0098839	postsynaptic density membrane	12/1162	56/11816	0.00728254	0.219204	0.21311	DCC/GRIN2A/GRM1/GRID2/CLSTN2/DLG2/ERBB4/TIAM1/GRIA1/DRD3/PTPRO/CACNG3	12
upstream	GO:0099146	intrinsic component of postsynaptic density membrane	9/1162	37/11816	0.00822159	0.235146	0.228608	DCC/GRIN2A/GRID2/CLSTN2/ERBB4/GRIA1/DRD3/PTPRO/CACNG3	9
upstream	GO:0099634	postsynaptic specialization membrane	15/1162	79/11816	0.00930551	0.23817	0.231549	GLRA1/DCC/GRIN2A/GRM1/GRID2/CLSTN2/DLG2/ERBB4/TIAM1/GRIA1/GPHN/DRD3/PTPRO/NLGN1/CACNG3	15
upstream	GO:0030018	Z disc	19/1162	110/11816	0.0104866	0.252518	0.245498	CACNA1C/DMD/DST/NOS1AP/PPP3CA/OBSCN/FKBP1A/KRT8/SCN3B/ANK1/ANK3/SCN5A/JUP/MYOM2/CASQ2/SYNE2/PDLIM5/FLNB/CACNA1D	19
upstream	GO:0031674	I band	20/1162	119/11816	0.0118192	0.27366	0.266052	CACNA1C/DMD/DST/NOS1AP/PPP3CA/OBSCN/FKBP1A/KRT8/SCN3B/ANK1/ANK3/SCN5A/JUP/MYOM2/CASQ2/SYNE2/PDLIM5/FLNB/CACNA1D/CACNA1S	20
upstream	GO:1902495	transmembrane transporter complex	35/1162	244/11816	0.0144466	0.310601	0.301966	GLRA1/CACNA1I/CACNA1A/CACNA1C/CACNA1F/KCNIP1/KCNJ5/GRIN2A/KCNK2/AKAP6/ANO2/GRID2/NOS1AP/DLG2/FKBP1A/CNTNAP2/SCN3B/BEST1/SHANK2/KCNQ1/SCN5A/TRPC1/TRPC7/TRPC4/ANO1/GRIA1/CASQ2/KCNB2/CACNA1D/CACNA1S/NLGN1/CACNG3/GABRB1/PDE4D/CACNA2D3	35
upstream	GO:0044447	axoneme part	5/1162	16/11816	0.0158233	0.31752	0.308693	WDR78/SPAG16/DNAH2/DNAH17/ARFGEF2	5
upstream	GO:0099060	integral component of postsynaptic specialization membrane	11/1162	55/11816	0.0166275	0.322895	0.313918	GLRA1/DCC/GRIN2A/GRID2/CLSTN2/ERBB4/GRIA1/DRD3/PTPRO/NLGN1/CACNG3	11
upstream	GO:0098948	intrinsic component of postsynaptic specialization membrane	11/1162	57/11816	0.0214206	0.402974	0.391771	GLRA1/DCC/GRIN2A/GRID2/CLSTN2/ERBB4/GRIA1/DRD3/PTPRO/NLGN1/CACNG3	11
upstream	GO:0005952	cAMP-dependent protein kinase complex	4/1162	12/11816	0.0241815	0.44113	0.428866	PRKG1/PRKACB/PRKG2/PRKX	4
upstream	GO:0043197	dendritic spine	22/1162	145/11816	0.0261776	0.450254	0.437736	APP/NTSR1/ASAP1/GRIN2A/GRM3/GRID2/FRMPD4/PPP3CA/TIAM1/ASIC2/SHANK2/NEDD4/ARHGAP44/GRIA1/FBXO2/PTPRO/SIPA1L1/NLGN1/MAPT/DNM3/DNM2/ARFGEF2	22
upstream	GO:0033017	sarcoplasmic reticulum membrane	7/1162	31/11816	0.0280152	0.468477	0.455453	ITPR2/AKAP6/NOS1AP/FKBP1A/JPH3/CASQ2/SYNE2	7
upstream	GO:0005913	cell-cell adherens junction	16/1162	99/11816	0.0316576	0.483325	0.469887	PAK4/TRIM29/SHROOM2/ANXA2/CDH13/CDH5/CDH4/CDH6/JUP/PDLIM5/CDH22/PKP3/CTNNA2/CTNNA3/CDH18/AJAP1	16
upstream	GO:0098831	presynaptic active zone cytoplasmic component	4/1162	13/11816	0.0322706	0.483325	0.469887	RIMS2/ERC2/UNC13B/CTNNA2	4
upstream	GO:0030315	T-tubule	9/1162	46/11816	0.0328513	0.483325	0.469887	CACNA1C/KCNJ5/AKAP6/NOS1AP/AHNAK/ANK3/SCN5A/CACNA1D/CACNA1S	9
upstream	GO:0098862	cluster of actin-based cell projections	18/1162	117/11816	0.0367476	0.514466	0.500163	CALB2/MYO1E/ITPR3/MME/ATP6V0A4/SCIN/USH2A/ACTR3/SHANK2/MYO7A/MYO7B/MYH14/DAB1/DOCK4/SLC9A3/CDC14A/FLNB/LRP2	18
upstream	GO:0005516	calmodulin binding	27/1095	170/11509	0.00542149	0.266395	0.266141	CACNA1C/MYO1F/MYO1E/MYO10/CAMK1D/CAMSAP1/PPP3CA/OBSCN/TRPV4/CASK/KCNN3/MYO7A/KCNQ1/MYH11/MYH13/MYH14/PDE1C/SCN5A/MYO9B/ADCY8/PLCB1/UNC13B/DAPK2/CACNA1S/MYO6/PHKB/MYLK	27
upstream	GO:0022803	passive transmembrane transporter activity	45/1095	326/11509	0.00681635	0.286936	0.286662	GLRA1/TMC6/CACNA1I/CACNA1A/CACNA1C/CACNA1F/KCNIP1/KCNJ5/SHROOM2/GRIN2A/ITPR2/ITPR3/ITPR1/GJC2/GJC1/KCNK2/FAM155A/ANO2/GRID2/TRPV4/ANXA2/KCNK3/KCNN3/SCN3B/KCNJ10/ASIC2/BEST1/JPH3/KCNQ1/SCN5A/TRPC1/TRPC7/TRPC4/ANO1/GRIA1/SCNN1D/KCNB2/RASA3/CACNA1D/CACNA1S/SLC24A3/CACNG3/TRPM1/GABRB1/CACNA2D3	45
upstream	GO:0004691	cAMP-dependent protein kinase activity	4/1095	10/11509	0.0107108	0.364167	0.36382	PRKG1/PRKACB/PRKG2/PRKX	4
upstream	GO:0030546	receptor activator activity	4/1095	10/11509	0.0107108	0.364167	0.36382	APP/ANGPT4/PRKCE/NRG1	4
upstream	GO:0060589	nucleoside-triphosphatase regulator activity	35/1095	253/11509	0.0152166	0.463843	0.463401	RGS3/ARHGAP6/RAP1GAP2/ASAP1/RGS6/RGS7/ARHGAP22/ARHGAP24/STARD8/ARHGAP10/ARHGAP19/TBC1D2B/GNAQ/TBC1D16/USP6NL/NF1/RABGAP1L/ARHGEF10L/MYO9B/ARHGAP44/TBC1D22A/CHN2/DOCK4/DOCK5/PLCB1/RAP1GDS1/PDE6D/RIN3/RASA1/RASA3/SIPA1L1/ARAP3/STXBP5L/RGS12/DEPDC5	35
upstream	GO:0004672	protein kinase activity	60/1095	482/11509	0.0178484	0.484526	0.484065	RPS6KA5/RPS6KA6/PAK4/PRKG1/TRIO/RPS6KA2/CDK8/CAMK1D/PEAK1/PRKACB/KALRN/GTF2H1/JAK3/ALPK1/PRKDC/DYRK4/DYRK1A/FLT1/FRK/OBSCN/PRKCB/PRKCE/PRKCZ/ERBB4/CASK/INSR/TNIK/HUNK/DCLK1/ACVRL1/HIPK3/TYK2/PRKG2/RIOK3/CCNA1/NRP2/NEK7/PRKX/TRIM24/EPHA5/EPHA2/DCLK2/MET/DAPK2/ULK4/STK10/ALK/LTBP4/CDK14/TESK2/FASTKD1/PHKB/MUSK/MYLK/SGK1/MAP4K1/BMPR1A/BMPR1B/MINK1/GAK	60
upstream	GO:0030020	extracellular matrix structural constituent conferring tensile strength	7/1095	33/11509	0.0328035	0.724957	0.724266	COL4A4/COL19A1/COL17A1/COL13A1/COL21A1/COL5A3/COL5A1	7
upstream	GO:0044548	S100 protein binding	4/1095	15/11509	0.047479	0.944588	0.943688	AHNAK/ANXA2/KCNK3/FGF1	4
downstream	GO:0008038	neuron recognition	10/915	38/11512	0.000579501	0.701547	0.701547	GAP43/APP/PALLD/CNTNAP2/ROBO1/ROBO3/CNTN6/SEMA5A/OPCML/NCAM2	10
downstream	GO:0032409	regulation of transporter activity	30/915	207/11512	0.000938029	0.701547	0.701547	CHP1/APP/CACNA1D/DMD/AKAP6/GRM5/PLCG2/NOS1AP/DLG2/PRKCE/GSTM2/ANK2/ACTB/TESC/KCNE4/WNK1/GRIA1/RYR2/BCL2/HECW1/FGF12/DAPK1/OPRM1/NOS1/CACNG2/PPARGC1A/SGK1/PDE4B/PON1/CACNA2D1	30
downstream	GO:0060512	prostate gland morphogenesis	7/915	26/11512	0.00336427	0.875735	0.875735	SERPINB5/SULF1/FGFR2/NKX3-1/ESR1/TP63/FOXA1	7
downstream	GO:0097485	neuron projection guidance	30/915	227/11512	0.00396102	0.875735	0.875735	GAP43/SLIT3/APP/NRXN3/NRXN1/TRIO/DCC/UNC5C/BCL11B/PALLD/ROBO1/ROBO3/SEMA4D/DAB1/CDH4/CNTN6/SEMA5A/CHN1/MYCBP2/EPHA5/EPHA2/TNR/PTPRO/APBB2/NFASC/EFNB2/PLXNA2/RAP1GAP/ETV1/NCAM1	30
downstream	GO:0099172	presynapse organization	8/915	34/11512	0.00435244	0.875735	0.875735	APP/NRXN1/IL1RAP/NTRK3/NLGN4X/PTPRD/IL1RAPL2/EFNB2	8
downstream	GO:0034330	cell junction organization	32/915	250/11512	0.00487961	0.875735	0.875735	LSR/TJP1/VCL/CDH20/PEAK1/GJC1/RAPGEF1/NLGN4X/PARD6B/TRPV4/PRTN3/ANK2/CDH5/CDH4/ACTB/TGFB2/BCL2/EPHA2/GRHL2/PTPRO/PTPRJ/GPM6B/NFASC/LAMA5/CDH22/TESK2/CLDN3/PTPRK/BCAS3/CDH18/NUMB/DLC1	32
downstream	GO:0086019	cell-cell signaling involved in cardiac conduction	7/915	28/11512	0.00526724	0.875735	0.875735	CACNA1D/KCNJ5/GJC1/KCNQ1/ANK2/RYR2/CACNA2D1	7
downstream	GO:0032411	positive regulation of transporter activity	14/915	84/11512	0.00611178	0.893458	0.893458	CHP1/DMD/AKAP6/PLCG2/NOS1AP/GSTM2/ANK2/TESC/WNK1/RYR2/CACNG2/SGK1/PON1/CACNA2D1	14
downstream	GO:0030048	actin filament-based movement	18/915	122/11512	0.00764918	0.897735	0.897735	CACNA1D/DMD/KCNJ5/GJC1/NOS1AP/MYO7A/KCNQ1/ANK2/MYBPC2/MYO9B/KCNE4/RYR2/FGF12/SYNE2/MYO6/CTNNA3/PDE4B/CACNA2D1	18
downstream	GO:0060740	prostate gland epithelium morphogenesis	6/915	24/11512	0.00962598	0.944319	0.944319	SULF1/FGFR2/NKX3-1/ESR1/TP63/FOXA1	6
downstream	GO:0050808	synapse organization	38/915	326/11512	0.010777	0.976557	0.976557	CTBP2/GAP43/APP/NRXN1/IL1RAP/NTRK3/ARHGAP22/KALRN/GRM5/BSN/FRMPD4/ERC2/NOS1AP/NLGN4X/REST/CLSTN2/DLG2/IGSF9B/ASIC2/PTPRD/DGKB/SEMA4D/ACTB/WNT7B/IL1RAPL2/UNC13A/TNR/PTPRO/NFASC/SIPA1L1/EFNB2/CAST/CACNG2/MUSK/GABRB3/NRG1/MAPT/ITSN1	38
downstream	GO:0002027	regulation of heart rate	13/915	86/11512	0.0177911	1	1	CACNA1D/DMD/KCNJ5/ADRA1A/NOS1AP/KCNQ1/ANK2/KCNE4/RYR2/RNLS/CTNNA3/EDN2/CACNA2D1	13
downstream	GO:0042391	regulation of membrane potential	39/915	348/11512	0.0179669	1	1	KCNH1/APP/NRXN1/CACNA1I/CACNA1A/CACNA1D/DMD/KCNJ5/NTRK3/GJC1/KCNK3/ADRA1A/AKAP6/GRM5/RIMS2/NOS1AP/NLGN4X/SCN2A/PRKCZ/IGSF9B/GPR88/ASIC2/KCNQ3/KCNQ1/ANK2/KCNE4/GRIA1/RYR2/BCL2/KCNMB2/FGF13/FGF12/OPRM1/CTNNA3/CACNG2/CRTC1/GABRB3/MAPT/CACNA2D1	39
downstream	GO:0098900	regulation of action potential	8/915	43/11512	0.0184683	1	1	ADRA1A/NOS1AP/ANK2/RYR2/FGF13/FGF12/CTNNA3/CACNA2D1	8
downstream	GO:0007613	memory	14/915	99/11512	0.0243692	1	1	CAMK4/ITGA8/PJA2/KALRN/SCN2A/PRKCZ/SORCS3/ATXN1/GRIA1/FGF13/MUSK/CRTC1/SGK1/MAPT	14
downstream	GO:0044057	regulation of system process	52/915	499/11512	0.0258062	1	1	KCNIP1/APP/NRXN1/PRKG1/CACNA1D/DMD/KCNJ5/FOXO1/GJC1/KCNK3/PTGER3/ADRA1A/AKAP6/ITPR2/RIMS2/NOS1AP/NLGN4X/MTMR4/TENM4/MGLL/PRKCZ/IGSF9B/GSTM2/ASIC2/NKX3-1/KCNQ1/ANK2/TGFB2/KCNE4/WNK1/RYR2/TMEM38B/ATP2B2/KCNMB2/HTR2C/FGF13/FGF12/TNR/PTPRO/RNLS/OPRM1/NOS1/SLC25A12/CORIN/FIG4/CTNNA3/CACNG2/PPARGC1A/SGK1/PDE4B/EDN2/CACNA2D1	52
downstream	GO:0061337	cardiac conduction	16/915	119/11512	0.026019	1	1	KCNIP1/CACNA1D/KCNJ5/GJC1/KCNK3/ITPR2/KCNQ1/ANK2/KCNE4/RYR2/ATP2B2/NOS1/CORIN/CTNNA3/CACNG2/CACNA2D1	16
downstream	GO:0031069	hair follicle morphogenesis	4/915	15/11512	0.0266486	1	1	FGFR2/TGFB2/BCL2/TP63	4
downstream	GO:0086065	cell communication involved in cardiac conduction	8/915	46/11512	0.0269636	1	1	CACNA1D/KCNJ5/GJC1/KCNQ1/ANK2/RYR2/CTNNA3/CACNA2D1	8
downstream	GO:0019226	transmission of nerve impulse	10/915	65/11512	0.0315073	1	1	CACNA1I/NTRK3/SCN2A/GPR88/CNTNAP2/KCNMB2/FGF12/TNR/NFASC/CACNG2	10
downstream	GO:0033628	regulation of cell adhesion mediated by integrin	7/915	40/11512	0.0362535	1	1	SYK/SKAP1/TGFB2/TESC/WNK1/EPHA2/SERPINE1	7
downstream	GO:0051963	regulation of synapse assembly	11/915	76/11512	0.0370254	1	1	GAP43/APP/NRXN1/IL1RAP/NTRK3/CLSTN2/ASIC2/PTPRD/SEMA4D/IL1RAPL2/MUSK	11
downstream	GO:0098901	regulation of cardiac muscle cell action potential	5/915	24/11512	0.0374901	1	1	NOS1AP/ANK2/RYR2/FGF13/CTNNA3	5
downstream	GO:0099149	regulation of postsynaptic neurotransmitter receptor internalization	3/915	10/11512	0.0393419	1	1	USP46/EFNB2/NUMB	3
downstream	GO:0033598	mammary gland epithelial cell proliferation	5/915	25/11512	0.0439043	1	1	AREG/ROBO1/MST1L/ESR1/EPHA2	5
downstream	GO:2000036	regulation of stem cell population maintenance	5/915	25/11512	0.0439043	1	1	ZNF706/NCOA3/REST/TP63/HMGA2	5
downstream	GO:0048286	lung alveolus development	6/915	34/11512	0.0490368	1	1	FLT4/TNS3/FGFR2/TMEM38B/FOXA1/EDN2	6
downstream	GO:0005938	cell cortex	33/941	240/11816	0.00139161	0.272026	0.267918	CTBP2/SHROOM2/CLIC5/MYO10/SPINK5/CAP1/ITPR2/BSN/RIMS2/ERC2/EPS8/PRKCZ/SCIN/PARD6B/TRPV4/FGFR2/ANXA2/MICAL3/CLTA/FGF1/EXOC6B/MYO7A/EXOC2/MKLN1/ACTB/ASTN2/MYO9B/GAD1/UNC13A/PLA2G4C/MYO6/DLC1/PLS1	33
downstream	GO:0098831	presynaptic active zone cytoplasmic component	5/941	13/11816	0.00237285	0.272026	0.267918	CTBP2/BSN/RIMS2/ERC2/UNC13A	5
downstream	GO:0042383	sarcolemma	18/941	119/11816	0.00602823	0.363037	0.357554	VCL/CACNA1D/DMD/KCNJ5/COL6A3/ADRA1A/AKAP6/NOS1AP/OBSCN/SCN2A/KRT8/ANXA2/ANK1/ANK2/RYR2/OPRM1/NOS1/CACNA2D1	18
downstream	GO:0044447	axoneme part	5/941	16/11816	0.00658677	0.363037	0.357554	WDR78/SPAG16/HYDIN/DNAH7/DNAH17	5
downstream	GO:0030315	T-tubule	9/941	46/11816	0.00934605	0.424532	0.41812	CACNA1D/KCNJ5/ADRA1A/AKAP6/NOS1AP/SCN2A/ANK2/NOS1/CACNA2D1	9
downstream	GO:0033017	sarcoplasmic reticulum membrane	7/941	31/11816	0.00959811	0.424532	0.41812	AKAP6/ITPR2/NOS1AP/RYR2/TMEM38B/SYNE2/NOS1	7
downstream	GO:0098839	postsynaptic density membrane	10/941	56/11816	0.0120572	0.462191	0.455211	DCC/GRM5/CLSTN2/DLG2/SORCS3/GRIA1/ATP2B2/PTPRO/EFNB2/CACNG2	10
downstream	GO:0030018	Z disc	16/941	110/11816	0.0133428	0.479508	0.472266	CACNA1D/DMD/ADRA1A/NOS1AP/OBSCN/KRT8/PALLD/ANK1/ANK2/MYBPC2/MYOM2/RYR2/SYNE2/PARVB/NOS1/PDE4B	16
downstream	GO:0031430	M band	5/941	19/11816	0.014362	0.482718	0.475428	OBSCN/ANK1/ANK2/MYBPC2/MYOM2	5
downstream	GO:0097060	synaptic membrane	39/941	350/11816	0.0201318	0.503296	0.495695	ITGA8/KCNH1/CADPS2/NRXN1/CACNA1D/DCC/DLGAP1/DMD/PJA2/NTRK3/SNAP91/ADRA1A/GRM8/GRM5/RIMS2/ERC2/NLGN4X/CLSTN2/DLG2/SCN2A/IGSF9B/CLTA/SORCS3/ANK1/ANK2/ARHGEF9/CNTN6/SLC6A2/GRIA1/ATP2B2/UNC13A/PTPRO/GABBR2/OPRM1/SIPA1L1/EFNB2/CACNG2/MUSK/GABRB3	39
downstream	GO:0014069	postsynaptic density	31/941	267/11816	0.0214576	0.506467	0.498818	ITGA8/GAP43/KCNH1/DCC/DLGAP1/PJA2/RPL23/GRM5/BSN/FRMPD4/EPS8/NLGN4X/CLSTN2/DLG2/PRKCZ/IGSF9B/SORCS3/DAB1/ARHGEF9/GRIA1/ATP2B2/BCL11A/PTPRO/SIPA1L1/NOS1/ABR/EFNB2/CACNG2/CRTC1/TNIK/PDE4B	31
downstream	GO:0099146	intrinsic component of postsynaptic density membrane	7/941	37/11816	0.0248232	0.524531	0.516609	DCC/CLSTN2/SORCS3/GRIA1/PTPRO/EFNB2/CACNG2	7
downstream	GO:0032279	asymmetric synapse	31/941	271/11816	0.0258086	0.524531	0.516609	ITGA8/GAP43/KCNH1/DCC/DLGAP1/PJA2/RPL23/GRM5/BSN/FRMPD4/EPS8/NLGN4X/CLSTN2/DLG2/PRKCZ/IGSF9B/SORCS3/DAB1/ARHGEF9/GRIA1/ATP2B2/BCL11A/PTPRO/SIPA1L1/NOS1/ABR/EFNB2/CACNG2/CRTC1/TNIK/PDE4B	31
downstream	GO:0031674	I band	16/941	119/11816	0.0264546	0.524531	0.516609	CACNA1D/DMD/ADRA1A/NOS1AP/OBSCN/KRT8/PALLD/ANK1/ANK2/MYBPC2/MYOM2/RYR2/SYNE2/PARVB/NOS1/PDE4B	16
downstream	GO:0070160	tight junction	13/941	96/11816	0.0405308	0.677026	0.666801	LSR/SHROOM2/TJP1/TACSTD2/PRKCZ/PARD6B/CDH5/CLDN16/EPHA2/FRMD4A/FRMD4B/SIPA1L3/CLDN3	13
downstream	GO:0005088	Ras guanyl-nucleotide exchange factor activity	17/889	97/11509	0.00111833	0.197049	0.197049	MCF2L/TRIO/KALRN/DENND1B/RAPGEF1/EPS8/OBSCN/SERGEF/ARHGEF10/ARHGEF9/ARHGEF10L/DOCK2/DOCK3/ABR/DOCK1/ITSN1/DENND5B	17
downstream	GO:0045295	gamma-catenin binding	4/889	12/11509	0.0105893	0.791549	0.791549	TCF7L2/PTPRT/PTPRJ/PTPRK	4
downstream	GO:0005516	calmodulin binding	22/889	170/11509	0.0115159	0.791549	0.791549	CAMK4/GAP43/KCNH1/TJP1/MYO10/CAMK1D/CAMK1G/OBSCN/TRPV4/MYO7A/KCNQ3/KCNQ1/MYH13/PDE1C/MYO9B/RYR2/ATP2B2/UNC13A/DAPK1/NOS1/MYO6/MBP	22
downstream	GO:0008013	beta-catenin binding	11/889	70/11509	0.0177462	0.815839	0.815839	SHROOM2/VCL/FOXO1/CDH5/TCF7L2/ESR1/PTPRT/PTPRJ/CTNNA3/PTPRK/NUMB	11
downstream	GO:0098632	cell-cell adhesion mediator activity	7/889	38/11509	0.0245029	0.89946	0.89946	TACSTD2/PALLD/ANXA2/ROBO3/CNTN6/NFASC/TMOD3	7
downstream	GO:0030546	receptor activator activity	3/889	10/11509	0.0365486	1	1	APP/PRKCE/NRG1	3
downstream	GO:0004721	phosphoprotein phosphatase activity	17/889	140/11509	0.0415624	1	1	PPP2R3B/EYA2/MTMR4/PTPRD/PTPRH/PTPRZ1/CDC14B/PPP2R5D/PTPRT/PTPRG/PTPRO/PTPRJ/RNGTT/PTPRK/RPAP2/PTPN9/PTPRN2	17
CAG	GO:0035107	appendage morphogenesis	8/200	123/11512	0.00135034	0.278942	0.278942	CACNA1C/ZNF219/MED1/AFF3/WDR19/BMPR1B/ROR2/LRP4	8
CAG	GO:0099172	presynapse organization	4/200	34/11512	0.00272615	0.358364	0.358364	LRFN3/NLGN1/LRP4/PTPRD	4
CAG	GO:0044091	membrane biogenesis	4/200	35/11512	0.00303664	0.371552	0.371552	MAGI2/NLGN1/LRP4/PTPRD	4
CAG	GO:0048736	appendage development	8/200	146/11512	0.00394184	0.371552	0.371552	CACNA1C/ZNF219/MED1/AFF3/WDR19/BMPR1B/ROR2/LRP4	8
CAG	GO:0008038	neuron recognition	4/200	38/11512	0.00411122	0.371552	0.371552	OPCML/SEMA5A/NCAM2/EPHA3	4
CAG	GO:0050808	synapse organization	13/200	326/11512	0.00455346	0.376246	0.376246	SEMA4D/NTRK2/MAGI2/LRFN3/DNM3/IGSF9B/NFASC/ITGAM/NLGN1/TNR/CTNNA2/LRP4/PTPRD	13
CAG	GO:0097485	neuron projection guidance	10/200	227/11512	0.00630715	0.384848	0.384848	SEMA4D/PIK3CD/DPYSL2/NFASC/SEMA5A/EPHA3/TUBB2B/SIAH1/BMPR1B/TNR	10
CAG	GO:0098900	regulation of action potential	4/200	43/11512	0.00642639	0.384848	0.384848	CACNA1C/TRPM4/FGF12/RYR2	4
CAG	GO:0016358	dendrite development	9/200	199/11512	0.00796085	0.435982	0.435982	SEMA4D/PRKG1/DNM3/ALK/MAP2/NLGN1/CTNNA2/LRP4/PTPRD	9
CAG	GO:0098901	regulation of cardiac muscle cell action potential	3/200	24/11512	0.00798998	0.435982	0.435982	CACNA1C/TRPM4/RYR2	3
CAG	GO:0051965	positive regulation of synapse assembly	4/200	47/11512	0.00880279	0.439436	0.439436	SEMA4D/NTRK2/NLGN1/PTPRD	4
CAG	GO:0051963	regulation of synapse assembly	5/200	76/11512	0.0102705	0.479071	0.479071	SEMA4D/NTRK2/LRFN3/NLGN1/PTPRD	5
CAG	GO:0050803	regulation of synapse structure or activity	8/200	177/11512	0.0121156	0.530612	0.530612	SEMA4D/NTRK2/LRFN3/DNM3/NLGN1/CTNNA2/LRP4/PTPRD	8
CAG	GO:0086019	cell-cell signaling involved in cardiac conduction	3/200	28/11512	0.0122929	0.530612	0.530612	CACNA1C/TRPM4/RYR2	3
CAG	GO:0030048	actin filament-based movement	6/200	122/11512	0.0195702	0.698729	0.698729	CACNA1C/DMD/TRPM4/FGF12/ROCK1/RYR2	6
CAG	GO:0060560	developmental growth involved in morphogenesis	8/200	197/11512	0.0217017	0.738369	0.738369	SEMA4D/MAGI2/MED1/DPYSL2/SEMA5A/KIF26B/MAP2/TNR	8
CAG	GO:0019226	transmission of nerve impulse	4/200	65/11512	0.026288	0.786022	0.786022	NTRK2/NFASC/FGF12/TNR	4
CAG	GO:0051969	regulation of transmission of nerve impulse	2/200	15/11512	0.0271792	0.786022	0.786022	FGF12/TNR	2
CAG	GO:0090066	regulation of anatomical structure size	13/200	421/11512	0.0321656	0.869372	0.869372	ADD1/SEMA4D/PRKG1/TRPV4/TRPM4/DPYSL2/SEMA5A/VAV2/MAP2/TNR/RASA1/CTNNA2/ROCK1	13
CAG	GO:0051283	negative regulation of sequestering of calcium ion	5/200	103/11512	0.0335749	0.899062	0.899062	CACNA1C/DMD/F2RL3/RASA3/RYR2	5
CAG	GO:0051282	regulation of sequestering of calcium ion	5/200	104/11512	0.0347923	0.914721	0.914721	CACNA1C/DMD/F2RL3/RASA3/RYR2	5
CAG	GO:0061383	trabecula morphogenesis	3/200	42/11512	0.0361232	0.928112	0.928112	SEMA4D/MED1/MMP2	3
CAG	GO:0051961	negative regulation of nervous system development	9/200	258/11512	0.0362644	0.928112	0.928112	SEMA4D/TRPV4/MED1/DNM3/SEMA5A/MAP2/NLGN1/TNR/LRP4	9
CAG	GO:0032535	regulation of cellular component size	10/200	300/11512	0.0366978	0.930379	0.930379	ADD1/SEMA4D/TRPV4/DPYSL2/SEMA5A/VAV2/MAP2/TNR/RASA1/CTNNA2	10
CAG	GO:0042749	regulation of circadian sleep/wake cycle	2/200	18/11512	0.0382832	0.930379	0.930379	HCRTR2/NLGN1	2
CAG	GO:0051208	sequestering of calcium ion	5/200	107/11512	0.0386071	0.930432	0.930432	CACNA1C/DMD/F2RL3/RASA3/RYR2	5
CAG	GO:0045806	negative regulation of endocytosis	3/200	45/11512	0.04301	0.958407	0.958407	MCTP1/EPHA3/ATXN2	3
CAG	GO:0086065	cell communication involved in cardiac conduction	3/200	46/11512	0.0454412	0.961914	0.961914	CACNA1C/TRPM4/RYR2	3
CAG	GO:0050806	positive regulation of synaptic transmission	6/200	149/11512	0.0455417	0.961914	0.961914	NTRK2/ADCY1/IGSF9B/NLGN1/TNR/ROR2	6
CAG	GO:0022412	cellular process involved in reproduction in multicellular organism	8/200	232/11512	0.04958	0.99943	0.99943	SLC2A8/RFX2/FNDC3A/AGO4/SPAG16/CDYL/BMPR1B/CELF1	8
CAG	GO:0014069	postsynaptic density	12/201	267/11816	0.00205079	0.252865	0.252336	ADD1/CACNA1C/NTRK2/MAGI2/LRFN3/ADCY1/DNM3/IGSF9B/MAP2/NLGN1/CTNNA2/LRP4	12
CAG	GO:0032279	asymmetric synapse	12/201	271/11816	0.00231987	0.252865	0.252336	ADD1/CACNA1C/NTRK2/MAGI2/LRFN3/ADCY1/DNM3/IGSF9B/MAP2/NLGN1/CTNNA2/LRP4	12
CAG	GO:0099572	postsynaptic specialization	12/201	288/11816	0.00380466	0.311031	0.31038	ADD1/CACNA1C/NTRK2/MAGI2/LRFN3/ADCY1/DNM3/IGSF9B/MAP2/NLGN1/CTNNA2/LRP4	12
CAG	GO:0043198	dendritic shaft	3/201	28/11816	0.0116172	0.523119	0.522024	GIPC1/MAP2/NLGN1	3
CAG	GO:0098686	hippocampal mossy fiber to CA3 synapse	3/201	29/11816	0.012798	0.523119	0.522024	ADCY1/PRKAR1B/CTNNA2	3
CAG	GO:0005952	cAMP-dependent protein kinase complex	2/201	12/11816	0.0169873	0.617204	0.615913	PRKG1/PRKAR1B	2
CAG	GO:0098793	presynapse	13/201	411/11816	0.0234419	0.766551	0.764947	NTRK2/SV2B/GIPC1/LRFN3/SLC2A8/DNM3/GRM8/MCTP1/RAB8B/HNRNPR/RPH3A/NLGN1/CTNNA2	13
CAG	GO:0044447	axoneme part	2/201	16/11816	0.029543	0.773433	0.771815	SPAG16/WDR78	2
CAG	GO:0045211	postsynaptic membrane	9/201	256/11816	0.0310258	0.773433	0.771815	CACNA1C/LRFN3/ADCY1/DMD/DNM3/IGSF9B/RPH3A/NLGN1/CTNNA2	9
CAG	GO:0097060	synaptic membrane	11/201	350/11816	0.0369896	0.806373	0.804685	CACNA1C/LRFN3/ADCY1/DMD/DNM3/IGSF9B/GRM8/RPH3A/NLGN1/CTNNA2/LRP4	11
CAG	GO:0008021	synaptic vesicle	6/201	149/11816	0.041851	0.829824	0.828088	SV2B/GIPC1/SLC2A8/MCTP1/RAB8B/RPH3A	6
CAG	GO:0005516	calmodulin binding	9/192	170/11509	0.00218004	0.750247	0.750247	ADD1/IQCB1/CACNA1C/TRPV4/ADCY1/TRPM4/OBSCN/MAP2/RYR2	9
CAG	GO:0016208	AMP binding	2/192	11/11509	0.013792	0.750247	0.750247	PRKAG2/MPPED2	2
CAG	GO:0001846	opsonin binding	2/192	13/11509	0.0191368	0.750247	0.750247	VSIG4/ITGAM	2
CAG	GO:0051213	dioxygenase activity	4/192	72/11509	0.0320741	0.750247	0.750247	KDM2A/PHF2/TET3/HPD	4
CAG	GO:0001848	complement binding	2/192	18/11509	0.0355511	0.750247	0.750247	VSIG4/ITGAM	2
CCG	GO:0008038	neuron recognition	8/521	38/11512	0.000245003	0.48453	0.48453	CRTAC1/PALLD/APP/EPHB2/CNTNAP2/EPHA4/EPHA3/DSCAM	8
CCG	GO:0032634	interleukin-5 production	5/521	20/11512	0.00163945	0.861266	0.861266	NLRP3/PRKCZ/CRLF2/PDE4D/IL17RA	5
CCG	GO:0050808	synapse organization	27/521	326/11512	0.00179374	0.861266	0.861266	SEMA4A/SEMA4D/DLG2/DRP2/SDK2/COL4A1/IL1RAPL2/NLGN4Y/REST/CLSTN2/APP/CNTN5/CTNNA2/ZMYND8/EPHB2/CAST/FMR1/ITGAM/CACNG2/ASIC2/WNT5A/EPHA4/CACNB4/UNC13A/DSCAM/PTPRD/SHANK2	27
CCG	GO:0097485	neuron projection guidance	20/521	227/11512	0.00337923	0.861266	0.861266	SEMA4A/SEMA4D/APBB2/PALLD/LAMA2/DAB1/EPHA5/APP/NRXN3/TUBB2B/SEMA6D/DCC/SHC3/EPHB2/WNT5A/EPHA4/EPHA3/PTCH1/DSCAM/NFIB	20
CCG	GO:0035176	social behavior	7/521	45/11512	0.00379852	0.861266	0.861266	NLGN4Y/NRXN3/DRD3/CNTNAP2/PCM1/GAD1/SHANK2	7
CCG	GO:0099172	presynapse organization	6/521	34/11512	0.0038058	0.861266	0.861266	IL1RAPL2/NLGN4Y/APP/CNTN5/WNT5A/PTPRD	6
CCG	GO:0016358	dendrite development	18/521	199/11512	0.00401239	0.861266	0.861266	SEMA4D/CUX1/DAB1/APP/PRKG1/CTNNA2/DCC/ZMYND8/EPHB2/ASAP1/CAMK1D/FMR1/GSK3B/EPHA4/DSCAM/PTPRD/PREX2/SHANK2	18
CCG	GO:0032793	positive regulation of CREB transcription factor activity	4/521	16/11512	0.0048855	0.861266	0.861266	EPHA5/ADCY8/CRTC3/CAMK1D	4
CCG	GO:0099177	regulation of trans-synaptic signaling	28/521	370/11512	0.00535564	0.861266	0.861266	GRM8/RIMS2/LAMA2/PLCL2/PRKAR1B/NLGN4Y/CLSTN2/APP/GRM7/TUBB2B/PRKCB/PRKCZ/STXBP5L/DCC/ZMYND8/ADCY8/GRIK3/EPHB2/SYN3/CDH11/FMR1/DRD3/GSK3B/CACNG2/BAIAP3/EPHA4/UNC13A/SHANK2	28
CCG	GO:0051963	regulation of synapse assembly	9/521	76/11512	0.00712699	0.956775	0.956775	SEMA4A/SEMA4D/IL1RAPL2/CLSTN2/APP/EPHB2/ASIC2/WNT5A/PTPRD	9
CCG	GO:0050806	positive regulation of synaptic transmission	14/521	149/11512	0.00760055	0.956775	0.956775	RIMS2/LAMA2/CLSTN2/APP/PRKCZ/ADCY8/EPHB2/FMR1/GSK3B/CACNG2/BAIAP3/EPHA4/UNC13A/SHANK2	14
CCG	GO:0048588	developmental cell growth	16/521	193/11512	0.0142894	1	1	SEMA4A/SEMA4D/RIMS2/APP/TGFBR2/SEMA6D/RUFY3/VCL/PRKCZ/DCC/GSK3B/AKAP13/WNT5A/UNC13A/DSCAM/CPNE1	16
CCG	GO:0030010	establishment of cell polarity	11/521	116/11512	0.0158703	1	1	MAP4/PARD3/RUFY3/PRKCZ/ARHGEF2/UST/GSK3B/WNT5A/BCAS3/FRMD4A/FRMD4B	11
CCG	GO:0060560	developmental growth involved in morphogenesis	16/521	197/11512	0.0170657	1	1	SEMA4A/SEMA4D/RIMS2/APP/TGFBR2/SEMA6D/RUFY3/VCL/PRKCZ/DCC/ESR1/GSK3B/WNT5A/UNC13A/DSCAM/CPNE1	16
CCG	GO:0051965	positive regulation of synapse assembly	6/521	47/11512	0.0185551	1	1	SEMA4A/SEMA4D/CLSTN2/EPHB2/ASIC2/PTPRD	6
CCG	GO:0016082	synaptic vesicle priming	3/521	15/11512	0.0279284	1	1	CADPS2/SYNJ1/UNC13A	3
CCG	GO:1904377	positive regulation of protein localization to cell periphery	6/521	52/11512	0.0291556	1	1	CLIP3/EPHB2/EPB41L2/CACNG2/EPHA3/PDPK1	6
CCG	GO:0008344	adult locomotory behavior	7/521	67/11512	0.0312067	1	1	EPS8/DAB1/APP/OXR1/EPHA4/FGF12/PREX2	7
CCG	GO:0051962	positive regulation of nervous system development	29/521	448/11512	0.0331762	1	1	SEMA4A/SEMA4D/CUX1/RIMS2/TP73/PTPRZ1/DAB1/REST/PARD3/EGF/CLSTN2/TUBB2B/RUFY3/ZMYND8/ARHGEF2/EPHB2/LRP2/CAMK1D/FMR1/ASIC2/WNT5A/EPHA4/EPHA3/TENM4/UNC13A/DSCAM/CPNE1/PTPRD/SHANK2	29
CCG	GO:0071425	hematopoietic stem cell proliferation	3/521	17/11512	0.0390494	1	1	KITLG/MECOM/WNT5A	3
CCG	GO:0097150	neuronal stem cell population maintenance	3/521	17/11512	0.0390494	1	1	REST/MMP24/PCM1	3
CCG	GO:1903779	regulation of cardiac conduction	6/521	57/11512	0.0431152	1	1	STIM1/TRPM4/PDE4D/ABCC9/RYR2/ITPR2	6
CCG	GO:0061337	cardiac conduction	10/521	119/11512	0.0432071	1	1	KCNQ1/STIM1/KCND2/TRPM4/PDE4D/ABCC9/RYR2/CACNG2/ITPR2/CACNB4	10
CCG	GO:0051961	negative regulation of nervous system development	18/521	258/11512	0.0454164	1	1	SEMA4A/SEMA4D/TP73/DAB1/REST/APP/SEMA6D/RUFY3/THRB/DCC/ARHGEF2/EPHB2/ASAP1/DRD3/GSK3B/PCM1/WNT5A/EPHA4	18
CCG	GO:0044057	regulation of system process	31/521	499/11512	0.0454296	1	1	KCNQ1/TACR1/STIM1/NPHS1/RIMS2/PARD3/APP/PRKG1/KCND2/PRKCZ/THRB/ZMYND8/GALR1/DOCK4/DOCK5/TRPM4/PDE4D/FMR1/DRD3/ABCC9/RYR2/CACNG2/HTR2C/CHRM3/ASIC2/ITPR2/TENM4/CACNB4/MTG1/FGF12/SHANK2	31
CCG	GO:0032409	regulation of transporter activity	15/521	207/11512	0.0488901	1	1	DLG2/KLHL24/STIM1/PLCG2/APP/EPHB2/PDE4D/FMR1/DRD3/RYR2/CACNG2/DYSF/CACNB4/FGF12/SHANK2	15
CCG	GO:0032279	asymmetric synapse	25/545	271/11816	0.00075823	0.159114	0.153815	DLG2/ITGA8/DRP2/MAP4/EPS8/DAB1/NLGN4Y/CLSTN2/GRM7/KCND2/PRKCZ/CTNNA2/DCC/ADCY8/ARHGEF2/SYN3/FMR1/DRD3/CACNG2/CHRM3/EPHA4/ARFGEF2/PTCH1/SHANK2/PDPK1	25
CCG	GO:0043204	perikaryon	13/545	110/11816	0.00162361	0.159114	0.153815	ITGA8/DRP2/KLHL24/APP/ASTN2/ASS1/KCND2/RUFY3/GRIK3/FMR1/CNTNAP2/EPHA4/PDPK1	13
CCG	GO:0043679	axon terminus	12/545	101/11816	0.00231377	0.172445	0.166703	NTS/PRSS12/PRKCB/CNGB1/GRIK3/FMR1/SYNJ1/PTPRN2/CHRM3/EPHA4/GAD1/UNC13A	12
CCG	GO:0014069	postsynaptic density	23/545	267/11816	0.00295809	0.175532	0.169687	DLG2/ITGA8/DRP2/MAP4/EPS8/DAB1/NLGN4Y/CLSTN2/KCND2/PRKCZ/CTNNA2/DCC/ADCY8/ARHGEF2/SYN3/FMR1/DRD3/CACNG2/CHRM3/EPHA4/PTCH1/SHANK2/PDPK1	23
CCG	GO:0033267	axon part	25/545	315/11816	0.00580347	0.258518	0.24991	DLG2/APBB2/CRTAC1/PALLD/NTS/EPS8/PRSS12/PARD3/APP/RUFY3/PRKCB/PRKCZ/CNGB1/GRIK3/FMR1/SYNJ1/CNTNAP2/PTPRN2/CHRM3/EPHA4/GAD1/UNC13A/PTCH1/DSCAM/SHANK2	25
CCG	GO:0044306	neuron projection terminus	12/545	116/11816	0.00716893	0.278828	0.269544	NTS/PRSS12/PRKCB/CNGB1/GRIK3/FMR1/SYNJ1/PTPRN2/CHRM3/EPHA4/GAD1/UNC13A	12
CCG	GO:0099572	postsynaptic specialization	23/545	288/11816	0.00739748	0.278828	0.269544	DLG2/ITGA8/DRP2/MAP4/EPS8/DAB1/NLGN4Y/CLSTN2/KCND2/PRKCZ/CTNNA2/DCC/ADCY8/ARHGEF2/SYN3/FMR1/DRD3/CACNG2/CHRM3/EPHA4/PTCH1/SHANK2/PDPK1	23
CCG	GO:0043198	dendritic shaft	5/545	28/11816	0.00834377	0.292032	0.282308	APP/GRM7/ZMYND8/ARHGEF2/EPHA4	5
CCG	GO:0097060	synaptic membrane	26/545	350/11816	0.0113348	0.36672	0.354509	DLG2/ITGA8/GABRG3/DRP2/GRM8/RIMS2/CADPS2/NLGN4Y/CLSTN2/CNTN5/GRM7/KCND2/CTNNA2/DCC/ADCY8/GRIK3/EPHB2/FMR1/SYNJ1/DRD3/CACNG2/CHRM3/EPHA4/CHRM5/UNC13A/SHANK2	26
CCG	GO:0042734	presynaptic membrane	13/545	140/11816	0.012607	0.36672	0.354509	GRM8/RIMS2/CADPS2/CNTN5/GRM7/CTNNA2/ADCY8/GRIK3/EPHB2/FMR1/CHRM3/EPHA4/UNC13A	13
CCG	GO:0043195	terminal bouton	6/545	44/11816	0.014893	0.36672	0.354509	PRSS12/CNGB1/GRIK3/SYNJ1/PTPRN2/UNC13A	6
CCG	GO:0045211	postsynaptic membrane	20/545	256/11816	0.0149765	0.36672	0.354509	DLG2/GABRG3/DRP2/CADPS2/NLGN4Y/CLSTN2/GRM7/KCND2/CTNNA2/DCC/ADCY8/GRIK3/EPHB2/FMR1/DRD3/CACNG2/CHRM3/EPHA4/CHRM5/SHANK2	20
CCG	GO:0005952	cAMP-dependent protein kinase complex	3/545	12/11816	0.0157166	0.36672	0.354509	PRKAR1B/PRKG1/PRKX	3
CCG	GO:0044420	extracellular matrix component	6/545	46/11816	0.0182981	0.369387	0.357087	COL4A1/COL2A1/PTPRZ1/FBN2/FBLN1/COL5A1	6
CCG	GO:0098831	presynaptic active zone cytoplasmic component	3/545	13/11816	0.0197436	0.37209	0.359701	RIMS2/CTNNA2/UNC13A	3
CCG	GO:0048786	presynaptic active zone	7/545	63/11816	0.0253492	0.431012	0.416661	RIMS2/APP/GRM7/CTNNA2/ADCY8/GAD1/UNC13A	7
CCG	GO:0099146	intrinsic component of postsynaptic density membrane	5/545	37/11816	0.0263885	0.431012	0.416661	CLSTN2/DCC/DRD3/CACNG2/CHRM3	5
CCG	GO:0030426	growth cone	12/545	142/11816	0.0311646	0.477208	0.461318	APBB2/CRTAC1/PALLD/EPS8/PARD3/APP/RUFY3/FMR1/EPHA4/PTCH1/DSCAM/SHANK2	12
CCG	GO:0044447	axoneme part	3/545	16/11816	0.0349022	0.518244	0.500988	DNAH2/DNAH17/ARFGEF2	3
CCG	GO:0030427	site of polarized growth	12/545	146/11816	0.037448	0.539691	0.521721	APBB2/CRTAC1/PALLD/EPS8/PARD3/APP/RUFY3/FMR1/EPHA4/PTCH1/DSCAM/SHANK2	12
CCG	GO:0099060	integral component of postsynaptic specialization membrane	6/545	55/11816	0.0401434	0.558136	0.539551	CLSTN2/KCND2/DCC/DRD3/CACNG2/CHRM3	6
CCG	GO:0044853	plasma membrane raft	9/545	100/11816	0.0410106	0.558136	0.539551	STIM1/CDH13/MAL/TGFBR2/KCND2/ADCY8/LCP2/ITGAM/PTCH1	9
CCG	GO:0098686	hippocampal mossy fiber to CA3 synapse	4/545	29/11816	0.0426131	0.558136	0.539551	PRKAR1B/CTNNA2/ADCY8/CACNG2	4
CCG	GO:0098839	postsynaptic density membrane	6/545	56/11816	0.043284	0.558136	0.539551	DLG2/CLSTN2/DCC/DRD3/CACNG2/CHRM3	6
CCG	GO:0098948	intrinsic component of postsynaptic specialization membrane	6/545	57/11816	0.0465744	0.582223	0.562836	CLSTN2/KCND2/DCC/DRD3/CACNG2/CHRM3	6
CCG	GO:0098644	complex of collagen trimers	3/545	18/11816	0.0475284	0.582223	0.562836	COL4A1/COL2A1/COL5A1	3
CCG	GO:0004691	cAMP-dependent protein kinase activity	3/517	10/11509	0.00853586	0.636825	0.636825	PRKG1/PRKX/AKAP13	3
CCG	GO:0051018	protein kinase A binding	6/517	42/11509	0.0105787	0.673427	0.673427	KCNQ1/PRKAR1B/RYR2/GSK3B/AKAP13/ARFGEF2	6
CCG	GO:0045503	dynein light chain binding	3/517	15/11509	0.0273934	1	1	DYNC1I1/DNAH2/DNAH17	3
CCG	GO:0005088	Ras guanyl-nucleotide exchange factor activity	9/517	97/11509	0.0300144	1	1	EPS8/EGF/DOCK3/ARHGEF2/RALGPS1/ARHGEF38/AKAP13/RIN3/PREX2	9
CCG	GO:0140103	catalytic activity, acting on a glycoprotein	3/517	17/11509	0.0383201	1	1	MGAT4C/FUT8/B3GNT3	3
TTTTA	GO:0021772	olfactory bulb development	4/222	22/11512	0.000749322	0.638387	0.638387	CSF1R/SALL1/ROBO1/AGTPBP1	4
TTTTA	GO:0021988	olfactory lobe development	4/222	23/11512	0.000893474	0.638387	0.638387	CSF1R/SALL1/ROBO1/AGTPBP1	4
TTTTA	GO:1990089	response to nerve growth factor	5/222	48/11512	0.00222332	0.794282	0.794282	NTRK2/MAGI2/SH3GL2/USP8/MAPT	5
TTTTA	GO:0017145	stem cell division	3/222	30/11512	0.0195814	1	1	FGF13/NUMB/TGFB2	3
TTTTA	GO:1905331	negative regulation of morphogenesis of an epithelium	2/222	14/11512	0.0289245	1	1	TACSTD2/CLASP1	2
TTTTA	GO:0035107	appendage morphogenesis	6/222	123/11512	0.0317212	1	1	CACNA1C/GLI2/CREBBP/SALL1/TGFB2/GPC3	6
TTTTA	GO:0042391	regulation of membrane potential	12/222	348/11512	0.0373528	1	1	CACNA1C/NTRK2/FGF13/GABRB1/GABRG3/KCNJ5/NTSR1/DGKI/PIEZO2/SHANK2/GLRA1/MAPT	12
TTTTA	GO:0043576	regulation of respiratory gaseous exchange	2/222	18/11512	0.0462504	1	1	NTSR1/GLRA1	2
TTTTA	GO:0098900	regulation of action potential	3/222	43/11512	0.0496683	1	1	CACNA1C/FGF13/NTSR1	3
TTTTA	GO:0019897	extrinsic component of plasma membrane	9/233	129/11816	0.00101844	0.388024	0.387006	CDH6/GNG7/BLK/NUMB/CDH13/USP8/CDH12/DGKI/CTNNA2	9
TTTTA	GO:0045178	basal part of cell	4/233	42/11816	0.00917205	0.644564	0.642872	TACSTD2/DST/SLC23A2/CLASP1	4
TTTTA	GO:0099523	presynaptic cytosol	2/233	10/11816	0.0156972	0.644564	0.642872	PRKCB/SH3GL2	2
TTTTA	GO:0019898	extrinsic component of membrane	10/233	231/11816	0.0163195	0.644564	0.642872	CDH6/GNG7/BLK/NUMB/CDH13/USP8/CDH12/DGKI/VPS13D/CTNNA2	10
TTTTA	GO:0099243	extrinsic component of synaptic membrane	2/233	11/11816	0.0189386	0.644564	0.642872	DGKI/CTNNA2	2
TTTTA	GO:0009925	basal plasma membrane	3/233	29/11816	0.0189586	0.644564	0.642872	TACSTD2/DST/SLC23A2	3
TTTTA	GO:0098686	hippocampal mossy fiber to CA3 synapse	3/233	29/11816	0.0189586	0.644564	0.642872	SH3GL2/SLC30A3/CTNNA2	3
TTTTA	GO:0044306	neuron projection terminus	6/233	116/11816	0.0271945	0.797007	0.794916	NTRK2/PRKCB/NTSR1/MME/DGKI/GLRA1	6
TTTTA	GO:1902710	GABA receptor complex	2/233	17/11816	0.0433482	0.915087	0.912685	GABRB1/GABRG3	2
TTTTA	GO:0033267	axon part	11/233	315/11816	0.0478368	0.915087	0.912685	NTRK2/FGF13/MAPK8IP3/PRKCB/DST/NTSR1/PALLD/DGKI/SHANK2/GLRA1/MAPT	11
TTTTA	GO:0043679	axon terminus	5/233	101/11816	0.0493488	0.915087	0.912685	NTRK2/PRKCB/NTSR1/DGKI/GLRA1	5
TTTTA	GO:0030159	receptor signaling complex scaffold activity	4/216	19/11509	0.000374784	0.165808	0.162068	MAGI2/MAPK8IP3/CARD10/SHANK2	4
TTTTA	GO:0032947	protein-containing complex scaffold activity	4/216	22/11509	0.000676768	0.165808	0.162068	MAGI2/MAPK8IP3/CARD10/SHANK2	4
TTTTA	GO:0016208	AMP binding	2/216	11/11509	0.0172485	0.653936	0.639186	PRKAG2/PFKP	2
TTTTA	GO:0030594	neurotransmitter receptor activity	5/216	89/11509	0.0258917	0.653936	0.639186	HTR4/GABRB1/GABRG3/HTR2C/GLRA1	5
TTTTA	GO:0004672	protein kinase activity	15/216	482/11509	0.0380269	0.653936	0.639186	STK10/PRKAG2/NTRK2/HIPK3/TEC/PRKCB/BLK/TLK1/PRKX/CSF1R/TAOK3/LTBP4/GAK/CDK14/DCLK1	15
TTTTA	GO:0050839	cell adhesion molecule binding	14/216	445/11509	0.0409419	0.653936	0.639186	CDH6/MYO1B/TACSTD2/DST/NUMB/CDH13/TRPC4/LTBP4/USP8/CDH12/DDX3X/PFKP/CTNNA2/ACTN4	14
TTTTA	GO:0022803	passive transmembrane transporter activity	11/216	326/11509	0.0436405	0.653936	0.639186	CACNA1C/GABRB1/SCNN1D/GABRG3/ITPR2/TMC6/KCNJ5/TRPC4/KCNB2/PIEZO2/GLRA1	11

## Sheet: KEGG enrichment
cluster	ID	Description	GeneRatio	BgRatio	pvalue	p.adjust	qvalue	geneID	Count
hSTR	hsa04360	Axon guidance	79/1838	182/8105	2.7608e-10	9.08303e-08	6.53874e-08	ABLIM1/ABLIM2/BMPR1B/CAMK2D/CAMK2G/CXCL12/DCC/DPYSL2/EFNA1/EFNA5/EFNB2/EPHA2/EPHA3/EPHA4/EPHA5/EPHA6/EPHA8/EPHB2/GNAI1/GSK3B/L1CAM/LIMK1/LRRC4C/MET/NEO1/NFATC2/NFATC4/NGEF/NTN1/NTNG1/NTNG2/PAK2/PAK4/PARD3/PARD6B/PDPK1/PIK3CD/PLCG2/PLXNA1/PLXNA2/PLXNA4/PLXNB2/PLXNC1/PPP3CA/PPP3CC/PRKCA/PRKCZ/PTCH1/PTK2/PTPN11/RAC3/RASA1/RGS3/RHOA/RND1/ROBO1/ROBO2/ROBO3/ROCK1/ROCK2/SEMA3A/SEMA3C/SEMA3E/SEMA4A/SEMA4…	79
hSTR	hsa04724	Glutamatergic synapse	55/1838	114/8105	1.42764e-09	2.01754e-07	1.4524e-07	ADCY1/ADCY2/ADCY5/ADCY8/ADCY9/CACNA1A/CACNA1C/CACNA1D/DLGAP1/GLUL/GNAI1/GNAQ/GNG2/GNG4/GNG7/GNG8/GNGT1/GRIA1/GRIA3/GRIK1/GRIK2/GRIK3/GRIK4/GRIN2A/GRM1/GRM2/GRM3/GRM4/GRM5/GRM7/GRM8/ITPR1/ITPR2/ITPR3/PLA2G4A/PLA2G4C/PLA2G4D/PLCB1/PLCB2/PLCB3/PLCB4/PLD1/PPP3CA/PPP3CC/PRKACA/PRKACB/PRKCA/PRKCB/PRKCG/SHANK2/SLC17A7/SLC17A8/SLC1A1/SLC1A6/TRPC1	55
hSTR	hsa04020	Calcium signaling pathway	95/1838	240/8105	1.83971e-09	2.01754e-07	1.4524e-07	ADCY1/ADCY2/ADCY8/ADCY9/ADORA2B/ADRA1A/ADRA1D/ATP2A1/ATP2B1/ATP2B2/CACNA1A/CACNA1B/CACNA1C/CACNA1D/CACNA1E/CACNA1F/CACNA1I/CACNA1S/CAMK1D/CAMK1G/CAMK2D/CAMK2G/CAMK4/CASQ2/CCKAR/CHRM3/CHRM5/CHRNA7/EGF/EGFR/ERBB4/FGF1/FGF10/FGF2/FGF21/FGF3/FGFR2/FLT1/FLT4/GNAL/GNAQ/GRIN2A/GRM1/GRM5/HRH1/HTR2C/HTR4/ITPR1/ITPR2/ITPR3/MCU/MET/MYLK/MYLK4/NOS1/NOS3/NTRK2/NTRK3/NTSR1/P2RX2/P2RX4/P2RX5/P2RX7/PDE1A/PDE1C/P…	95
hSTR	hsa05032	Morphine addiction	45/1838	91/8105	1.71244e-08	1.40848e-06	1.01394e-06	ADCY1/ADCY2/ADCY5/ADCY8/ADCY9/CACNA1A/CACNA1B/GABBR2/GABRA1/GABRA2/GABRB1/GABRB2/GABRB3/GABRG2/GABRG3/GABRR1/GNAI1/GNG2/GNG4/GNG7/GNG8/GNGT1/GRK4/GRK5/KCNJ5/KCNJ6/KCNJ9/OPRM1/PDE10A/PDE11A/PDE1A/PDE1C/PDE2A/PDE3A/PDE3B/PDE4B/PDE4C/PDE4D/PDE8B/PRKACA/PRKACB/PRKCA/PRKCB/PRKCG/SLC32A1	45
hSTR	hsa04015	Rap1 signaling pathway	83/1838	210/8105	2.14366e-08	1.41053e-06	1.01542e-06	ACTB/ADCY1/ADCY2/ADCY5/ADCY8/ADCY9/ADORA2B/AKT2/AKT3/ANGPT1/ANGPT4/ARAP3/CDH1/CSF1/CSF1R/CTNNB1/DOCK4/EFNA1/EFNA5/EGF/EGFR/EPHA2/EVL/F2RL3/FGF1/FGF10/FGF2/FGF21/FGF3/FGFR2/FLT1/FLT4/FPR1/GNAI1/GNAQ/GRIN2A/IGF1/IGF1R/INSR/ITGAM/ITGB2/KIT/KITLG/LCP2/MAGI1/MAGI2/MAGI3/MAP2K3/MAP2K6/MAPK12/MAPK14/MET/NGFR/PARD3/PARD6B/PDGFC/PIK3CD/PLCB1/PLCB2/PLCB3/PLCB4/PLCE1/PRKCA/PRKCB/PRKCG/PRKCZ/PRKD1/RAC3/RAP1A…	83
hSTR	hsa04921	Oxytocin signaling pathway	65/1838	154/8105	4.00133e-08	2.19407e-06	1.57947e-06	ACTB/ADCY1/ADCY2/ADCY5/ADCY8/ADCY9/CACNA1C/CACNA1D/CACNA1F/CACNA1S/CACNA2D1/CACNA2D2/CACNA2D3/CACNA2D4/CACNB4/CACNG2/CACNG3/CACNG4/CAMK1D/CAMK1G/CAMK2D/CAMK2G/CAMK4/CDKN1A/EGFR/GNAI1/GNAQ/GUCY1A2/ITPR1/ITPR2/ITPR3/KCNJ12/KCNJ5/KCNJ6/KCNJ9/MAP2K5/MYLK/MYLK4/NFATC1/NFATC2/NFATC4/NOS3/PLA2G4A/PLA2G4C/PLA2G4D/PLCB1/PLCB2/PLCB3/PLCB4/PPP1R12A/PPP1R12B/PPP3CA/PPP3CC/PRKACA/PRKACB/PRKAG2/PRKCA/PRKCB/PRK…	65
hSTR	hsa04911	Insulin secretion	42/1838	86/8105	8.07191e-08	3.69993e-06	2.66352e-06	ADCY1/ADCY2/ADCY5/ADCY8/ADCY9/ATP1A4/ATP1B1/ATP1B3/CACNA1C/CACNA1D/CACNA1F/CACNA1S/CAMK2D/CAMK2G/CCK/CCKAR/CHRM3/CREB3L2/CREB3L3/CREB5/FXYD2/GCK/GNAQ/ITPR3/KCNMA1/KCNMB2/KCNN3/KCNU1/PCLO/PLCB1/PLCB2/PLCB3/PLCB4/PRKACA/PRKACB/PRKCA/PRKCB/PRKCG/RAPGEF4/RIMS2/RYR2/TRPM4	42
hSTR	hsa04725	Cholinergic synapse	51/1838	113/8105	8.99679e-08	3.69993e-06	2.66352e-06	ADCY1/ADCY2/ADCY5/ADCY8/ADCY9/AKT2/AKT3/BCL2/CACNA1A/CACNA1B/CACNA1C/CACNA1D/CACNA1F/CACNA1S/CAMK2D/CAMK2G/CAMK4/CHAT/CHRM3/CHRM5/CHRNA7/CREB3L2/CREB3L3/CREB5/GNAI1/GNAQ/GNG2/GNG4/GNG7/GNG8/GNGT1/ITPR1/ITPR2/ITPR3/KCNJ12/KCNJ6/KCNQ1/KCNQ2/KCNQ3/KCNQ4/KCNQ5/PIK3CD/PLCB1/PLCB2/PLCB3/PLCB4/PRKACA/PRKACB/PRKCA/PRKCB/PRKCG	51
hSTR	hsa04261	Adrenergic signaling in cardiomyocytes	62/1838	150/8105	2.04379e-07	7.47119e-06	5.37839e-06	ADCY1/ADCY2/ADCY5/ADCY8/ADCY9/ADRA1A/ADRA1D/AKT2/AKT3/ATP1A4/ATP1B1/ATP1B3/ATP2A1/ATP2B1/ATP2B2/BCL2/CACNA1C/CACNA1D/CACNA1F/CACNA1S/CACNA2D1/CACNA2D2/CACNA2D3/CACNA2D4/CACNB4/CACNG2/CACNG3/CACNG4/CAMK2D/CAMK2G/CREB3L2/CREB3L3/CREB5/FXYD2/GNAI1/GNAQ/KCNQ1/MAPK12/MAPK14/MYL3/PLCB1/PLCB2/PLCB3/PLCB4/PPP2R2B/PPP2R2C/PPP2R3A/PPP2R3B/PPP2R5A/PPP2R5C/PPP2R5D/PRKACA/PRKACB/PRKCA/RAPGEF4/RPS6KA5/RYR2/SCN…	62
hSTR	hsa04727	GABAergic synapse	42/1838	89/8105	2.71668e-07	8.45027e-06	6.08322e-06	ABAT/ADCY1/ADCY2/ADCY5/ADCY8/ADCY9/CACNA1A/CACNA1B/CACNA1C/CACNA1D/CACNA1F/CACNA1S/GABBR2/GABRA1/GABRA2/GABRB1/GABRB2/GABRB3/GABRG2/GABRG3/GABRR1/GAD1/GAD2/GLUL/GNAI1/GNG2/GNG4/GNG7/GNG8/GNGT1/GPHN/KCNJ6/PLCL1/PRKACA/PRKACB/PRKCA/PRKCB/PRKCG/SLC32A1/SLC6A11/SLC6A12/TRAK2	42
hSTR	hsa04728	Dopaminergic synapse	56/1838	132/8105	2.82532e-07	8.45027e-06	6.08322e-06	ADCY5/AKT2/AKT3/CACNA1A/CACNA1B/CACNA1C/CACNA1D/CAMK2D/CAMK2G/CREB3L2/CREB3L3/CREB5/DRD3/DRD4/GNAI1/GNAL/GNAQ/GNG2/GNG4/GNG7/GNG8/GNGT1/GRIA1/GRIA3/GRIN2A/GSK3B/ITPR1/ITPR2/ITPR3/KCNJ5/KCNJ6/KCNJ9/MAOA/MAOB/MAPK12/MAPK14/PLCB1/PLCB2/PLCB3/PLCB4/PPP2R2B/PPP2R2C/PPP2R3A/PPP2R3B/PPP2R5A/PPP2R5C/PPP2R5D/PPP3CA/PPP3CC/PRKACA/PRKACB/PRKCA/PRKCB/PRKCG/SLC18A2/SLC6A3	56
hSTR	hsa04726	Serotonergic synapse	50/1838	115/8105	4.97287e-07	1.36339e-05	9.81487e-06	ADCY5/ALOX5/APP/CACNA1A/CACNA1B/CACNA1C/CACNA1D/CACNA1F/CACNA1S/GABRB1/GABRB2/GABRB3/GNAI1/GNAQ/GNG2/GNG4/GNG7/GNG8/GNGT1/HTR1F/HTR2C/HTR3A/HTR3B/HTR3C/HTR4/ITPR1/ITPR2/ITPR3/KCND2/KCNJ5/KCNJ6/KCNJ9/MAOA/MAOB/PLA2G4A/PLA2G4C/PLA2G4D/PLCB1/PLCB2/PLCB3/PLCB4/PRKACA/PRKACB/PRKCA/PRKCB/PRKCG/SLC18A2/SLC6A4/TPH2/TRPC1	50
hSTR	hsa04010	MAPK signaling pathway	102/1838	294/8105	1.17966e-06	2.98545e-05	2.14918e-05	AKT2/AKT3/ANGPT1/ANGPT4/AREG/CACNA1A/CACNA1B/CACNA1C/CACNA1D/CACNA1E/CACNA1F/CACNA1I/CACNA1S/CACNA2D1/CACNA2D2/CACNA2D3/CACNA2D4/CACNB4/CACNG2/CACNG3/CACNG4/CSF1/CSF1R/DUSP8/DUSP9/EFNA1/EFNA5/EGF/EGFR/ELK4/EPHA2/ERBB4/FGF1/FGF10/FGF2/FGF21/FGF3/FGFR2/FLNB/FLT1/FLT3/FLT4/IGF1/IGF1R/IGF2/IKBKG/IL1RAP/INSR/KIT/KITLG/MAP2K3/MAP2K5/MAP2K6/MAP3K13/MAP3K4/MAP3K5/MAP4K1/MAPK12/MAPK14/MAPK8IP2/MAPK8IP3/MA…	102
hSTR	hsa04961	Endocrine and other factor-regulated calcium reabsorption	28/1838	53/8105	1.60501e-06	3.77178e-05	2.71525e-05	ADCY9/AP2A2/ATP1A4/ATP1B1/ATP1B3/ATP2B1/ATP2B2/CLTA/DNM2/DNM3/ESR1/FXYD2/GNAQ/PLCB1/PLCB2/PLCB3/PLCB4/PRKACA/PRKACB/PRKCA/PRKCB/PRKCG/PTH/PTH1R/RAB11A/SLC8A1/SLC8A3/VDR	28
hSTR	hsa04750	Inflammatory mediator regulation of TRP channels	43/1838	98/8105	2.31097e-06	4.62913e-05	3.33244e-05	ADCY1/ADCY2/ADCY5/ADCY8/ADCY9/ASIC1/ASIC2/ASIC5/CAMK2D/CAMK2G/F2RL1/GNAQ/HRH1/HTR2C/IGF1/IL1RAP/ITPR1/ITPR2/ITPR3/MAP2K3/MAP2K6/MAPK12/MAPK14/PIK3CD/PLA2G4A/PLA2G4C/PLA2G4D/PLCB1/PLCB2/PLCB3/PLCB4/PLCG2/PRKACA/PRKACB/PRKCA/PRKCB/PRKCE/PRKCG/PRKCH/PRKCQ/PTGER4/TRPM8/TRPV4	43
hSTR	hsa04925	Aldosterone synthesis and secretion	43/1838	98/8105	2.31097e-06	4.62913e-05	3.33244e-05	ADCY1/ADCY2/ADCY5/ADCY8/ADCY9/ATP1A4/ATP1B1/ATP1B3/ATP2B1/ATP2B2/CACNA1C/CACNA1D/CACNA1F/CACNA1I/CACNA1S/CAMK1D/CAMK1G/CAMK2D/CAMK2G/CAMK4/CREB3L2/CREB3L3/CREB5/CYP21A2/DAGLA/GNAQ/ITPR1/ITPR2/ITPR3/KCNJ5/KCNK3/PDE2A/PLCB1/PLCB2/PLCB3/PLCB4/PRKACA/PRKACB/PRKCA/PRKCB/PRKCE/PRKCG/PRKD1	43
hSTR	hsa04270	Vascular smooth muscle contraction	54/1838	133/8105	2.39195e-06	4.62913e-05	3.33244e-05	ACTA2/ADCY1/ADCY2/ADCY5/ADCY8/ADCY9/ADORA2B/ADRA1A/ADRA1D/CACNA1C/CACNA1D/CACNA1F/CACNA1S/CALCA/CALD1/EDN1/EDN2/GNAQ/GUCY1A2/ITPR1/ITPR2/ITPR3/KCNMA1/KCNMB2/KCNU1/MYH10/MYH11/MYH14/MYLK/MYLK4/PLA2G2F/PLA2G4A/PLA2G4C/PLA2G4D/PLCB1/PLCB2/PLCB3/PLCB4/PPP1R12A/PPP1R12B/PPP1R14A/PRKACA/PRKACB/PRKCA/PRKCB/PRKCE/PRKCG/PRKCH/PRKCQ/PRKG1/RAMP3/RHOA/ROCK1/ROCK2	54
hSTR	hsa04022	cGMP-PKG signaling pathway	64/1838	167/8105	3.0812e-06	5.17057e-05	3.72222e-05	ADCY1/ADCY2/ADCY5/ADCY8/ADCY9/ADRA1A/ADRA1D/AKT2/AKT3/ATP1A4/ATP1B1/ATP1B3/ATP2A1/ATP2B1/ATP2B2/CACNA1C/CACNA1D/CACNA1F/CACNA1S/CNGB1/CREB3L2/CREB3L3/CREB5/FXYD2/GNAI1/GNAQ/GTF2I/GTF2IRD1/GUCY1A2/INSR/IRS1/ITPR1/ITPR2/ITPR3/KCNMA1/KCNMB2/KCNU1/MYLK/MYLK4/NFATC1/NFATC2/NFATC4/NOS3/PDE2A/PDE3A/PDE3B/PLCB1/PLCB2/PLCB3/PLCB4/PPP1R12A/PPP3CA/PPP3CC/PRKCE/PRKG1/PRKG2/RHOA/ROCK1/ROCK2/SLC25A31/SLC25A4/S…	64
hSTR	hsa04510	Focal adhesion	74/1838	201/8105	3.11197e-06	5.17057e-05	3.72222e-05	ACTB/ACTN4/AKT2/AKT3/ARHGAP35/BCL2/COL2A1/COL4A1/COL4A2/COL4A4/COL6A1/COL6A2/COL6A3/COL9A3/CTNNB1/DIAPH1/DOCK1/EGF/EGFR/FLNB/FLT1/FLT4/FN1/GSK3B/IGF1/IGF1R/ITGA1/ITGA11/ITGA8/ITGA9/ITGB4/ITGB5/LAMA2/LAMA3/LAMA5/LAMB4/LAMC1/MET/MYLK/MYLK4/PAK2/PAK4/PARVB/PARVG/PDGFC/PDPK1/PIK3CD/PIP5K1B/PPP1R12A/PPP1R12B/PRKCA/PRKCB/PRKCG/PTK2/RAC3/RAP1A/RAPGEF1/RELN/RHOA/ROCK1/ROCK2/SHC2/SHC3/SHC4/SOS2/THBS2/TNC/…	74
hSTR	hsa04151	PI3K-Akt signaling pathway	117/1838	354/8105	3.1432e-06	5.17057e-05	3.72222e-05	AKT2/AKT3/ANGPT1/ANGPT4/AREG/BCL2/BCL2L1/BRCA1/CDC37/CDKN1A/COL2A1/COL4A1/COL4A2/COL4A4/COL6A1/COL6A2/COL6A3/COL9A3/CREB3L2/CREB3L3/CREB5/CSF1/CSF1R/EFNA1/EFNA5/EGF/EGFR/EPHA2/ERBB4/FGF1/FGF10/FGF2/FGF21/FGF3/FGFR2/FLT1/FLT3/FLT4/FN1/FOXO3/G6PC/GHR/GNG2/GNG4/GNG7/GNG8/GNGT1/GSK3B/GYS2/IFNA4/IFNAR1/IFNB1/IGF1/IGF1R/IGF2/IKBKG/IL2RA/IL2RB/IL3RA/IL4R/INSR/IRS1/ITGA1/ITGA11/ITGA8/ITGA9/ITGB4/ITGB5/JA…	117
hSTR	hsa04974	Protein digestion and absorption	44/1838	103/8105	4.21488e-06	6.60331e-05	4.75362e-05	ATP1A4/ATP1B1/ATP1B3/CELA3A/COL12A1/COL13A1/COL14A1/COL17A1/COL18A1/COL19A1/COL21A1/COL22A1/COL23A1/COL24A1/COL25A1/COL26A1/COL27A1/COL2A1/COL4A1/COL4A2/COL4A4/COL5A1/COL5A2/COL5A3/COL6A1/COL6A2/COL6A3/COL8A1/COL8A2/COL9A3/CPA1/ELN/FXYD2/KCNQ1/MME/PRSS3/SLC1A1/SLC36A1/SLC36A2/SLC6A19/SLC8A1/SLC8A3/SLC9A3/XPNPEP2	44
hSTR	hsa04713	Circadian entrainment	42/1838	97/8105	4.57835e-06	6.84672e-05	4.92885e-05	ADCY1/ADCY2/ADCY5/ADCY8/ADCY9/CACNA1C/CACNA1D/CACNA1I/CAMK2D/CAMK2G/GNAI1/GNAQ/GNG2/GNG4/GNG7/GNG8/GNGT1/GRIA1/GRIA3/GRIN2A/GUCY1A2/ITPR1/ITPR3/KCNJ5/KCNJ6/KCNJ9/NOS1/NOS1AP/PLCB1/PLCB2/PLCB3/PLCB4/PRKACA/PRKACB/PRKCA/PRKCB/PRKCG/PRKG1/PRKG2/RPS6KA5/RYR1/RYR2	42
hSTR	hsa05412	Arrhythmogenic right ventricular cardiomyopathy	35/1838	77/8105	7.66408e-06	0.00010963	7.89207e-05	ACTB/ATP2A1/CACNA1C/CACNA1D/CACNA1F/CACNA1S/CACNA2D1/CACNA2D2/CACNA2D3/CACNA2D4/CACNB4/CACNG2/CACNG3/CACNG4/CDH2/CTNNA1/CTNNA2/CTNNA3/CTNNB1/DMD/ITGA1/ITGA11/ITGA8/ITGA9/ITGB4/ITGB5/JUP/LAMA2/LMNA/RYR2/SGCD/SGCG/SLC8A1/SLC8A3/TCF7L2	35
hSTR	hsa04730	Long-term depression	29/1838	60/8105	1.05868e-05	0.000145127	0.000104475	CACNA1A/GNAI1/GNAQ/GRIA1/GRIA3/GRID2/GRM1/GUCY1A2/IGF1/IGF1R/ITPR1/ITPR2/ITPR3/LYN/NOS1/PLA2G4A/PLA2G4C/PLA2G4D/PLCB1/PLCB2/PLCB3/PLCB4/PPP1R17/PRKCA/PRKCB/PRKCG/PRKG1/PRKG2/RYR1	29
hSTR	hsa04918	Thyroid hormone synthesis	34/1838	75/8105	1.10715e-05	0.000145702	0.000104888	ADCY1/ADCY2/ADCY5/ADCY8/ADCY9/ASGR1/ATP1A4/ATP1B1/ATP1B3/CREB3L2/CREB3L3/CREB5/FXYD2/GNAQ/GPX5/ITPR1/ITPR2/ITPR3/IYD/LRP2/PDIA4/PLCB1/PLCB2/PLCB3/PLCB4/PRKACA/PRKACB/PRKCA/PRKCB/PRKCG/SLC26A4/TG/TPO/TSHR	34
hSTR	hsa04611	Platelet activation	49/1838	124/8105	1.66939e-05	0.000211242	0.00015207	ACTB/ADCY1/ADCY2/ADCY5/ADCY8/ADCY9/AKT2/AKT3/ARHGAP35/F2RL3/FCER1G/FGA/GNAI1/GNAQ/GUCY1A2/ITPR1/ITPR2/ITPR3/LCP2/LYN/MAPK12/MAPK14/MYLK/MYLK4/NOS3/PIK3CD/PLA2G4A/PLA2G4C/PLA2G4D/PLCB1/PLCB2/PLCB3/PLCB4/PLCG2/PPP1R12A/PRKACA/PRKACB/PRKCZ/PRKG1/PRKG2/RAP1A/RHOA/ROCK1/ROCK2/STIM1/SYK/TBXAS1/VAMP8/VWF	49
hSTR	hsa04072	Phospholipase D signaling pathway	56/1838	148/8105	1.9477e-05	0.000228855	0.000164749	ADCY1/ADCY2/ADCY5/ADCY8/ADCY9/AGPAT2/AGPAT3/AGPAT5/AKT2/AKT3/AVPR2/DGKB/DGKD/DGKG/DGKH/DGKI/DNM2/DNM3/EGF/EGFR/FCER1G/GRM1/GRM2/GRM3/GRM4/GRM5/GRM7/GRM8/INSR/KIT/KITLG/MTOR/PDGFC/PIK3CD/PIP5K1B/PLA2G4A/PLA2G4C/PLA2G4D/PLCB1/PLCB2/PLCB3/PLCB4/PLCG2/PLD1/PRKCA/PTGFR/PTPN11/RAPGEF4/RHEB/RHOA/SHC2/SHC3/SHC4/SOS2/SYK/TSC1	56
hSTR	hsa04723	Retrograde endocannabinoid signaling	56/1838	148/8105	1.9477e-05	0.000228855	0.000164749	ADCY1/ADCY2/ADCY5/ADCY8/ADCY9/CACNA1A/CACNA1B/CACNA1C/CACNA1D/CACNA1F/CACNA1S/DAGLA/GABRA1/GABRA2/GABRB1/GABRB2/GABRB3/GABRG2/GABRG3/GABRR1/GNAI1/GNAQ/GNG2/GNG4/GNG7/GNG8/GNGT1/GRIA1/GRIA3/GRM1/GRM5/ITPR1/ITPR2/ITPR3/KCNJ5/KCNJ6/KCNJ9/MAPK12/MAPK14/MGLL/NDUFB3/NDUFB4/NDUFB6/NDUFS4/PLCB1/PLCB2/PLCB3/PLCB4/PRKACA/PRKACB/PRKCA/PRKCB/PRKCG/SLC17A7/SLC17A8/SLC32A1	56
hSTR	hsa04972	Pancreatic secretion	42/1838	102/8105	2.06509e-05	0.000234281	0.000168655	ADCY1/ADCY2/ADCY5/ADCY8/ADCY9/AMY2A/ATP1A4/ATP1B1/ATP1B3/ATP2A1/ATP2B1/ATP2B2/BST1/CCK/CCKAR/CEL/CELA3A/CHRM3/CPA1/FXYD2/GNAQ/ITPR1/ITPR2/ITPR3/KCNMA1/KCNQ1/PLA2G2F/PLCB1/PLCB2/PLCB3/PLCB4/PNLIPRP1/PRKCA/PRKCB/PRKCG/PRSS3/RAB11A/RAP1A/RHOA/RYR2/TPCN2/TRPC1	42
hSTR	hsa04935	Growth hormone synthesis, secretion and action	47/1838	119/8105	2.5068e-05	0.000274912	0.000197905	ADCY1/ADCY2/ADCY5/ADCY8/ADCY9/AKT2/AKT3/CACNA1C/CACNA1D/CACNA1F/CACNA1S/CREB3L2/CREB3L3/CREB5/CREBBP/EP300/GHR/GNAI1/GNAQ/GSK3B/IGF1/IRS1/ITPR1/ITPR2/ITPR3/MAP2K3/MAP2K6/MAPK12/MAPK14/MTOR/PIK3CD/PLCB1/PLCB2/PLCB3/PLCB4/PLCG2/PRKACA/PRKACB/PRKCA/PRKCB/PRKCG/PTK2/SHC2/SHC3/SHC4/SOCS3/SOS2	47
hSTR	hsa05165	Human papillomavirus infection	106/1838	331/8105	4.1686e-05	0.000442409	0.000318484	AKT2/AKT3/ATM/ATP6V0A1/ATP6V0A2/ATP6V0A4/ATP6V0D2/ATP6V1C2/ATR/CCNA1/CDKN1A/COL2A1/COL4A1/COL4A2/COL4A4/COL6A1/COL6A2/COL6A3/COL9A3/CREB3L2/CREB3L3/CREB5/CREBBP/CTNNB1/DLG1/DLG2/DLG3/DVL1/EGF/EGFR/EP300/FADD/FN1/FOXO1/FZD2/FZD8/GSK3B/HES5/HEY1/HEY2/HLA-F/IFNA4/IFNAR1/IFNB1/IKBKG/IRF9/ITGA1/ITGA11/ITGA8/ITGA9/ITGB4/ITGB5/JAK1/LAMA2/LAMA3/LAMA5/LAMB4/LAMC1/LFNG/LLGL2/MAGI1/MAML2/MAML3/MTOR/MX2/NFX1…	106
hSTR	hsa04971	Gastric acid secretion	33/1838	76/8105	4.40535e-05	0.000452925	0.000326054	ACTB/ADCY1/ADCY2/ADCY5/ADCY8/ADCY9/ATP1A4/ATP1B1/ATP1B3/CAMK2D/CAMK2G/CHRM3/GNAI1/GNAQ/ITPR1/ITPR2/ITPR3/KCNJ10/KCNJ15/KCNK10/KCNK2/KCNQ1/MYLK/MYLK4/PLCB1/PLCB2/PLCB3/PLCB4/PRKACA/PRKACB/PRKCA/PRKCB/PRKCG	33
hSTR	hsa04720	Long-term potentiation	30/1838	67/8105	4.81076e-05	0.000479618	0.00034527	ADCY1/ADCY8/CACNA1C/CAMK2D/CAMK2G/CAMK4/CREBBP/EP300/GNAQ/GRIA1/GRIN2A/GRM1/GRM5/ITPR1/ITPR2/ITPR3/PLCB1/PLCB2/PLCB3/PLCB4/PPP3CA/PPP3CC/PRKACA/PRKACB/PRKCA/PRKCB/PRKCG/RAP1A/RPS6KA2/RPS6KA6	30
hSTR	hsa04071	Sphingolipid signaling pathway	46/1838	119/8105	5.7249e-05	0.000553968	0.000398793	ABCC1/AKT2/AKT3/ASAH2/BCL2/BID/CERS4/CERS6/FCER1G/GNAI1/GNAQ/MAP3K5/MAPK12/MAPK14/NOS3/NSMAF/PDPK1/PIK3CD/PLCB1/PLCB2/PLCB3/PLCB4/PLD1/PPP2R2B/PPP2R2C/PPP2R3A/PPP2R3B/PPP2R5A/PPP2R5C/PPP2R5D/PRKCA/PRKCB/PRKCE/PRKCG/PRKCZ/RAC3/RHOA/ROCK1/ROCK2/S1PR4/S1PR5/SGPL1/SGPP2/SMPD1/SPTLC2/SPTLC3	46
hSTR	hsa05017	Spinocerebellar ataxia	53/1838	143/8105	6.19739e-05	0.000582554	0.000419372	AKT2/AKT3/AMBRA1/ATP2A1/ATXN1/ATXN10/ATXN2/ATXN3/CACNA1A/CIC/DAB1/FGF14/GNAQ/GRIA1/GRIA3/GRIN2A/GRM1/ITPR1/ITPR2/ITPR3/KCND3/MAP3K5/MCU/MTOR/OMA1/OPA1/PIK3C3/PIK3CD/PLCB1/PLCB2/PLCB3/PLCB4/PRKCA/PRKCB/PRKCG/PSMA1/PSMB4/PSMB5/PSMC1/PSMD13/PSMD14/PSMD9/PUM1/PUM2/RELN/RORA/RYR1/SLC1A6/SLC25A31/SLC25A4/SPTBN2/ULK1/VDAC3	53
hSTR	hsa04014	Ras signaling pathway	78/1838	232/8105	7.28936e-05	0.000666166	0.000479563	AKT2/AKT3/ANGPT1/ANGPT4/BCL2L1/BRAP/CSF1/CSF1R/EFNA1/EFNA5/EGF/EGFR/EPHA2/ETS1/EXOC2/FGF1/FGF10/FGF2/FGF21/FGF3/FGFR2/FLT1/FLT3/FLT4/GNG2/GNG4/GNG7/GNG8/GNGT1/GRIN2A/IGF1/IGF1R/IGF2/IKBKG/INSR/KIT/KITLG/KSR2/MET/NF1/NGFR/NTF3/NTRK2/PAK2/PAK4/PDGFC/PIK3CD/PLA2G2F/PLA2G4A/PLA2G4C/PLA2G4D/PLCE1/PLCG2/PLD1/PRKACA/PRKACB/PRKCA/PRKCB/PRKCG/PTPN11/RAC3/RAP1A/RAPGEF5/RASA1/RASA2/RASA3/RASAL2/RASGRF2/RHOA…	78
hSTR	hsa05414	Dilated cardiomyopathy	38/1838	96/8105	0.000137982	0.00122692	0.000883242	ACTB/ADCY1/ADCY2/ADCY5/ADCY8/ADCY9/ATP2A1/CACNA1C/CACNA1D/CACNA1F/CACNA1S/CACNA2D1/CACNA2D2/CACNA2D3/CACNA2D4/CACNB4/CACNG2/CACNG3/CACNG4/DMD/IGF1/ITGA1/ITGA11/ITGA8/ITGA9/ITGB4/ITGB5/LAMA2/LMNA/MYL3/PRKACA/PRKACB/RYR2/SGCD/SGCG/SLC8A1/SLC8A3/TGFB2	38
hSTR	hsa04970	Salivary secretion	37/1838	93/8105	0.000148665	0.00128713	0.000926585	ADCY1/ADCY2/ADCY5/ADCY8/ADCY9/ADRA1A/ADRA1D/AMY2A/ATP1A4/ATP1B1/ATP1B3/ATP2B1/ATP2B2/BST1/CHRM3/DMBT1/FXYD2/GNAQ/GUCY1A2/ITPR1/ITPR2/ITPR3/KCNMA1/LYZL1/MUC5B/NOS1/PLCB1/PLCB2/PLCB3/PLCB4/PRKACA/PRKACB/PRKCA/PRKCB/PRKCG/PRKG1/PRKG2	37
hSTR	hsa04070	Phosphatidylinositol signaling system	38/1838	97/8105	0.000178023	0.00150179	0.00108111	CDS1/DGKB/DGKD/DGKG/DGKH/DGKI/IMPA1/IMPA2/INPP4B/INPP5A/INPP5B/INPP5D/INPP5F/ITPK1/ITPR1/ITPR2/ITPR3/MTMR14/MTMR4/PI4K2A/PIK3C2A/PIK3C2B/PIK3C2G/PIK3C3/PIK3CD/PIP5K1B/PLCB1/PLCB2/PLCB3/PLCB4/PLCE1/PLCG2/PPIP5K2/PRKCA/PRKCB/PRKCG/SYNJ1/SYNJ2	38
hSTR	hsa04927	Cortisol synthesis and secretion	28/1838	65/8105	0.00019333	0.00158786	0.00114308	ADCY1/ADCY2/ADCY5/ADCY8/ADCY9/CACNA1C/CACNA1D/CACNA1F/CACNA1I/CACNA1S/CREB3L2/CREB3L3/CREB5/CYP21A2/GNAQ/ITPR1/ITPR2/ITPR3/KCNA4/KCNK2/KCNK3/PDE8B/PLCB1/PLCB2/PLCB3/PLCB4/PRKACA/PRKACB	28
hSTR	hsa04919	Thyroid hormone signaling pathway	45/1838	121/8105	0.000197879	0.00158786	0.00114308	ACTB/AKT2/AKT3/ATP1A4/ATP1B1/ATP1B3/ATP2A1/CREBBP/CTNNB1/EP300/ESR1/FOXO1/FXYD2/GSK3B/MED1/MED12/MED12L/MED13/MED13L/MED27/MTOR/NCOA1/NCOA2/NCOA3/NCOR1/NOTCH2/NOTCH3/PDPK1/PFKP/PIK3CD/PLCB1/PLCB2/PLCB3/PLCB4/PLCE1/PLCG2/PRKACA/PRKACB/PRKCA/PRKCB/PRKCG/RHEB/SIN3A/THRA/THRB	45
hSTR	hsa04211	Longevity regulating pathway	35/1838	89/8105	0.000289776	0.00226991	0.00163408	ADCY1/ADCY2/ADCY5/ADCY8/ADCY9/ADIPOR1/ADIPOR2/AKT2/AKT3/ATG5/CAMK4/CREB3L2/CREB3L3/CREB5/EHMT1/FOXO1/FOXO3/IGF1/IGF1R/INSR/IRS1/MTOR/PIK3CD/PPARGC1A/PRKACA/PRKACB/PRKAG2/RHEB/RPTOR/SESN2/SIRT1/SOD2/STK11/TSC1/ULK1	35
hSTR	hsa05205	Proteoglycans in cancer	68/1838	205/8105	0.000321909	0.00242743	0.00174747	ACTB/AKT2/AKT3/ANK1/ANK2/ANK3/CAMK2D/CAMK2G/CBL/CD44/CDKN1A/CTNNB1/DCN/EGFR/ERBB4/ESR1/FGF2/FLNB/FN1/FZD2/FZD8/GPC3/HOXD10/HPSE/HPSE2/HSPG2/IGF1/IGF1R/IGF2/ITGB5/ITPR1/ITPR2/ITPR3/MAPK12/MAPK14/MET/MMP2/MTOR/PDPK1/PIK3CD/PLAUR/PLCE1/PLCG2/PPP1R12A/PPP1R12B/PRKACA/PRKACB/PRKCA/PRKCB/PRKCG/PTCH1/PTK2/PTPN11/RHOA/ROCK1/ROCK2/SOS2/TGFB2/TIAM1/TWIST2/VAV1/VAV2/WNT2/WNT3A/WNT5A/WNT7A/WNT7B/WNT8A	68
hSTR	hsa04024	cAMP signaling pathway	71/1838	216/8105	0.000324641	0.00242743	0.00174747	ADCY1/ADCY2/ADCY5/ADCY8/ADCY9/AKT2/AKT3/ARAP3/ATP1A4/ATP1B1/ATP1B3/ATP2A1/ATP2B1/ATP2B2/CACNA1C/CACNA1D/CACNA1F/CACNA1S/CAMK2D/CAMK2G/CAMK4/CNGB1/CNGB3/CREB3L2/CREB3L3/CREB5/CREBBP/EDN1/EDN2/EP300/FSHR/FXYD1/FXYD2/GABBR2/GLI1/GLI3/GNAI1/GRIA1/GRIA3/GRIN2A/HCAR1/HTR1F/HTR4/NFATC1/PDE10A/PDE3A/PDE3B/PDE4B/PDE4C/PDE4D/PIK3CD/PLCE1/PLD1/PPARA/PPP1R12A/PRKACA/PRKACB/PTCH1/PTGER3/RAC3/RAP1A/RAPGEF4/RHO…	71
hSTR	hsa04152	AMPK signaling pathway	44/1838	120/8105	0.000333743	0.00244003	0.00175654	ACACA/ACACB/ADIPOR1/ADIPOR2/ADRA1A/AKT2/AKT3/CCNA1/CREB3L2/CREB3L3/CREB5/FASN/FOXO1/FOXO3/G6PC/GYS2/HMGCR/HNF4A/IGF1/IGF1R/INSR/IRS1/LEPR/MTOR/PDPK1/PFKP/PIK3CD/PPARGC1A/PPP2R2B/PPP2R2C/PPP2R3A/PPP2R3B/PPP2R5A/PPP2R5C/PPP2R5D/PRKAG2/RHEB/RPTOR/SCD5/SIRT1/STK11/TBC1D1/TSC1/ULK1	44
hSTR	hsa04929	GnRH secretion	27/1838	64/8105	0.000376962	0.00269609	0.00194088	AKT2/AKT3/CACNA1C/CACNA1D/CACNA1F/CACNA1I/CACNA1S/GABBR2/GNAQ/HCN1/ITPR1/ITPR2/ITPR3/KCNJ5/KCNJ6/KCNJ9/KCNN3/PIK3CD/PLCB1/PLCB2/PLCB3/PLCB4/PRKCA/PRKCB/PRKCG/TRPC1/TRPC4	27
hSTR	hsa04916	Melanogenesis	38/1838	101/8105	0.000463241	0.00324269	0.00233436	ADCY1/ADCY2/ADCY5/ADCY8/ADCY9/CAMK2D/CAMK2G/CREB3L2/CREB3L3/CREBBP/CTNNB1/DVL1/EDN1/EP300/FZD2/FZD8/GNAI1/GNAQ/GSK3B/KIT/KITLG/MITF/PLCB1/PLCB2/PLCB3/PLCB4/PRKACA/PRKACB/PRKCA/PRKCB/PRKCG/TCF7L2/WNT2/WNT3A/WNT5A/WNT7A/WNT7B/WNT8A	38
hSTR	hsa04512	ECM-receptor interaction	34/1838	88/8105	0.000516687	0.00346919	0.00249741	CD44/COL2A1/COL4A1/COL4A2/COL4A4/COL6A1/COL6A2/COL6A3/COL9A3/DSPP/FN1/FRAS1/FREM1/FREM2/HSPG2/ITGA1/ITGA11/ITGA8/ITGA9/ITGB4/ITGB5/LAMA2/LAMA3/LAMA5/LAMB4/LAMC1/RELN/SV2B/SV2C/THBS2/TNC/TNN/TNR/VWF	34
hSTR	hsa04540	Gap junction	34/1838	88/8105	0.000516687	0.00346919	0.00249741	ADCY1/ADCY2/ADCY5/ADCY8/ADCY9/EGF/EGFR/GNAI1/GNAQ/GRM1/GRM5/GUCY1A2/HTR2C/ITPR1/ITPR2/ITPR3/MAP2K5/PDGFC/PLCB1/PLCB2/PLCB3/PLCB4/PRKACA/PRKACB/PRKCA/PRKCB/PRKCG/PRKG1/PRKG2/SOS2/TJP1/TUBAL3/TUBB2B/TUBB8	34
hSTR	hsa04371	Apelin signaling pathway	48/1838	137/8105	0.000612024	0.00402712	0.00289906	ACTA2/ADCY1/ADCY2/ADCY5/ADCY8/ADCY9/AKT2/AKT3/CAMK4/CDH1/GNAI1/GNAQ/GNG2/GNG4/GNG7/GNG8/GNGT1/HDAC4/HDAC5/ITPR1/ITPR2/ITPR3/KLF2/MTOR/MYL3/MYLK/MYLK4/NOS1/NOS3/NOTCH3/NRF1/PDE3B/PIK3C3/PLCB1/PLCB2/PLCB3/PLCB4/PPARGC1A/PRKACA/PRKACB/PRKAG2/PRKCE/RYR1/RYR2/SERPINE1/SLC8A1/SLC8A3/SMAD3	48
hSTR	hsa04924	Renin secretion	28/1838	69/8105	0.000631989	0.00407695	0.00293493	ADCY5/CACNA1C/CACNA1D/CACNA1F/CACNA1S/EDN1/EDN2/GNAI1/GNAQ/GUCY1A2/ITPR1/ITPR2/ITPR3/KCNMA1/PDE1A/PDE1C/PDE3A/PDE3B/PLCB1/PLCB2/PLCB3/PLCB4/PPP3CA/PPP3CC/PRKACA/PRKACB/PRKG2/PTGER4	28
hSTR	hsa04310	Wnt signaling pathway	56/1838	166/8105	0.000662637	0.00419245	0.00301808	BTRC/CAMK2D/CAMK2G/CREBBP/CTBP2/CTNNB1/CTNND2/DAAM1/DVL1/EP300/FBXW11/FZD2/FZD8/GPC4/GSK3B/INVS/LGR5/LRP5/NFATC1/NFATC2/NFATC4/NKD1/NKD2/NLK/PLCB1/PLCB2/PLCB3/PLCB4/PPP3CA/PPP3CC/PRKACA/PRKACB/PRKCA/PRKCB/PRKCG/PSEN1/RAC3/RHOA/ROCK2/ROR1/ROR2/RSPO3/RSPO4/RUVBL1/SIAH1/SMAD3/TCF7L2/TLE2/WIF1/WNT2/WNT3A/WNT5A/WNT7A/WNT7B/WNT8A/ZNRF3	56
hSTR	hsa04912	GnRH signaling pathway	35/1838	93/8105	0.000759258	0.00471313	0.00339291	ADCY1/ADCY2/ADCY5/ADCY8/ADCY9/CACNA1C/CACNA1D/CACNA1F/CACNA1S/CAMK2D/CAMK2G/EGFR/GNAQ/ITPR1/ITPR2/ITPR3/MAP2K3/MAP2K6/MAP3K4/MAPK12/MAPK14/MMP2/PLA2G4A/PLA2G4C/PLA2G4D/PLCB1/PLCB2/PLCB3/PLCB4/PLD1/PRKACA/PRKACB/PRKCA/PRKCB/SOS2	35
hSTR	hsa04514	Cell adhesion molecules	51/1838	149/8105	0.000779109	0.0047468	0.00341715	ALCAM/CD22/CD226/CD276/CD28/CD34/CD4/CD58/CD80/CD99/CD99L2/CDH1/CDH2/CDH3/CDH4/CDH5/CLDN10/CLDN11/CLDN14/CLDN16/CLDN3/CLDN5/CNTN1/CNTNAP2/GLG1/HLA-F/ITGA8/ITGA9/ITGAM/ITGB2/JAM3/L1CAM/LRRC4C/MAG/NCAM1/NCAM2/NEGR1/NEO1/NFASC/NLGN1/NLGN3/NLGN4X/NLGN4Y/NRCAM/NRXN1/NRXN2/NRXN3/NTNG1/NTNG2/PTPRM/SDC3	51
hSTR	hsa02010	ABC transporters	20/1838	45/8105	0.000963604	0.0057641	0.00414949	ABCA1/ABCA10/ABCA13/ABCA3/ABCA8/ABCA9/ABCB1/ABCB10/ABCB5/ABCB7/ABCB9/ABCC1/ABCC11/ABCC2/ABCC3/ABCC6/ABCC9/ABCG1/ABCG2/TAP2	20
hSTR	hsa04520	Adherens junction	28/1838	71/8105	0.0010773	0.00632916	0.00455627	ACTB/ACTN4/BAIAP2/CDH1/CREBBP/CTNNA1/CTNNA2/CTNNA3/CTNNB1/EGFR/EP300/IGF1R/INSR/MET/NLK/PARD3/PTPRJ/PTPRM/RAC3/RHOA/SMAD3/TCF7L2/TGFBR2/TJP1/VCL/WASF2/WASF3/YES1	28
hSTR	hsa04630	JAK-STAT signaling pathway	54/1838	162/8105	0.00112385	0.00648679	0.00466974	AKT2/AKT3/AOX1/BCL2/BCL2L1/CDKN1A/CREBBP/CRLF2/CSF2/CSF2RA/EGF/EGFR/EP300/FHL1/GHR/IFNA4/IFNAR1/IFNB1/IFNGR2/IL10/IL10RB/IL12RB1/IL12RB2/IL13RA1/IL13RA2/IL15/IL19/IL20RB/IL22RA1/IL24/IL2RA/IL2RB/IL3RA/IL4R/IL5RA/IRF9/JAK1/JAK3/LEPR/MTOR/PIAS1/PIAS4/PIK3CD/PIM1/PRLR/PTPN11/PTPN2/SOCS3/SOS2/STAM/STAM2/STAT4/STAT6/TYK2	54
hSTR	hsa04934	Cushing syndrome	52/1838	155/8105	0.00116928	0.00663263	0.00477473	ADCY1/ADCY2/ADCY5/ADCY8/ADCY9/CACNA1C/CACNA1D/CACNA1F/CACNA1I/CACNA1S/CAMK2D/CAMK2G/CDKN1A/CDKN2A/CREB3L2/CREB3L3/CREB5/CRHR2/CTNNB1/CYP21A2/DVL1/EGFR/FZD2/FZD8/GNAI1/GNAQ/GSK3B/ITPR1/ITPR2/ITPR3/KCNA4/KCNK2/KCNK3/PDE11A/PDE8B/PLCB1/PLCB2/PLCB3/PLCB4/PRKACA/PRKACB/RAP1A/RB1/TCF7L2/USP8/WDR5B/WNT2/WNT3A/WNT5A/WNT7A/WNT7B/WNT8A	52
hSTR	hsa04928	Parathyroid hormone synthesis, secretion and action	38/1838	106/8105	0.0013452	0.00750121	0.00540001	ADCY1/ADCY2/ADCY5/ADCY8/ADCY9/AKAP13/BCL2/CDKN1A/CREB3L2/CREB3L3/CREB5/CYP24A1/EGFR/GNAI1/GNAQ/ITPR1/ITPR2/ITPR3/LRP5/MMP16/MMP24/PDE4B/PDE4C/PDE4D/PLCB1/PLCB2/PLCB3/PLCB4/PLD1/PRKACA/PRKACB/PRKCA/PRKCB/PRKCG/PTH/PTH1R/RHOA/VDR	38
hSTR	hsa04340	Hedgehog signaling pathway	23/1838	56/8105	0.00154949	0.00842357	0.006064	BCL2/BTRC/CDON/CSNK1G2/EVC/EVC2/FBXW11/GLI1/GLI2/GLI3/GSK3B/IQCE/LRP2/MGRN1/PRKACA/PRKACB/PTCH1/PTCH2/SMURF1/SMURF2/SPOP/SPOPL/SUFU	23
hSTR	hsa04742	Taste transduction	32/1838	86/8105	0.00156182	0.00842357	0.006064	ADCY8/ASIC2/CACNA1A/CACNA1C/CHRM3/GABBR2/GABRA1/GABRA2/GRM1/GRM4/HTR1F/HTR3A/HTR3B/HTR3C/ITPR3/P2RX2/PDE1A/PDE1C/PKD1L3/PKD2L1/PLCB1/PLCB2/PLCB3/PLCB4/PRKACA/PRKACB/SCN2A/SCNN1B/TAS2R31/TAS2R39/TAS2R46/TRPM5	32
hSTR	hsa04670	Leukocyte transendothelial migration	40/1838	114/8105	0.00162867	0.00864245	0.00622157	ACTB/ACTN4/ARHGAP35/CD99/CD99L2/CDH5/CLDN10/CLDN11/CLDN14/CLDN16/CLDN3/CLDN5/CTNNA1/CTNNA2/CTNNA3/CTNNB1/CXCL12/GNAI1/ITGAM/ITGB2/JAM3/MAPK12/MAPK14/MMP2/NCF4/PIK3CD/PLCG2/PRKCA/PRKCB/PRKCG/PTK2/PTPN11/RAP1A/RAPGEF4/RHOA/ROCK1/ROCK2/VAV1/VAV2/VCL	40
hSTR	hsa05410	Hypertrophic cardiomyopathy	33/1838	90/8105	0.00176836	0.00923479	0.00664798	ACTB/ATP2A1/CACNA1C/CACNA1D/CACNA1F/CACNA1S/CACNA2D1/CACNA2D2/CACNA2D3/CACNA2D4/CACNB4/CACNG2/CACNG3/CACNG4/DMD/EDN1/IGF1/ITGA1/ITGA11/ITGA8/ITGA9/ITGB4/ITGB5/LAMA2/LMNA/MYL3/PRKAG2/RYR2/SGCD/SGCG/SLC8A1/SLC8A3/TGFB2	33
hSTR	hsa04080	Neuroactive ligand-receptor interaction	100/1838	341/8105	0.00213956	0.0109987	0.00791779	ADORA2B/ADRA1A/ADRA1D/AVPR2/C3/C5/C5AR1/CALCA/CALCR/CCK/CCKAR/CHRM3/CHRM5/CHRNA7/CRHR2/DRD3/DRD4/EDN1/EDN2/F2RL1/F2RL3/FPR1/FPR3/FSHR/GABBR2/GABRA1/GABRA2/GABRB1/GABRB2/GABRB3/GABRG2/GABRG3/GABRR1/GALR1/GALR3/GHR/GLP2R/GLRA1/GLRA2/GPR35/GRIA1/GRIA3/GRID1/GRID2/GRIK1/GRIK2/GRIK3/GRIK4/GRIN2A/GRM1/GRM2/GRM3/GRM4/GRM5/GRM7/GRM8/GRP/HCRTR2/HRH1/HTR1F/HTR2C/HTR4/LEPR/LTB4R/MC4R/NPBWR1/NPBWR2/NPFFR1/NP…	100
hSTR	hsa05231	Choline metabolism in cancer	35/1838	98/8105	0.00220017	0.0111363	0.00801682	AKT2/AKT3/CHKA/DGKB/DGKD/DGKG/DGKH/DGKI/EGF/EGFR/LYPLA1/MTOR/PCYT1B/PDGFC/PDPK1/PIK3CD/PIP5K1B/PLA2G4A/PLA2G4C/PLA2G4D/PLD1/PRKCA/PRKCB/PRKCG/RAC3/RHEB/SLC22A2/SLC22A3/SLC22A4/SLC44A2/SLC44A5/SOS2/TSC1/WASF2/WASF3	35
hSTR	hsa04390	Hippo signaling pathway	51/1838	157/8105	0.00282507	0.0140826	0.0101378	ACTB/AREG/BMPR1A/BMPR1B/BTRC/CDH1/CRB1/CTNNA1/CTNNA2/CTNNA3/CTNNB1/DLG1/DLG2/DLG3/DLG5/DVL1/FBXW11/FGF1/FRMD1/FRMD6/FZD2/FZD8/GLI2/GSK3B/ITGB2/LIMD1/LLGL2/NKD1/NKD2/PARD3/PARD6B/PPP2R2B/PPP2R2C/PRKCZ/SERPINE1/SMAD1/SMAD3/STK3/TCF7L2/TGFB2/TGFBR2/TP73/WNT2/WNT3A/WNT5A/WNT7A/WNT7B/WNT8A/WTIP/YAP1/YWHAG	51
hSTR	hsa04922	Glucagon signaling pathway	37/1838	107/8105	0.00318309	0.0153623	0.0110591	ACACA/ACACB/ADCY2/AKT2/AKT3/CAMK2D/CAMK2G/CREB3L2/CREB3L3/CREB5/CREBBP/EP300/FOXO1/G6PC/GCK/GNAQ/GYS2/ITPR1/ITPR2/ITPR3/PDE3B/PFKP/PHKB/PLCB1/PLCB2/PLCB3/PLCB4/PPARA/PPARGC1A/PPP3CA/PPP3CC/PRKACA/PRKACB/PRKAG2/PYGL/SIK1/SIRT1	37
hSTR	hsa01521	EGFR tyrosine kinase inhibitor resistance	29/1838	79/8105	0.00320173	0.0153623	0.0110591	AKT2/AKT3/BCL2/BCL2L1/EGF/EGFR/FGF2/FGFR2/FOXO3/GSK3B/IGF1/IGF1R/JAK1/MET/MTOR/NF1/NRG1/NRG2/PDGFC/PIK3CD/PLCG2/PRKCA/PRKCB/PRKCG/SHC2/SHC3/SHC4/SOS2/TGFA	29
hSTR	hsa04530	Tight junction	54/1838	169/8105	0.00322189	0.0153623	0.0110591	ACTB/ACTN4/ACTR2/ACTR3/ARHGEF2/ARPC2/ARPC5L/CACNA1D/CGNL1/CLDN10/CLDN11/CLDN14/CLDN16/CLDN3/CLDN5/DLG1/DLG2/DLG3/EPB41L4B/IGSF5/JAM3/LLGL2/MAGI1/MAP3K5/MPDZ/MPP4/MYH10/MYH11/MYH14/NEDD4/NEDD4L/PARD3/PARD6B/PPP2R2B/PPP2R2C/PRKACA/PRKACB/PRKAG2/PRKCE/PRKCZ/RAB8B/RAP1A/RAP2C/RAPGEF2/RHOA/ROCK1/ROCK2/RUNX1/STK11/TIAM1/TJP1/TJP2/TUBAL3/YBX3	54
hSTR	hsa04926	Relaxin signaling pathway	43/1838	129/8105	0.00342706	0.0161072	0.0115953	ACTA2/ADCY1/ADCY2/ADCY5/ADCY8/ADCY9/AKT2/AKT3/COL4A1/COL4A2/COL4A4/CREB3L2/CREB3L3/CREB5/EDN1/EGFR/GNAI1/GNG2/GNG4/GNG7/GNG8/GNGT1/MAPK12/MAPK14/MMP2/NOS1/NOS3/PIK3CD/PLCB1/PLCB2/PLCB3/PLCB4/PRKACA/PRKACB/PRKCA/PRKCZ/RXFP2/SHC2/SHC3/SHC4/SOS2/TGFBR2/VEGFB	43
hSTR	hsa00562	Inositol phosphate metabolism	27/1838	73/8105	0.00387098	0.0179374	0.0129128	FIG4/IMPA1/IMPA2/INPP4B/INPP5A/INPP5B/INPP5D/INPP5F/ITPK1/MTMR14/MTMR4/PI4K2A/PIK3C2A/PIK3C2B/PIK3C2G/PIK3C3/PIK3CD/PIP5K1B/PLCB1/PLCB2/PLCB3/PLCB4/PLCE1/PLCG2/PLCH1/SYNJ1/SYNJ2	27
hSTR	hsa05033	Nicotine addiction	17/1838	40/8105	0.00404435	0.0184804	0.0133038	CACNA1A/CACNA1B/CHRNA7/GABRA1/GABRA2/GABRB1/GABRB2/GABRB3/GABRG2/GABRG3/GABRR1/GRIA1/GRIA3/GRIN2A/SLC17A7/SLC17A8/SLC32A1	17
hSTR	hsa01522	Endocrine resistance	34/1838	98/8105	0.00431229	0.0193851	0.013955	ADCY1/ADCY2/ADCY5/ADCY8/ADCY9/AKT2/AKT3/BCL2/CARM1/CDKN1A/CDKN2A/EGFR/ESR1/IGF1/IGF1R/JAG2/MAPK12/MAPK14/MED1/MMP2/MTOR/NCOA3/NCOR1/NOTCH2/NOTCH3/PIK3CD/PRKACA/PRKACB/PTK2/RB1/SHC2/SHC3/SHC4/SOS2	34
hSTR	hsa05100	Bacterial invasion of epithelial cells	28/1838	77/8105	0.00436017	0.0193851	0.013955	ACTB/ACTR2/ACTR3/ARHGAP10/ARPC2/ARPC5L/CBL/CDH1/CLTA/CTNNA1/CTNNA2/CTNNA3/CTNNB1/DNM2/DNM3/DOCK1/ELMO1/ELMO2/FN1/MET/PIK3CD/PTK2/RHOA/SHC2/SHC3/SHC4/VCL/WASF2	28
hSTR	hsa05146	Amoebiasis	35/1838	102/8105	0.00466668	0.0204712	0.0147369	ACTN4/ADCY1/C8B/C9/COL4A1/COL4A2/COL4A4/CSF2/FN1/GNAL/GNAQ/IL10/IL1R2/ITGAM/ITGB2/LAMA2/LAMA3/LAMA5/LAMB4/LAMC1/MUC2/PIK3CD/PLCB1/PLCB2/PLCB3/PLCB4/PRKACA/PRKACB/PRKCA/PRKCB/PRKCG/PTK2/SERPINB4/TGFB2/VCL	35
hSTR	hsa05163	Human cytomegalovirus infection	68/1838	225/8105	0.00482324	0.0208795	0.0150309	ADCY1/ADCY2/ADCY5/ADCY8/ADCY9/AKAP13/AKT2/AKT3/BID/CCL4/CCR3/CDKN1A/CDKN2A/CREB3L2/CREB3L3/CREB5/CTNNB1/CXCL12/EGFR/FADD/GNAI1/GNAQ/GNG2/GNG4/GNG7/GNG8/GNGT1/GSK3B/HLA-F/IFNA4/IFNB1/IKBKG/IL10RB/ITPR1/ITPR2/ITPR3/JAK1/MAP2K6/MAPK12/MAPK14/MTOR/NFATC1/NFATC2/NFATC4/PIK3CD/PLCB1/PLCB2/PLCB3/PLCB4/PPP3CA/PPP3CC/PRKACA/PRKACB/PRKCA/PRKCB/PRKCG/PTGER3/PTGER4/PTK2/RAC3/RB1/RHEB/RHOA/ROCK1/ROCK2/SOS2/TA…	68
hSTR	hsa04721	Synaptic vesicle cycle	28/1838	78/8105	0.00536093	0.0229058	0.0164895	AP2A2/ATP6V0A1/ATP6V0A2/ATP6V0A4/ATP6V0D2/ATP6V1C2/CACNA1A/CACNA1B/CLTA/CPLX2/DNM2/DNM3/SLC17A7/SLC17A8/SLC18A2/SLC1A1/SLC1A6/SLC32A1/SLC6A11/SLC6A12/SLC6A2/SLC6A3/SLC6A4/STX2/STXBP1/UNC13A/UNC13B/UNC13C	28
hSTR	hsa04062	Chemokine signaling pathway	59/1838	192/8105	0.00562185	0.0237127	0.0170704	ADCY1/ADCY2/ADCY5/ADCY8/ADCY9/AKT2/AKT3/CCL17/CCL20/CCL24/CCL4/CCL7/CCR3/CXCL12/CXCL13/CXCR5/DOCK2/ELMO1/FOXO3/GNAI1/GNAQ/GNG2/GNG4/GNG7/GNG8/GNGT1/GRK4/GRK5/GRK7/GSK3B/HCK/IKBKG/JAK3/LYN/PARD3/PIK3CD/PLCB1/PLCB2/PLCB3/PLCB4/PLCG2/PREX1/PRKACA/PRKACB/PRKCB/PRKCZ/PTK2/RAC3/RAP1A/RHOA/ROCK1/ROCK2/SHC2/SHC3/SHC4/SOS2/TIAM1/VAV1/VAV2	59
hSTR	hsa04933	AGE-RAGE signaling pathway in diabetic complications	34/1838	100/8105	0.00616272	0.025665	0.0184759	AKT2/AKT3/BCL2/COL4A1/COL4A2/COL4A4/DIAPH1/EDN1/FN1/FOXO1/MAPK12/MAPK14/MMP2/NFATC1/NOS3/NOX1/NOX4/PIK3CD/PIM1/PLCB1/PLCB2/PLCB3/PLCB4/PLCE1/PLCG2/PRKCA/PRKCB/PRKCE/PRKCZ/SERPINE1/SMAD3/TGFB2/TGFBR2/VEGFB	34
hSTR	hsa04666	Fc gamma R-mediated phagocytosis	33/1838	97/8105	0.00683053	0.0280906	0.020222	ACTR2/ACTR3/AKT2/AKT3/AMPH/ARPC2/ARPC5L/ASAP1/DNM2/DOCK1/FCGR2B/HCK/INPP5D/LIMK1/LYN/MYO10/PIK3CD/PIP5K1B/PLA2G4A/PLA2G4C/PLA2G4D/PLCG2/PLD1/PRKCA/PRKCB/PRKCE/PRKCG/SCIN/SYK/VAV1/VAV2/WASF2/WASF3	33
hSTR	hsa04915	Estrogen signaling pathway	44/1838	138/8105	0.00767281	0.0311649	0.0224351	ADCY1/ADCY2/ADCY5/ADCY8/ADCY9/AKT2/AKT3/BCL2/CREB3L2/CREB3L3/CREB5/EBAG9/EGFR/ESR1/FKBP5/GABBR2/GNAI1/GNAQ/GRM1/ITPR1/ITPR2/ITPR3/KCNJ5/KCNJ6/KCNJ9/KRT40/MMP2/NCOA1/NCOA2/NCOA3/NOS3/OPRM1/PIK3CD/PLCB1/PLCB2/PLCB3/PLCB4/PRKACA/PRKACB/SHC2/SHC3/SHC4/SOS2/TGFA	44
hSTR	hsa04066	HIF-1 signaling pathway	36/1838	109/8105	0.00825138	0.0331061	0.0238326	AKT2/AKT3/ANGPT1/ANGPT4/BCL2/CAMK2D/CAMK2G/CDKN1A/CREBBP/CUL2/EDN1/EGF/EGFR/EGLN1/EP300/FLT1/HK1/HK3/HMOX1/IFNGR2/IGF1/IGF1R/INSR/MKNK2/MTOR/NOS3/PFKP/PGK2/PIK3CD/PLCG2/PRKCA/PRKCB/PRKCG/SERPINE1/TEK/TF	36
hSTR	hsa04012	ErbB signaling pathway	29/1838	85/8105	0.010332	0.0409544	0.0294825	AKT2/AKT3/AREG/BTC/CAMK2D/CAMK2G/CBL/CDKN1A/EGF/EGFR/ERBB4/GSK3B/MTOR/NRG1/NRG2/NRG3/PAK2/PAK4/PIK3CD/PLCG2/PRKCA/PRKCB/PRKCG/PTK2/SHC2/SHC3/SHC4/SOS2/TGFA	29
hSTR	hsa05135	Yersinia infection	43/1838	137/8105	0.011185	0.0431878	0.0310903	ACTB/ACTR2/ACTR3/AKT2/AKT3/ARHGEF7/ARPC2/ARPC5L/BAIAP2/CD4/DOCK1/ELMO1/ELMO2/FN1/GNAQ/GSK3B/IFNB1/IKBKG/IL10/LCP2/LIMK1/MAP2K3/MAP2K6/MAPK12/MAPK14/NFATC1/NFATC2/NLRP3/PIK3CD/PIP5K1B/PTK2/RAC3/RHOA/ROCK1/ROCK2/RPS6KA2/RPS6KA6/TAB2/VAV1/VAV2/WASF2/WIPF2/WIPF3	43
hSTR	hsa04960	Aldosterone-regulated sodium reabsorption	15/1838	37/8105	0.0112212	0.0431878	0.0310903	ATP1A4/ATP1B1/ATP1B3/FXYD2/IGF1/INSR/IRS1/NEDD4L/PDPK1/PIK3CD/PRKCA/PRKCB/PRKCG/SCNN1B/SGK1	15
hSTR	hsa04973	Carbohydrate digestion and absorption	18/1838	47/8105	0.0112892	0.0431878	0.0310903	AKT2/AKT3/AMY2A/ATP1A4/ATP1B1/ATP1B3/CACNA1D/FXYD2/G6PC/HK1/HK3/MGAM/PIK3CD/PLCB1/PLCB2/PLCB3/PLCB4/PRKCB	18
hSTR	hsa05214	Glioma	26/1838	75/8105	0.0117756	0.0445306	0.0320569	AKT2/AKT3/CAMK1D/CAMK1G/CAMK2D/CAMK2G/CAMK4/CDKN1A/CDKN2A/DDB2/EGF/EGFR/IGF1/IGF1R/MTOR/PIK3CD/PLCG2/PRKCA/PRKCB/PRKCG/RB1/SHC2/SHC3/SHC4/SOS2/TGFA	26
hSTR	hsa04664	Fc epsilon RI signaling pathway	24/1838	68/8105	0.011968	0.0447439	0.0322105	AKT2/AKT3/ALOX5/CSF2/FCER1G/INPP5D/LCP2/LYN/MAP2K3/MAP2K6/MAPK12/MAPK14/PDPK1/PIK3CD/PLA2G4A/PLA2G4C/PLA2G4D/PLCG2/PRKCA/RAC3/SOS2/SYK/VAV1/VAV2	24
hSTR	hsa05226	Gastric cancer	46/1838	149/8105	0.0122525	0.0452929	0.0326056	ABCB1/AKT2/AKT3/BCL2/CDH1/CDKN1A/CTNNA1/CTNNA2/CTNNA3/CTNNB1/DDB2/DVL1/EGF/EGFR/FGF1/FGF10/FGF2/FGF21/FGF3/FGFR2/FZD2/FZD8/GSK3B/JUP/LRP5/MET/MTOR/MUC2/PIK3CD/RARB/RB1/SHC2/SHC3/SHC4/SMAD3/SOS2/TCF7L2/TERT/TGFB2/TGFBR2/WNT2/WNT3A/WNT5A/WNT7A/WNT7B/WNT8A	46
hSTR	hsa05202	Transcriptional misregulation in cancer	57/1838	192/8105	0.0136579	0.0499271	0.0359417	AFF1/ATM/BAIAP3/BCL11B/BCL2A1/BCL2L1/BMI1/BMP2K/CCNA1/CDK14/CDKN1A/CEBPB/CEBPE/CSF1R/CSF2/DDB2/DEFA1B/DEFA6/DOT1L/ELK4/ETV1/FLI1/FLT1/FLT3/FOXO1/FUT8/GRIA3/HMGA2/HOXA10/IGF1/IGF1R/IL1R2/IL2RB/ITGAM/JMJD1C/JUP/KDM6A/MET/MITF/MLLT3/NCOR1/NGFR/PAX5/PAX7/PTCRA/PTK2/RUNX1/RUNX1T1/SIN3A/SIX4/SMAD1/SPI1/SUPT3H/TGFBR2/TMPRSS2/TSPAN7/ZBTB16	57
hSTR	hsa05031	Amphetamine addiction	24/1838	69/8105	0.0145029	0.0524337	0.0377462	ADCY5/CACNA1C/CACNA1D/CAMK2D/CAMK2G/CAMK4/CREB3L2/CREB3L3/CREB5/GRIA1/GRIA3/GRIN2A/MAOA/MAOB/PPP3CA/PPP3CC/PRKACA/PRKACB/PRKCA/PRKCB/PRKCG/SIRT1/SLC18A2/SLC6A3	24
hSTR	hsa04213	Longevity regulating pathway - multiple species	22/1838	62/8105	0.0147085	0.0525987	0.037865	ADCY1/ADCY2/ADCY5/ADCY8/ADCY9/AKT2/AKT3/ATG5/FOXO1/FOXO3/IGF1/IGF1R/INSR/IRS1/MTOR/PIK3CD/PRKACA/PRKACB/PRKAG2/RPTOR/SIRT1/SOD2	22
hSTR	hsa05224	Breast cancer	45/1838	147/8105	0.0153324	0.0542404	0.0390469	AKT2/AKT3/BRCA1/CDKN1A/CTNNB1/DDB2/DVL1/EGF/EGFR/ESR1/FGF1/FGF10/FGF2/FGF21/FGF3/FLT4/FZD2/FZD8/GSK3B/HES5/HEY1/HEY2/IGF1/IGF1R/JAG2/KIT/LRP5/MTOR/NCOA1/NCOA3/NOTCH2/NOTCH3/PIK3CD/RB1/SHC2/SHC3/SHC4/SOS2/TCF7L2/WNT2/WNT3A/WNT5A/WNT7A/WNT7B/WNT8A	45
hSTR	hsa04330	Notch signaling pathway	21/1838	59/8105	0.0163105	0.0570868	0.0410959	ATXN1/CIR1/CREBBP/CTBP2/DTX2/DVL1/EP300/HES5/HEY1/HEY2/JAG2/LFNG/MAML2/MAML3/NCOR2/NOTCH2/NOTCH3/NUMB/PSEN1/PTCRA/TLE2	21
hSTR	hsa04218	Cellular senescence	47/1838	156/8105	0.0180607	0.0625024	0.0449945	AKT2/AKT3/ATM/ATR/BTRC/CACNA1D/CCNA1/CDC25A/CDKN1A/CDKN2A/CHEK1/ETS1/FBXW11/FOXO1/FOXO3/HIPK3/HLA-F/ITPR1/ITPR2/ITPR3/LIN52/LIN54/MAP2K3/MAP2K6/MAPK12/MAPK14/MCU/MTOR/NBN/NFATC1/NFATC2/NFATC4/PIK3CD/PPP3CA/PPP3CC/RB1/RHEB/SERPINE1/SIRT1/SLC25A31/SLC25A4/SMAD3/TGFB2/TGFBR2/TRPV4/TSC1/VDAC3	47
hSTR	hsa04910	Insulin signaling pathway	42/1838	137/8105	0.0182378	0.0625024	0.0449945	ACACA/ACACB/AKT2/AKT3/CBL/FASN/FOXO1/G6PC/GCK/GSK3B/GYS2/HK1/HK3/INPP5A/INSR/IRS1/MKNK2/MTOR/PDE3B/PDPK1/PHKB/PIK3CD/PKLR/PPARGC1A/PPP1R3F/PRKACA/PRKACB/PRKAG2/PRKAR1B/PRKAR2A/PRKCZ/PYGL/RAPGEF1/RHEB/RPTOR/SH2B2/SHC2/SHC3/SHC4/SOCS3/SOS2/TSC1	42
hSTR	hsa04930	Type II diabetes mellitus	17/1838	46/8105	0.0198566	0.0673485	0.0484832	CACNA1A/CACNA1B/CACNA1C/CACNA1D/CACNA1E/GCK/HK1/HK3/INSR/IRS1/MAFA/MTOR/PIK3CD/PKLR/PRKCE/PRKCZ/SOCS3	17
hSTR	hsa00500	Starch and sucrose metabolism	14/1838	36/8105	0.0208893	0.0701282	0.0504842	AGL/AMY2A/ENPP1/G6PC/GANC/GBA3/GCK/GYG2/GYS2/HK1/HK3/MGAM/PGM1/PYGL	14
hSTR	hsa04923	Regulation of lipolysis in adipocytes	20/1838	57/8105	0.0220869	0.0733998	0.0528394	ADCY1/ADCY2/ADCY5/ADCY8/ADCY9/AKT2/AKT3/AQP7/GNAI1/INSR/IRS1/MGLL/PDE3B/PIK3CD/PRKACA/PRKACB/PRKG1/PRKG2/PTGER3/TSHR	20
hSTR	hsa00532	Glycosaminoglycan biosynthesis - chondroitin sulfate / dermatan sulfate	9/1838	20/8105	0.0223852	0.0736473	0.0530176	CHST11/CHST12/CHSY3/CSGALNACT1/CSGALNACT2/DSE/UST/XYLT1/XYLT2	9
hSTR	hsa04150	mTOR signaling pathway	46/1838	155/8105	0.0249579	0.0812985	0.0585256	AKT2/AKT3/ATP6V1C2/CLIP1/DEPDC5/DEPTOR/DVL1/FZD2/FZD8/GRB10/GSK3B/IGF1/IGF1R/INSR/IRS1/LPIN1/LRP5/MAPKAP1/MTOR/NPRL3/PDPK1/PIK3CD/PRKCA/PRKCB/PRKCG/PRR5/RHEB/RHOA/RPS6KA2/RPS6KA6/RPTOR/RRAGC/SESN2/SGK1/SLC7A5/SOS2/STK11/TSC1/ULK1/WDR59/WNT2/WNT3A/WNT5A/WNT7A/WNT7B/WNT8A	46
hSTR	hsa00534	Glycosaminoglycan biosynthesis - heparan sulfate / heparin	10/1838	24/8105	0.0293356	0.0946217	0.0681167	EXT1/EXT2/HS2ST1/HS3ST3B1/HS6ST2/HS6ST3/NDST3/NDST4/XYLT1/XYLT2	10
hSTR	hsa04914	Progesterone-mediated oocyte maturation	31/1838	100/8105	0.0332752	0.106287	0.0765142	ADCY1/ADCY2/ADCY5/ADCY8/ADCY9/AKT2/AKT3/ANAPC4/BUB1/CCNA1/CDC25A/CDC27/CPEB2/CPEB4/FZR1/GNAI1/IGF1/IGF1R/MAD1L1/MAPK12/MAPK14/PDE3B/PIK3CD/PRKACA/PRKACB/RPS6KA2/RPS6KA6/SPDYE2B/SPDYE3/SPDYE4/STK10	31
hSTR	hsa00514	Other types of O-glycan biosynthesis	16/1838	47/8105	0.0499077	0.157881	0.113656	B4GALT2/GALNT1/GALNT10/GALNT13/GALNT14/GALNT18/GALNT2/GALNT9/GALNTL6/GXYLT1/LFNG/POGLUT1/ST3GAL3/ST6GAL1/ST6GAL2/XXYLT1	16
motif3	hsa04360	Axon guidance	59/1133	182/8105	1.12572e-10	3.66985e-08	2.59509e-08	PIK3CD/SLIT3/PAK4/DPYSL2/PTCH1/DCC/SRGAP1/RHOA/CAMK2D/PLCG2/NGEF/NEO1/PPP3CA/PPP3CC/LRRC4C/NFATC2/NFATC4/PTK2/SEMA6D/PRKCA/PRKCZ/PARD6B/SEMA3E/UNC5C/UNC5D/ROBO1/ROBO3/ROBO2/PDPK1/SEMA4D/NTNG1/NTNG2/L1CAM/SEMA5B/NTN1/SEMA4A/SEMA5A/TRPC1/ROCK1/EPHB2/GSK3B/WNT5A/EPHA6/EPHA5/EPHA4/EPHA3/EPHA2/SEMA3C/MET/RASA1/ABLIM1/ABLIM2/PARD3/RGS3/EFNA1/PLXNA2/PLXNA1/PLXNA4/BMPR1B	59
motif3	hsa05032	Morphine addiction	35/1133	91/8105	5.11925e-09	8.34438e-07	5.90061e-07	KCNJ5/GABRA1/CACNA1A/KCNJ6/KCNJ9/PRKACA/PDE10A/SLC32A1/PDE11A/PRKCA/PRKCB/PRKCG/PDE3A/PDE8B/PDE3B/PDE2A/PDE4B/PDE1C/PDE1A/GABRG3/GABRG2/ADCY1/ADCY2/GABBR2/OPRM1/ADCY5/GNG7/GNG4/GNG8/ADCY8/GRK5/GABRB1/GABRB3/PDE4D/GNG2	35
motif3	hsa04510	Focal adhesion	57/1133	201/8105	5.65767e-08	6.148e-06	4.34747e-06	PIK3CD/ITGA8/ITGA9/COL4A4/PAK4/VCL/RELN/COL4A1/COL6A1/COL6A3/COL6A2/RHOA/SOS2/IGF1R/RAP1A/SHC2/DOCK1/FN1/FLT1/PTK2/PRKCA/PRKCB/PRKCG/SHC4/SHC3/EGF/LAMB4/ACTN4/PDPK1/VEGFB/VWF/COL2A1/EGFR/ACTB/PIP5K1B/ROCK1/COL4A2/BCL2/AKT2/AKT3/GSK3B/MET/TNR/TNC/TNN/FLNB/PARVB/PARVG/LAMA2/LAMA5/VAV2/ITGB5/MYLK/ITGA11/THBS2/PPP1R12A/PDGFC	57
motif3	hsa04724	Glutamatergic synapse	38/1133	114/8105	1.05498e-07	6.47763e-06	4.58056e-06	CACNA1A/CACNA1C/DLGAP1/GRIK3/ITPR2/ITPR1/PRKACA/GRM8/PPP3CA/SLC1A6/PPP3CC/GRIK1/GRIK2/PRKCA/PRKCB/PRKCG/GNAQ/GRM7/SHANK2/TRPC1/GRM5/ADCY1/ADCY2/GRIA3/PLCB4/PLA2G4C/PLA2G4A/PLA2G4D/ADCY5/GNG7/GNG4/GNG8/ADCY8/GRIA1/SLC1A1/PLCB1/GLUL/GNG2	38
motif3	hsa04020	Calcium signaling pathway	64/1133	240/8105	1.10567e-07	6.47763e-06	4.58056e-06	CAMK4/HRH1/TACR1/STIM1/SLC8A1/CACNA1I/CACNA1A/CACNA1C/SLC25A4/NTSR1/PLCE1/VDAC3/NTRK3/CAMK1D/CAMK1G/NTRK2/ITPR2/ITPR1/CHRM5/PRKACA/P2RX2/PTGER3/CAMK2D/ADRA1A/ADRA1D/PLCG2/PPP3CA/PPP3CC/FLT1/PRKCA/PRKCB/PRKCG/ERBB4/FGFR2/GNAQ/EGF/VEGFB/EGFR/PDE1C/PDE1A/CHRM3/GRM5/ADCY1/ADCY2/PLCB4/CASQ2/ATP2B2/HTR2C/FGF10/MET/FGF3/FGF2/NOS1/ADCY8/ADORA2B/TRDN/PHKB/MCU/MYLK/PLCB1/FGF21/RYR1/RYR2/PDGFC	64
motif3	hsa04015	Rap1 signaling pathway	58/1133	210/8105	1.1922e-07	6.47763e-06	4.58056e-06	PIK3CD/ANGPT4/ITGAM/F2RL3/PLCE1/RHOA/TEK/IGF1R/RAP1A/KITLG/FLT1/PRKCA/PRKCB/PRKCG/PRKCZ/PARD6B/FPR1/FGFR2/GNAQ/EGF/INSR/MAP2K3/VEGFB/EGFR/CDH1/CSF1/ACTB/ADCY1/ADCY2/SKAP1/DOCK4/PLCB4/AKT2/AKT3/EPHA2/FGF10/MET/RAPGEF5/FGF3/FGF2/VAV2/SIPA1L3/LCP2/PARD3/ADCY5/ADCY8/ADORA2B/ARAP3/MAGI3/MAGI2/KIT/PLCB1/EFNA1/MAP2K6/RAP1GAP/FGF21/PDGFC/PRKD1	58
motif3	hsa04151	PI3K-Akt signaling pathway	84/1133	354/8105	3.36938e-07	1.56917e-05	1.10961e-05	PIK3CD/PPP2R2C/PPP2R2B/ANGPT4/ITGA8/ITGA9/COL4A4/IL3RA/PPP2R3B/PPP2R3A/IGF2/CREB5/RELN/COL4A1/COL6A1/COL6A3/COL6A2/NTRK2/TEK/PHLPP1/SOS2/IGF1R/JAK3/IL2RA/KITLG/FN1/FLT1/IRS1/PTK2/PRKCA/ERBB4/FGFR2/FOXO3/EGF/INSR/LAMB4/CREB3L2/PDPK1/SGK1/CDKN1A/VEGFB/VWF/COL2A1/TSC1/CDC37/EGFR/GHR/CSF1/BRCA1/PPP2R5D/COL4A2/BCL2/AKT2/AKT3/GSK3B/EPHA2/FGF10/MET/TNR/TNC/TNN/CREB3L3/IFNAR1/FGF3/FGF2/LAMA2/LAMA5/RPTOR/…	84
motif3	hsa04925	Aldosterone synthesis and secretion	33/1133	98/8105	5.55884e-07	2.05155e-05	1.45072e-05	CAMK4/KCNJ5/ATP1A4/CACNA1I/CACNA1C/CREB5/CAMK1D/CAMK1G/ITPR2/ITPR1/PRKACA/CAMK2D/PRKCA/PRKCB/PRKCE/PRKCG/GNAQ/KCNK3/ATP1B1/CREB3L2/PDE2A/CYP21A2/ADCY1/ADCY2/PLCB4/ATP2B2/DAGLA/CREB3L3/ADCY5/ADCY8/PLCB1/ATP1B3/PRKD1	33
motif3	hsa04921	Oxytocin signaling pathway	45/1133	154/8105	5.66377e-07	2.05155e-05	1.45072e-05	CAMK4/KCNJ5/CACNA1C/KCNJ6/KCNJ9/CAMK1D/CAMK1G/ITPR2/RHOA/ITPR1/CACNB4/PRKACA/CACNG2/CAMK2D/PPP3CA/PPP3CC/NFATC1/NFATC2/NFATC4/PRKCA/PRKCB/PRKCG/GNAQ/PRKAG2/CDKN1A/EGFR/ACTB/ROCK1/ADCY1/ADCY2/PLCB4/KCNJ12/PLA2G4C/PLA2G4A/PLA2G4D/ADCY5/ADCY8/MYLK/PLCB1/TRPM2/MAP2K5/RYR1/RYR2/CACNA2D3/PPP1R12A	45
motif3	hsa04725	Cholinergic synapse	36/1133	113/8105	7.98262e-07	2.60233e-05	1.8402e-05	PIK3CD/CAMK4/CACNA1A/CACNA1C/CREB5/KCNJ6/ITPR2/ITPR1/CHRM5/PRKACA/CAMK2D/PRKCA/PRKCB/PRKCG/GNAQ/CREB3L2/KCNQ4/KCNQ5/KCNQ3/KCNQ1/CHRM3/ADCY1/ADCY2/PLCB4/BCL2/AKT2/AKT3/KCNJ12/CREB3L3/ADCY5/GNG7/GNG4/GNG8/ADCY8/PLCB1/GNG2	36
motif3	hsa04918	Thyroid hormone synthesis	27/1133	75/8105	1.3536e-06	4.01159e-05	2.83674e-05	ATP1A4/ASGR1/CREB5/FXYD2/ITPR2/ITPR1/PRKACA/TPO/PRKCA/PRKCB/PRKCG/GNAQ/SLC26A4/ATP1B1/CREB3L2/ADCY1/ADCY2/PLCB4/TG/CREB3L3/GPX5/ADCY5/ADCY8/PLCB1/LRP2/ATP1B3/PDIA4	27
motif3	hsa04728	Dopaminergic synapse	39/1133	132/8105	2.36532e-06	6.4258e-05	4.54391e-05	PPP2R2C/PPP2R2B/KCNJ5/PPP2R3B/PPP2R3A/CACNA1A/CACNA1C/CREB5/KCNJ6/KCNJ9/ITPR2/ITPR1/PRKACA/CAMK2D/PPP3CA/PPP3CC/PRKCA/PRKCB/PRKCG/GNAQ/CREB3L2/SLC6A3/GRIA3/PLCB4/PPP2R5D/DRD4/DRD3/AKT2/AKT3/GSK3B/CREB3L3/ADCY5/GNG7/GNG4/GNG8/MAOB/GRIA1/PLCB1/GNG2	39
motif3	hsa04750	Inflammatory mediator regulation of TRP channels	31/1133	98/8105	5.43728e-06	0.000128373	9.07769e-05	PIK3CD/HRH1/IL1RAP/ITPR2/ITPR1/PRKACA/PTGER4/CAMK2D/PLCG2/PRKCA/PRKCB/PRKCE/PRKCG/TRPV4/GNAQ/ASIC5/ASIC1/ASIC2/MAP2K3/ADCY1/ADCY2/PLCB4/HTR2C/PLA2G4C/PLA2G4A/PLA2G4D/ADCY5/ADCY8/PLCB1/TRPM8/MAP2K6	31
motif3	hsa04727	GABAergic synapse	29/1133	89/8105	5.64869e-06	0.000128373	9.07769e-05	ABAT/GABRA1/CACNA1A/CACNA1C/SLC6A12/SLC6A11/KCNJ6/PRKACA/SLC32A1/PRKCA/PRKCB/PRKCG/GABRG3/GABRG2/ADCY1/ADCY2/GAD1/GAD2/GABBR2/PLCL1/ADCY5/GNG7/GNG4/GNG8/ADCY8/GABRB1/GABRB3/GLUL/GNG2	29
motif3	hsa04974	Protein digestion and absorption	32/1133	103/8105	5.90672e-06	0.000128373	9.07769e-05	COL4A4/SLC36A2/ATP1A4/COL23A1/SLC8A1/COL4A1/SLC6A19/COL6A1/COL6A3/COL6A2/FXYD2/COL27A1/COL25A1/ATP1B1/COL26A1/ELN/KCNQ1/COL2A1/PRSS3/COL24A1/COL4A2/COL13A1/COL21A1/COL22A1/COL5A1/SLC9A3/SLC1A1/COL18A1/ATP1B3/CELA3A/CPA1/COL8A2	32
motif3	hsa04022	cGMP-PKG signaling pathway	45/1133	167/8105	6.3823e-06	0.000130039	9.19555e-05	GTF2I/ATP1A4/SLC8A1/PRKG1/CACNA1C/CREB5/SLC25A4/VDAC3/FXYD2/ITPR2/RHOA/ITPR1/ADRA1A/ADRA1D/PPP3CA/PPP3CC/NFATC1/NFATC2/NFATC4/IRS1/PRKCE/CNGB1/GNAQ/PDE3A/INSR/PDE3B/ATP1B1/CREB3L2/PDE2A/ROCK1/KCNMA1/ADCY1/ADCY2/PLCB4/AKT2/AKT3/ATP2B2/KCNMB2/CREB3L3/ADCY5/ADCY8/MYLK/PLCB1/ATP1B3/PPP1R12A	45
motif3	hsa04072	Phospholipase D signaling pathway	41/1133	148/8105	7.84358e-06	0.000150412	0.000106362	PIK3CD/AGPAT5/AGPAT2/RHOA/FCER1G/SOS2/GRM8/PLCG2/SHC2/KITLG/PRKCA/SHC4/SHC3/EGF/GRM7/INSR/DGKH/DGKI/DGKB/DGKG/DGKD/TSC1/EGFR/PIP5K1B/GRM5/ADCY1/ADCY2/PLCB4/AKT2/AKT3/PLA2G4C/PLA2G4A/PLA2G4D/ADCY5/ADCY8/KIT/PLCB1/RHEB/DNM3/DNM2/PDGFC	41
motif3	hsa04713	Circadian entrainment	30/1133	97/8105	1.2683e-05	0.000229703	0.000162431	KCNJ5/RPS6KA5/PRKG1/CACNA1I/CACNA1C/KCNJ6/KCNJ9/ITPR1/PRKACA/CAMK2D/PRKCA/PRKCB/PRKCG/GNAQ/ADCY1/ADCY2/GRIA3/PLCB4/NOS1/ADCY5/NOS1AP/GNG7/GNG4/GNG8/ADCY8/GRIA1/PLCB1/RYR1/RYR2/GNG2	30
motif3	hsa04972	Pancreatic secretion	31/1133	102/8105	1.35377e-05	0.000232278	0.000164252	CEL/PLA2G2F/ATP1A4/FXYD2/ITPR2/RHOA/ITPR1/RAP1A/PRKCA/PRKCB/PRKCG/GNAQ/ATP1B1/KCNQ1/TRPC1/PRSS3/CHRM3/KCNMA1/ADCY1/ADCY2/PLCB4/AMY2A/ATP2B2/ADCY5/ADCY8/BST1/PLCB1/ATP1B3/RYR2/CELA3A/CPA1	31
motif3	hsa04014	Ras signaling pathway	56/1133	232/8105	1.87507e-05	0.000305636	0.000216126	PLA2G2F/PIK3CD/ANGPT4/KSR2/PAK4/IGF2/PLCE1/NTRK2/RHOA/TEK/SOS2/RASGRF2/PRKACA/IGF1R/RAP1A/PLCG2/SHC2/KITLG/FLT1/PRKCA/PRKCB/PRKCG/SHC4/SHC3/FGFR2/EGF/INSR/VEGFB/EGFR/EXOC2/CSF1/ETS1/AKT2/AKT3/EPHA2/FGF10/MET/RAPGEF5/RASA1/RASA2/RASA3/FGF3/FGF2/PLA2G4C/PLA2G4A/PLA2G4D/RASAL2/GNG7/GNG4/GNG8/KIT/EFNA1/FGF21/GNG2/BRAP/PDGFC	56
motif3	hsa05165	Human papillomavirus infection	73/1133	331/8105	3.13552e-05	0.000485801	0.000343527	PIK3CD/PPP2R2C/PPP2R2B/ITGA8/ITGA9/COL4A4/PPP2R3B/PPP2R3A/ATR/CREB5/RELN/COL4A1/FOXO1/COL6A1/COL6A3/COL6A2/UBR4/NOTCH3/FZD8/SOS2/PRKACA/DLG2/PTGER4/NFX1/FADD/FN1/ATP6V0A1/ATM/PTK2/UBE3A/PRKCZ/PARD6B/ATP6V0D2/EGF/LAMB4/HEY2/CREB3L2/WNT8A/TYK2/WNT2/CDKN1A/VWF/COL2A1/TSC1/EGFR/WNT7B/TCF7L2/PPP2R5D/COL4A2/TERT/AKT2/AKT3/RB1/GSK3B/WNT5A/TNR/TNC/TNN/CREB3L3/IFNAR1/LAMA2/LAMA5/ITGB5/PARD3/WNT3A/IRF9/NOT…	73
motif3	hsa04730	Long-term depression	21/1133	60/8105	3.27841e-05	0.000485801	0.000343527	PRKG1/CACNA1A/ITPR2/ITPR1/IGF1R/GRID2/PRKCA/PRKCB/PRKCG/GNAQ/LYN/PPP1R17/GRIA3/PLCB4/NOS1/PLA2G4C/PLA2G4A/PLA2G4D/GRIA1/PLCB1/RYR1	21
motif3	hsa04010	MAPK signaling pathway	66/1133	294/8105	4.21942e-05	0.000574555	0.000406288	ANGPT4/RPS6KA2/RPS6KA5/IGF2/MECOM/CACNA1I/CACNA1A/CACNA1C/IL1RAP/NTRK2/TEK/CACNB4/SOS2/RASGRF2/PRKACA/CACNG2/IGF1R/STK3/PPM1B/RAP1A/PPP3CA/PPP3CC/KITLG/NFATC1/FLT1/TAOK3/PRKCA/PRKCB/PRKCG/MAP3K4/ERBB4/FGFR2/EGF/INSR/ELK4/MAP2K3/VEGFB/MAP4K1/EGFR/CSF1/MAPK8IP3/AKT2/AKT3/EPHA2/FGF10/MET/RASA1/RASA2/FLNB/FGF3/FGF2/PLA2G4C/PLA2G4A/PLA2G4D/TGFBR2/DUSP9/DUSP8/KIT/MKNK2/EFNA1/MAP2K6/MAP2K5/MAPT/FGF21/CA…	66
motif3	hsa04970	Salivary secretion	28/1133	93/8105	4.22985e-05	0.000574555	0.000406288	ATP1A4/DMBT1/PRKG1/FXYD2/ITPR2/ITPR1/MUC5B/PRKACA/ADRA1A/ADRA1D/PRKCA/PRKCB/PRKCG/GNAQ/ATP1B1/CHRM3/KCNMA1/ADCY1/ADCY2/PLCB4/AMY2A/ATP2B2/NOS1/ADCY5/ADCY8/BST1/PLCB1/ATP1B3	28
motif3	hsa04961	Endocrine and other factor-regulated calcium reabsorption	19/1133	53/8105	5.29117e-05	0.000689969	0.000487902	ATP1A4/SLC8A1/AP2A2/FXYD2/PRKACA/PRKCA/PRKCB/PRKCG/GNAQ/VDR/ATP1B1/PLCB4/ESR1/ATP2B2/PLCB1/ATP1B3/DNM3/DNM2/PTH1R	19
motif3	hsa04726	Serotonergic synapse	32/1133	115/8105	6.94036e-05	0.000870214	0.00061536	KCNJ5/APP/CACNA1A/CACNA1C/KCNJ6/KCNJ9/ITPR2/ITPR1/PRKACA/PRKCA/PRKCB/PRKCG/GNAQ/TRPC1/SLC6A4/PLCB4/HTR2C/HTR3B/HTR3C/PLA2G4C/PLA2G4A/PLA2G4D/ADCY5/GNG7/GNG4/GNG8/MAOB/KCND2/PLCB1/GABRB1/GABRB3/GNG2	32
motif3	hsa04911	Insulin secretion	26/1133	86/8105	7.28457e-05	0.000879544	0.000621957	ATP1A4/CACNA1C/CREB5/FXYD2/PRKACA/CAMK2D/RIMS2/PRKCA/PRKCB/PRKCG/GNAQ/ATP1B1/CREB3L2/CHRM3/KCNMA1/ADCY1/ADCY2/PLCB4/KCNMB2/CREB3L3/ADCY5/ADCY8/PLCB1/TRPM4/ATP1B3/RYR2	26
motif3	hsa04512	ECM-receptor interaction	26/1133	88/8105	0.000111485	0.00126413	0.000893912	ITGA8/ITGA9/COL4A4/HSPG2/RELN/COL4A1/COL6A1/COL6A3/COL6A2/DSPP/FN1/CD44/LAMB4/VWF/COL2A1/COL4A2/TNR/TNC/TNN/SV2C/SV2B/LAMA2/LAMA5/ITGB5/ITGA11/THBS2	26
motif3	hsa04270	Vascular smooth muscle contraction	35/1133	133/8105	0.000112453	0.00126413	0.000893912	PLA2G2F/PRKG1/CACNA1C/CALCA/ITPR2/RHOA/ITPR1/PRKACA/ADRA1A/ADRA1D/PPP1R14A/PRKCA/PRKCB/PRKCE/PRKCG/GNAQ/MYH14/CALD1/ROCK1/KCNMA1/ADCY1/ADCY2/PLCB4/KCNMB2/PLA2G4C/PLA2G4A/PLA2G4D/ADCY5/ADCY8/ADORA2B/MYLK/PLCB1/EDN1/EDN2/PPP1R12A	35
motif3	hsa01522	Endocrine resistance	28/1133	98/8105	0.000117753	0.00127958	0.000904838	PIK3CD/MED1/NOTCH3/NCOR1/SOS2/PRKACA/IGF1R/NCOA3/SHC2/CDKN2A/JAG2/PTK2/SHC4/SHC3/CDKN1A/EGFR/MMP2/ADCY1/ADCY2/ESR1/BCL2/AKT2/AKT3/RB1/ADCY5/ADCY8/NOTCH2/CARM1	28
motif3	hsa04261	Adrenergic signaling in cardiomyocytes	38/1133	150/8105	0.000139412	0.00143744	0.00101646	PPP2R2C/PPP2R2B/RPS6KA5/ATP1A4/PPP2R3B/PPP2R3A/MYL3/SLC8A1/CACNA1C/CREB5/FXYD2/SCN4B/CACNB4/PRKACA/CACNG2/CAMK2D/ADRA1A/ADRA1D/PRKCA/GNAQ/ATP1B1/CREB3L2/KCNQ1/ADCY1/ADCY2/PLCB4/PPP2R5D/BCL2/AKT2/AKT3/ATP2B2/CREB3L3/ADCY5/ADCY8/PLCB1/ATP1B3/RYR2/CACNA2D3	38
motif3	hsa04935	Growth hormone synthesis, secretion and action	32/1133	119/8105	0.000141098	0.00143744	0.00101646	PIK3CD/CACNA1C/CREB5/SOCS3/ITPR2/ITPR1/SOS2/PRKACA/PLCG2/SHC2/IRS1/PTK2/PRKCA/PRKCB/PRKCG/SHC4/SHC3/GNAQ/MAP2K3/CREB3L2/GHR/ADCY1/ADCY2/PLCB4/AKT2/AKT3/GSK3B/CREB3L3/ADCY5/ADCY8/PLCB1/MAP2K6	32
motif3	hsa04971	Gastric acid secretion	23/1133	76/8105	0.000183923	0.00181694	0.00128482	ATP1A4/KCNK10/ITPR2/ITPR1/PRKACA/CAMK2D/PRKCA/PRKCB/PRKCG/GNAQ/KCNJ15/ATP1B1/KCNQ1/ACTB/CHRM3/ADCY1/ADCY2/PLCB4/ADCY5/ADCY8/MYLK/PLCB1/ATP1B3	23
motif3	hsa04919	Thyroid hormone signaling pathway	32/1133	121/8105	0.000197512	0.00189379	0.00133917	PIK3CD/ATP1A4/MED1/THRB/PLCE1/FOXO1/FXYD2/PFKP/NOTCH3/NCOR1/PRKACA/NCOA2/NCOA3/PLCG2/PRKCA/PRKCB/PRKCG/MED13L/ATP1B1/PDPK1/ACTB/PLCB4/ESR1/AKT2/AKT3/GSK3B/MED27/MED13/NOTCH2/PLCB1/RHEB/ATP1B3	32
motif3	hsa05017	Spinocerebellar ataxia	36/1133	143/8105	0.000236515	0.00220297	0.0015578	PIK3CD/OPA1/PSMD14/PSMD13/CACNA1A/RELN/SLC25A4/VDAC3/ITPR2/ITPR1/SLC1A6/PRKCA/PRKCB/PRKCG/OMA1/DAB1/GNAQ/SPTBN2/PSMB5/PSMB4/ATXN2/ATXN3/ATXN1/AMBRA1/PUM2/GRIA3/PLCB4/AKT2/AKT3/PUM1/PSMD9/GRIA1/MCU/RORA/PLCB1/RYR1	36
motif3	hsa04514	Cell adhesion molecules	37/1133	149/8105	0.000261779	0.00232898	0.0016469	CD226/CLDN5/ITGA8/ITGA9/CD99L2/NRXN2/ITGAM/NRXN3/NRXN1/ALCAM/CD28/NEO1/NLGN4Y/NLGN4X/LRRC4C/CNTNAP2/NRCAM/SDC3/NTNG1/NTNG2/L1CAM/CDH1/CDH2/CDH5/CDH4/CLDN10/CLDN16/CLDN14/NFASC/NLGN1/CLDN3/CD99/PTPRM/NEGR1/NCAM1/NCAM2/CD58	37
motif3	hsa04960	Aldosterone-regulated sodium reabsorption	14/1133	37/8105	0.000264332	0.00232898	0.0016469	PIK3CD/ATP1A4/FXYD2/IRS1/PRKCA/PRKCB/PRKCG/INSR/ATP1B1/NEDD4L/PDPK1/SGK1/SCNN1B/ATP1B3	14
motif3	hsa04926	Relaxin signaling pathway	33/1133	129/8105	0.000309256	0.00260884	0.0018448	PIK3CD/COL4A4/CREB5/COL4A1/SOS2/PRKACA/SHC2/PRKCA/PRKCZ/SHC4/SHC3/RXFP2/CREB3L2/VEGFB/EGFR/MMP2/ADCY1/ADCY2/PLCB4/COL4A2/AKT2/AKT3/CREB3L3/NOS1/ADCY5/GNG7/GNG4/GNG8/ADCY8/TGFBR2/PLCB1/EDN1/GNG2	33
motif3	hsa05205	Proteoglycans in cancer	47/1133	205/8105	0.000316465	0.00260884	0.0018448	PIK3CD/HSPG2/IGF2/PTCH1/DCN/PLCE1/PLAUR/ITPR2/RHOA/ITPR1/FZD8/SOS2/PRKACA/IGF1R/CAMK2D/PLCG2/FN1/CD44/PTK2/ANK3/PRKCA/PRKCB/PRKCG/ERBB4/WNT8A/PDPK1/WNT2/CDKN1A/EGFR/ANK2/ACTB/WNT7B/ROCK1/MMP2/CBL/ESR1/AKT2/AKT3/WNT5A/MET/FLNB/FGF2/VAV2/ITGB5/WNT3A/PPP1R12A/GPC3	47
motif3	hsa04611	Platelet activation	32/1133	124/8105	0.000320103	0.00260884	0.0018448	PIK3CD/STIM1/PRKG1/F2RL3/ITPR2/RHOA/ITPR1/FCER1G/PRKACA/RAP1A/PLCG2/PRKCZ/TBXAS1/GNAQ/LYN/VWF/ACTB/ROCK1/ADCY1/ADCY2/PLCB4/AKT2/AKT3/PLA2G4C/LCP2/PLA2G4A/PLA2G4D/ADCY5/ADCY8/MYLK/PLCB1/PPP1R12A	32
motif3	hsa04071	Sphingolipid signaling pathway	31/1133	119/8105	0.000330156	0.00262514	0.00185633	PIK3CD/SPTLC2/SPTLC3/PPP2R2C/PPP2R2B/PPP2R3B/PPP2R3A/NSMAF/RHOA/FCER1G/SMPD1/S1PR5/PRKCA/PRKCB/PRKCE/PRKCG/PRKCZ/GNAQ/PDPK1/ROCK1/ABCC1/PLCB4/PPP2R5D/BCL2/AKT2/AKT3/SGPL1/BID/CERS6/CERS4/PLCB1	31
motif3	hsa04211	Longevity regulating pathway	25/1133	89/8105	0.000357771	0.00277699	0.00196371	PIK3CD/CAMK4/SESN2/CREB5/FOXO1/PRKACA/IGF1R/IRS1/FOXO3/INSR/SOD2/CREB3L2/PRKAG2/TSC1/ADCY1/ADCY2/AKT2/AKT3/CREB3L3/RPTOR/ADCY5/ADCY8/PPARGC1A/ADIPOR1/RHEB	25
motif3	hsa05214	Glioma	22/1133	75/8105	0.000411306	0.00311828	0.00220505	PIK3CD/CAMK4/CAMK1D/CAMK1G/SOS2/IGF1R/CAMK2D/PLCG2/SHC2/CDKN2A/PRKCA/PRKCB/PRKCG/SHC4/SHC3/EGF/CDKN1A/EGFR/AKT2/AKT3/RB1/DDB2	22
motif3	hsa04720	Long-term potentiation	20/1133	67/8105	0.000579214	0.00429145	0.00303464	CAMK4/RPS6KA2/CACNA1C/ITPR2/ITPR1/PRKACA/CAMK2D/RAP1A/PPP3CA/PPP3CC/PRKCA/PRKCB/PRKCG/GNAQ/GRM5/ADCY1/PLCB4/ADCY8/GRIA1/PLCB1	20
motif3	hsa05231	Choline metabolism in cancer	26/1133	98/8105	0.00072135	0.00522578	0.00369534	PIK3CD/LYPLA1/SOS2/PRKCA/PRKCB/PRKCG/EGF/SLC44A2/DGKH/DGKI/DGKB/DGKG/DGKD/PDPK1/TSC1/EGFR/PIP5K1B/AKT2/AKT3/SLC22A4/SLC22A2/PLA2G4C/PLA2G4A/PLA2G4D/RHEB/PDGFC	26
motif3	hsa02010	ABC transporters	15/1133	45/8105	0.000781954	0.00554167	0.00391871	ABCB7/ABCG1/ABCC11/TAP2/ABCG2/ABCA10/ABCA13/ABCC6/ABCC1/ABCA1/ABCA8/ABCA9/ABCB5/ABCB9/ABCC9	15
motif3	hsa05163	Human cytomegalovirus infection	49/1133	225/8105	0.000829443	0.00571646	0.00404231	PIK3CD/CREB5/ITPR2/RHOA/ITPR1/SOS2/PRKACA/TAP2/PTGER4/PTGER3/PPP3CA/PPP3CC/FADD/CDKN2A/NFATC1/NFATC2/NFATC4/CCL4/PTK2/PRKCA/PRKCB/PRKCG/GNAQ/CREB3L2/CDKN1A/AKAP13/TSC1/EGFR/ROCK1/ADCY1/ADCY2/PLCB4/AKT2/AKT3/RB1/GSK3B/CREB3L3/ADCY5/GNG7/GNG4/GNG8/ADCY8/BID/PLCB1/IFNB1/RHEB/MAP2K6/GNG2/IFNA4	49
motif3	hsa04929	GnRH secretion	19/1133	64/8105	0.000849266	0.00571646	0.00404231	PIK3CD/KCNJ5/CACNA1I/CACNA1C/KCNJ6/KCNJ9/ITPR2/ITPR1/HCN1/PRKCA/PRKCB/PRKCG/GNAQ/TRPC1/PLCB4/AKT2/AKT3/GABBR2/PLCB1	19
motif3	hsa04152	AMPK signaling pathway	30/1133	120/8105	0.000859222	0.00571646	0.00404231	PIK3CD/PPP2R2C/PPP2R2B/PPP2R3B/PPP2R3A/CREB5/HMGCR/FOXO1/PFKP/IGF1R/ADRA1A/IRS1/FOXO3/INSR/CREB3L2/PDPK1/PRKAG2/TSC1/LEPR/PPP2R5D/ACACA/AKT2/AKT3/TBC1D1/CREB3L3/RPTOR/PPARGC1A/ADIPOR1/RHEB/GYS2	30
motif3	hsa01521	EGFR tyrosine kinase inhibitor resistance	22/1133	79/8105	0.000898969	0.00586128	0.00414472	PIK3CD/SOS2/IGF1R/PLCG2/SHC2/PRKCA/PRKCB/PRKCG/SHC4/SHC3/FGFR2/FOXO3/EGF/EGFR/BCL2/AKT2/AKT3/GSK3B/MET/FGF2/NRG1/PDGFC	22
motif3	hsa04062	Chemokine signaling pathway	43/1133	192/8105	0.000935275	0.00597842	0.00422756	PIK3CD/RHOA/SOS2/PRKACA/CXCL13/JAK3/CCL20/CCL24/RAP1A/PLCG2/SHC2/CCL7/CCL4/PTK2/PRKCB/PRKCZ/SHC4/SHC3/GNAQ/FOXO3/LYN/CCL17/HCK/CXCR5/ROCK1/ADCY1/ADCY2/PLCB4/AKT2/AKT3/GSK3B/VAV2/PARD3/ADCY5/GNG7/GNG4/ELMO1/GNG8/ADCY8/PLCB1/GRK5/PREX1/GNG2	43
motif3	hsa04723	Retrograde endocannabinoid signaling	35/1133	148/8105	0.000990951	0.0062125	0.00439308	KCNJ5/GABRA1/CACNA1A/CACNA1C/KCNJ6/KCNJ9/ITPR2/ITPR1/PRKACA/SLC32A1/MGLL/PRKCA/PRKCB/PRKCG/GNAQ/GABRG3/GABRG2/NDUFS4/NDUFB3/GRM5/ADCY1/ADCY2/GRIA3/PLCB4/DAGLA/ADCY5/GNG7/GNG4/GNG8/ADCY8/GRIA1/PLCB1/GABRB1/GABRB3/GNG2	35
motif3	hsa04927	Cortisol synthesis and secretion	19/1133	65/8105	0.00104587	0.00643311	0.00454908	CACNA1I/CACNA1C/CREB5/ITPR2/ITPR1/PRKACA/GNAQ/KCNK3/PDE8B/CREB3L2/CYP21A2/ADCY1/ADCY2/PLCB4/KCNA4/CREB3L3/ADCY5/ADCY8/PLCB1	19
motif3	hsa04012	ErbB signaling pathway	23/1133	85/8105	0.00106997	0.00645947	0.00456772	PIK3CD/PAK4/BTC/SOS2/CAMK2D/PLCG2/SHC2/PTK2/PRKCA/PRKCB/PRKCG/SHC4/ERBB4/SHC3/EGF/CDKN1A/EGFR/CBL/AKT2/AKT3/GSK3B/NRG1/NRG3	23
motif3	hsa04928	Parathyroid hormone synthesis, secretion and action	27/1133	106/8105	0.00113067	0.0067018	0.00473909	CREB5/ITPR2/RHOA/ITPR1/PRKACA/MMP24/PRKCA/PRKCB/PRKCG/GNAQ/VDR/CREB3L2/MMP16/CDKN1A/PDE4B/AKAP13/EGFR/ADCY1/ADCY2/PLCB4/BCL2/CREB3L3/ADCY5/ADCY8/PLCB1/PDE4D/PTH1R	27
motif3	hsa04666	Fc gamma R-mediated phagocytosis	25/1133	97/8105	0.00141982	0.00826538	0.00584475	PIK3CD/ASAP1/MYO10/AMPH/PLCG2/DOCK1/PRKCA/PRKCB/PRKCE/PRKCG/SCIN/LYN/ACTR3/ACTR2/ARPC5L/HCK/PIP5K1B/AKT2/AKT3/FCGR2B/VAV2/PLA2G4C/PLA2G4A/PLA2G4D/DNM2	25
motif3	hsa05100	Bacterial invasion of epithelial cells	21/1133	77/8105	0.00155759	0.00879944	0.0062224	PIK3CD/VCL/RHOA/SHC2/DOCK1/FN1/PTK2/SHC4/SHC3/ACTR3/ACTR2/ARPC5L/CDH1/ACTB/CBL/MET/ELMO1/CTNNA2/CTNNA3/DNM3/DNM2	21
motif3	hsa05223	Non-small cell lung cancer	20/1133	72/8105	0.00156554	0.00879944	0.0062224	FHIT/PIK3CD/SOS2/JAK3/PLCG2/CDKN2A/PRKCA/PRKCB/PRKCG/FOXO3/EGF/PDPK1/CDKN1A/EGFR/AKT2/AKT3/RB1/DDB2/MET/ALK	20
motif3	hsa04540	Gap junction	23/1133	88/8105	0.00177452	0.009805	0.00693347	PRKG1/ITPR2/ITPR1/SOS2/PRKACA/PRKCA/PRKCB/PRKCG/GNAQ/EGF/EGFR/GRM5/ADCY1/ADCY2/PLCB4/HTR2C/ADCY5/ADCY8/TUBB2B/PLCB1/TUBB8/MAP2K5/PDGFC	23
motif3	hsa04371	Apelin signaling pathway	32/1133	137/8105	0.00198345	0.0107767	0.00762061	CAMK4/MYL3/SLC8A1/ITPR2/ITPR1/NOTCH3/PRKACA/KLF2/PRKCE/GNAQ/PDE3B/PRKAG2/CDH1/ADCY1/ADCY2/PLCB4/AKT2/AKT3/NOS1/ADCY5/GNG7/GNG4/GNG8/ADCY8/HDAC5/NRF1/PPARGC1A/MYLK/PLCB1/RYR1/RYR2/GNG2	32
motif3	hsa04915	Estrogen signaling pathway	32/1133	138/8105	0.00224538	0.0119999	0.00848556	PIK3CD/KCNJ5/CREB5/KCNJ6/KCNJ9/ITPR2/ITPR1/SOS2/PRKACA/NCOA2/NCOA3/SHC2/SHC4/SHC3/GNAQ/CREB3L2/EGFR/MMP2/ADCY1/ADCY2/PLCB4/ESR1/BCL2/AKT2/AKT3/CREB3L3/FKBP5/GABBR2/OPRM1/ADCY5/ADCY8/PLCB1	32
motif3	hsa04934	Cushing syndrome	35/1133	155/8105	0.00232034	0.0122005	0.0086274	CACNA1I/CACNA1C/CREB5/ITPR2/ITPR1/FZD8/PRKACA/CAMK2D/RAP1A/CDKN2A/PDE11A/GNAQ/KCNK3/PDE8B/CREB3L2/WNT8A/WNT2/CDKN1A/EGFR/WNT7B/CYP21A2/ADCY1/ADCY2/TCF7L2/PLCB4/KCNA4/RB1/GSK3B/WNT5A/CREB3L3/ADCY5/ADCY8/WNT3A/USP8/PLCB1	35
motif3	hsa04916	Melanogenesis	25/1133	101/8105	0.00259431	0.0134245	0.00949296	FZD8/PRKACA/CAMK2D/KITLG/PRKCA/PRKCB/PRKCG/GNAQ/CREB3L2/WNT8A/WNT2/WNT7B/ADCY1/ADCY2/TCF7L2/PLCB4/GSK3B/WNT5A/CREB3L3/ADCY5/ADCY8/WNT3A/KIT/PLCB1/EDN1	25
motif3	hsa04070	Phosphatidylinositol signaling system	24/1133	97/8105	0.00314708	0.0160304	0.0113357	PIK3CD/PIK3C2B/SYNJ2/PLCE1/ITPR2/ITPR1/PLCG2/MTMR4/INPP5B/PRKCA/PRKCB/PRKCG/INPP4B/DGKH/DGKI/DGKB/DGKG/DGKD/PIK3C2G/PIP5K1B/PLCB4/SYNJ1/PLCB1/PPIP5K2	24
motif3	hsa04024	cAMP signaling pathway	45/1133	216/8105	0.00332818	0.0166072	0.0117436	PIK3CD/CAMK4/ATP1A4/FSHR/PTCH1/CACNA1C/CREB5/PLCE1/FXYD2/RHOA/PRKACA/PTGER3/CAMK2D/RAP1A/PDE10A/NFATC1/CNGB1/PDE3A/PDE3B/ATP1B1/CREB3L2/PDE4B/ROCK1/ADCY1/ADCY2/GRIA3/AKT2/AKT3/ATP2B2/CREB3L3/GABBR2/VAV2/ADCY5/ADCY8/GRIA1/ARAP3/VIPR2/PDE4D/ATP1B3/RYR2/EDN1/EDN2/PPP1R12A/HCAR1/GLI1	45
motif3	hsa05224	Breast cancer	33/1133	147/8105	0.0033622	0.0166072	0.0117436	PIK3CD/NOTCH3/FZD8/SOS2/IGF1R/NCOA3/SHC2/JAG2/SHC4/SHC3/EGF/HEY2/WNT8A/WNT2/CDKN1A/EGFR/WNT7B/BRCA1/TCF7L2/ESR1/AKT2/AKT3/RB1/GSK3B/WNT5A/FGF10/DDB2/FGF3/FGF2/WNT3A/NOTCH2/KIT/FGF21	33
motif3	hsa04912	GnRH signaling pathway	23/1133	93/8105	0.00381953	0.0183191	0.0129541	CACNA1C/ITPR2/ITPR1/SOS2/PRKACA/CAMK2D/PRKCA/PRKCB/MAP3K4/GNAQ/MAP2K3/EGFR/MMP2/ADCY1/ADCY2/PLCB4/PLA2G4C/PLA2G4A/PLA2G4D/ADCY5/ADCY8/PLCB1/MAP2K6	23
motif3	hsa04973	Carbohydrate digestion and absorption	14/1133	47/8105	0.00382373	0.0183191	0.0129541	PIK3CD/ATP1A4/FXYD2/PRKCB/ATP1B1/MGAM/PLCB4/HK1/AMY2A/AKT2/AKT3/PLCB1/ATP1B3/HK3	14
motif3	hsa04910	Insulin signaling pathway	31/1133	137/8105	0.00387735	0.0183191	0.0129541	PIK3CD/PRKAR1B/FOXO1/SH2B2/SOCS3/SOS2/PRKACA/SHC2/IRS1/PRKCZ/SHC4/SHC3/INSR/PDE3B/PDPK1/PRKAG2/TSC1/CBL/ACACA/HK1/AKT2/AKT3/GSK3B/PKLR/RPTOR/PHKB/PPARGC1A/MKNK2/RHEB/HK3/GYS2	31
motif3	hsa04310	Wnt signaling pathway	36/1133	166/8105	0.00414829	0.0193003	0.0136479	NKD2/CTBP2/INVS/RHOA/FZD8/SIAH1/PRKACA/CAMK2D/BTRC/PPP3CA/PPP3CC/ROR2/RSPO3/DAAM1/NFATC1/NFATC2/NFATC4/PRKCA/PRKCB/PRKCG/NKD1/WNT8A/WNT2/LGR5/WNT7B/TCF7L2/PLCB4/CTNND2/GSK3B/WNT5A/ZNRF3/TLE2/WNT3A/ROR1/RSPO4/PLCB1	36
motif3	hsa05226	Gastric cancer	33/1133	149/8105	0.00420344	0.0193003	0.0136479	PIK3CD/MUC2/FZD8/SOS2/SHC2/SHC4/SHC3/FGFR2/EGF/WNT8A/WNT2/CDKN1A/EGFR/CDH1/WNT7B/TCF7L2/TERT/BCL2/AKT2/AKT3/RB1/GSK3B/WNT5A/FGF10/DDB2/MET/FGF3/FGF2/TGFBR2/WNT3A/CTNNA2/CTNNA3/FGF21	33
motif3	hsa04924	Renin secretion	18/1133	69/8105	0.00548245	0.0248233	0.0175535	CACNA1C/ITPR2/ITPR1/PRKACA/PTGER4/PPP3CA/PPP3CC/GNAQ/PDE3A/PDE3B/PDE1C/PDE1A/KCNMA1/PLCB4/ADCY5/PLCB1/EDN1/EDN2	18
motif3	hsa04742	Taste transduction	21/1133	86/8105	0.00650144	0.0290338	0.0205309	GABRA1/PKD1L3/CACNA1A/CACNA1C/PRKACA/P2RX2/SCN2A/TRPM5/TAS2R39/ASIC2/TAS2R31/PDE1C/PDE1A/CHRM3/SCNN1B/PLCB4/GABBR2/HTR3B/HTR3C/ADCY8/PLCB1	21
motif3	hsa04670	Leukocyte transendothelial migration	26/1133	114/8105	0.00697526	0.0307289	0.0217295	PIK3CD/CLDN5/CD99L2/ITGAM/VCL/RHOA/RAP1A/PLCG2/PTK2/PRKCA/PRKCB/PRKCG/ACTN4/CDH5/ACTB/ROCK1/MMP2/CLDN10/CLDN16/CLDN14/NCF4/VAV2/CLDN3/CD99/CTNNA2/CTNNA3	26
motif3	hsa05412	Arrhythmogenic right ventricular cardiomyopathy	19/1133	77/8105	0.00833982	0.0362504	0.025634	ITGA8/ITGA9/SLC8A1/CACNA1C/DMD/CACNB4/CACNG2/SGCG/SGCD/CDH2/ACTB/TCF7L2/LAMA2/ITGB5/CTNNA2/CTNNA3/ITGA11/RYR2/CACNA2D3	19
motif3	hsa04213	Longevity regulating pathway - multiple species	16/1133	62/8105	0.00954997	0.0409643	0.0289674	PIK3CD/FOXO1/PRKACA/IGF1R/IRS1/FOXO3/INSR/SOD2/PRKAG2/ADCY1/ADCY2/AKT2/AKT3/RPTOR/ADCY5/ADCY8	16
motif3	hsa04933	AGE-RAGE signaling pathway in diabetic complications	23/1133	100/8105	0.0097015	0.0410739	0.0290448	PIK3CD/COL4A4/COL4A1/PLCE1/FOXO1/PLCG2/FN1/NFATC1/PRKCA/PRKCB/PRKCE/PRKCZ/NOX4/VEGFB/MMP2/PLCB4/COL4A2/BCL2/AKT2/AKT3/TGFBR2/PLCB1/EDN1	23
motif3	hsa04923	Regulation of lipolysis in adipocytes	15/1133	57/8105	0.00987491	0.041272	0.0291849	PIK3CD/PRKG1/PRKACA/PTGER3/IRS1/MGLL/INSR/PDE3B/ADCY1/ADCY2/AKT2/AKT3/ADCY5/ADCY8/AQP7	15
motif3	hsa04080	Neuroactive ligand-receptor interaction	63/1133	341/8105	0.0108277	0.0446813	0.0315957	HRH1/GRP/TACR1/GABRA1/NPFFR2/NPFFR1/FSHR/F2RL3/CALCR/THRB/CALCA/GALR3/GRIK3/NTSR1/NPBWR1/C3/C5/CHRM5/P2RX2/PTGER4/PTGER3/ADRA1A/ADRA1D/GRM8/GRID1/GRID2/FPR3/P2RY8/S1PR5/GRIK1/GRIK2/FPR1/GRM7/RXFP2/LEPR/GHR/PYY/HCRTR2/GABRG3/GABRG2/PRSS3/CHRM3/GPR35/GRM5/GRIA3/DRD4/DRD3/HTR2C/GLP2R/GABBR2/OPRM1/NTS/PARD3/ADORA2B/GALR1/GRIA1/VIPR2/GABRB1/GABRB3/PLG/EDN1/EDN2/PTH1R	63
motif3	hsa05213	Endometrial cancer	15/1133	58/8105	0.0116464	0.0474589	0.0335599	PIK3CD/SOS2/FOXO3/EGF/PDPK1/CDKN1A/EGFR/CDH1/TCF7L2/AKT2/AKT3/GSK3B/DDB2/CTNNA2/CTNNA3	15
motif3	hsa05031	Amphetamine addiction	17/1133	69/8105	0.0123848	0.0498451	0.0352473	CAMK4/CACNA1C/CREB5/PRKACA/CAMK2D/PPP3CA/PPP3CC/PRKCA/PRKCB/PRKCG/CREB3L2/SLC6A3/GRIA3/CREB3L3/ADCY5/MAOB/GRIA1	17
motif3	hsa05215	Prostate cancer	22/1133	97/8105	0.0132583	0.0527097	0.0372729	PIK3CD/CREB5/FOXO1/IL1R2/SOS2/TMPRSS2/IGF1R/FGFR2/EGF/NKX3-1/CREB3L2/PDPK1/CDKN1A/EGFR/TCF7L2/BCL2/AKT2/AKT3/RB1/GSK3B/CREB3L3/PDGFC	22
motif3	hsa04370	VEGF signaling pathway	15/1133	59/8105	0.013657	0.0536408	0.0379314	PIK3CD/PLCG2/SHC2/PPP3CA/PPP3CC/NFATC2/PTK2/PRKCA/PRKCB/PRKCG/AKT2/AKT3/PLA2G4C/PLA2G4A/PLA2G4D	15
motif3	hsa05225	Hepatocellular carcinoma	34/1133	168/8105	0.0152099	0.0584425	0.0413268	PIK3CD/IGF2/FZD8/SOS2/IGF1R/PLCG2/SHC2/CDKN2A/PRKCA/PRKCB/PRKCG/SHC4/SHC3/DPF3/GSTM2/GSTM4/WNT8A/WNT2/CDKN1A/EGFR/ACTB/WNT7B/TCF7L2/TERT/AKT2/AKT3/RB1/GSK3B/WNT5A/DDB2/MET/TGFBR2/WNT3A/HMOX1	34
motif3	hsa05202	Transcriptional misregulation in cancer	38/1133	192/8105	0.0152381	0.0584425	0.0413268	BCL2A1/ITGAM/BCL11B/FOXO1/IL1R2/NCOR1/TMPRSS2/IGF1R/CEBPB/BMI1/ATM/FLT1/PTK2/SUPT3H/AFF1/SIX4/RUNX1T1/ELK4/BAIAP3/CDKN1A/FUT8/RUNX1/GRIA3/JMJD1C/MLLT3/FLI1/DDB2/MET/CDK14/TGFBR2/ZBTB16/CEBPE/PAX7/DOT1L/TSPAN7/PTCRA/ETV1/HMGA2	38
motif3	hsa05218	Melanoma	17/1133	72/8105	0.0187851	0.0712086	0.0503541	PIK3CD/IGF1R/CDKN2A/EGF/CDKN1A/EGFR/CDH1/AKT2/AKT3/RB1/FGF10/DDB2/MET/FGF3/FGF2/FGF21/PDGFC	17
motif3	hsa04721	Synaptic vesicle cycle	18/1133	78/8105	0.0199553	0.0747751	0.0528762	AP2A2/CACNA1A/SLC6A12/SLC6A11/UNC13C/SLC1A6/SLC32A1/ATP6V0A1/STXBP1/ATP6V0D2/STX2/SLC6A3/SLC6A4/UNC13A/SLC6A2/SLC1A1/DNM3/DNM2	18
motif3	hsa00230	Purine metabolism	27/1133	130/8105	0.0207436	0.0768454	0.0543402	FHIT/XDH/ALLC/PDE10A/AK8/AK3/PDE11A/ITPA/NME7/PDE3A/ENPP1/PDE8B/PDE3B/PDE2A/PDE4B/PDE1C/PDE1A/ADCY1/ADCY2/PDE6B/PKLR/PDE6D/ADCY5/ADCY8/GDA/GMPS/PDE4D	27
motif3	hsa01524	Platinum drug resistance	17/1133	73/8105	0.021404	0.0775469	0.0548362	PIK3CD/APAF1/FADD/CDKN2A/ATM/MSH2/MSH3/GSTM2/GSTM4/TOP2A/PDPK1/CDKN1A/BRCA1/BCL2/AKT2/AKT3/BID	17
motif3	hsa04922	Glucagon signaling pathway	23/1133	107/8105	0.0214087	0.0775469	0.0548362	CREB5/FOXO1/PFKP/ITPR2/ITPR1/PRKACA/CAMK2D/PPP3CA/PPP3CC/GNAQ/PDE3B/CREB3L2/PRKAG2/ADCY2/PLCB4/ACACA/AKT2/AKT3/CREB3L3/PHKB/PPARGC1A/PLCB1/GYS2	23
motif3	hsa05219	Bladder cancer	11/1133	41/8105	0.0219684	0.0786998	0.0556515	RPS6KA5/CDKN2A/EGF/CDKN1A/EGFR/CDH1/MMP2/RB1/DAPK2/DAPK1/UPK3A	11
motif3	hsa05414	Dilated cardiomyopathy	21/1133	96/8105	0.022584	0.0796443	0.0563193	ITGA8/ITGA9/MYL3/SLC8A1/CACNA1C/DMD/CACNB4/PRKACA/CACNG2/SGCG/SGCD/ACTB/ADCY1/ADCY2/LAMA2/ITGB5/ADCY5/ADCY8/ITGA11/RYR2/CACNA2D3	21
motif3	hsa04664	Fc epsilon RI signaling pathway	16/1133	68/8105	0.0229202	0.0796443	0.0563193	PIK3CD/FCER1G/SOS2/PLCG2/PRKCA/LYN/MAP2K3/PDPK1/AKT2/AKT3/VAV2/PLA2G4C/LCP2/PLA2G4A/PLA2G4D/MAP2K6	16
motif3	hsa04150	mTOR signaling pathway	31/1133	155/8105	0.0231564	0.0796443	0.0563193	PIK3CD/RPS6KA2/SESN2/MAPKAP1/RHOA/FZD8/SOS2/IGF1R/DEPTOR/LPIN1/IRS1/PRKCA/PRKCB/PRKCG/INSR/WNT8A/PDPK1/SGK1/WNT2/TSC1/WNT7B/AKT2/AKT3/GSK3B/NPRL3/WNT5A/RPTOR/WNT3A/PRR5/RHEB/CLIP1	31
motif3	hsa05146	Amoebiasis	22/1133	102/8105	0.0232092	0.0796443	0.0563193	PIK3CD/MUC2/COL4A4/ITGAM/VCL/COL4A1/IL1R2/PRKACA/FN1/PTK2/PRKCA/PRKCB/PRKCG/GNAQ/LAMB4/ACTN4/ADCY1/PLCB4/COL4A2/LAMA2/LAMA5/PLCB1	22
motif3	hsa04066	HIF-1 signaling pathway	23/1133	109/8105	0.0262381	0.0891002	0.0630059	PIK3CD/ANGPT4/PFKP/TEK/IGF1R/CAMK2D/PLCG2/FLT1/PRKCA/PRKCB/PRKCG/EGF/INSR/CDKN1A/EGFR/HK1/BCL2/AKT2/AKT3/MKNK2/EDN1/HK3/HMOX1	23
motif3	hsa04530	Tight junction	33/1133	169/8105	0.0270719	0.0908616	0.0642515	PPP2R2C/PPP2R2B/CLDN5/TJP2/RHOA/RAP2C/PRKACA/DLG2/YBX3/RAP1A/PRKCE/PRKCZ/PARD6B/ACTR3/ACTR2/ACTN4/NEDD4L/PRKAG2/ARPC5L/MYH14/ARHGEF2/ACTB/ROCK1/RUNX1/MPP4/RAB8B/CLDN10/CLDN16/CLDN14/IGSF5/PARD3/CLDN3/EPB41L4B	33
motif3	hsa04390	Hippo signaling pathway	31/1133	157/8105	0.0273142	0.0908616	0.0642515	CRB1/PPP2R2C/PPP2R2B/NKD2/WTIP/FZD8/DLG2/DLG5/STK3/LIMD1/BTRC/PRKCZ/PARD6B/NKD1/WNT8A/WNT2/TP73/CDH1/ACTB/WNT7B/TCF7L2/GSK3B/WNT5A/YAP1/PARD3/TGFBR2/WNT3A/CTNNA2/CTNNA3/BMPR1A/BMPR1B	31
motif3	hsa04144	Endocytosis	46/1133	252/8105	0.0322202	0.106099	0.0750263	CBLC/IQSEC1/RAB11FIP4/IQSEC2/AP2A2/ASAP1/RHOA/AMPH/SH3KBP1/IGF1R/RNF103-CHMP3/IL2RA/ITCH/SH3GLB2/PRKCZ/WWP1/PARD6B/FGFR2/VPS45/RABEP1/ACTR3/ACTR2/NEDD4L/ARPC5L/EGFR/AGAP1/PIP5K1B/CBL/SMURF2/SH3GL1/SH3GL3/SH3GL2/AGAP2/WIPF2/PARD3/STAM/TGFBR2/USP8/ARAP3/ARAP2/GRK5/EPN2/DNM3/DNM2/SNF8/ARFGEF2	46
motif3	hsa04520	Adherens junction	16/1133	71/8105	0.0334341	0.107944	0.0763314	VCL/RHOA/IGF1R/INSR/ACTN4/EGFR/CDH1/ACTB/TCF7L2/YES1/MET/PARD3/TGFBR2/CTNNA2/CTNNA3/PTPRM	16
motif3	hsa00650	Butanoate metabolism	8/1133	28/8105	0.0334429	0.107944	0.0763314	HMGCLL1/ABAT/HADHA/AACS/ACSM2B/GAD1/GAD2/OXCT1	8
motif3	hsa04722	Neurotrophin signaling pathway	24/1133	119/8105	0.0384711	0.122957	0.086947	PIK3CD/CAMK4/RPS6KA2/RPS6KA5/NTRK3/SH2B2/NTRK2/RHOA/SOS2/CAMK2D/RAP1A/PLCG2/SHC2/IRS1/SHC4/SHC3/FOXO3/PDPK1/TP73/BCL2/AKT2/AKT3/GSK3B/MAP2K5	24
motif3	hsa05161	Hepatitis B	31/1133	162/8105	0.0402349	0.127346	0.0900506	PIK3CD/HSPG2/CREB5/VDAC3/APAF1/SOS2/JAK3/FADD/NFATC1/NFATC2/NFATC4/PRKCA/PRKCB/PRKCG/MAP2K3/CREB3L2/TYK2/CDKN1A/BCL2/AKT2/AKT3/RB1/DDB2/CREB3L3/IFNAR1/TGFBR2/BID/IFNB1/MAP2K6/CASP10/IFNA4	31
motif3	hsa04218	Cellular senescence	30/1133	156/8105	0.0406324	0.127367	0.0900656	PIK3CD/ATR/SLC25A4/VDAC3/FOXO1/CDC25A/ITPR2/ITPR1/BTRC/PPP3CA/PPP3CC/CDKN2A/NFATC1/NFATC2/NFATC4/ATM/TRPV4/FOXO3/MAP2K3/HIPK3/CDKN1A/TSC1/ETS1/AKT2/AKT3/RB1/TGFBR2/MCU/RHEB/MAP2K6	30
motif3	hsa04913	Ovarian steroidogenesis	12/1133	51/8105	0.0451501	0.14018	0.0991266	FSHR/PRKACA/IGF1R/INSR/ADCY1/ADCY2/PLA2G4C/PLA2G4A/PLA2G4D/ADCY5/HSD17B2/ADCY8	12
motif3	hsa04930	Type II diabetes mellitus	11/1133	46/8105	0.0484489	0.149003	0.105366	PIK3CD/CACNA1A/CACNA1C/SOCS3/IRS1/PRKCE/PRKCZ/INSR/HK1/PKLR/HK3	11
motif3	hsa00564	Glycerophospholipid metabolism	20/1133	98/8105	0.0497139	0.151341	0.107019	PLA2G2F/LYPLA1/AGPAT5/AGPAT2/LPCAT3/LPIN1/PNPLA7/PGS1/DGKH/DGKI/DGKB/DGKG/DGKD/MBOAT1/MBOAT7/PLA2G4C/PLA2G4A/PLA2G4D/LCLAT1/CRLS1	20
motif4	hsa04020	Calcium signaling pathway	75/1263	240/8105	5.14923e-10	1.6838e-07	1.22498e-07	CAMK4/ATP2A1/TACR1/MYLK4/FLT4/CACNA1I/CACNA1A/CACNA1B/CACNA1C/CACNA1D/NTSR1/VDAC3/NTRK3/CAMK1D/CAMK1G/NTRK2/GRIN2A/ITPR2/ITPR1/CACNA1E/PRKACA/PRKACB/CACNA1F/P2RX2/P2RX5/PTGER3/ADCY9/CAMK2D/CAMK2G/ADRA1D/GRM5/GRM1/TPCN1/TPCN2/PLCG2/ERBB4/PPP3CA/FGFR2/FLT1/PRKCA/PRKCB/PRKCG/ATP2B1/GNAQ/GNAL/PTGFR/FGF3/FGF1/MCU/EGFR/PDE1C/PDE1A/CASQ2/CHRM3/ADCY1/PLCB1/PLCB2/PLCB4/ATP2B2/HTR4/HTR2C/MET/RYR1/CACNA1S/N…	75
motif4	hsa04360	Axon guidance	59/1263	182/8105	8.30444e-09	1.35778e-06	9.87791e-07	PIK3CD/SLIT2/SLIT1/PAK2/DPYSL2/RAC3/PTPN11/CAMK2D/CAMK2G/PLCG2/PPP3CA/SLIT3/PLXNA1/LRRC4C/NFATC2/SEMA6D/PRKCA/PRKCZ/PARD6B/UNC5C/UNC5D/ROBO1/ROBO3/ROBO2/NGEF/PDPK1/SEMA4D/NTNG2/SRGAP2/SEMA5B/NTN1/SEMA5A/TRPC1/TRPC4/ROCK2/EPHB2/GSK3B/PLXNB2/EPHA8/EPHA6/EPHA5/EPHA4/EPHA3/EPHA2/SEMA3A/SEMA3E/MET/RASA1/ABLIM1/ABLIM2/PLXNC1/EFNB2/PARD3/RGS3/EFNA1/PLXNA2/PLXNA4/LIMK1/DCC	59
motif4	hsa04725	Cholinergic synapse	42/1263	113/8105	1.48866e-08	1.62264e-06	1.18048e-06	PIK3CD/CAMK4/CACNA1A/CACNA1B/CACNA1C/CACNA1D/KCNJ6/ITPR2/ITPR1/PRKACA/PRKACB/CACNA1F/ADCY9/CAMK2D/CAMK2G/PRKCA/PRKCB/PRKCG/GNAQ/KCNQ4/KCNQ5/KCNQ2/KCNQ3/KCNQ1/CHRM3/ADCY5/ADCY1/PLCB1/PLCB2/PLCB4/BCL2/AKT2/AKT3/KCNJ12/CREB3L3/CACNA1S/GNG7/GNG8/ADCY8/CHAT/CREB5/CHRNA7	42
motif4	hsa04724	Glutamatergic synapse	41/1263	114/8105	6.50719e-08	5.31963e-06	3.87006e-06	CACNA1A/CACNA1C/CACNA1D/GRIK3/GRIN2A/ITPR2/ITPR1/PRKACA/PRKACB/ADCY9/GRM8/GRM5/GRM7/GRM1/GRM2/GRM3/PPP3CA/SLC1A1/GRIK2/PRKCA/PRKCB/PRKCG/GNAQ/SHANK2/TRPC1/ADCY5/ADCY1/PLCB1/PLCB2/PLCB4/SLC17A8/DLGAP1/PLD1/GNG7/GNG8/ADCY8/SLC17A7/PLA2G4A/GRIA3/GRIA1/GLUL	41
motif4	hsa04010	MAPK signaling pathway	78/1263	294/8105	6.35097e-07	4.15354e-05	3.02173e-05	RPS6KA2/PAK2/FLT4/NLK/IGF2/MECOM/RAC3/CACNA1I/CACNA1A/CACNA1B/CACNA1C/CACNA1D/RASGRF2/IL1RAP/NTRK2/TEK/CACNB4/CACNA1E/PRKACA/PRKACB/CACNA1F/CACNG2/TAB2/IGF1R/RAP1A/PPM1B/ERBB4/PPP3CA/IKBKG/FGFR2/KITLG/NFATC1/ANGPT1/FLT3/FLT1/TAOK3/PRKCA/PRKCB/PRKCG/MAP3K5/INSR/ELK4/FGF3/FGF1/DUSP8/NF1/EGFR/CACNA2D4/AREG/STK3/TGFB2/TGFBR2/CACNA2D1/CACNA2D2/AKT2/AKT3/EPHA2/MET/RASA1/FLNB/CACNA1S/NGFR/PLA2G4A/MAP3K1…	78
motif4	hsa04921	Oxytocin signaling pathway	48/1263	154/8105	7.63415e-07	4.16061e-05	3.02687e-05	CAMK4/MYLK4/CACNA1C/CACNA1D/KCNJ6/CAMK1D/CAMK1G/ITPR2/ITPR1/CACNB4/PRKACA/PRKACB/CACNA1F/CACNG2/ADCY9/CAMK2D/CAMK2G/PPP3CA/NFATC1/NFATC2/PRKCA/PRKCB/PRKCG/GNAQ/PPP1R12B/PRKAG2/EGFR/CACNA2D4/ROCK2/ADCY5/ADCY1/CACNA2D1/PLCB1/PLCB2/PLCB4/CACNA2D2/GUCY1A2/KCNJ12/RYR1/CACNA1S/ADCY8/PLA2G4A/CACNG3/CACNG4/TRPM2/MAP2K5/RYR2/CACNA2D3	48
motif4	hsa04015	Rap1 signaling pathway	60/1263	210/8105	9.36871e-07	4.37653e-05	3.18395e-05	PIK3CD/EVL/ITGAM/FLT4/RAC3/SIPA1L3/GRIN2A/TEK/ADCY9/IGF1R/RAP1A/FGFR2/KITLG/ANGPT1/FLT1/PRKCA/PRKCB/PRKCG/PRKCZ/PARD6B/TIAM1/GNAQ/SKAP1/INSR/FGF3/FGF1/VAV1/EGFR/ADCY5/ADCY1/DOCK4/PLCB1/PLCB2/PLCB4/AKT2/AKT3/EPHA2/MET/CTNNB1/NGFR/VAV2/SIPA1L1/LCP2/PARD3/ADCY8/ADORA2B/ARAP3/RAPGEF4/RAPGEF1/MAGI3/MAGI2/MAGI1/KIT/EFNA1/MAP2K6/RAP1GAP/FGF21/PLCE1/PDGFC/PRKD1	60
motif4	hsa05412	Arrhythmogenic right ventricular cardiomyopathy	29/1263	77/8105	1.85065e-06	7.56454e-05	5.50325e-05	ATP2A1/ITGA1/CACNA1C/CACNA1D/DMD/CACNB4/CACNA1F/CACNG2/SGCG/SGCD/CACNA2D4/CDH2/TCF7L2/CACNA2D1/JUP/CACNA2D2/LAMA2/CTNNB1/CACNA1S/ITGB4/CTNNA2/CTNNA3/CACNG3/CACNG4/ITGA11/RYR2/CACNA2D3/ITGA8/ITGA9	29
motif4	hsa04911	Insulin secretion	31/1263	86/8105	2.4582e-06	8.93147e-05	6.4977e-05	CACNA1C/CACNA1D/PRKACA/PRKACB/CACNA1F/ADCY9/CAMK2D/CAMK2G/RIMS2/PRKCA/PRKCB/PRKCG/GNAQ/KCNN3/GCK/CHRM3/PCLO/ADCY5/ADCY1/PLCB1/PLCB2/PLCB4/CREB3L3/KCNMA1/CACNA1S/ADCY8/RAPGEF4/TRPM4/RYR2/CREB5/CCKAR	31
motif4	hsa04720	Long-term potentiation	26/1263	67/8105	3.27666e-06	0.000105935	7.70684e-05	CAMK4/RPS6KA2/CREBBP/EP300/CACNA1C/GRIN2A/ITPR2/ITPR1/PRKACA/PRKACB/CAMK2D/CAMK2G/GRM5/GRM1/RAP1A/PPP3CA/PRKCA/PRKCB/PRKCG/GNAQ/ADCY1/PLCB1/PLCB2/PLCB4/ADCY8/GRIA1	26
motif4	hsa04072	Phospholipase D signaling pathway	45/1263	148/8105	3.56356e-06	0.000105935	7.70684e-05	PIK3CD/RHEB/PTPN11/AGPAT5/AGPAT3/AGPAT2/FCER1G/ADCY9/GRM8/GRM5/GRM7/GRM1/GRM2/GRM3/PLCG2/SHC3/KITLG/PRKCA/SHC2/SYK/PTGFR/INSR/DGKH/DGKI/DGKB/DGKD/TSC1/DGKG/EGFR/ADCY5/ADCY1/PLCB1/PLCB2/PLCB4/AKT2/AKT3/DNM2/PLD1/ADCY8/PLA2G4A/MTOR/RAPGEF4/KIT/DNM3/PDGFC	45
motif4	hsa04261	Adrenergic signaling in cardiomyocytes	45/1263	150/8105	5.29838e-06	0.000141309	0.000102804	PPP2R2C/PPP2R2B/ATP2A1/PPP2R3A/CACNA1C/CACNA1D/CACNB4/PRKACA/PRKACB/CACNA1F/CACNG2/ADCY9/CAMK2D/CAMK2G/ADRA1D/SCN5A/PPP2R5C/PRKCA/PPP2R3B/ATP2B1/GNAQ/SCN4B/KCNQ1/CACNA2D4/ADCY5/ADCY1/CACNA2D1/PLCB1/PLCB2/PLCB4/BCL2/CACNA2D2/AKT2/AKT3/ATP2B2/SCN7A/CREB3L3/CACNA1S/ADCY8/CACNG3/CACNG4/RAPGEF4/RYR2/CACNA2D3/CREB5	45
motif4	hsa04727	GABAergic synapse	31/1263	89/8105	5.61781e-06	0.000141309	0.000102804	ABAT/CACNA1A/CACNA1B/CACNA1C/CACNA1D/SLC6A12/SLC6A11/KCNJ6/PRKACA/PRKACB/CACNA1F/ADCY9/SLC32A1/PRKCA/PRKCB/PRKCG/TRAK2/GABRG2/ADCY5/ADCY1/GPHN/GABRR1/GAD1/GABBR2/PLCL1/CACNA1S/GNG7/GNG8/ADCY8/GABRA2/GLUL	31
motif4	hsa05032	Morphine addiction	31/1263	91/8105	9.46145e-06	0.000220992	0.000160773	CACNA1A/CACNA1B/GRK4/KCNJ6/PDE3A/PRKACA/PRKACB/ADCY9/PDE10A/SLC32A1/PDE11A/PRKCA/PRKCB/PRKCG/PDE3B/PDE1C/PDE1A/GABRG2/ADCY5/ADCY1/GRK5/GABRR1/GABBR2/OPRM1/GNG7/GNG8/ADCY8/GABRA2/PDE4B/PDE4C/PDE4D	31
motif4	hsa04728	Dopaminergic synapse	40/1263	132/8105	1.34174e-05	0.000292499	0.000212795	PPP2R2C/PPP2R2B/PPP2R3A/DRD3/CACNA1A/CACNA1B/CACNA1C/CACNA1D/KCNJ6/GRIN2A/ITPR2/ITPR1/PRKACA/PRKACB/CAMK2D/CAMK2G/SLC18A2/PPP2R5C/PPP3CA/PRKCA/PRKCB/PRKCG/PPP2R3B/GNAQ/GNAL/ADCY5/PLCB1/PLCB2/PLCB4/DRD4/AKT2/AKT3/GSK3B/CREB3L3/SLC6A3/GNG7/GNG8/GRIA3/GRIA1/CREB5	40
motif4	hsa04713	Circadian entrainment	32/1263	97/8105	1.45287e-05	0.000296931	0.000216019	PRKG1/PRKG2/CACNA1I/CACNA1C/CACNA1D/KCNJ6/GRIN2A/ITPR1/PRKACA/PRKACB/ADCY9/CAMK2D/CAMK2G/NOS1AP/PRKCA/PRKCB/PRKCG/GNAQ/ADCY5/ADCY1/PLCB1/PLCB2/PLCB4/GUCY1A2/RYR1/NOS1/GNG7/GNG8/ADCY8/GRIA3/GRIA1/RYR2	32
motif4	hsa04925	Aldosterone synthesis and secretion	32/1263	98/8105	1.84064e-05	0.000354052	0.000257575	CAMK4/CACNA1I/CACNA1C/CACNA1D/CAMK1D/CAMK1G/ITPR2/ITPR1/PRKACA/PRKACB/CACNA1F/ADCY9/CAMK2D/CAMK2G/PRKCA/PRKCB/PRKCE/PRKCG/ATP2B1/GNAQ/KCNK3/ADCY5/ADCY1/PLCB1/PLCB2/PLCB4/ATP2B2/CREB3L3/CACNA1S/ADCY8/CREB5/PRKD1	32
motif4	hsa04070	Phosphatidylinositol signaling system	31/1263	97/8105	3.97335e-05	0.000721826	0.000525133	PIK3CD/PIK3C2B/PIK3C2A/PIK3C3/SYNJ2/ITPR2/ITPR1/PLCG2/MTMR4/INPP5B/IMPA1/IMPA2/PRKCA/PRKCB/PRKCG/INPP5D/PI4K2A/INPP4B/DGKH/DGKI/DGKB/DGKD/PIK3C2G/CDS1/DGKG/PLCB1/PLCB2/PLCB4/SYNJ1/ITPK1/PLCE1	31
motif4	hsa04929	GnRH secretion	23/1263	64/8105	5.08914e-05	0.000875868	0.0006372	PIK3CD/CACNA1I/CACNA1C/CACNA1D/KCNJ6/ITPR2/ITPR1/CACNA1F/HCN1/PRKCA/PRKCB/PRKCG/GNAQ/KCNN3/TRPC1/TRPC4/PLCB1/PLCB2/PLCB4/AKT2/AKT3/GABBR2/CACNA1S	23
motif4	hsa04961	Endocrine and other factor-regulated calcium reabsorption	20/1263	53/8105	7.04903e-05	0.00115252	0.000838463	AP2A2/PTH/PRKACA/PRKACB/ADCY9/PRKCA/PRKCB/PRKCG/ATP2B1/GNAQ/VDR/CLTA/PLCB1/PLCB2/PLCB4/ESR1/ATP2B2/DNM2/RAB11A/DNM3	20
motif4	hsa05414	Dilated cardiomyopathy	30/1263	96/8105	8.40009e-05	0.00126925	0.000923391	ATP2A1/ITGA1/CACNA1C/CACNA1D/DMD/CACNB4/PRKACA/PRKACB/CACNA1F/CACNG2/ADCY9/SGCG/SGCD/CACNA2D4/TGFB2/ADCY5/ADCY1/CACNA2D1/CACNA2D2/LAMA2/CACNA1S/ITGB4/ADCY8/CACNG3/CACNG4/ITGA11/RYR2/CACNA2D3/ITGA8/ITGA9	30
motif4	hsa04151	PI3K-Akt signaling pathway	82/1263	354/8105	8.53932e-05	0.00126925	0.000923391	PIK3CD/PPP2R2C/PPP2R2B/RHEB/ITGA1/COL4A4/COL4A1/IL3RA/PPP2R3A/FLT4/IGF2/PRLR/LAMA3/COL6A1/COL6A3/NTRK2/IL4R/TEK/PHLPP1/IGF1R/JAK1/IL2RB/PPP2R5C/ERBB4/IKBKG/FGFR2/KITLG/FN1/ANGPT1/FLT3/FLT1/PRKCA/PPP2R3B/SYK/RELN/INSR/FGF3/FGF1/PDPK1/PIK3AP1/TSC1/CDC37/EGFR/GHR/LAMB4/AREG/YWHAG/LAMC1/FOXO3/BCL2/AKT2/AKT3/GSK3B/EPHA2/MET/TNN/CREB3L3/STK11/IFNAR1/LAMA2/LAMA5/NGFR/BRCA1/RPTOR/ITGB4/GNG7/GNG8/MTOR/MAG…	82
motif4	hsa04510	Focal adhesion	52/1263	201/8105	9.66595e-05	0.00132772	0.000965927	PIK3CD/ITGA1/COL4A4/COL4A1/MYLK4/PAK2/FLT4/RAC3/VCL/ARHGAP35/LAMA3/COL6A1/COL6A3/IGF1R/RAP1A/SHC3/FN1/FLT1/PRKCA/PRKCB/PRKCG/SHC2/RELN/VAV1/PPP1R12B/ACTN4/PDPK1/EGFR/LAMB4/ROCK2/DOCK1/LAMC1/BCL2/AKT2/AKT3/GSK3B/PARVB/MET/TNN/FLNB/PARVG/LAMA2/LAMA5/CTNNB1/VAV2/ITGB4/RAPGEF1/ITGA11/TNR/ITGA8/ITGA9/PDGFC	52
motif4	hsa04024	cAMP signaling pathway	55/1263	216/8105	9.74475e-05	0.00132772	0.000965927	PIK3CD/CAMK4/ATP2A1/CREBBP/PPARA/RAC3/EP300/CACNA1C/CACNA1D/GRIN2A/PDE3A/PRKACA/PRKACB/CACNA1F/PTGER3/ADCY9/CAMK2D/CAMK2G/RAP1A/PDE10A/NFATC1/CNGB1/CNGB3/ATP2B1/TIAM1/VAV1/PDE3B/ROCK2/ADCY5/ADCY1/AKT2/AKT3/ATP2B2/HTR4/CREB3L3/GABBR2/CACNA1S/VAV2/PLD1/ADCY8/GRIA3/GRIA1/ARAP3/VIPR2/RAPGEF4/TSHR/PDE4B/PDE4C/PDE4D/HTR1F/RYR2/PLCE1/HCAR1/CREB5/GLI3	55
motif4	hsa04972	Pancreatic secretion	31/1263	102/8105	0.000115151	0.00150617	0.00109575	ATP2A1/ITPR2/ITPR1/ADCY9/RAP1A/TPCN2/PRKCA/PRKCB/PRKCG/ATP2B1/GNAQ/KCNQ1/TRPC1/PRSS3/CHRM3/ADCY5/ADCY1/PLCB1/PLCB2/PLCB4/PLA2G2F/PNLIPRP1/AMY2A/ATP2B2/KCNMA1/ADCY8/RAB11A/BST1/RYR2/CPA1/CCKAR	31
motif4	hsa04730	Long-term depression	21/1263	60/8105	0.000165104	0.0020765	0.00151067	PRKG1/PRKG2/CACNA1A/ITPR2/ITPR1/IGF1R/GRM1/GRID2/PRKCA/PRKCB/PRKCG/GNAQ/PLCB1/PLCB2/PLCB4/GUCY1A2/RYR1/NOS1/PLA2G4A/GRIA3/GRIA1	21
motif4	hsa04935	Growth hormone synthesis, secretion and action	34/1263	119/8105	0.000210093	0.00254446	0.00185111	PIK3CD/CREBBP/EP300/CACNA1C/CACNA1D/SOCS3/ITPR2/ITPR1/PRKACA/PRKACB/CACNA1F/ADCY9/PLCG2/SHC3/PRKCA/PRKCB/PRKCG/SHC2/GNAQ/GHR/ADCY5/ADCY1/PLCB1/PLCB2/PLCB4/AKT2/AKT3/GSK3B/CREB3L3/CACNA1S/ADCY8/MTOR/MAP2K6/CREB5	34
motif4	hsa05017	Spinocerebellar ataxia	39/1263	143/8105	0.000219229	0.00256028	0.00186262	PIK3CD/OPA1/ATP2A1/PIK3C3/CACNA1A/VDAC3/PUM2/GRIN2A/ITPR2/ITPR1/PSMB5/PSMB4/GRM1/PSMC1/PRKCA/PRKCB/PRKCG/PSMD9/MAP3K5/GNAQ/RELN/SPTBN2/MCU/ATXN2/DAB1/AMBRA1/PLCB1/PLCB2/PLCB4/AKT2/AKT3/PUM1/RYR1/GRIA3/GRIA1/MTOR/RORA/SLC25A31/CIC	39
motif4	hsa05146	Amoebiasis	30/1263	102/8105	0.000280478	0.00303497	0.00220796	PIK3CD/MUC2/ITGAM/COL4A4/COL4A1/VCL/LAMA3/C9/IL1R2/PRKACA/PRKACB/FN1/PRKCA/PRKCB/PRKCG/GNAQ/GNAL/ACTN4/CSF2/LAMB4/TGFB2/ADCY1/PLCB1/PLCB2/PLCB4/LAMC1/SERPINB4/LAMA2/LAMA5/C8B	30
motif4	hsa04918	Thyroid hormone synthesis	24/1263	75/8105	0.000281651	0.00303497	0.00220796	ITPR2/ITPR1/PRKACA/PRKACB/ADCY9/TPO/PRKCA/PRKCB/PRKCG/GNAQ/SLC26A4/ADCY5/ADCY1/PLCB1/PLCB2/PLCB4/TG/CREB3L3/ADCY8/GPX5/TSHR/LRP2/IYD/CREB5	24
motif4	hsa04970	Salivary secretion	28/1263	93/8105	0.000288945	0.00303497	0.00220796	DMBT1/PRKG1/PRKG2/ITPR2/ITPR1/LYZL1/PRKACA/PRKACB/ADCY9/ADRA1D/PRKCA/PRKCB/PRKCG/ATP2B1/GNAQ/CHRM3/ADCY5/ADCY1/PLCB1/PLCB2/PLCB4/AMY2A/ATP2B2/GUCY1A2/KCNMA1/NOS1/ADCY8/BST1	28
motif4	hsa04919	Thyroid hormone signaling pathway	34/1263	121/8105	0.000297	0.00303497	0.00220796	PIK3CD/RHEB/ATP2A1/PFKP/CREBBP/EP300/THRA/FOXO1/MED13/NCOR1/PRKACA/PRKACB/NCOA1/PLCG2/PRKCA/PRKCB/PRKCG/MED13L/PDPK1/PLCB1/PLCB2/PLCB4/ESR1/SIN3A/AKT2/AKT3/GSK3B/MED12L/THRB/CTNNB1/MED27/MTOR/NOTCH2/PLCE1	34
motif4	hsa04520	Adherens junction	23/1263	71/8105	0.000306696	0.00303908	0.00221095	CREBBP/NLK/RAC3/VCL/EP300/IGF1R/INSR/ACTN4/EGFR/TGFBR2/SMAD3/TJP1/TCF7L2/YES1/WASF2/WASF3/MET/PTPRJ/CTNNB1/PARD3/CTNNA2/CTNNA3/PTPRM	23
motif4	hsa04211	Longevity regulating pathway	27/1263	89/8105	0.000321644	0.00309346	0.00225051	PIK3CD/CAMK4/RHEB/ATG5/FOXO1/PRKACA/PRKACB/ADCY9/IGF1R/INSR/SOD2/PRKAG2/TSC1/ADCY5/ADCY1/FOXO3/AKT2/AKT3/SIRT1/CREB3L3/STK11/RPTOR/ADCY8/MTOR/PPARGC1A/ADIPOR2/CREB5	27
motif4	hsa04071	Sphingolipid signaling pathway	33/1263	119/8105	0.00047048	0.00439563	0.00319785	PIK3CD/PPP2R2C/PPP2R2B/SPTLC2/PPP2R3A/RAC3/FCER1G/PPP2R5C/S1PR5/S1PR4/PRKCA/PRKCB/PRKCE/PRKCG/PRKCZ/MAP3K5/PPP2R3B/GNAQ/SGPP2/PDPK1/ROCK2/PLCB1/PLCB2/PLCB4/BCL2/AKT2/AKT3/SGPL1/PLD1/ASAH2/BID/CERS4/ABCC1	33
motif4	hsa04540	Gap junction	26/1263	88/8105	0.000647129	0.00587809	0.00427635	TUBB2B/PRKG1/PRKG2/ITPR2/ITPR1/PRKACA/PRKACB/ADCY9/GRM5/GRM1/PRKCA/PRKCB/PRKCG/GNAQ/EGFR/TJP1/ADCY5/ADCY1/PLCB1/PLCB2/PLCB4/GUCY1A2/HTR2C/ADCY8/MAP2K5/PDGFC	26
motif4	hsa04922	Glucagon signaling pathway	30/1263	107/8105	0.000685783	0.00603303	0.00438907	PFKP/CREBBP/PPARA/EP300/FOXO1/ITPR2/ITPR1/PRKACA/PRKACB/CAMK2D/CAMK2G/PPP3CA/GNAQ/SIK1/ACACB/PRKAG2/PDE3B/GCK/PLCB1/PLCB2/PLCB4/ACACA/AKT2/AKT3/SIRT1/CREB3L3/PHKB/PPARGC1A/GYS2/CREB5	30
motif4	hsa04310	Wnt signaling pathway	42/1263	166/8105	0.000721891	0.00603303	0.00438907	CREBBP/WNT3A/NLK/CTBP2/RAC3/EP300/SIAH1/PRKACA/PRKACB/CAMK2D/CAMK2G/BTRC/PPP3CA/RSPO3/DAAM1/NFATC1/NFATC2/PRKCA/PRKCB/PRKCG/NKD1/FBXW11/WNT7A/WNT7B/RUVBL1/SMAD3/ROCK2/TCF7L2/PLCB1/PLCB2/PLCB4/CTNND2/ZNRF3/GSK3B/CTNNB1/WIF1/GPC4/ROR2/ROR1/RSPO4/DVL1/TLE2	42
motif4	hsa04750	Inflammatory mediator regulation of TRP channels	28/1263	98/8105	0.000737986	0.00603303	0.00438907	PIK3CD/IL1RAP/ITPR2/ITPR1/PRKACA/PRKACB/ADCY9/CAMK2D/CAMK2G/PLCG2/PRKCA/PRKCB/PRKCE/PRKCG/PRKCQ/TRPV4/GNAQ/ASIC2/ADCY5/ADCY1/PLCB1/PLCB2/PLCB4/HTR2C/ADCY8/PLA2G4A/TRPM8/MAP2K6	28
motif4	hsa05231	Choline metabolism in cancer	28/1263	98/8105	0.000737986	0.00603303	0.00438907	PIK3CD/RHEB/RAC3/CHKA/PRKCA/PRKCB/PRKCG/PCYT1B/SLC44A2/SLC44A5/DGKH/DGKI/DGKB/DGKD/PDPK1/TSC1/DGKG/EGFR/WASF2/WASF3/LYPLA1/AKT2/AKT3/SLC22A2/PLD1/PLA2G4A/MTOR/PDGFC	28
motif4	hsa04971	Gastric acid secretion	23/1263	76/8105	0.000903659	0.00716462	0.00521231	MYLK4/KCNK10/ITPR2/ITPR1/PRKACA/PRKACB/ADCY9/CAMK2D/CAMK2G/PRKCA/PRKCB/PRKCG/GNAQ/KCNQ1/CHRM3/ADCY5/ADCY1/PLCB1/PLCB2/PLCB4/KCNJ10/ADCY8/KCNJ15	23
motif4	hsa04270	Vascular smooth muscle contraction	35/1263	133/8105	0.000920227	0.00716462	0.00521231	MYLK4/PRKG1/CACNA1C/CACNA1D/ITPR2/ITPR1/PRKACA/PRKACB/CACNA1F/ADCY9/ADRA1D/PRKCA/PRKCB/PRKCE/PRKCG/PRKCQ/GNAQ/PPP1R12B/MYH11/MYH14/RAMP3/CALD1/ROCK2/ADCY5/ADCY1/PLCB1/PLCB2/PLCB4/PLA2G2F/GUCY1A2/KCNMA1/CACNA1S/ADCY8/ADORA2B/PLA2G4A	35
motif4	hsa04723	Retrograde endocannabinoid signaling	38/1263	148/8105	0.000942862	0.00717014	0.00521632	CACNA1A/CACNA1B/CACNA1C/CACNA1D/KCNJ6/ITPR2/ITPR1/PRKACA/PRKACB/CACNA1F/ADCY9/GRM5/GRM1/MGLL/SLC32A1/PRKCA/PRKCB/PRKCG/GNAQ/GABRG2/NDUFS4/NDUFB6/ADCY5/ADCY1/PLCB1/PLCB2/PLCB4/GABRR1/NDUFB3/SLC17A8/CACNA1S/GNG7/GNG8/ADCY8/SLC17A7/GABRA2/GRIA3/GRIA1	38
motif4	hsa04726	Serotonergic synapse	31/1263	115/8105	0.00115391	0.00856933	0.00623425	APP/CACNA1A/CACNA1B/CACNA1C/CACNA1D/KCNJ6/ITPR2/ITPR1/PRKACA/PRKACB/CACNA1F/SLC18A2/TPH2/PRKCA/PRKCB/PRKCG/GNAQ/TRPC1/SLC6A4/ADCY5/PLCB1/PLCB2/PLCB4/HTR4/HTR2C/CACNA1S/HTR3C/GNG7/GNG8/PLA2G4A/HTR1F	31
motif4	hsa04152	AMPK signaling pathway	32/1263	120/8105	0.00117927	0.00856933	0.00623425	PIK3CD/PPP2R2C/PPP2R2B/RHEB/PFKP/PPP2R3A/FOXO1/HNF4A/IGF1R/PPP2R5C/PPP2R3B/INSR/ACACB/PDPK1/PRKAG2/TSC1/CCNA1/SCD5/ACACA/FOXO3/AKT2/AKT3/SIRT1/TBC1D1/CREB3L3/STK11/RPTOR/MTOR/PPARGC1A/ADIPOR2/GYS2/CREB5	32
motif4	hsa00562	Inositol phosphate metabolism	22/1263	73/8105	0.00123171	0.00858609	0.00624644	PIK3CD/PIK3C2B/PIK3C2A/PIK3C3/SYNJ2/PLCH1/PLCG2/MTMR4/INPP5B/IMPA1/IMPA2/INPP5D/PI4K2A/INPP4B/PIK3C2G/PLCB1/PLCB2/PLCB4/SYNJ1/FIG4/ITPK1/PLCE1	22
motif4	hsa04916	Melanogenesis	28/1263	101/8105	0.00123409	0.00858609	0.00624644	CREBBP/WNT3A/EP300/PRKACA/PRKACB/ADCY9/CAMK2D/CAMK2G/KITLG/PRKCA/PRKCB/PRKCG/GNAQ/WNT7A/WNT7B/ADCY5/ADCY1/TCF7L2/PLCB1/PLCB2/PLCB4/GSK3B/CREB3L3/CTNNB1/MITF/ADCY8/KIT/DVL1	28
motif4	hsa04721	Synaptic vesicle cycle	23/1263	78/8105	0.00133759	0.00911232	0.00662927	CPLX2/AP2A2/CACNA1A/CACNA1B/SLC6A12/SLC6A11/SLC18A2/SLC1A1/SLC32A1/ATP6V0A4/ATP6V0A2/UNC13B/CLTA/STX2/SLC6A4/UNC13C/UNC13A/DNM2/SLC6A3/SLC17A8/STXBP1/SLC17A7/DNM3	23
motif4	hsa04924	Renin secretion	21/1263	69/8105	0.00137292	0.00916216	0.00666554	PRKG2/CACNA1C/CACNA1D/ITPR2/ITPR1/PDE3A/PRKACA/PRKACB/CACNA1F/PPP3CA/GNAQ/PDE3B/PDE1C/PDE1A/ADCY5/PLCB1/PLCB2/PLCB4/GUCY1A2/KCNMA1/CACNA1S	21
motif4	hsa04340	Hedgehog signaling pathway	18/1263	56/8105	0.00148848	0.00973468	0.00708204	EVC/CDON/PRKACA/PRKACB/SPOPL/BTRC/IQCE/FBXW11/EVC2/SMURF1/SMURF2/SPOP/BCL2/GSK3B/PTCH2/LRP2/GLI2/GLI3	18
motif4	hsa04927	Cortisol synthesis and secretion	20/1263	65/8105	0.00152597	0.00978417	0.00711805	CACNA1I/CACNA1C/CACNA1D/ITPR2/ITPR1/PRKACA/PRKACB/CACNA1F/ADCY9/GNAQ/KCNK3/ADCY5/ADCY1/PLCB1/PLCB2/PLCB4/CREB3L3/CACNA1S/ADCY8/CREB5	20
motif4	hsa01521	EGFR tyrosine kinase inhibitor resistance	23/1263	79/8105	0.00161461	0.0101534	0.00738666	PIK3CD/IGF1R/JAK1/PLCG2/SHC3/FGFR2/PRKCA/PRKCB/PRKCG/SHC2/NF1/EGFR/FOXO3/BCL2/AKT2/AKT3/GSK3B/MET/MTOR/NRG1/NRG2/TGFA/PDGFC	23
motif4	hsa04514	Cell adhesion molecules	37/1263	149/8105	0.00208323	0.0126462	0.00920017	MAG/ITGAM/CD99L2/NRXN3/NRXN2/NRXN1/CD28/CD22/ALCAM/NLGN4Y/NLGN4X/CLDN16/LRRC4C/CNTNAP2/SDC3/NTNG2/HLA-F/CDH3/CDH2/CDH5/CDH4/NLGN1/CNTN1/CLDN10/GLG1/NFASC/CLDN3/JAM3/CD99/PTPRM/CD4/CD80/NEGR1/ITGA8/NCAM1/NCAM2/ITGA9	37
motif4	hsa04213	Longevity regulating pathway - multiple species	19/1263	62/8105	0.00208836	0.0126462	0.00920017	PIK3CD/ATG5/FOXO1/PRKACA/PRKACB/ADCY9/IGF1R/INSR/SOD2/PRKAG2/ADCY5/ADCY1/FOXO3/AKT2/AKT3/SIRT1/RPTOR/ADCY8/MTOR	19
motif4	hsa05410	Hypertrophic cardiomyopathy	25/1263	90/8105	0.00213697	0.0127053	0.00924318	ATP2A1/ITGA1/CACNA1C/CACNA1D/DMD/CACNB4/CACNA1F/CACNG2/SGCG/SGCD/PRKAG2/CACNA2D4/TGFB2/CACNA2D1/CACNA2D2/LAMA2/CACNA1S/ITGB4/CACNG3/CACNG4/ITGA11/RYR2/CACNA2D3/ITGA8/ITGA9	25
motif4	hsa04742	Taste transduction	24/1263	86/8105	0.00242793	0.0141774	0.0103141	PKD1L3/CACNA1A/CACNA1C/PRKACA/PRKACB/P2RX2/GRM1/TAS2R31/TAS2R39/SCN2A/PKD2L1/ASIC2/TAS2R46/PDE1C/PDE1A/CHRM3/PLCB1/PLCB2/PLCB4/GABBR2/HTR3C/ADCY8/GABRA2/HTR1F	24
motif4	hsa04666	Fc gamma R-mediated phagocytosis	26/1263	97/8105	0.00303433	0.0173592	0.0126289	PIK3CD/ASAP1/MYO10/AMPH/PLCG2/PRKCA/PRKCB/PRKCE/PRKCG/SCIN/INPP5D/SYK/VAV1/ACTR3/DOCK1/WASF2/WASF3/AKT2/AKT3/DNM2/VAV2/ACTR2/PLD1/PLA2G4A/LIMK1/FCGR2B	26
motif4	hsa04930	Type II diabetes mellitus	15/1263	46/8105	0.003079	0.0173592	0.0126289	PIK3CD/CACNA1A/CACNA1B/CACNA1C/CACNA1D/SOCS3/MAFA/CACNA1E/PRKCE/PRKCZ/INSR/GCK/MTOR/HK3/HK1	15
motif4	hsa05205	Proteoglycans in cancer	47/1263	205/8105	0.00330911	0.0179842	0.0130836	PIK3CD/HSPG2/WNT3A/IGF2/DCN/PTPN11/ITPR2/ITPR1/PRKACA/PRKACB/IGF1R/CAMK2D/CAMK2G/PLCG2/ERBB4/FN1/PRKCA/PRKCB/PRKCG/TIAM1/VAV1/PPP1R12B/PDPK1/HPSE2/TWIST2/EGFR/ANK1/ANK2/ANK3/WNT7A/WNT7B/TGFB2/ROCK2/MMP2/ESR1/AKT2/AKT3/MET/CBL/FLNB/CTNNB1/VAV2/HOXD10/HPSE/MTOR/GPC3/PLCE1	47
motif4	hsa05031	Amphetamine addiction	20/1263	69/8105	0.00335319	0.0179842	0.0130836	CAMK4/CACNA1C/CACNA1D/GRIN2A/PRKACA/PRKACB/CAMK2D/CAMK2G/SLC18A2/PPP3CA/PRKCA/PRKCB/PRKCG/ADCY5/SIRT1/CREB3L3/SLC6A3/GRIA3/GRIA1/CREB5	20
motif4	hsa04512	ECM-receptor interaction	24/1263	88/8105	0.00337613	0.0179842	0.0130836	ITGA1/COL4A4/COL4A1/HSPG2/LAMA3/COL6A1/COL6A3/DSPP/FN1/FREM2/FREM1/RELN/FRAS1/LAMB4/LAMC1/TNN/SV2B/LAMA2/LAMA5/ITGB4/ITGA11/TNR/ITGA8/ITGA9	24
motif4	hsa04014	Ras signaling pathway	52/1263	232/8105	0.00342691	0.0179842	0.0130836	PIK3CD/KSR2/PAK2/FLT4/IGF2/RAC3/PTPN11/RASGRF2/NTRK2/GRIN2A/TEK/PRKACA/PRKACB/IGF1R/RAP1A/PLCG2/SHC3/IKBKG/FGFR2/KITLG/ANGPT1/FLT3/FLT1/PRKCA/PRKCB/PRKCG/SHC2/TIAM1/INSR/FGF3/FGF1/BRAP/NF1/EGFR/PLA2G2F/AKT2/AKT3/EPHA2/MET/RASA1/RASA3/NGFR/PLD1/GNG7/GNG8/PLA2G4A/KIT/EFNA1/FGF21/PLCE1/TGFA/PDGFC	52
motif4	hsa04912	GnRH signaling pathway	25/1263	93/8105	0.00346485	0.0179842	0.0130836	CACNA1C/CACNA1D/ITPR2/ITPR1/PRKACA/PRKACB/CACNA1F/ADCY9/CAMK2D/CAMK2G/PRKCA/PRKCB/GNAQ/EGFR/MMP2/ADCY5/ADCY1/PLCB1/PLCB2/PLCB4/CACNA1S/PLD1/ADCY8/PLA2G4A/MAP2K6	25
motif4	hsa04974	Protein digestion and absorption	27/1263	103/8105	0.00358227	0.0180342	0.01312	COL4A4/COL4A1/SLC36A2/SLC36A1/COL23A1/COL5A3/COL27A1/COL6A1/COL6A3/COL19A1/COL17A1/COL14A1/COL25A1/SLC1A1/COL12A1/XPNPEP2/COL26A1/ELN/KCNQ1/PRSS3/COL24A1/COL13A1/COL21A1/COL22A1/COL5A1/SLC9A3/CPA1	27
motif4	hsa04530	Tight junction	40/1263	169/8105	0.00358478	0.0180342	0.01312	PPP2R2C/PPP2R2B/DLG3/RUNX1/TJP2/CACNA1D/PRKACA/PRKACB/DLG1/DLG2/YBX3/RAP1A/CLDN16/PRKCE/PRKCZ/PARD6B/MAP3K5/TIAM1/ARHGEF2/MPDZ/ACTR3/RAB8B/ACTN4/PRKAG2/MYH11/MYH14/NEDD4/CGNL1/ROCK2/TJP1/MPP4/CLDN10/STK11/IGSF5/PARD3/ACTR2/CLDN3/JAM3/EPB41L4B/MAGI1	40
motif4	hsa04611	Platelet activation	31/1263	124/8105	0.0041334	0.0204791	0.0148987	PIK3CD/MYLK4/PRKG1/PRKG2/FGA/ARHGAP35/ITPR2/ITPR1/FCER1G/PRKACA/PRKACB/ADCY9/RAP1A/PLCG2/PRKCZ/TBXAS1/SYK/GNAQ/VAMP8/ROCK2/ADCY5/ADCY1/PLCB1/PLCB2/PLCB4/AKT2/AKT3/GUCY1A2/LCP2/ADCY8/PLA2G4A	31
motif4	hsa04012	ErbB signaling pathway	23/1263	85/8105	0.0045179	0.0220501	0.0160416	PIK3CD/PAK2/BTC/CAMK2D/CAMK2G/PLCG2/ERBB4/SHC3/PRKCA/PRKCB/PRKCG/SHC2/EGFR/AREG/AKT2/AKT3/GSK3B/CBL/MTOR/NRG1/NRG3/NRG2/TGFA	23
motif4	hsa04933	AGE-RAGE signaling pathway in diabetic complications	26/1263	100/8105	0.00473906	0.0227087	0.0165207	PIK3CD/COL4A4/COL4A1/FOXO1/PLCG2/FN1/NFATC1/PRKCA/PRKCB/PRKCE/PRKCZ/NOX1/NOX4/TGFB2/TGFBR2/SMAD3/MMP2/PLCB1/PLCB2/PLCB4/BCL2/AKT2/AKT3/PIM1/SERPINE1/PLCE1	26
motif4	hsa04923	Regulation of lipolysis in adipocytes	17/1263	57/8105	0.00479175	0.0227087	0.0165207	PIK3CD/PRKG1/PRKG2/PRKACA/PRKACB/PTGER3/ADCY9/MGLL/INSR/PDE3B/ADCY5/ADCY1/AKT2/AKT3/ADCY8/AQP7/TSHR	17
motif4	hsa04022	cGMP-PKG signaling pathway	39/1263	167/8105	0.00509479	0.0238	0.0173146	ATP2A1/MYLK4/PRKG1/PRKG2/CACNA1C/CACNA1D/VDAC3/ITPR2/ITPR1/PDE3A/CACNA1F/ADCY9/ADRA1D/PPP3CA/NFATC1/NFATC2/PRKCE/CNGB1/ATP2B1/GNAQ/INSR/PDE3B/GTF2I/ROCK2/ADCY5/ADCY1/PLCB1/PLCB2/PLCB4/AKT2/AKT3/ATP2B2/GUCY1A2/CREB3L3/KCNMA1/CACNA1S/ADCY8/SLC25A31/CREB5	39
motif4	hsa04928	Parathyroid hormone synthesis, secretion and action	27/1263	106/8105	0.00546981	0.0251919	0.0183273	CYP24A1/AKAP13/PTH/ITPR2/ITPR1/PRKACA/PRKACB/ADCY9/PRKCA/PRKCB/PRKCG/GNAQ/VDR/EGFR/ADCY5/ADCY1/PLCB1/PLCB2/PLCB4/BCL2/CREB3L3/PLD1/ADCY8/PDE4B/PDE4C/PDE4D/CREB5	27
motif4	hsa04144	Endocytosis	54/1263	252/8105	0.00764691	0.0347297	0.0252661	CBLC/IQSEC1/RAB11FIP4/TSG101/IQSEC2/AP2A2/WIPF3/PSD3/GRK4/ASAP1/SH3KBP1/IGF1R/RAB11FIP2/RNF103-CHMP3/AMPH/IL2RB/ITCH/FGFR2/PRKCZ/WWP1/PARD6B/SH3GLB2/VPS45/RABEP1/ZFYVE9/CLTA/SNF8/ACTR3/HLA-F/NEDD4/EGFR/AGAP1/TGFBR2/SMAD3/SMURF1/SMURF2/EPN2/SH3GL2/MVB12B/STAM2/GRK5/DNM2/CBL/PARD3/ACTR2/PLD1/SNX6/STAM/RAB11A/USP8/ARAP3/ARAP2/DNM3/ARFGEF2	54
motif4	hsa05165	Human papillomavirus infection	68/1263	331/8105	0.00838558	0.0375628	0.0273272	PIK3CD/PPP2R2C/PPP2R2B/RHEB/ITGA1/COL4A4/COL4A1/DLG3/CREBBP/WNT3A/PPP2R3A/EP300/LAMA3/FADD/FOXO1/COL6A1/COL6A3/UBR4/PRKACA/PRKACB/DLG1/DLG2/JAK1/PPP2R5C/PSMC1/IKBKG/FN1/ATP6V0A4/ATP6V0A2/ATR/PRKCZ/PARD6B/PPP2R3B/LFNG/RELN/TYK2/HLA-F/TSC1/EGFR/CCNA1/WNT7A/WNT7B/LAMB4/TCF7L2/LAMC1/TERT/AKT2/AKT3/GSK3B/TNN/CREB3L3/IFNAR1/HES5/LAMA2/LAMA5/CTNNB1/ITGB4/PARD3/MTOR/NOTCH2/MAGI1/ITGA11/MAML2/DVL1/TNR/ITG…	68
motif4	hsa05214	Glioma	20/1263	75/8105	0.00924006	0.0408311	0.0297049	PIK3CD/CAMK4/CAMK1D/CAMK1G/IGF1R/CAMK2D/CAMK2G/PLCG2/SHC3/CDKN2A/PRKCA/PRKCB/PRKCG/SHC2/DDB2/EGFR/AKT2/AKT3/MTOR/TGFA	20
motif4	hsa05100	Bacterial invasion of epithelial cells	20/1263	77/8105	0.012461	0.0543301	0.0395256	PIK3CD/VCL/ARHGAP10/SHC3/FN1/SHC2/CLTA/ACTR3/DOCK1/WASF2/MET/DNM2/CBL/CTNNB1/ACTR2/ELMO1/CTNNA2/CTNNA3/DNM3/ELMO2	20
motif4	hsa04934	Cushing syndrome	35/1263	155/8105	0.0130457	0.0561308	0.0408355	WNT3A/CACNA1I/CACNA1C/CACNA1D/WDR5B/ITPR2/ITPR1/PRKACA/PRKACB/CACNA1F/ADCY9/CAMK2D/CAMK2G/RAP1A/CDKN2A/PDE11A/GNAQ/KCNK3/EGFR/WNT7A/WNT7B/ADCY5/ADCY1/TCF7L2/PLCB1/PLCB2/PLCB4/GSK3B/CREB3L3/CTNNB1/CACNA1S/ADCY8/USP8/DVL1/CREB5	35
motif4	hsa04218	Cellular senescence	35/1263	156/8105	0.0143782	0.0610608	0.0444221	PIK3CD/RHEB/CACNA1D/CHEK1/VDAC3/FOXO1/ITPR2/ITPR1/BTRC/PPP3CA/CDKN2A/NFATC1/NFATC2/ATR/TRPV4/LIN54/LIN52/HIPK3/MCU/FBXW11/HLA-F/TSC1/CCNA1/TGFB2/TGFBR2/SMAD3/FOXO3/CDC25A/AKT2/AKT3/SIRT1/SERPINE1/MTOR/MAP2K6/SLC25A31	35
motif4	hsa04066	HIF-1 signaling pathway	26/1263	109/8105	0.0151661	0.0635808	0.0462554	PIK3CD/PFKP/CREBBP/EP300/CUL2/IFNGR2/TEK/IGF1R/CAMK2D/CAMK2G/PLCG2/ANGPT1/FLT1/PRKCA/PRKCB/PRKCG/INSR/EGFR/EGLN1/BCL2/AKT2/AKT3/SERPINE1/MTOR/HK3/HK1	26
motif4	hsa05033	Nicotine addiction	12/1263	40/8105	0.0157497	0.0646597	0.0470404	CACNA1A/CACNA1B/GRIN2A/SLC32A1/GABRG2/GABRR1/SLC17A8/SLC17A7/GABRA2/GRIA3/GRIA1/CHRNA7	12
motif4	hsa04390	Hippo signaling pathway	35/1263	157/8105	0.0158189	0.0646597	0.0470404	CRB1/PPP2R2C/PPP2R2B/DLG3/SMAD1/WNT3A/DLG1/DLG2/BTRC/PRKCZ/PARD6B/FRMD6/FGF1/NKD1/FBXW11/TP73/WNT7A/WNT7B/AREG/STK3/TGFB2/TGFBR2/YWHAG/SMAD3/TCF7L2/GSK3B/SERPINE1/YAP1/CTNNB1/PARD3/CTNNA2/CTNNA3/DVL1/GLI2/FRMD1	35
motif4	hsa02010	ABC transporters	13/1263	45/8105	0.0168845	0.0681634	0.0495894	ABCG1/ABCA13/TAP2/ABCC6/ABCA3/ABCB10/ABCA1/ABCA8/ABCB1/ABCB5/ABCB9/ABCC1/ABCC3	13
motif4	hsa00500	Starch and sucrose metabolism	11/1263	36/8105	0.0177369	0.0707314	0.0514576	AGL/PGM1/GYG2/GANC/MGAM/GCK/AMY2A/GBA3/HK3/HK1/GYS2	11
motif4	hsa04910	Insulin signaling pathway	31/1263	137/8105	0.0181589	0.0715416	0.052047	PIK3CD/RHEB/PRKAR1B/SOCS3/FOXO1/PRKACA/PRKACB/PPP1R3F/SHC3/PRKCZ/SHC2/INSR/ACACB/PDPK1/PRKAG2/PDE3B/TSC1/GCK/ACACA/AKT2/AKT3/GSK3B/CBL/RPTOR/MTOR/PHKB/PPARGC1A/RAPGEF1/HK3/HK1/GYS2	31
motif4	hsa05202	Transcriptional misregulation in cancer	41/1263	192/8105	0.0194782	0.0758259	0.0551638	ITGAM/SMAD1/RUNX1/PTCRA/PAX5/FOXO1/IL1R2/NCOR1/DEFA1B/IGF1R/IL2RB/CDK14/CEBPB/ETV1/FLT3/FLT1/KDM6A/AFF1/CEBPE/BMP2K/BMI1/ELK4/DDB2/SPI1/CCNA1/FUT8/CSF2/TGFBR2/JUP/SIN3A/FLI1/MET/TMPRSS2/NGFR/MITF/DEFA6/ZBTB16/GRIA3/HOXA10/PAX7/TSPAN7	41
motif4	hsa04915	Estrogen signaling pathway	31/1263	138/8105	0.0200395	0.0770931	0.0560858	PIK3CD/KCNJ6/ITPR2/ITPR1/PRKACA/PRKACB/ADCY9/GRM1/NCOA1/SHC3/SHC2/GNAQ/EBAG9/EGFR/KRT40/MMP2/ADCY5/ADCY1/PLCB1/PLCB2/PLCB4/ESR1/BCL2/AKT2/AKT3/CREB3L3/GABBR2/OPRM1/ADCY8/TGFA/CREB5	31
motif4	hsa00561	Glycerolipid metabolism	16/1263	61/8105	0.0218258	0.0829886	0.0603748	AGK/AGPAT5/AGPAT3/AGPAT2/MBOAT2/MGLL/LPIN1/DGKH/DGKI/DGKB/DGKD/MBOAT1/DGKG/LIPG/LIPF/PNLIPRP1	16
motif4	hsa05215	Prostate cancer	23/1263	97/8105	0.02298	0.086373	0.0628369	PIK3CD/CREBBP/EP300/FOXO1/IL1R2/IGF1R/IKBKG/FGFR2/NKX3-1/PDPK1/EGFR/TCF7L2/BCL2/AKT2/AKT3/GSK3B/CREB3L3/TMPRSS2/CTNNB1/MTOR/TGFA/CREB5/PDGFC	23
motif4	hsa00534	Glycosaminoglycan biosynthesis - heparan sulfate / heparin	8/1263	24/8105	0.0244009	0.0906715	0.0659641	NDST3/HS6ST2/HS6ST3/EXT2/EXT1/XYLT1/HS2ST1/NDST4	8
motif4	hsa05221	Acute myeloid leukemia	17/1263	67/8105	0.0252705	0.0928477	0.0675474	PIK3CD/ITGAM/RUNX1/IKBKG/FLT3/CEBPE/SPI1/CCNA1/CSF2/TCF7L2/JUP/AKT2/AKT3/PIM1/ZBTB16/MTOR/KIT	17
motif4	hsa00564	Glycerophospholipid metabolism	23/1263	98/8105	0.0257494	0.093556	0.0680626	GNPAT/AGPAT5/AGPAT3/AGPAT2/MBOAT2/CHKA/LPIN1/PCYT1B/PNPLA7/DGKH/DGKI/DGKB/DGKD/CDS1/MBOAT1/MBOAT7/DGKG/PLA2G2F/LYPLA1/PLD4/PLD1/CHAT/PLA2G4A	23
motif4	hsa04670	Leukocyte transendothelial migration	26/1263	114/8105	0.0262153	0.094021	0.0684009	PIK3CD/ITGAM/CD99L2/VCL/ARHGAP35/PTPN11/RAP1A/PLCG2/CLDN16/PRKCA/PRKCB/PRKCG/VAV1/ACTN4/CDH5/ROCK2/MMP2/CLDN10/CTNNB1/VAV2/CLDN3/JAM3/CD99/CTNNA2/CTNNA3/RAPGEF4	26
motif4	hsa00532	Glycosaminoglycan biosynthesis - chondroitin sulfate / dermatan sulfate	7/1263	20/8105	0.0264524	0.094021	0.0684009	DSE/CSGALNACT2/CSGALNACT1/CHSY3/UST/CHST11/XYLT1	7
motif4	hsa05163	Human cytomegalovirus infection	46/1263	225/8105	0.0289019	0.101623	0.0739313	PIK3CD/RHEB/RAC3/FADD/AKAP13/ITPR2/ITPR1/PRKACA/PRKACB/PTGER3/ADCY9/JAK1/PPP3CA/IKBKG/CDKN2A/NFATC1/NFATC2/CCL4/PRKCA/PRKCB/PRKCG/GNAQ/IL10RB/TAP2/HLA-F/TSC1/EGFR/ROCK2/ADCY5/ADCY1/PLCB1/PLCB2/PLCB4/AKT2/AKT3/GSK3B/CREB3L3/CTNNB1/GNG7/GNG8/ADCY8/MTOR/BID/CCR3/MAP2K6/CREB5	46
motif4	hsa04062	Chemokine signaling pathway	40/1263	192/8105	0.030185	0.104337	0.0759057	PIK3CD/RAC3/GRK4/PRKACA/PRKACB/ADCY9/RAP1A/PLCG2/SHC3/IKBKG/CCL4/PRKCB/PRKCZ/SHC2/TIAM1/GNAQ/VAV1/CCL17/CXCR5/ROCK2/CCL20/ADCY5/ADCY1/CCL24/DOCK2/PLCB1/PLCB2/PLCB4/FOXO3/AKT2/AKT3/GRK5/GSK3B/VAV2/PARD3/GNG7/ELMO1/GNG8/ADCY8/CCR3	40
motif4	hsa04140	Autophagy - animal	30/1263	137/8105	0.0303119	0.104337	0.0759057	PIK3CD/RHEB/HMGB1/ATG4A/UVRAG/PIK3C3/ATG5/SUPT20H/ATG7/ITPR1/PRKACA/PRKACB/IGF1R/DEPTOR/MTMR4/PRKCQ/PDPK1/TANK/TSC1/AMBRA1/VAMP8/BCL2/AKT2/AKT3/DAPK2/DAPK1/RRAGC/STK11/RPTOR/MTOR	30
motif4	hsa04630	JAK-STAT signaling pathway	34/1263	162/8105	0.0391884	0.133486	0.0971117	PIK3CD/IL3RA/CREBBP/EP300/PTPN11/IFNGR2/PRLR/SOCS3/IL22RA1/IL4R/PIAS1/PIAS4/JAK1/IL2RB/IL19/IL10RB/TYK2/EGFR/GHR/CSF2/IL12RB2/IL13RA1/STAM2/BCL2/AKT2/AKT3/PIM1/IFNAR1/IL12RB1/STAM/MTOR/CRLF2/STAT6/STAT4	34
motif4	hsa00052	Galactose metabolism	9/1263	31/8105	0.0419819	0.141527	0.102962	PFKP/B4GALT2/PGM1/GANC/MGAM/GCK/LALBA/HK3/HK1	9
motif4	hsa04146	Peroxisome	19/1263	82/8105	0.0451142	0.149014	0.108408	HACL1/GNPAT/XDH/PEX5L/PEX14/PECR/ACSL3/ACSL1/ACSL4/PHYH/SOD2/PXMP2/EPHX2/HAO1/PEX5/FAR2/MVK/SLC25A17/DAO	19
motif4	hsa04662	B cell receptor signaling pathway	19/1263	82/8105	0.0451142	0.149014	0.108408	PIK3CD/RAC3/CD22/PLCG2/PPP3CA/IKBKG/NFATC1/NFATC2/PRKCB/INPP5D/SYK/VAV1/PIK3AP1/CARD11/AKT2/AKT3/GSK3B/VAV2/FCGR2B	19
motif4	hsa05223	Non-small cell lung cancer	17/1263	72/8105	0.0478427	0.156446	0.113815	FHIT/PIK3CD/PLCG2/RARB/CDKN2A/PRKCA/PRKCB/PRKCG/DDB2/PDPK1/EGFR/FOXO3/AKT2/AKT3/MET/ALK/TGFA	17
motif4	hsa04371	Apelin signaling pathway	29/1263	137/8105	0.0487367	0.157791	0.114794	CAMK4/MYLK4/PIK3C3/ITPR2/ITPR1/PRKACA/PRKACB/ADCY9/PRKCE/GNAQ/PRKAG2/PDE3B/SMAD3/ADCY5/ADCY1/PLCB1/PLCB2/PLCB4/AKT2/AKT3/SERPINE1/RYR1/NOS1/GNG7/GNG8/ADCY8/MTOR/PPARGC1A/RYR2	29
motif5	hsa04724	Glutamatergic synapse	26/667	114/8105	1.25671e-06	0.000393351	0.000325422	CACNA1C/DLGAP1/GRIN2A/PRKCB/ITPR2/GRM8/GRM4/GRM1/GRIK2/GNAQ/SHANK2/TRPC1/GRM7/ADCY1/GRIA3/GRIA1/PLCB1/PLCB3/GNAI1/CACNA1D/PLA2G4A/GNG7/GNG4/ADCY8/GNG2/GNGT1	26
motif5	hsa04713	Circadian entrainment	23/667	97/8105	2.53395e-06	0.000396563	0.000328079	PRKG1/CACNA1I/CACNA1C/KCNJ5/KCNJ9/GRIN2A/PRKCB/CAMK2D/GNAQ/ADCY1/GRIA3/GRIA1/PLCB1/PLCB3/GUCY1A2/GNAI1/CACNA1D/NOS1/GNG7/GNG4/ADCY8/GNG2/GNGT1	23
motif5	hsa04726	Serotonergic synapse	24/667	115/8105	1.62386e-05	0.00143383	0.00118622	CACNA1C/KCNJ5/KCNJ9/PRKCB/ITPR2/GNAQ/TRPC1/PLCB1/PLCB3/ALOX5/HTR4/HTR2C/GNAI1/CACNA1D/HTR3A/PLA2G4A/GNG7/GNG4/TPH2/MAOA/GABRB1/GABRB3/GNG2/GNGT1	24
motif5	hsa04728	Dopaminergic synapse	26/667	132/8105	2.14981e-05	0.00143383	0.00118622	PPP2R2C/PPP2R3B/PPP2R3A/CACNA1C/CREB5/KCNJ5/KCNJ9/GRIN2A/PRKCB/ITPR2/MAPK14/MAPK12/CAMK2D/GNAQ/GRIA3/GRIA1/PLCB1/PLCB3/GNAI1/CREB3L3/CACNA1D/GNG7/GNG4/MAOA/GNG2/GNGT1	26
motif5	hsa04723	Retrograde endocannabinoid signaling	28/667	148/8105	2.29046e-05	0.00143383	0.00118622	CACNA1C/KCNJ5/KCNJ9/PRKCB/ITPR2/MAPK14/MAPK12/GABRG3/GRM1/MGLL/GNAQ/NDUFB4/ADCY1/GRIA3/GRIA1/PLCB1/PLCB3/GABRR1/GNAI1/CACNA1D/GNG7/GNG4/ADCY8/GABRA1/GABRB1/GABRB3/GNG2/GNGT1	28
motif5	hsa05032	Morphine addiction	20/667	91/8105	3.74162e-05	0.00195188	0.00161481	GRK5/KCNJ5/KCNJ9/PRKCB/GABRG3/PDE11A/PDE1C/ADCY1/GABRR1/GNAI1/GNG7/GNG4/ADCY8/GABRA1/GABRB1/GABRB3/PDE4B/PDE4D/GNG2/GNGT1	20
motif5	hsa04720	Long-term potentiation	16/667	67/8105	7.75247e-05	0.00346646	0.00286783	RPS6KA2/RPS6KA6/CACNA1C/GRIN2A/PRKCB/ITPR2/CAMK2D/GRM1/CREBBP/GNAQ/ADCY1/GRIA1/PLCB1/PLCB3/ADCY8/EP300	16
motif5	hsa04015	Rap1 signaling pathway	34/667	210/8105	9.26795e-05	0.00362608	0.00299989	ITGAM/CSF1R/F2RL3/GRIN2A/PRKCB/MAPK14/MAPK12/RAPGEF1/KITLG/ANGPT4/PRKCZ/PARD6B/GNAQ/SKAP1/INSR/FGF1/VAV2/ADCY1/PLCB1/PLCB3/EPHA2/GNAI1/MET/SIPA1L1/LCP2/SIPA1L3/ADCY8/ADORA2B/ARAP3/MAGI3/MAGI2/MAGI1/MAP2K6/RAP1GAP	34
motif5	hsa04750	Inflammatory mediator regulation of TRP channels	20/667	98/8105	0.000113137	0.00393466	0.00325518	F2RL1/IL1RAP/PRKCB/ITPR2/MAPK14/MAPK12/CAMK2D/PLCG2/PRKCH/PRKCE/TRPV4/GNAQ/ASIC2/ADCY1/PLCB1/PLCB3/HTR2C/PLA2G4A/ADCY8/MAP2K6	20
motif5	hsa05412	Arrhythmogenic right ventricular cardiomyopathy	17/667	77/8105	0.0001333	0.00417229	0.00345177	ITGA9/ITGA1/CACNA1C/DMD/CACNB4/LMNA/SGCD/CDH2/TCF7L2/CACNA1D/LAMA2/CTNNA2/CTNNA3/ITGA11/SLC8A1/CACNA2D2/CACNA2D3	17
motif5	hsa04730	Long-term depression	14/667	60/8105	0.000279453	0.00734457	0.00607622	PRKG1/PRKCB/ITPR2/GRM1/GRID2/GNAQ/GRIA3/GRIA1/PLCB1/PLCB3/GUCY1A2/GNAI1/NOS1/PLA2G4A	14
motif5	hsa04020	Calcium signaling pathway	36/667	240/8105	0.000281581	0.00734457	0.00607622	CACNA1I/CACNA1C/SLC25A4/NTSR1/CAMK1D/NTRK2/GRIN2A/PRKCB/ITPR2/CHRM5/P2RX7/CAMK2D/GRM1/TPCN1/PLCG2/GNAQ/PTGFR/FGF1/PDE1C/CASQ2/ADCY1/PLCB1/PLCB3/HTR4/HTR2C/MET/CACNA1D/CACNA1E/NOS1/NOS3/ADCY8/ADORA2B/PHKB/MCU/MYLK/SLC8A1	36
motif5	hsa04360	Axon guidance	29/667	182/8105	0.000394203	0.0094912	0.00785215	SLIT3/DCC/SRGAP1/CAMK2D/CXCL12/PLCG2/RND1/LRRC4C/SEMA6D/PRKCZ/PARD6B/UNC5D/ROBO1/PDPK1/SEMA4D/PLXNA4/SEMA5A/TRPC1/TRPC4/EPHA5/EPHA2/GNAI1/SEMA3A/SEMA3E/MET/ABLIM1/ABLIM2/PLXNC1/NGEF	29
motif5	hsa00534	Glycosaminoglycan biosynthesis - heparan sulfate / heparin	8/667	24/8105	0.000451538	0.0100951	0.00835176	HS3ST3B1/HS6ST3/HS2ST1/EXT1/XYLT2/XYLT1/NDST3/NDST4	8
motif5	hsa04935	Growth hormone synthesis, secretion and action	21/667	119/8105	0.000630896	0.0131647	0.0108913	CACNA1C/CREB5/PRKCB/ITPR2/MAPK14/MAPK12/PLCG2/CREBBP/SHC4/SHC2/GNAQ/GHR/ADCY1/PLCB1/PLCB3/GNAI1/CREB3L3/CACNA1D/ADCY8/EP300/MAP2K6	21
motif5	hsa04926	Relaxin signaling pathway	22/667	129/8105	0.000765601	0.0140976	0.0116631	COL4A2/TGFBR2/CREB5/MAPK14/MAPK12/PRKCZ/SHC4/SHC2/ACTA2/MMP2/ADCY1/PLCB1/PLCB3/GNAI1/CREB3L3/NOS1/NOS3/GNG7/GNG4/ADCY8/GNG2/GNGT1	22
motif5	hsa04727	GABAergic synapse	17/667	89/8105	0.000810413	0.0140976	0.0116631	CACNA1C/PRKCB/GABRG3/ADCY1/GPHN/GABRR1/GNAI1/CACNA1D/PLCL1/GNG7/GNG4/ADCY8/GABRA1/GABRB1/GABRB3/GNG2/GNGT1	17
motif5	hsa04725	Cholinergic synapse	20/667	113/8105	0.000810726	0.0140976	0.0116631	CACNA1C/CREB5/PRKCB/ITPR2/CHRM5/CAMK2D/GNAQ/KCNQ4/KCNQ5/ADCY1/PLCB1/PLCB3/GNAI1/CREB3L3/CACNA1D/GNG7/GNG4/ADCY8/GNG2/GNGT1	20
motif5	hsa04080	Neuroactive ligand-receptor interaction	45/667	341/8105	0.000949264	0.0156379	0.0129373	GRP/GLRA1/PTH2R/F2RL3/F2RL1/CALCR/THRB/THRA/GALR1/NTSR1/PRLR/NPBWR2/NPBWR1/C5/GRIN2A/CHRM5/P2RX7/GABRG3/GRM8/GRM4/GRM1/GRID1/GRID2/P2RY8/GRIK2/PTGFR/AVPR2/GHR/PRSS3/GPR35/GRM7/GRIA3/GRIA1/GABRR1/HTR4/HTR2C/NTS/ADORA2B/GABRA1/OPRL1/VIPR2/GABRB1/GABRB3/EDN2/FSHR	45
motif5	hsa04933	AGE-RAGE signaling pathway in diabetic complications	18/667	100/8105	0.0011898	0.0186204	0.0154048	COL4A2/TGFBR2/PRKCB/MAPK14/MAPK12/PLCG2/NFATC1/PRKCE/PRKCZ/NOX1/NOX4/TGFB2/MMP2/PLCB1/PLCB3/DIAPH1/SERPINE1/NOS3	18
motif5	hsa04742	Taste transduction	16/667	86/8105	0.00152984	0.0228019	0.0188642	CACNA1C/GRM4/GRM1/SCN2A/PKD2L1/TAS2R39/ASIC2/PDE1C/SCNN1B/PLCB1/PLCB3/PKD1L3/HTR3A/ADCY8/GABRA1/TRPM5	16
motif5	hsa04921	Oxytocin signaling pathway	24/667	154/8105	0.00166412	0.0235374	0.0194727	CACNA1C/KCNJ5/KCNJ9/CAMK1D/PRKCB/ITPR2/CACNB4/CAMK2D/NFATC1/GNAQ/PRKAG2/ADCY1/PLCB1/PLCB3/GUCY1A2/GNAI1/CACNA1D/NOS3/PLA2G4A/ADCY8/PPP1R12A/MYLK/CACNA2D2/CACNA2D3	24
motif5	hsa04371	Apelin signaling pathway	22/667	137/8105	0.00172959	0.0235374	0.0194727	HDAC4/ITPR2/PRKCE/GNAQ/PRKAG2/ACTA2/ADCY1/PLCB1/PLCB3/GNAI1/SERPINE1/NOS1/NOS3/GNG7/GNG4/ADCY8/NOTCH3/MYL3/MYLK/SLC8A1/GNG2/GNGT1	22
motif5	hsa04929	GnRH secretion	13/667	64/8105	0.00182206	0.0237627	0.0196591	CACNA1I/CACNA1C/KCNJ5/KCNJ9/PRKCB/ITPR2/GNAQ/KCNN3/TRPC1/TRPC4/PLCB1/PLCB3/CACNA1D	13
motif5	hsa05414	Dilated cardiomyopathy	17/667	96/8105	0.0019377	0.02426	0.0200705	ITGA9/ITGA1/CACNA1C/DMD/CACNB4/LMNA/SGCD/TGFB2/ADCY1/CACNA1D/LAMA2/ADCY8/MYL3/ITGA11/SLC8A1/CACNA2D2/CACNA2D3	17
motif5	hsa04390	Hippo signaling pathway	24/667	157/8105	0.00217123	0.0261382	0.0216244	PPP2R2C/WTIP/AREG/TGFBR2/FZD8/BTRC/PRKCZ/PARD6B/FRMD6/FGF1/NKD2/FBXW11/DLG2/WNT7A/TGFB2/TCF7L2/SERPINE1/YAP1/LLGL2/WNT3A/FZD2/CTNNA2/CTNNA3/GLI2	24
motif5	hsa05410	Hypertrophic cardiomyopathy	16/667	90/8105	0.00249562	0.0289307	0.0239346	ITGA9/ITGA1/CACNA1C/DMD/CACNB4/LMNA/SGCD/PRKAG2/TGFB2/CACNA1D/LAMA2/MYL3/ITGA11/SLC8A1/CACNA2D2/CACNA2D3	16
motif5	hsa04611	Platelet activation	20/667	124/8105	0.00260798	0.0290598	0.0240414	PRKG1/F2RL3/ITPR2/MAPK14/MAPK12/FCER1G/PLCG2/PRKCZ/GNAQ/ADCY1/PLCB1/PLCB3/GUCY1A2/GNAI1/NOS3/LCP2/PLA2G4A/ADCY8/PPP1R12A/MYLK	20
motif5	hsa04270	Vascular smooth muscle contraction	21/667	133/8105	0.00269244	0.0290598	0.0240414	PRKG1/CACNA1C/PRKCB/ITPR2/PRKCH/PRKCE/GNAQ/ACTA2/MYH10/MYH11/ADCY1/PLCB1/PLCB3/GUCY1A2/CACNA1D/PLA2G4A/ADCY8/ADORA2B/PPP1R12A/MYLK/EDN2	21
motif5	hsa02010	ABC transporters	10/667	45/8105	0.00301123	0.0314172	0.0259917	ABCG1/ABCA13/ABCC3/ABCA1/ABCA8/ABCA9/ABCB5/ABCC9/ABCC1/ABCC2	10
motif5	hsa04010	MAPK signaling pathway	38/667	294/8105	0.003333	0.0330466	0.0273397	RPS6KA2/RPS6KA6/IGF2/AREG/CSF1R/TGFBR2/CACNA1I/CACNA1C/PPM1B/IL1RAP/NTRK2/PRKCB/MAPK14/MAPK12/CACNB4/KITLG/NFATC1/ANGPT4/TAOK3/MAP3K5/INSR/FGF1/DUSP8/NF1/TGFB2/EPHA2/MET/RASA2/CACNA1D/CACNA1E/PLA2G4A/MKNK2/MAP2K6/MAPT/CACNA2D2/CACNA2D3/MAPK8IP2/MAPK8IP3	38
motif5	hsa04916	Melanogenesis	17/667	101/8105	0.00337857	0.0330466	0.0273397	PRKCB/FZD8/CAMK2D/KITLG/CREBBP/GNAQ/WNT7A/ADCY1/TCF7L2/PLCB1/PLCB3/GNAI1/CREB3L3/ADCY8/WNT3A/FZD2/EP300	17
motif5	hsa04071	Sphingolipid signaling pathway	19/667	119/8105	0.00370467	0.0351382	0.0290701	PPP2R2C/SPTLC2/PPP2R3B/PPP2R3A/PRKCB/MAPK14/MAPK12/FCER1G/PRKCE/PRKCZ/MAP3K5/GNAQ/PDPK1/PLCB1/PLCB3/GNAI1/SGPL1/NOS3/ABCC1	19
motif5	hsa04934	Cushing syndrome	23/667	155/8105	0.003904	0.0359397	0.0297332	CACNA1I/CACNA1C/CREB5/ITPR2/FZD8/KCNK2/CAMK2D/CDKN2A/PDE11A/GNAQ/WNT7A/RB1/ADCY1/TCF7L2/PLCB1/PLCB3/GNAI1/CREB3L3/CACNA1D/ADCY8/WNT3A/FZD2/USP8	23
motif5	hsa04911	Insulin secretion	15/667	86/8105	0.0040578	0.0362883	0.0300216	GCK/CACNA1C/CREB5/PRKCB/CAMK2D/RIMS2/GNAQ/KCNN3/PCLO/ADCY1/PLCB1/PLCB3/CREB3L3/CACNA1D/ADCY8	15
motif5	hsa04540	Gap junction	15/667	88/8105	0.00507138	0.0440928	0.0364783	TUBB2B/PRKG1/PRKCB/ITPR2/GRM1/GNAQ/ADCY1/PLCB1/PLCB3/GUCY1A2/HTR2C/GNAI1/ADCY8/TUBB8/TUBAL3	15
motif5	hsa04925	Aldosterone synthesis and secretion	16/667	98/8105	0.00595654	0.0502264	0.0415527	CACNA1I/CACNA1C/CREB5/KCNJ5/CAMK1D/PRKCB/ITPR2/CAMK2D/PRKCE/GNAQ/ADCY1/PLCB1/PLCB3/CREB3L3/CACNA1D/ADCY8	16
motif5	hsa04927	Cortisol synthesis and secretion	12/667	65/8105	0.00609777	0.0502264	0.0415527	CACNA1I/CACNA1C/CREB5/ITPR2/KCNK2/GNAQ/ADCY1/PLCB1/PLCB3/CREB3L3/CACNA1D/ADCY8	12
motif5	hsa04918	Thyroid hormone synthesis	13/667	75/8105	0.00761158	0.0610878	0.0505385	CREB5/PRKCB/ITPR2/TPO/GNAQ/ADCY1/PLCB1/PLCB3/GPX5/TG/CREB3L3/ADCY8/LRP2	13
motif5	hsa04912	GnRH signaling pathway	15/667	93/8105	0.00851984	0.0666678	0.0551548	CACNA1C/PRKCB/ITPR2/MAPK14/MAPK12/CAMK2D/GNAQ/MMP2/ADCY1/PLCB1/PLCB3/CACNA1D/PLA2G4A/ADCY8/MAP2K6	15
motif5	hsa05146	Amoebiasis	16/667	102/8105	0.00877238	0.0669696	0.0554045	MUC2/COL4A2/ITGAM/LAMA3/PRKCB/GNAQ/IL10/TGFB2/ADCY1/PLCB1/PLCB3/LAMC1/SERPINB4/ACTN4/LAMA2/LAMA5	16
motif5	hsa04610	Complement and coagulation cascades	14/667	85/8105	0.0090322	0.0673114	0.0556873	ITGAM/CFH/CFI/F2RL3/C5/CR1L/PROS1/F13A1/A2M/SERPINB2/SERPINE1/C1QB/VSIG4/CFHR4	14
motif5	hsa04072	Phospholipase D signaling pathway	21/667	148/8105	0.00944898	0.0673921	0.055754	FCER1G/GRM8/GRM4/GRM1/PLCG2/KITLG/SHC4/SHC2/PTGFR/INSR/AVPR2/DGKH/DGKI/PIP5K1B/GRM7/ADCY1/PLCB1/PLCB3/PLA2G4A/ADCY8/DNM3	21
motif5	hsa04974	Protein digestion and absorption	16/667	103/8105	0.00962035	0.0673921	0.055754	COL4A2/SLC36A2/SLC36A1/COL23A1/XPNPEP2/COL19A1/COL27A1/COL21A1/MME/COL26A1/PRSS3/COL22A1/COL5A1/SLC8A1/CPA1/COL8A1	16
motif5	hsa04022	cGMP-PKG signaling pathway	23/667	167/8105	0.00968896	0.0673921	0.055754	PRKG1/CACNA1C/CREB5/SLC25A4/ITPR2/NFATC1/GTF2IRD1/PRKCE/CNGB1/GNAQ/INSR/ADCY1/PLCB1/PLCB3/GUCY1A2/GNAI1/CREB3L3/CACNA1D/NOS3/ADCY8/PPP1R12A/MYLK/SLC8A1	23
motif5	hsa04261	Adrenergic signaling in cardiomyocytes	21/667	150/8105	0.0109531	0.0745285	0.061658	PPP2R2C/PPP2R3B/PPP2R3A/CACNA1C/CREB5/MAPK14/MAPK12/CACNB4/CAMK2D/GNAQ/ADCY1/PLCB1/PLCB3/GNAI1/CREB3L3/CACNA1D/ADCY8/MYL3/SLC8A1/CACNA2D2/CACNA2D3	21
motif5	hsa04670	Leukocyte transendothelial migration	17/667	114/8105	0.0115538	0.0769431	0.0636556	ITGAM/PRKCB/MAPK14/MAPK12/CXCL12/PLCG2/VAV2/MMP2/CLDN10/CLDN11/CLDN16/NCF4/GNAI1/ACTN4/CLDN3/CTNNA2/CTNNA3	17
motif5	hsa04520	Adherens junction	12/667	71/8105	0.0123416	0.0804773	0.0665795	TGFBR2/CREBBP/INSR/TCF7L2/YES1/WASF2/MET/ACTN4/PTPRJ/EP300/CTNNA2/CTNNA3	12
motif5	hsa00514	Other types of O-glycan biosynthesis	9/667	47/8105	0.0130984	0.0836693	0.0692203	POGLUT1/ST6GAL1/ST3GAL3/GALNTL6/LFNG/XXYLT1/GALNT9/GALNT2/GALNT18	9
motif5	hsa05033	Nicotine addiction	8/667	40/8105	0.0146335	0.0916054	0.0757859	GRIN2A/GABRG3/GRIA3/GRIA1/GABRR1/GABRA1/GABRB1/GABRB3	8
motif5	hsa04971	Gastric acid secretion	12/667	76/8105	0.0205652	0.124562	0.103051	PRKCB/ITPR2/KCNK2/CAMK2D/GNAQ/ADCY1/PLCB1/PLCB3/GNAI1/ADCY8/MYLK/KCNJ15	12
motif5	hsa04530	Tight junction	22/667	169/8105	0.020694	0.124562	0.103051	PPP2R2C/ARPC2/PRKCE/PRKCZ/PARD6B/MAP3K5/PRKAG2/DLG2/MYH10/MYH11/RUNX1/MPP4/CLDN10/CLDN11/CLDN16/ACTN4/CACNA1D/LLGL2/CLDN3/EPB41L4B/MAGI1/TUBAL3	22
motif5	hsa04664	Fc epsilon RI signaling pathway	11/667	68/8105	0.0220294	0.130098	0.107631	MAPK14/MAPK12/FCER1G/PLCG2/INPP5D/VAV2/PDPK1/ALOX5/LCP2/PLA2G4A/MAP2K6	11
motif5	hsa04151	PI3K-Akt signaling pathway	40/667	354/8105	0.0237447	0.137631	0.113863	PPP2R2C/ITGA9/ITGA1/COL4A2/IL3RA/PPP2R3B/PPP2R3A/IGF2/AREG/CSF1R/CREB5/PRLR/LAMA3/NTRK2/PHLPP1/JAK3/IL2RA/KITLG/ANGPT4/INSR/FGF1/PDPK1/GHR/LAMC1/EPHA2/MET/TNR/CREB3L3/LAMA2/LAMA5/RPTOR/NOS3/GNG7/GNG4/MAGI2/MAGI1/ITGA11/BCL2L1/GNG2/GNGT1	40
motif5	hsa05017	Spinocerebellar ataxia	19/667	143/8105	0.0249209	0.141822	0.117331	SLC25A4/ATXN10/ATXN1/GRIN2A/PRKCB/ITPR2/GRM1/MAP3K5/DAB1/GNAQ/SPTBN2/AMBRA1/GRIA3/GRIA1/PLCB1/PLCB3/PUM1/KCND3/MCU	19
motif5	hsa04070	Phosphatidylinositol signaling system	14/667	97/8105	0.0268173	0.14887	0.123161	PRKCB/ITPR2/PLCG2/INPP5B/INPP5D/INPP5F/INPP4B/DGKH/DGKI/PIP5K1B/PLCB1/PLCB3/SYNJ2/CDS1	14
motif5	hsa04512	ECM-receptor interaction	13/667	88/8105	0.0271105	0.14887	0.123161	ITGA9/ITGA1/COL4A2/HSPG2/LAMA3/DSPP/FREM1/SV2B/LAMC1/TNR/LAMA2/LAMA5/ITGA11	13
motif5	hsa04310	Wnt signaling pathway	21/667	166/8105	0.03101	0.165424	0.136856	INVS/PRKCB/FZD8/SIAH1/CAMK2D/BTRC/NFATC1/CREBBP/NKD2/FBXW11/WNT7A/TCF7L2/PLCB1/PLCB3/CTNND2/ZNRF3/WNT3A/FZD2/EP300/LRP5/TLE2	21
motif5	hsa04024	cAMP signaling pathway	26/667	216/8105	0.0311821	0.165424	0.136856	CACNA1C/CREB5/FXYD1/GRIN2A/CAMK2D/NFATC1/CREBBP/CNGB1/VAV2/ADCY1/GRIA3/GRIA1/HTR4/GNAI1/CREB3L3/CACNA1D/ADCY8/PPP1R12A/EP300/ARAP3/VIPR2/PDE4B/PDE4D/EDN2/GLI3/FSHR	26
motif5	hsa04930	Type II diabetes mellitus	8/667	46/8105	0.0322114	0.168036	0.139018	GCK/CACNA1C/PRKCE/PRKCZ/INSR/HK1/CACNA1D/CACNA1E	8
motif5	hsa05225	Hepatocellular carcinoma	21/667	168/8105	0.0347575	0.17832	0.147526	IGF2/TGFBR2/PRKCB/FZD8/DDB2/PLCG2/CDKN2A/SHC4/SHC2/WNT7A/TXNRD1/TGFB2/RB1/TCF7L2/TERT/MET/ARID1B/WNT3A/FZD2/LRP5/BCL2L1	21
motif5	hsa00562	Inositol phosphate metabolism	11/667	73/8105	0.0353222	0.17832	0.147526	PLCH1/PLCG2/INPP5B/INPP5D/INPP5F/INPP4B/PIP5K1B/PLCB1/PLCB3/SYNJ2/FIG4	11
motif5	hsa04514	Cell adhesion molecules	19/667	149/8105	0.0362255	0.179977	0.148897	ITGA9/ITGAM/NRXN2/NRXN1/NLGN4X/LRRC4C/CNTNAP2/CDH2/CDH4/NLGN1/GLG1/CLDN10/CLDN11/CLDN16/SDC3/NCAM2/CLDN3/NEGR1/NCAM1	19
motif5	hsa05142	Chagas disease	14/667	102/8105	0.0391533	0.191484	0.158416	PPP2R2C/TGFBR2/MAPK14/MAPK12/CFLAR/GNAQ/IL10/TGFB2/ADCY1/PLCB1/PLCB3/GNAI1/SERPINE1/C1QB	14
motif5	hsa04510	Focal adhesion	24/667	201/8105	0.0405179	0.195109	0.161415	ITGA9/ITGA1/COL4A2/LAMA3/PRKCB/RAPGEF1/SHC4/SHC2/VAV2/PDPK1/PIP5K1B/LAMC1/MET/TNR/ACTN4/DIAPH1/PARVB/PARVG/LAMA2/LAMA5/PPP1R12A/DOCK1/MYLK/ITGA11	24
motif5	hsa05205	Proteoglycans in cancer	24/667	205/8105	0.0491538	0.232242	0.192136	IGF2/HSPG2/PRKCB/ITPR2/MAPK14/MAPK12/FZD8/CAMK2D/PLCG2/VAV2/PDPK1/HPSE2/TWIST2/ANK1/ANK2/WNT7A/TGFB2/MMP2/MET/HOXD10/WNT3A/FZD2/PPP1R12A/GPC3	24
motif5	hsa05165	Human papillomavirus infection	36/667	331/8105	0.0499128	0.232242	0.192136	PPP2R2C/ITGA9/ITGA1/COL4A2/PPP2R3B/PPP2R3A/CREB5/LAMA3/UBR4/FZD8/CREBBP/PRKCZ/ATP6V1C2/PARD6B/LFNG/TYK2/DLG2/WNT7A/RB1/TCF7L2/LAMC1/TERT/TNR/CREB3L3/LAMA2/LAMA5/ATP6V0D2/LLGL2/WNT3A/FZD2/EP300/NOTCH3/MAGI1/HEY1/ITGA11/MAML3	36
motif6	hsa04360	Axon guidance	30/531	182/8105	2.14509e-06	0.000658541	0.000501273	SLIT3/RGS3/PAK4/DPYSL2/DCC/PLCG2/PPP3CA/LRRC4C/NFATC2/SEMA6D/SEMA6B/PRKCZ/UNC5D/EFNB2/ROBO1/PDPK1/SRGAP2/TRPC4/SEMA5A/EPHB2/GSK3B/EPHA6/EPHA5/EPHA3/SEMA3E/ABLIM2/EFNA5/PLXNA2/PLXNA1/PLXNA4	30
motif6	hsa05414	Dilated cardiomyopathy	19/531	96/8105	1.1447e-05	0.00175712	0.00133749	ITGA8/IGF1/CACNA1C/DMD/CACNB4/CACNA2D1/TGFB2/ADCY5/ADCY1/ADCY2/ADCY8/RYR2/LAMA2/ITGB5/MYL3/ITGA11/SLC8A3/CACNA2D3/CACNA2D4	19
motif6	hsa05032	Morphine addiction	18/531	91/8105	1.95828e-05	0.00200397	0.0015254	GABRG2/GABRG3/PDE1C/SLC32A1/PRKCG/PDE3A/ADCY5/ADCY1/ADCY2/ADCY8/GRK5/GABBR2/GABRA1/GABRB1/GABRB2/GABRB3/PDE4C/PDE4D	18
motif6	hsa04724	Glutamatergic synapse	20/531	114/8105	4.31932e-05	0.00331508	0.00252339	CACNA1C/ITPR3/GRM8/GRM7/ITPR2/PPP3CA/SLC1A1/GRIK2/PRKCG/GRIK4/SHANK2/ADCY5/ADCY1/ADCY2/ADCY8/GRM1/GRIA3/PLCB4/DLGAP1/PLA2G4A	20
motif6	hsa05410	Hypertrophic cardiomyopathy	17/531	90/8105	6.15749e-05	0.0037807	0.00287781	ITGA8/IGF1/CACNA1C/DMD/CACNB4/PRKAG2/CACNA2D1/TGFB2/RYR2/LAMA2/ITGB5/MYL3/ITGA11/SLC8A3/EDN1/CACNA2D3/CACNA2D4	17
motif6	hsa04072	Phospholipase D signaling pathway	23/531	148/8105	8.5534e-05	0.00415084	0.00315956	AGPAT2/FCER1G/GRM8/GRM7/PLCG2/KITLG/SHC2/SOS2/INSR/DGKI/DGKB/ADCY5/ADCY1/ADCY2/ADCY8/GRM1/PLCB4/PLA2G4A/MTOR/KIT/DNM3/DNM2/PDGFC	23
motif6	hsa04015	Rap1 signaling pathway	29/531	210/8105	9.83633e-05	0.00415084	0.00315956	EVL/ITGAM/IGF1/ITGB2/KITLG/RAPGEF1/PRKCG/PRKCZ/CDH1/INSR/FGF3/VAV1/ADCY5/ADCY1/ADCY2/ADCY8/SKAP1/PLCB4/VAV2/SIPA1L1/LCP2/ARAP3/RAPGEF2/MAGI3/MAGI2/KIT/EFNA5/RAP1GAP/PDGFC	29
motif6	hsa05412	Arrhythmogenic right ventricular cardiomyopathy	15/531	77/8105	0.000114944	0.00415084	0.00315956	ITGA8/CACNA1C/DMD/CACNB4/CACNA2D1/RYR2/LAMA2/ITGB5/CTNNA1/CTNNA2/CTNNA3/ITGA11/SLC8A3/CACNA2D3/CACNA2D4	15
motif6	hsa04911	Insulin secretion	16/531	86/8105	0.000121686	0.00415084	0.00315956	GCK/CACNA1C/CCK/ITPR3/RIMS2/PRKCG/PCLO/ADCY5/ADCY1/ADCY2/ADCY8/PLCB4/RYR2/CREB3L3/CREB5/KCNU1	16
motif6	hsa04921	Oxytocin signaling pathway	23/531	154/8105	0.000158602	0.00486907	0.00370627	CACNA1C/CAMK1D/ITPR3/CACNB4/ITPR2/PPP3CA/NFATC2/PRKCG/PRKAG2/CACNA2D1/CDKN1A/ADCY5/ADCY1/ADCY2/ADCY8/PLCB4/RYR2/NOS3/PLA2G4A/MYLK/TRPM2/CACNA2D3/CACNA2D4	23
motif6	hsa04927	Cortisol synthesis and secretion	13/531	65/8105	0.000247255	0.00690066	0.00525269	CACNA1I/CACNA1C/ITPR3/KCNK2/ITPR2/CYP21A2/ADCY5/ADCY1/ADCY2/ADCY8/PLCB4/CREB3L3/CREB5	13
motif6	hsa04261	Adrenergic signaling in cardiomyocytes	22/531	150/8105	0.000285471	0.00730331	0.00555918	PPP2R3B/CACNA1C/CACNB4/ADRA1D/CACNA2D1/ADCY5/ADCY1/ADCY2/ADCY8/PLCB4/PPP2R5D/PPP2R5A/RYR2/BCL2/SCN7A/CREB3L3/CREB5/MYL3/SLC8A3/CACNA2D3/ATP2B2/CACNA2D4	22
motif6	hsa04270	Vascular smooth muscle contraction	20/531	133/8105	0.000382454	0.0090318	0.00687488	PRKG1/CACNA1C/ITPR3/ADRA1D/ITPR2/PRKCE/PRKCG/MYH14/RAMP3/ADCY5/ADCY1/ADCY2/ADCY8/PLCB4/PLA2G2F/PLA2G4A/KCNU1/MYLK/EDN1/EDN2	20
motif6	hsa04928	Parathyroid hormone synthesis, secretion and action	17/531	106/8105	0.000483632	0.0101363	0.00771558	PTH/ITPR3/ITPR2/PRKCG/MMP16/CDKN1A/ADCY5/ADCY1/ADCY2/ADCY8/PLCB4/BCL2/CREB3L3/CREB5/LRP5/PDE4C/PDE4D	17
motif6	hsa04070	Phosphatidylinositol signaling system	16/531	97/8105	0.000510605	0.0101363	0.00771558	ITPR3/ITPR2/PLCG2/PRKCG/INPP5A/INPP5B/INPP5D/INPP4B/DGKI/DGKB/MTMR14/PLCB4/SYNJ1/SYNJ2/ITPK1/PPIP5K2	16
motif6	hsa04022	cGMP-PKG signaling pathway	23/531	167/8105	0.000528274	0.0101363	0.00771558	PRKG1/CACNA1C/ITPR3/ADRA1D/ITPR2/PPP3CA/NFATC2/PRKCE/PDE3A/INSR/ADCY5/ADCY1/ADCY2/ADCY8/PLCB4/CREB3L3/CREB5/NOS3/KCNU1/MYLK/SLC8A3/ATP2B2/SLC25A31	23
motif6	hsa04925	Aldosterone synthesis and secretion	16/531	98/8105	0.000574209	0.0102274	0.00778499	CACNA1I/CACNA1C/CAMK1D/ITPR3/ITPR2/PRKCE/PRKCG/CYP21A2/ADCY5/ADCY1/ADCY2/ADCY8/PLCB4/CREB3L3/CREB5/ATP2B2	16
motif6	hsa04727	GABAergic synapse	15/531	89/8105	0.000599654	0.0102274	0.00778499	CACNA1C/GABRG2/GABRG3/SLC32A1/PRKCG/ADCY5/ADCY1/ADCY2/ADCY8/GAD2/GABBR2/GABRA1/GABRB1/GABRB2/GABRB3	15
motif6	hsa04935	Growth hormone synthesis, secretion and action	18/531	119/8105	0.000688148	0.011119	0.00846365	IGF1/EP300/CACNA1C/ITPR3/ITPR2/PLCG2/PRKCG/SHC2/SOS2/ADCY5/ADCY1/ADCY2/ADCY8/PLCB4/GSK3B/CREB3L3/CREB5/MTOR	18
motif6	hsa04151	PI3K-Akt signaling pathway	39/531	354/8105	0.000876964	0.0133988	0.010199	ITGA8/COL4A4/PPP2R3B/RELN/IGF1/NTF3/PRLR/PHLPP1/JAK3/ERBB4/KITLG/SOS2/INSR/FGF3/PDPK1/CDKN1A/LAMC1/PPP2R5D/PPP2R5A/BCL2/GSK3B/COL9A3/TNN/CREB3L3/IL2RB/LAMA2/RPTOR/CREB5/NOS3/ITGB5/MTOR/MAGI2/KIT/ITGA11/EFNA5/SGK1/BCL2L1/G6PC/PDGFC	39
motif6	hsa04020	Calcium signaling pathway	29/531	240/8105	0.000958826	0.0133988	0.010199	CACNA1I/CACNA1C/CAMK1D/ITPR3/P2RX4/PTGER3/ADRA1D/ITPR2/PLCG2/ERBB4/PDE1C/PPP3CA/PRKCG/FGF3/CASQ2/ADCY1/ADCY2/ADCY8/GRM1/PLCB4/RYR2/NOS1/NOS3/MYLK/SLC8A3/STIM1/ATP2B2/SLC25A31/PDGFC	29
motif6	hsa04970	Salivary secretion	15/531	93/8105	0.000963161	0.0133988	0.010199	DMBT1/PRKG1/ITPR3/MUC5B/ADRA1D/ITPR2/PRKCG/ADCY5/ADCY1/ADCY2/ADCY8/PLCB4/NOS1/BST1/ATP2B2	15
motif6	hsa04974	Protein digestion and absorption	16/531	103/8105	0.00100382	0.0133988	0.010199	COL4A4/COL27A1/COL14A1/MME/SLC1A1/COL23A1/PRSS3/SLC9A3/COL21A1/COL9A3/COL22A1/COL5A2/COL5A1/SLC8A3/COL18A1/CPA1	16
motif6	hsa04611	Platelet activation	18/531	124/8105	0.00112656	0.0144105	0.0109691	PRKG1/ARHGAP35/ITPR3/FCER1G/ITPR2/PLCG2/PRKCZ/TBXAS1/ADCY5/ADCY1/ADCY2/ADCY8/PLCB4/NOS3/LCP2/PLA2G4A/MYLK/STIM1	18
motif6	hsa04510	Focal adhesion	25/531	201/8105	0.00140287	0.0172273	0.0131131	ITGA8/COL4A4/RELN/PAK4/IGF1/ARHGAP35/RAPGEF1/PRKCG/SHC2/SOS2/VAV1/PDPK1/LAMC1/BCL2/GSK3B/COL9A3/TNN/FLNB/PARVB/LAMA2/VAV2/ITGB5/MYLK/ITGA11/PDGFC	25
motif6	hsa04915	Estrogen signaling pathway	19/531	138/8105	0.00157933	0.0182512	0.0138926	ITPR3/ITPR2/NCOA3/NCOA1/SHC2/SOS2/ADCY5/ADCY1/ADCY2/ADCY8/GRM1/PLCB4/ESR1/BCL2/CREB3L3/FKBP5/GABBR2/CREB5/NOS3	19
motif6	hsa04540	Gap junction	14/531	88/8105	0.00161342	0.0182512	0.0138926	TUBB2B/PRKG1/TJP1/ITPR3/ITPR2/PRKCG/SOS2/ADCY5/ADCY1/ADCY2/ADCY8/GRM1/PLCB4/PDGFC	14
motif6	hsa01522	Endocrine resistance	15/531	98/8105	0.00166461	0.0182512	0.0138926	IGF1/NCOR1/NCOA3/SHC2/SOS2/CDKN1A/JAG2/ADCY5/ADCY1/ADCY2/ADCY8/ESR1/BCL2/MTOR/RB1	15
motif6	hsa05166	Human T-cell leukemia virus 1 infection	26/531	219/8105	0.00222219	0.0231396	0.0176135	ANAPC4/ELK4/EP300/CHEK1/ITGB2/DLG1/JAK3/PPP3CA/NFATC2/CDKN1A/SPI1/TGFB2/ETS1/ADCY5/ADCY1/ADCY2/ADCY8/TERT/CREB3L3/IL2RB/CREB5/CRTC1/TRRAP/RB1/BCL2L1/SLC25A31	26
motif6	hsa04916	Melanogenesis	15/531	101/8105	0.0022612	0.0231396	0.0176135	EP300/KITLG/PRKCG/ADCY5/ADCY1/ADCY2/ADCY8/PLCB4/GSK3B/CREB3L3/MITF/WNT3A/DVL1/KIT/EDN1	15
motif6	hsa04972	Pancreatic secretion	15/531	102/8105	0.00249572	0.0247156	0.0188132	CCK/ITPR3/ITPR2/PRKCG/PRSS3/ADCY5/ADCY1/ADCY2/ADCY8/PLCB4/RYR2/PLA2G2F/BST1/ATP2B2/CPA1	15
motif6	hsa04725	Cholinergic synapse	16/531	113/8105	0.00270218	0.025924	0.019733	CACNA1C/ITPR3/ITPR2/PRKCG/KCNQ4/KCNQ5/KCNQ3/ADCY5/ADCY1/ADCY2/ADCY8/PLCB4/BCL2/CREB3L3/CREB5/CHAT	16
motif6	hsa04080	Neuroactive ligand-receptor interaction	36/531	341/8105	0.00287206	0.0267189	0.0203381	GRP/GLRA1/CALCR/GALR3/GALR1/CCK/PRLR/NPBWR1/C3/GABRG2/PTH/P2RX4/PTGER3/ADRA1D/GABRG3/GRM8/GRM7/GRID1/P2RY8/GRIK2/GRIK4/PYY/HCRTR2/C5AR1/CRHR2/PRSS3/GRM1/GRIA3/GABBR2/GABRA1/OPRL1/GABRB1/GABRB2/GABRB3/EDN1/EDN2	36
motif6	hsa04723	Retrograde endocannabinoid signaling	19/531	148/8105	0.00355265	0.0312164	0.0237615	CACNA1C/MGLL/GABRG2/ITPR3/GABRG3/ITPR2/SLC32A1/PRKCG/ADCY5/ADCY1/ADCY2/ADCY8/GRM1/GRIA3/PLCB4/GABRA1/GABRB1/GABRB2/GABRB3	19
motif6	hsa05033	Nicotine addiction	8/531	40/8105	0.00382892	0.0312164	0.0237615	GABRG2/GABRG3/SLC32A1/GRIA3/GABRA1/GABRB1/GABRB2/GABRB3	8
motif6	hsa04514	Cell adhesion molecules	19/531	149/8105	0.00383116	0.0312164	0.0237615	ITGA8/ITGAM/NRXN3/NRXN1/NLGN3/CD34/ITGB2/NLGN4X/LRRC4C/CDH1/CDH4/CD276/CLDN16/CLDN14/CNTNAP2/PTPRM/NEGR1/CLDN5/NCAM2	19
motif6	hsa05226	Gastric cancer	19/531	149/8105	0.00383116	0.0312164	0.0237615	MUC2/SHC2/SOS2/CDH1/FGF3/CDKN1A/TGFB2/TERT/BCL2/GSK3B/WNT3A/MTOR/ABCB1/DVL1/CTNNA1/CTNNA2/CTNNA3/RB1/LRP5	19
motif6	hsa04720	Long-term potentiation	11/531	67/8105	0.00386392	0.0312164	0.0237615	RPS6KA2/EP300/CACNA1C/ITPR3/ITPR2/PPP3CA/PRKCG/ADCY1/ADCY8/GRM1/PLCB4	11
motif6	hsa04713	Circadian entrainment	14/531	97/8105	0.00408285	0.0321393	0.024464	PRKG1/CACNA1I/CACNA1C/ITPR3/NOS1AP/PRKCG/ADCY5/ADCY1/ADCY2/ADCY8/GRIA3/PLCB4/RYR2/NOS1	14
motif6	hsa04750	Inflammatory mediator regulation of TRP channels	14/531	98/8105	0.00448589	0.0340111	0.0258888	IGF1/ITPR3/ITPR2/PLCG2/PRKCE/PRKCG/TRPV4/ASIC2/ADCY5/ADCY1/ADCY2/ADCY8/PLCB4/PLA2G4A	14
motif6	hsa04512	ECM-receptor interaction	13/531	88/8105	0.00454221	0.0340111	0.0258888	ITGA8/COL4A4/RELN/HSPG2/DSPP/FRAS1/LAMC1/COL9A3/TNN/SV2B/LAMA2/ITGB5/ITGA11	13
motif6	hsa01521	EGFR tyrosine kinase inhibitor resistance	12/531	79/8105	0.00500661	0.0357749	0.0272313	IGF1/PLCG2/PRKCG/SHC2/SOS2/NF1/BCL2/GSK3B/MTOR/NRG2/BCL2L1/PDGFC	12
motif6	hsa04211	Longevity regulating pathway	13/531	89/8105	0.00501081	0.0357749	0.0272313	IGF1/INSR/PRKAG2/ADCY5/ADCY1/ADCY2/ADCY8/SOD2/ULK1/CREB3L3/RPTOR/CREB5/MTOR	13
motif6	hsa04730	Long-term depression	10/531	60/8105	0.00516619	0.0360459	0.0274376	PRKG1/IGF1/ITPR3/ITPR2/PRKCG/GRM1/GRIA3/PLCB4/NOS1/PLA2G4A	10
motif6	hsa04934	Cushing syndrome	19/531	155/8105	0.00590857	0.0403096	0.0306831	CACNA1I/CACNA1C/ITPR3/KCNK2/ITPR2/CDKN1A/CRHR2/CYP21A2/ADCY5/ADCY1/ADCY2/ADCY8/PLCB4/GSK3B/CREB3L3/CREB5/WNT3A/DVL1/RB1	19
motif6	hsa04213	Longevity regulating pathway - multiple species	10/531	62/8105	0.00655292	0.0437336	0.0332894	IGF1/INSR/PRKAG2/ADCY5/ADCY1/ADCY2/ADCY8/SOD2/RPTOR/MTOR	10
motif6	hsa04961	Endocrine and other factor-regulated calcium reabsorption	9/531	53/8105	0.00690117	0.0450778	0.0343126	PTH/PRKCG/CLTA/PLCB4/ESR1/SLC8A3/ATP2B2/DNM3/DNM2	9
motif6	hsa04371	Apelin signaling pathway	17/531	137/8105	0.00793976	0.049745	0.0378652	ITPR3/ITPR2/PRKCE/CDH1/PRKAG2/ADCY5/ADCY1/ADCY2/ADCY8/PLCB4/RYR2/NOS1/NOS3/MTOR/MYL3/MYLK/SLC8A3	17
motif6	hsa04910	Insulin signaling pathway	17/531	137/8105	0.00793976	0.049745	0.0378652	PRKAR1B/GCK/PRKAR2A/RAPGEF1/PRKCZ/SHC2/SOS2/INPP5A/INSR/PDPK1/PRKAG2/ACACA/GSK3B/RPTOR/MTOR/G6PC/FASN	17
motif6	hsa04918	Thyroid hormone synthesis	11/531	75/8105	0.00918793	0.0564139	0.0429415	ITPR3/ITPR2/PRKCG/ADCY5/ADCY1/ADCY2/ADCY8/PLCB4/CREB3L3/CREB5/LRP2	11
motif6	hsa04114	Oocyte meiosis	16/531	129/8105	0.00988695	0.0588677	0.0448093	ANAPC4/RPS6KA2/CPEB4/CPEB2/IGF1/ITPR3/ITPR2/PPP3CA/SPDYE4/BUB1/ADCY5/ADCY1/ADCY2/ADCY8/PPP2R5D/PPP2R5A	16
motif6	hsa04010	MAPK signaling pathway	30/531	294/8105	0.00997107	0.0588677	0.0448093	RPS6KA2/ELK4/IGF1/NTF3/CACNA1I/CACNA1C/CACNB4/ERBB4/PPP3CA/KITLG/TAOK3/PRKCG/SOS2/INSR/FGF3/CACNA2D1/NF1/MECOM/TGFB2/FLNB/PLA2G4A/RAPGEF2/KIT/EFNA5/MAP4K1/MAPT/CACNA2D3/CACNA2D4/MAPK8IP3/PDGFC	30
motif6	hsa05215	Prostate cancer	13/531	97/8105	0.0103136	0.0597412	0.0454742	IGF1/EP300/SOS2/NKX3-1/PDPK1/CDKN1A/BCL2/GSK3B/CREB3L3/CREB5/MTOR/RB1/PDGFC	13
motif6	hsa04152	AMPK signaling pathway	15/531	120/8105	0.0114628	0.0651682	0.0496052	PPP2R3B/IGF1/INSR/PDPK1/PRKAG2/PPP2R5D/PPP2R5A/ACACA/ULK1/CREB3L3/RPTOR/CREB5/MTOR/G6PC/FASN	15
motif6	hsa04924	Renin secretion	10/531	69/8105	0.0137722	0.0768736	0.0585152	CACNA1C/ITPR3/ITPR2/PDE1C/PPP3CA/PDE3A/ADCY5/PLCB4/EDN1/EDN2	10
motif6	hsa04520	Adherens junction	10/531	71/8105	0.0166478	0.0898017	0.0683558	TJP1/EP300/CDH1/INSR/BAIAP2/YES1/PTPRM/CTNNA1/CTNNA2/CTNNA3	10
motif6	hsa05165	Human papillomavirus infection	32/531	331/8105	0.0166733	0.0898017	0.0683558	ITGA8/COL4A4/PPP2R3B/RELN/EP300/DLG1/DLG2/FADD/ATP6V0A1/PRKCZ/SOS2/UBE3A/TYK2/CDKN1A/LAMC1/PPP2R5D/PPP2R5A/TERT/GSK3B/COL9A3/TNN/CREB3L3/MX2/LAMA2/CREB5/ITGB5/WNT3A/PSEN1/MTOR/DVL1/ITGA11/RB1	32
motif6	hsa04660	T cell receptor signaling pathway	13/531	104/8105	0.0178698	0.0945867	0.0719981	PAK4/DLG1/PPP3CA/NFATC2/TEC/SOS2/CARD11/VAV1/PDPK1/GSK3B/VAV2/LCP2/CD247	13
motif6	hsa00562	Inositol phosphate metabolism	10/531	73/8105	0.0199456	0.103785	0.0789994	PLCG2/INPP5A/INPP5B/INPP5D/INPP4B/MTMR14/PLCB4/SYNJ1/SYNJ2/ITPK1	10
motif6	hsa04922	Glucagon signaling pathway	13/531	107/8105	0.0221584	0.110761	0.0843097	GCK/EP300/ITPR3/ITPR2/PPP3CA/SIK1/PRKAG2/ADCY2/PLCB4/ACACA/CREB3L3/CREB5/G6PC	13
motif6	hsa04012	ErbB signaling pathway	11/531	85/8105	0.0222708	0.110761	0.0843097	PAK4/PLCG2/ERBB4/PRKCG/SHC2/SOS2/CDKN1A/GSK3B/MTOR/NRG3/NRG2	11
motif6	hsa00230	Purine metabolism	15/531	130/8105	0.0225357	0.110761	0.0843097	FHIT/CANT1/GUCY2F/PDE1C/PDE3A/AK8/AK3/ADCY5/ADCY1/ADCY2/ADCY8/GDA/PDE6D/PDE4C/PDE4D	15
motif6	hsa04929	GnRH secretion	9/531	64/8105	0.0227294	0.110761	0.0843097	CACNA1I/CACNA1C/ITPR3/HCN1/ITPR2/PRKCG/TRPC4/PLCB4/GABBR2	9
motif6	hsa04931	Insulin resistance	13/531	108/8105	0.0237456	0.113776	0.0866045	RPS6KA2/PPARGC1B/PRKCE/PRKCZ/INSR/PDPK1/PRKAG2/GSK3B/CREB3L3/CREB5/NOS3/MTOR/G6PC	13
motif6	hsa04742	Taste transduction	11/531	86/8105	0.0240893	0.113776	0.0866045	CACNA1C/ITPR3/PDE1C/ASIC2/TAS2R39/ADCY8/GRM1/PLCB4/GABBR2/HTR3C/GABRA1	11
motif6	hsa04150	mTOR signaling pathway	17/531	155/8105	0.0248116	0.115411	0.0878496	RPS6KA2/IGF1/PRKCG/SOS2/INSR/SLC7A5/PDPK1/GSK3B/NPRL3/ULK1/GRB10/RPTOR/WNT3A/MTOR/DVL1/SGK1/LRP5	17
motif6	hsa04971	Gastric acid secretion	10/531	76/8105	0.0257531	0.118003	0.0898223	ITPR3/KCNK2/ITPR2/PRKCG/ADCY5/ADCY1/ADCY2/ADCY8/PLCB4/MYLK	10
motif6	hsa05224	Breast cancer	16/531	147/8105	0.0307401	0.138143	0.105153	IGF1/NCOA3/NCOA1/SHC2/SOS2/FGF3/CDKN1A/JAG2/ESR1/GSK3B/WNT3A/MTOR/DVL1/KIT/RB1/LRP5	16
motif6	hsa04923	Regulation of lipolysis in adipocytes	8/531	57/8105	0.0311589	0.138143	0.105153	PRKG1/MGLL/PTGER3/INSR/ADCY5/ADCY1/ADCY2/ADCY8	8
motif6	hsa04960	Aldosterone-regulated sodium reabsorption	6/531	37/8105	0.0314984	0.138143	0.105153	IGF1/PRKCG/INSR/NEDD4L/PDPK1/SGK1	6
motif6	hsa04664	Fc epsilon RI signaling pathway	9/531	68/8105	0.0323409	0.138372	0.105327	FCER1G/PLCG2/SOS2/INPP5D/VAV1/PDPK1/VAV2/LCP2/PLA2G4A	9
motif6	hsa04976	Bile secretion	11/531	90/8105	0.032452	0.138372	0.105327	SLCO1A2/NR1H4/ADCY5/ADCY1/ADCY2/ADCY8/SLC9A3/SLC22A7/AQP8/ABCB1/ABCC2	11
motif6	hsa05213	Endometrial cancer	8/531	58/8105	0.0341578	0.14365	0.109344	SOS2/CDH1/PDPK1/CDKN1A/GSK3B/CTNNA1/CTNNA2/CTNNA3	8
motif6	hsa04670	Leukocyte transendothelial migration	13/531	114/8105	0.0350846	0.145554	0.110793	ITGAM/ARHGAP35/ITGB2/PLCG2/PRKCG/VAV1/CLDN16/CLDN14/VAV2/CTNNA1/CTNNA2/CTNNA3/CLDN5	13
motif6	hsa04726	Serotonergic synapse	13/531	115/8105	0.0372972	0.15267	0.11621	APP/CACNA1C/ITPR3/ITPR2/PRKCG/ADCY5/PLCB4/HTR3C/PLA2G4A/KCND2/GABRB1/GABRB2/GABRB3	13
motif6	hsa04926	Relaxin signaling pathway	14/531	129/8105	0.0423781	0.171185	0.130304	COL4A4/PRKCZ/SHC2/SOS2/ADCY5/ADCY1/ADCY2/ADCY8/PLCB4/CREB3L3/CREB5/NOS1/NOS3/EDN1	14
motif6	hsa04024	cAMP signaling pathway	21/531	216/8105	0.0442002	0.174874	0.133112	EP300/CACNA1C/PTGER3/PDE3A/VAV1/ADCY5/ADCY1/ADCY2/ADCY8/GRIA3/RYR2/CREB3L3/GABBR2/VAV2/CREB5/ARAP3/PDE4C/PDE4D/EDN1/EDN2/ATP2B2	21
motif6	hsa05223	Non-small cell lung cancer	9/531	72/8105	0.0444594	0.174874	0.133112	FHIT/JAK3/PLCG2/PRKCG/SOS2/PDPK1/CDKN1A/ALK/RB1	9
motif6	hsa05017	Spinocerebellar ataxia	15/531	143/8105	0.0470671	0.174874	0.133112	RELN/PSMA1/ITPR3/ITPR2/PRKCG/ATXN1/DAB1/GRM1/GRIA3/PLCB4/FGF14/ULK1/MTOR/RORA/SLC25A31	15
motif6	hsa04913	Ovarian steroidogenesis	7/531	51/8105	0.0470826	0.174874	0.133112	IGF1/INSR/ADCY5/ADCY1/ADCY2/ADCY8/PLA2G4A	7
motif6	hsa04071	Sphingolipid signaling pathway	13/531	119/8105	0.0471422	0.174874	0.133112	PPP2R3B/FCER1G/PRKCE/PRKCG/PRKCZ/PDPK1/PLCB4/PPP2R5D/PPP2R5A/BCL2/SGPL1/NOS3/ABCC1	13
motif6	hsa04650	Natural killer cell mediated cytotoxicity	14/531	131/8105	0.0472612	0.174874	0.133112	KIR2DS4/ITGB2/FCER1G/PLCG2/PPP3CA/NFATC2/PRKCG/SHC2/SOS2/VAV1/VAV2/KLRD1/LCP2/CD247	14
motif6	hsa05205	Proteoglycans in cancer	20/531	205/8105	0.0472788	0.174874	0.133112	IGF1/HSPG2/ITPR3/ITPR2/PLCG2/ERBB4/PRKCG/SOS2/VAV1/PDPK1/CDKN1A/ANK1/ANK2/TGFB2/ESR1/FLNB/VAV2/ITGB5/WNT3A/MTOR	20
motif6	hsa01524	Platinum drug resistance	9/531	73/8105	0.0479066	0.175087	0.133274	FADD/MSH3/GSTM4/PDPK1/CDKN1A/BCL2/ERCC1/ABCC2/BCL2L1	9
motif6	hsa04728	Dopaminergic synapse	14/531	132/8105	0.0498446	0.180027	0.137034	PPP2R3B/CACNA1C/ITPR3/ITPR2/PPP3CA/PRKCG/ADCY5/GRIA3/PLCB4/PPP2R5D/PPP2R5A/GSK3B/CREB3L3/CREB5	14
exonic	hsa04360	Axon guidance	20/276	182/8105	3.40041e-06	0.000935112	0.000909161	SEMA4D/ABLIM2/PLCG2/SLIT3/RND1/PAK4/NFATC2/SEMA5B/PLXNA4/PARD3/ROCK1/DCC/PLXNA2/SRGAP1/ROBO2/PRKCZ/EPHA5/SEMA3E/MET/RASA1	20
exonic	hsa04530	Tight junction	17/276	169/8105	5.88372e-05	0.00809011	0.0078656	PRKAG2/DLG2/YBX3/DLG1/MPP4/ARHGEF2/PARD3/TJP2/ROCK1/MAP3K5/RUNX1/TJP1/PRKCE/PRKCZ/CLDN5/CLDN16/RAB8B	17
exonic	hsa05412	Arrhythmogenic right ventricular cardiomyopathy	8/276	77/8105	0.00449083	0.41166	0.400235	ITGA8/RYR2/CTNNA3/CACNG2/CACNA1C/DMD/ITGA11/SGCD	8
exonic	hsa04925	Aldosterone synthesis and secretion	9/276	98/8105	0.00601612	0.413608	0.40213	KCNJ5/CACNA1C/CAMK1D/ATP2B2/PRKCE/ITPR2/CREB3L2/CREB3L3/PRKD1	9
exonic	hsa05410	Hypertrophic cardiomyopathy	8/276	90/8105	0.0113392	0.612401	0.595406	PRKAG2/ITGA8/RYR2/CACNG2/CACNA1C/DMD/ITGA11/SGCD	8
exonic	hsa04921	Oxytocin signaling pathway	11/276	154/8105	0.0158893	0.612401	0.595406	PRKAG2/KCNJ5/RYR2/NFATC2/ROCK1/CACNG2/CACNA1C/CAMK1D/MAP2K5/ITPR2/PPP1R12B	11
exonic	hsa04930	Type II diabetes mellitus	5/276	46/8105	0.0193624	0.612401	0.595406	PKLR/CACNA1C/HK3/PRKCE/PRKCZ	5
exonic	hsa04510	Focal adhesion	13/276	201/8105	0.0196624	0.612401	0.595406	IGF1R/ITGA8/COL4A1/PAK4/LAMB4/DOCK1/VCL/ROCK1/SHC3/ITGA11/COL6A1/PPP1R12B/MET	13
exonic	hsa04974	Protein digestion and absorption	8/276	103/8105	0.0238975	0.612401	0.595406	COL13A1/COL4A1/SLC36A1/COL5A1/COL21A1/COL6A1/COL27A1/COL14A1	8
exonic	hsa00640	Propanoate metabolism	4/276	34/8105	0.0273422	0.612401	0.595406	ABAT/PCCB/PCCA/ACACA	4
exonic	hsa04514	Cell adhesion molecules	10/276	149/8105	0.0306764	0.612401	0.595406	ITGA8/NLGN4Y/NRXN3/CD99/NLGN1/ITGAM/CNTNAP2/CLDN5/CLDN16/NCAM2	10
exonic	hsa04211	Longevity regulating pathway	7/276	89/8105	0.0316208	0.612401	0.595406	PRKAG2/IGF1R/RPTOR/ADIPOR1/SOD2/CREB3L2/CREB3L3	7
exonic	hsa04520	Adherens junction	6/276	71/8105	0.03336	0.612401	0.595406	IGF1R/PARD3/VCL/CTNNA3/TJP1/MET	6
exonic	hsa05032	Morphine addiction	7/276	91/8105	0.0351024	0.612401	0.595406	KCNJ5/GABRG2/GABBR2/PDE11A/GABRA1/GRK5/PDE4D	7
exonic	hsa04670	Leukocyte transendothelial migration	8/276	114/8105	0.0403482	0.612401	0.595406	PLCG2/CD99/VCL/CTNNA3/ROCK1/ITGAM/CLDN5/CLDN16	8
exonic	hsa04390	Hippo signaling pathway	10/276	157/8105	0.0416366	0.612401	0.595406	DLG2/STK3/DLG1/BTRC/WNT3A/PARD3/CTNNA3/PRKCZ/FZD8/NKD1	10
exonic	hsa04010	MAPK signaling pathway	16/276	294/8105	0.0430675	0.612401	0.595406	IGF1R/STK3/RPS6KA2/MAPT/CACNG2/CACNA1C/MAP3K5/MAPK8IP3/ERBB4/MKNK2/MAP2K6/MAP2K5/KITLG/RASGRF2/MET/RASA1	16
exonic	hsa04910	Insulin signaling pathway	9/276	137/8105	0.0439648	0.612401	0.595406	PRKAG2/PKLR/PRKAR1B/RPTOR/SHC3/MKNK2/ACACA/HK3/PRKCZ	9
exonic	hsa05414	Dilated cardiomyopathy	7/276	96/8105	0.0448915	0.612401	0.595406	ITGA8/RYR2/CACNG2/CACNA1C/DMD/ITGA11/SGCD	7
exonic	hsa04915	Estrogen signaling pathway	9/276	138/8105	0.045694	0.612401	0.595406	KCNJ5/GABBR2/ESR1/NCOA2/SHC3/NCOA3/ITPR2/CREB3L2/CREB3L3	9
exonic	hsa05100	Bacterial invasion of epithelial cells	6/276	77/8105	0.0467652	0.612401	0.595406	DOCK1/VCL/CTNNA3/SHC3/DNM3/MET	6
UTR	hsa04360	Axon guidance	22/235	182/8105	1.13844e-08	3.07378e-06	2.81614e-06	SEMA4A/SEMA4D/SRGAP1/LIMK1/SLIT3/PARD3/LRRC4C/TRPC1/PAK2/DPYSL2/SEMA5A/SEMA6D/RAC3/PRKCZ/PTCH1/DCC/PLXNA4/GSK3B/EPHA4/BMPR1B/SEMA3E/PDPK1	22
UTR	hsa04724	Glutamatergic synapse	12/235	114/8105	0.000107601	0.0145261	0.0133085	GRM8/DLGAP1/PLA2G4A/GNG4/TRPC1/GNG2/GRIK3/PRKCB/ADCY5/GRM7/PLCB4/SHANK2	12
UTR	hsa05032	Morphine addiction	9/235	91/8105	0.00123089	0.0971492	0.0890061	PDE4B/PDE1C/GNG4/GNG2/PDE11A/PRKCB/ADCY5/KCNJ6/PDE4C	9
UTR	hsa04725	Cholinergic synapse	10/235	113/8105	0.0015759	0.0971492	0.0890061	KCNQ4/KCNQ1/GNG4/GNG2/PRKCB/CHRM3/CREB3L3/ADCY5/PLCB4/KCNJ6	10
UTR	hsa04726	Serotonergic synapse	10/235	115/8105	0.00179906	0.0971492	0.0890061	PLA2G4A/GNG4/TRPC1/GNG2/MAOA/PRKCB/ADCY5/PLCB4/KCNJ6/HTR1F	10
UTR	hsa04014	Ras signaling pathway	15/235	232/8105	0.00300346	0.112783	0.103329	PLA2G4A/EGF/GNG4/GNG2/PAK2/IGF2/FLT1/RAC3/PRKCB/RAPGEF5/NF1/SHC2/INSR/NTRK2/BRAP	15
UTR	hsa04015	Rap1 signaling pathway	14/235	210/8105	0.00311117	0.112783	0.103329	ITGAM/PARD3/EGF/LCP2/FLT1/RAC3/PRKCB/PRKCZ/RAPGEF5/MAGI3/ADCY5/DOCK4/PLCB4/INSR	14
UTR	hsa04928	Parathyroid hormone synthesis, secretion and action	9/235	106/8105	0.003546	0.112783	0.103329	PDE4B/MMP24/PRKCB/CREB3L3/ADCY5/PLCB4/PDE4C/AKAP13/PTH1R	9
UTR	hsa04514	Cell adhesion molecules	11/235	149/8105	0.0039464	0.112783	0.103329	CLDN5/ITGA8/ITGAM/NLGN4Y/CDH4/LRRC4C/NRXN3/CLDN3/NEGR1/CLDN16/CD58	11
UTR	hsa00534	Glycosaminoglycan biosynthesis - heparan sulfate / heparin	4/235	24/8105	0.00463562	0.112783	0.103329	HS2ST1/XYLT1/HS6ST3/NDST3	4
UTR	hsa04728	Dopaminergic synapse	10/235	132/8105	0.00491428	0.112783	0.103329	GNG4/GNG2/MAOA/PRKCB/CREB3L3/ADCY5/PLCB4/KCNJ6/DRD3/GSK3B	10
UTR	hsa04010	MAPK signaling pathway	17/235	294/8105	0.00512709	0.112783	0.103329	RPS6KA2/PLA2G4A/EGF/PAK2/IGF2/FLT1/MECOM/TGFBR2/RAC3/PRKCB/NF1/INSR/MAPT/CACNA2D3/NTRK2/DUSP8/MAPK8IP3	17
UTR	hsa04510	Focal adhesion	13/235	201/8105	0.00558063	0.112783	0.103329	ITGA8/PARVB/EGF/PAK2/FLT1/RAC3/PRKCB/SHC2/MYLK/ITGA11/GSK3B/TNR/PDPK1	13
UTR	hsa04390	Hippo signaling pathway	11/235	157/8105	0.00584799	0.112783	0.103329	TP73/PARD3/WNT7A/WNT7B/WNT3A/TGFBR2/PRKCZ/CTNNA2/GSK3B/BMPR1B/NKD2	11
UTR	hsa05412	Arrhythmogenic right ventricular cardiomyopathy	7/235	77/8105	0.00675942	0.12167	0.111471	ITGA8/SGCD/LMNA/CTNNA2/DMD/ITGA11/CACNA2D3	7
UTR	hsa04916	Melanogenesis	8/235	101/8105	0.00883658	0.149117	0.136618	WNT7A/WNT7B/WNT3A/PRKCB/CREB3L3/ADCY5/PLCB4/GSK3B	8
UTR	hsa04072	Phospholipase D signaling pathway	10/235	148/8105	0.0107479	0.170701	0.156393	GRM8/RHEB/PLA2G4A/EGF/SHC2/ADCY5/GRM7/PLCB4/AGPAT3/INSR	10
UTR	hsa04911	Insulin secretion	7/235	86/8105	0.0121417	0.182125	0.166859	RIMS2/PRKCB/CHRM3/CREB3L3/ADCY5/TRPM4/PLCB4	7
UTR	hsa04150	mTOR signaling pathway	10/235	155/8105	0.0145364	0.20657	0.189255	RPS6KA2/RHEB/LPIN1/WNT7A/WNT7B/WNT3A/PRKCB/INSR/GSK3B/PDPK1	10
UTR	hsa05414	Dilated cardiomyopathy	7/235	96/8105	0.0211579	0.253573	0.232318	ITGA8/SGCD/LMNA/ADCY5/DMD/ITGA11/CACNA2D3	7
UTR	hsa04918	Thyroid hormone synthesis	6/235	75/8105	0.0212574	0.253573	0.232318	SLC26A4/PRKCB/CREB3L3/ADCY5/PLCB4/LRP2	6
UTR	hsa04960	Aldosterone-regulated sodium reabsorption	4/235	37/8105	0.0215038	0.253573	0.232318	PRKCB/INSR/NEDD4L/PDPK1	4
UTR	hsa04713	Circadian entrainment	7/235	97/8105	0.0222613	0.253573	0.232318	GNG4/GNG2/PRKG1/PRKCB/ADCY5/PLCB4/KCNJ6	7
UTR	hsa04971	Gastric acid secretion	6/235	76/8105	0.0225398	0.253573	0.232318	KCNQ1/PRKCB/CHRM3/ADCY5/MYLK/PLCB4	6
UTR	hsa04062	Chemokine signaling pathway	11/235	192/8105	0.0237679	0.256694	0.235178	CXCR5/PARD3/GNG4/GNG2/RAC3/PRKCB/PRKCZ/SHC2/ADCY5/PLCB4/GSK3B	11
UTR	hsa05226	Gastric cancer	9/235	149/8105	0.0290516	0.30169	0.276402	MUC2/EGF/WNT7A/WNT7B/WNT3A/TGFBR2/CTNNA2/SHC2/GSK3B	9
UTR	hsa05165	Human papillomavirus infection	16/235	331/8105	0.0309293	0.309293	0.283368	TYK2/ITGA8/RHEB/PARD3/EGF/WNT7A/WNT7B/IRF9/WNT3A/PRKCZ/CREB3L3/ITGA11/UBR4/GSK3B/HEY2/TNR	16
UTR	hsa04926	Relaxin signaling pathway	8/235	129/8105	0.0336422	0.324407	0.297215	GNG4/GNG2/TGFBR2/PRKCZ/CREB3L3/SHC2/ADCY5/PLCB4	8
UTR	hsa05217	Basal cell carcinoma	5/235	63/8105	0.0353736	0.326615	0.299238	WNT7A/WNT7B/WNT3A/PTCH1/GSK3B	5
UTR	hsa04931	Insulin resistance	7/235	108/8105	0.0371122	0.326615	0.299238	RPS6KA2/PRKCB/PRKCZ/CREB3L3/INSR/GSK3B/PDPK1	7
UTR	hsa04929	GnRH secretion	5/235	64/8105	0.0375003	0.326615	0.299238	HCN1/TRPC1/PRKCB/PLCB4/KCNJ6	5
UTR	hsa04540	Gap junction	6/235	88/8105	0.0421146	0.355342	0.325557	EGF/PRKG1/TUBB2B/PRKCB/ADCY5/PLCB4	6
UTR	hsa04727	GABAergic synapse	6/235	89/8105	0.0441123	0.360919	0.330666	GNG4/GNG2/PRKCB/ADCY5/SLC6A11/KCNJ6	6
UTR	hsa05410	Hypertrophic cardiomyopathy	6/235	90/8105	0.0461684	0.366097	0.33541	ITGA8/SGCD/LMNA/DMD/ITGA11/CACNA2D3	6
UTR	hsa04670	Leukocyte transendothelial migration	7/235	114/8105	0.047457	0.366097	0.33541	CLDN5/ITGAM/CLDN3/PRKCB/CTNNA2/CLDN16/NCF4	7
intronic_proximal	hsa04724	Glutamatergic synapse	37/1018	114/8105	1.99854e-08	6.49527e-06	4.92273e-06	CACNA1C/DLGAP1/GRIN2A/ITPR2/PRKACA/GRM8/GRM7/GRM2/GRM3/PPP3CA/GRIK1/GRIK2/GRIK4/PRKCA/PRKCB/PRKCG/GNAQ/SHANK2/TRPC1/ADCY5/ADCY1/GRM1/PLCB1/GNAI1/CACNA1D/PLA2G4A/PLD1/ADCY2/GNG7/GNG4/GNG8/ADCY8/SLC17A7/GRIA3/SLC1A1/GLUL/GNG2	37
intronic_proximal	hsa04727	GABAergic synapse	31/1018	89/8105	4.50164e-08	7.31517e-06	5.54413e-06	ABAT/CACNA1C/SLC6A12/SLC6A11/KCNJ6/PRKACA/PRKCA/PRKCB/PRKCG/GABRG3/GABRG2/ADCY5/ADCY1/GPHN/GABRR1/GAD2/GNAI1/GABBR2/CACNA1D/PLCL1/ADCY2/GNG7/GNG4/GNG8/ADCY8/GABRA1/GABRA2/GABRB1/GABRB3/GLUL/GNG2	31
intronic_proximal	hsa05032	Morphine addiction	31/1018	91/8105	8.10059e-08	8.77563e-06	6.65101e-06	GRK4/KCNJ6/PRKACA/PDE10A/PDE11A/PRKCA/PRKCB/PRKCG/PDE3A/PDE3B/PDE1C/GABRG3/GABRG2/ADCY5/ADCY1/GRK5/GABRR1/GNAI1/GABBR2/ADCY2/GNG7/GNG4/GNG8/ADCY8/GABRA1/GABRA2/GABRB1/GABRB3/PDE4B/PDE4D/GNG2	31
intronic_proximal	hsa04725	Cholinergic synapse	33/1018	113/8105	1.76851e-06	0.000126212	9.56553e-05	CAMK4/CACNA1C/CREB5/KCNJ6/ITPR2/PRKACA/CAMK2D/CAMK2G/PRKCA/PRKCB/PRKCG/GNAQ/KCNJ12/KCNQ4/KCNQ5/KCNQ2/KCNQ1/CHRM3/ADCY5/ADCY1/PLCB1/BCL2/AKT2/GNAI1/CREB3L3/CACNA1D/ADCY2/GNG7/GNG4/GNG8/ADCY8/GNG2/CHRNA7	33
intronic_proximal	hsa04261	Adrenergic signaling in cardiomyocytes	40/1018	150/8105	1.94172e-06	0.000126212	9.56553e-05	PPP2R2C/PPP2R2B/ATP2A1/PPP2R3B/MYL3/PPP2R5C/CACNA1C/CREB5/MAPK14/MAPK12/CACNB4/PRKACA/CACNG2/CAMK2D/CAMK2G/ADRA1D/PRKCA/GNAQ/SLC8A1/SCN4B/CACNA2D1/KCNQ1/ADCY5/ADCY1/PLCB1/BCL2/CACNA2D2/AKT2/ATP2B2/GNAI1/CREB3L3/CACNA1D/ATP1B3/ADCY2/ADCY8/CACNG4/RAPGEF4/SLC8A3/RYR2/CACNA2D3	40
intronic_proximal	hsa04360	Axon guidance	45/1018	182/8105	4.22745e-06	0.000189024	0.00014326	NTNG1/SLIT3/EFNB2/RGS3/PAK4/DPYSL2/DCC/CAMK2D/CAMK2G/PLCG2/NGEF/NEO1/PPP3CA/EPHA8/LRRC4C/NFATC2/SEMA6D/SEMA6B/PRKCA/PRKCZ/UNC5C/UNC5D/ROBO1/ROBO2/SEMA4D/PLXNA2/L1CAM/NTN1/TRPC1/ROCK2/EPHB2/GSK3B/PLXNB2/EPHA5/EPHA4/GNAI1/SEMA3A/SEMA3E/MET/RASA1/ABLIM1/ABLIM2/EFNA5/PLXNA1/PLXNA4	45
intronic_proximal	hsa04713	Circadian entrainment	29/1018	97/8105	4.44355e-06	0.000189024	0.00014326	PRKG1/PRKG2/CACNA1I/CACNA1C/KCNJ6/GRIN2A/PRKACA/CAMK2D/CAMK2G/NOS1AP/PRKCA/PRKCB/PRKCG/GNAQ/ADCY5/ADCY1/PLCB1/GNAI1/CACNA1D/NOS1/ADCY2/GNG7/GNG4/GNG8/ADCY8/GRIA3/RYR1/RYR2/GNG2	29
intronic_proximal	hsa04020	Calcium signaling pathway	55/1018	240/8105	4.65289e-06	0.000189024	0.00014326	CAMK4/ATP2A1/TACR1/CACNA1I/CACNA1C/NTSR1/VDAC3/CAMK1D/NTRK2/GRIN2A/ITPR2/PRKACA/P2RX2/P2RX7/PTGER3/CAMK2D/CAMK2G/ADRA1D/TPCN1/TPCN2/PLCG2/ERBB4/PPP3CA/PRKCA/PRKCB/PRKCG/GNAQ/FGF1/SLC8A1/VEGFB/EGFR/PDE1C/CHRM3/ADCY1/GRM1/PLCB1/ATP2B2/HTR2C/MET/CACNA1D/FGF3/NOS1/ADCY2/ADCY8/ADORA2B/PHKB/MCU/MYLK/SLC8A3/STIM1/FGF21/RYR1/RYR2/CHRNA7/PDGFC	55
intronic_proximal	hsa04921	Oxytocin signaling pathway	39/1018	154/8105	1.00277e-05	0.000357985	0.000271315	CAMK4/CACNA1C/KCNJ6/CAMK1D/ITPR2/CACNB4/PRKACA/CACNG2/CAMK2D/CAMK2G/PPP3CA/NFATC1/NFATC2/PRKCA/PRKCB/PRKCG/GNAQ/KCNJ12/PRKAG2/CACNA2D1/CDKN1A/EGFR/ROCK2/ADCY5/ADCY1/PLCB1/CACNA2D2/GNAI1/CACNA1D/PLA2G4A/ADCY2/ADCY8/CACNG4/MYLK/TRPM2/RYR1/RYR2/CACNA2D3/PPP1R12A	39
intronic_proximal	hsa04911	Insulin secretion	26/1018	86/8105	1.10149e-05	0.000357985	0.000271315	PCLO/CACNA1C/CREB5/CCK/PRKACA/CAMK2D/CAMK2G/RIMS2/PRKCA/PRKCB/PRKCG/GNAQ/KCNN3/CHRM3/ADCY5/ADCY1/PLCB1/CREB3L3/CACNA1D/KCNU1/ATP1B3/ADCY2/ADCY8/RAPGEF4/TRPM4/RYR2	26
intronic_proximal	hsa04015	Rap1 signaling pathway	48/1018	210/8105	2.01246e-05	0.00059459	0.000450637	EVL/ITGAM/F2RL3/GRIN2A/MAPK14/MAPK12/TEK/KITLG/PRKCA/PRKCB/PRKCG/PRKCZ/GNAQ/INSR/FGF1/VEGFB/EGFR/CDH1/CSF1/ADCY5/ADCY1/DOCK4/PLCB1/AKT2/GNAI1/MET/FGF3/VAV1/VAV2/LCP2/SIPA1L3/ADCY2/ADCY8/ADORA2B/SKAP1/ARAP3/RAPGEF4/RAPGEF1/RAPGEF2/MAGI3/MAGI2/KIT/EFNA5/MAP2K6/RAP1GAP/FGF21/PDGFC/PRKD1	48
intronic_proximal	hsa05412	Arrhythmogenic right ventricular cardiomyopathy	23/1018	77/8105	4.33811e-05	0.00117491	0.000890454	ITGA9/ATP2A1/CACNA1C/DMD/CACNB4/CACNG2/SGCG/SGCD/SLC8A1/CACNA2D1/CDH2/CACNA2D2/CACNA1D/LAMA2/CTNNA1/CTNNA2/CTNNA3/CACNG4/ITGA11/SLC8A3/RYR2/CACNA2D3/ITGA8	23
intronic_proximal	hsa04728	Dopaminergic synapse	33/1018	132/8105	6.27228e-05	0.00156807	0.00118843	PPP2R2C/PPP2R2B/PPP2R3B/PPP2R5C/CACNA1C/CREB5/KCNJ6/GRIN2A/ITPR2/MAPK14/MAPK12/PRKACA/CAMK2D/CAMK2G/PPP3CA/PRKCA/PRKCB/PRKCG/GNAQ/SLC6A3/ADCY5/PLCB1/AKT2/GSK3B/GNAI1/CREB3L3/CACNA1D/GNG7/GNG4/GNG8/MAOB/GRIA3/GNG2	33
intronic_proximal	hsa04935	Growth hormone synthesis, secretion and action	30/1018	119/8105	0.000113377	0.00263196	0.00199475	EP300/CACNA1C/CREB5/SOCS3/ITPR2/MAPK14/MAPK12/SOS2/PRKACA/PLCG2/CREBBP/IRS1/PRKCA/PRKCB/PRKCG/SHC2/SHC3/GNAQ/GHR/ADCY5/ADCY1/PLCB1/AKT2/GSK3B/GNAI1/CREB3L3/CACNA1D/ADCY2/ADCY8/MAP2K6	30
intronic_proximal	hsa04750	Inflammatory mediator regulation of TRP channels	26/1018	98/8105	0.000130592	0.00263789	0.00199924	F2RL1/IL1RAP/ITPR2/MAPK14/MAPK12/PRKACA/CAMK2D/CAMK2G/TRPV4/PLCG2/PRKCA/PRKCB/PRKCE/PRKCG/PRKCQ/GNAQ/ASIC2/ADCY5/ADCY1/PLCB1/HTR2C/PLA2G4A/ADCY2/ADCY8/TRPM8/MAP2K6	26
intronic_proximal	hsa04925	Aldosterone synthesis and secretion	26/1018	98/8105	0.000130592	0.00263789	0.00199924	CAMK4/CACNA1I/CACNA1C/CREB5/CAMK1D/ITPR2/PRKACA/CAMK2D/CAMK2G/PRKCA/PRKCB/PRKCE/PRKCG/GNAQ/KCNK3/CYP21A2/ADCY5/ADCY1/PLCB1/ATP2B2/CREB3L3/CACNA1D/ATP1B3/ADCY2/ADCY8/PRKD1	26
intronic_proximal	hsa04010	MAPK signaling pathway	59/1018	294/8105	0.000137982	0.00263789	0.00199924	ELK4/IGF2/MECOM/CACNA1I/CACNA1C/PPM1B/RPS6KA2/IL1RAP/NTRK2/MAPK14/MAPK12/TEK/CACNB4/SOS2/PRKACA/CACNG2/STK3/ERBB4/MAP3K13/PPP3CA/KITLG/NFATC1/TAOK3/PRKCA/PRKCB/PRKCG/MAP3K4/INSR/FGF1/DUSP8/NF1/CACNA2D1/VEGFB/EGFR/CSF1/AREG/CACNA2D2/AKT2/MET/RASA1/RASA2/FLNB/CACNA1D/FGF3/PLA2G4A/TGFBR2/CACNG4/RAPGEF2/KIT/MKNK2/EFNA5/MAP4K1/MAP2K6/MAPT/FGF21/CACNA2D3/MAPK8IP2/MAPK8IP3/PDGFC	59
intronic_proximal	hsa05414	Dilated cardiomyopathy	25/1018	96/8105	0.000239967	0.00433274	0.00328376	ITGA9/ATP2A1/MYL3/CACNA1C/DMD/CACNB4/PRKACA/CACNG2/SGCG/SGCD/SLC8A1/CACNA2D1/ADCY5/ADCY1/CACNA2D2/CACNA1D/LAMA2/ADCY2/ADCY8/CACNG4/ITGA11/SLC8A3/RYR2/CACNA2D3/ITGA8	25
intronic_proximal	hsa04918	Thyroid hormone synthesis	21/1018	75/8105	0.000253583	0.00433761	0.00328745	ASGR1/CREB5/ITPR2/PRKACA/TPO/PRKCA/PRKCB/PRKCG/GNAQ/SLC26A4/IYD/ADCY5/ADCY1/PLCB1/TG/CREB3L3/ATP1B3/ADCY2/ADCY8/TSHR/LRP2	21
intronic_proximal	hsa04072	Phospholipase D signaling pathway	34/1018	148/8105	0.0002867	0.00465888	0.00353094	AGPAT5/AGPAT2/SOS2/GRM8/GRM7/GRM2/GRM3/PLCG2/KITLG/PRKCA/SHC2/SHC3/AVPR2/INSR/DGKH/DGKI/TSC1/EGFR/ADCY5/ADCY1/GRM1/PIP5K1B/PLCB1/AKT2/PLA2G4A/PLD1/ADCY2/ADCY8/RAPGEF4/KIT/RHEB/DNM3/DNM2/PDGFC	34
intronic_proximal	hsa04022	cGMP-PKG signaling pathway	37/1018	167/8105	0.00033952	0.00525448	0.00398234	GTF2I/ATP2A1/PRKG1/PRKG2/CACNA1C/CREB5/VDAC3/ITPR2/ADRA1D/CNGB1/PPP3CA/NFATC1/NFATC2/GTF2IRD1/IRS1/PRKCE/GNAQ/PDE3A/INSR/PDE3B/SLC8A1/ROCK2/ADCY5/ADCY1/PLCB1/AKT2/ATP2B2/GNAI1/CREB3L3/CACNA1D/KCNU1/ATP1B3/ADCY2/ADCY8/MYLK/SLC8A3/PPP1R12A	37
intronic_proximal	hsa04270	Vascular smooth muscle contraction	31/1018	133/8105	0.000400559	0.00583545	0.00442266	PLA2G2F/PRKG1/ACTA2/CACNA1C/ITPR2/PRKACA/ADRA1D/PRKCA/PRKCB/PRKCE/PRKCG/PRKCQ/GNAQ/MYH10/MYH11/MYH14/RAMP3/CALD1/ROCK2/ADCY5/ADCY1/PLCB1/CACNA1D/PLA2G4A/KCNU1/ADCY2/ADCY8/ADORA2B/MYLK/EDN1/PPP1R12A	31
intronic_proximal	hsa04720	Long-term potentiation	19/1018	67/8105	0.00041297	0.00583545	0.00442266	CAMK4/EP300/CACNA1C/RPS6KA2/GRIN2A/ITPR2/PRKACA/CAMK2D/CAMK2G/PPP3CA/CREBBP/PRKCA/PRKCB/PRKCG/GNAQ/ADCY1/GRM1/PLCB1/ADCY8	19
intronic_proximal	hsa04926	Relaxin signaling pathway	30/1018	129/8105	0.000514072	0.00691801	0.00524313	COL4A4/COL4A1/ACTA2/CREB5/MAPK14/MAPK12/SOS2/PRKACA/PRKCA/PRKCZ/SHC2/SHC3/VEGFB/EGFR/MMP2/ADCY5/ADCY1/PLCB1/AKT2/GNAI1/CREB3L3/NOS1/ADCY2/GNG7/GNG4/GNG8/ADCY8/TGFBR2/EDN1/GNG2	30
intronic_proximal	hsa04961	Endocrine and other factor-regulated calcium reabsorption	16/1018	53/8105	0.000543054	0.00691801	0.00524313	PTH/PRKACA/PRKCA/PRKCB/PRKCG/GNAQ/VDR/SLC8A1/PLCB1/ESR1/ATP2B2/CLTA/ATP1B3/SLC8A3/DNM3/DNM2	16
intronic_proximal	hsa04916	Melanogenesis	25/1018	101/8105	0.000553441	0.00691801	0.00524313	EP300/FZD2/FZD8/PRKACA/CAMK2D/CAMK2G/KITLG/CREBBP/PRKCA/PRKCB/PRKCG/GNAQ/WNT2/WNT7B/ADCY5/ADCY1/PLCB1/GSK3B/GNAI1/CREB3L3/ADCY2/ADCY8/WNT3A/KIT/EDN1	25
intronic_proximal	hsa04666	Fc gamma R-mediated phagocytosis	24/1018	97/8105	0.000713125	0.00858391	0.0065057	HCK/ASAP1/MYO10/ARPC2/AMPH/PLCG2/PRKCA/PRKCB/PRKCE/PRKCG/INPP5D/ACTR3/PIP5K1B/DOCK1/WASF2/AKT2/FCGR2B/VAV1/VAV2/PLA2G4A/ACTR2/PLD1/ARPC5L/DNM2	24
intronic_proximal	hsa04974	Protein digestion and absorption	25/1018	103/8105	0.000755697	0.00877149	0.00664786	COL4A4/COL4A1/SLC36A1/XPNPEP2/COL6A2/COL5A1/MME/COL9A3/COL26A1/SLC8A1/COL23A1/KCNQ1/COL2A1/PRSS3/COL24A1/COL13A1/COL21A1/COL22A1/ATP1B3/COL5A2/SLC9A3/SLC1A1/SLC8A3/COL18A1/CPA1	25
intronic_proximal	hsa04971	Gastric acid secretion	20/1018	76/8105	0.000846836	0.00905365	0.00686172	KCNK10/ITPR2/PRKACA/KCNK2/CAMK2D/CAMK2G/PRKCA/PRKCB/PRKCG/GNAQ/KCNQ1/CHRM3/ADCY5/ADCY1/PLCB1/GNAI1/ATP1B3/ADCY2/ADCY8/MYLK	20
intronic_proximal	hsa02010	ABC transporters	14/1018	45/8105	0.000855009	0.00905365	0.00686172	ABCG1/TAP2/ABCA10/ABCA13/ABCC6/ABCC3/ABCA8/ABCA9/ABCB1/ABCB5/ABCB9/ABCC9/ABCC1/ABCC2	14
intronic_proximal	hsa04080	Neuroactive ligand-receptor interaction	63/1018	341/8105	0.000876117	0.00905365	0.00686172	GRP/TACR1/NPFFR2/NPFFR1/F2RL3/F2RL1/CALCR/THRB/THRA/GALR1/CCK/NTSR1/PRLR/NPBWR2/C5/PTH/GRIN2A/P2RX2/P2RX7/PTGER3/ADRA1D/GRM8/GRM7/GRM2/GRM3/GRID2/S1PR5/S1PR4/GRIK1/GRIK2/GRIK4/AVPR2/GHR/C5AR1/HCRTR2/GABRG3/GABRG2/PRSS3/CHRM3/GPR35/GRM1/GABRR1/HTR2C/GLP2R/GRID1/NR3C1/GABBR2/NTS/ADORA2B/P2RY8/GABRA1/GABRA2/GRIA3/OPRL1/VIPR2/TSHR/GABRB1/GABRB3/PLG/EDN1/C3/CHRNA7/FSHR	63
intronic_proximal	hsa04912	GnRH signaling pathway	23/1018	93/8105	0.000919294	0.00905365	0.00686172	CACNA1C/ITPR2/MAPK14/MAPK12/SOS2/PRKACA/CAMK2D/CAMK2G/PRKCA/PRKCB/MAP3K4/GNAQ/EGFR/MMP2/ADCY5/ADCY1/PLCB1/CACNA1D/PLA2G4A/PLD1/ADCY2/ADCY8/MAP2K6	23
intronic_proximal	hsa04970	Salivary secretion	23/1018	93/8105	0.000919294	0.00905365	0.00686172	DMBT1/PRKG1/PRKG2/ITPR2/MUC5B/LYZL1/PRKACA/ADRA1D/PRKCA/PRKCB/PRKCG/GNAQ/CHRM3/ADCY5/ADCY1/PLCB1/AMY2A/ATP2B2/NOS1/ATP1B3/ADCY2/ADCY8/BST1	23
intronic_proximal	hsa04024	cAMP signaling pathway	43/1018	216/8105	0.00127414	0.0119454	0.00905334	CAMK4/ATP2A1/EP300/CACNA1C/CREB5/FXYD1/GRIN2A/PRKACA/PTGER3/CAMK2D/CAMK2G/CNGB1/PDE10A/NFATC1/CREBBP/PDE3A/PDE3B/ROCK2/ADCY5/ADCY1/AKT2/ATP2B2/GNAI1/CREB3L3/GABBR2/CACNA1D/VAV1/VAV2/ATP1B3/PLD1/ADCY2/ADCY8/GRIA3/ARAP3/VIPR2/RAPGEF4/TSHR/PDE4B/PDE4D/RYR2/EDN1/PPP1R12A/FSHR	43
intronic_proximal	hsa04723	Retrograde endocannabinoid signaling	32/1018	148/8105	0.00128643	0.0119454	0.00905334	CACNA1C/KCNJ6/ITPR2/MAPK14/MAPK12/PRKACA/PRKCA/PRKCB/PRKCG/GNAQ/GABRG3/GABRG2/NDUFB3/ADCY5/ADCY1/GRM1/PLCB1/GABRR1/GNAI1/CACNA1D/ADCY2/GNG7/GNG4/GNG8/ADCY8/SLC17A7/GABRA1/GABRA2/GRIA3/GABRB1/GABRB3/GNG2	32
intronic_proximal	hsa05410	Hypertrophic cardiomyopathy	22/1018	90/8105	0.00138757	0.0125266	0.00949387	ITGA9/ATP2A1/MYL3/CACNA1C/DMD/CACNB4/CACNG2/SGCG/SGCD/SLC8A1/PRKAG2/CACNA2D1/CACNA2D2/CACNA1D/LAMA2/CACNG4/ITGA11/SLC8A3/RYR2/EDN1/CACNA2D3/ITGA8	22
intronic_proximal	hsa04972	Pancreatic secretion	24/1018	102/8105	0.00151712	0.012751	0.00966395	PLA2G2F/ATP2A1/CCK/ITPR2/TPCN2/PRKCA/PRKCB/PRKCG/GNAQ/KCNQ1/TRPC1/PRSS3/CHRM3/ADCY5/ADCY1/PLCB1/AMY2A/ATP2B2/ATP1B3/ADCY2/ADCY8/BST1/RYR2/CPA1	24
intronic_proximal	hsa04012	ErbB signaling pathway	21/1018	85/8105	0.00153013	0.012751	0.00966395	PAK4/BTC/SOS2/CAMK2D/CAMK2G/PLCG2/ERBB4/PRKCA/PRKCB/PRKCG/SHC2/SHC3/CDKN1A/EGFR/AREG/AKT2/GSK3B/CBL/NRG1/NRG3/NRG2	21
intronic_proximal	hsa04610	Complement and coagulation cascades	21/1018	85/8105	0.00153013	0.012751	0.00966395	ITGAM/CFH/F2RL3/MASP2/C9/C7/C5/PLAUR/CFI/CR1L/VWF/C5AR1/A2M/F13A1/SERPINB2/C1QB/VSIG4/CFHR4/CR1/PLG/C3	21
intronic_proximal	hsa04726	Serotonergic synapse	26/1018	115/8105	0.00182451	0.0148242	0.0112352	CACNA1C/KCNJ6/ITPR2/PRKACA/TPH2/PRKCA/PRKCB/PRKCG/GNAQ/APP/TRPC1/ADCY5/PLCB1/ALOX5/HTR2C/GNAI1/CACNA1D/HTR3C/PLA2G4A/GNG7/GNG4/GNG8/MAOB/GABRB1/GABRB3/GNG2	26
intronic_proximal	hsa04151	PI3K-Akt signaling pathway	63/1018	354/8105	0.00228411	0.0181057	0.0137223	PPP2R2C/PPP2R2B/ITGA9/COL4A4/COL4A1/IL3RA/PPP2R3B/YWHAG/PPP2R5C/IGF2/COL6A2/CREB5/PRLR/NTRK2/TEK/PHLPP1/SOS2/IL2RB/ERBB4/KITLG/IRS1/PRKCA/COL9A3/INSR/FGF1/CDKN1A/VEGFB/VWF/COL2A1/TSC1/CDC37/EGFR/GHR/CSF1/AREG/LAMC1/FOXO3/BCL2/AKT2/GSK3B/MET/TNR/TNN/CREB3L3/FGF3/LAMA2/BRCA1/RPTOR/GNG7/GNG4/GNG8/MAGI2/KIT/ITGA11/EFNA5/SGK1/RHEB/FGF21/GNG2/GYS2/G6PC/ITGA8/PDGFC	63
intronic_proximal	hsa05100	Bacterial invasion of epithelial cells	19/1018	77/8105	0.00255359	0.01976	0.014976	ARPC2/SHC2/SHC3/ACTR3/CDH1/DOCK1/WASF2/MET/CLTA/CBL/ACTR2/ELMO1/CTNNA1/CTNNA2/CTNNA3/ARPC5L/DNM3/DNM2/ELMO2	19
intronic_proximal	hsa05205	Proteoglycans in cancer	40/1018	205/8105	0.00271404	0.0205131	0.0155468	IGF2/DCN/PLAUR/ITPR2/MAPK14/MAPK12/FZD2/FZD8/SOS2/PRKACA/CAMK2D/CAMK2G/PLCG2/ERBB4/TWIST2/PRKCA/PRKCB/PRKCG/WNT2/HPSE2/CDKN1A/EGFR/ANK1/ANK2/ANK3/WNT7B/ROCK2/MMP2/ESR1/AKT2/HSPG2/MET/CBL/FLNB/VAV1/VAV2/HOXD10/HPSE/WNT3A/PPP1R12A	40
intronic_proximal	hsa04514	Cell adhesion molecules	31/1018	149/8105	0.0028732	0.0212225	0.0160844	CLDN5/ITGA9/NTNG1/ITGAM/NRXN3/NRXN1/NLGN3/CD34/CD28/NEO1/NLGN4Y/NLGN4X/LRRC4C/CNTNAP2/NRXN2/SDC3/L1CAM/CDH1/CDH3/CDH2/CDH4/NLGN1/CLDN10/CLDN16/CD22/PTPRM/NEGR1/CDH5/ITGA8/NCAM1/NCAM2	31
intronic_proximal	hsa04371	Apelin signaling pathway	29/1018	137/8105	0.00296385	0.0214056	0.0162232	CAMK4/SMAD3/MYL3/ACTA2/ITPR2/PRKACA/KLF2/PRKCE/GNAQ/PDE3B/SLC8A1/PRKAG2/CDH1/ADCY5/ADCY1/PLCB1/AKT2/GNAI1/NOS1/ADCY2/GNG7/GNG4/GNG8/ADCY8/MYLK/SLC8A3/RYR1/RYR2/GNG2	29
intronic_proximal	hsa04923	Regulation of lipolysis in adipocytes	15/1018	57/8105	0.00363711	0.025697	0.0194756	PRKG1/PRKG2/PRKACA/PTGER3/IRS1/INSR/PDE3B/ADCY5/ADCY1/AKT2/GNAI1/ADCY2/ADCY8/AQP7/TSHR	15
intronic_proximal	hsa05031	Amphetamine addiction	17/1018	69/8105	0.00427636	0.0293609	0.0222525	CAMK4/CACNA1C/CREB5/GRIN2A/PRKACA/CAMK2D/CAMK2G/PPP3CA/PRKCA/PRKCB/PRKCG/SLC6A3/ADCY5/CREB3L3/CACNA1D/MAOB/GRIA3	17
intronic_proximal	hsa01522	Endocrine resistance	22/1018	98/8105	0.00433639	0.0293609	0.0222525	MAPK14/MAPK12/NCOR1/SOS2/PRKACA/CDKN2A/SHC2/SHC3/CDKN1A/EGFR/RB1/MMP2/ADCY5/ADCY1/ESR1/BCL2/AKT2/ADCY2/ADCY8/NOTCH2/CARM1/JAG2	22
intronic_proximal	hsa04934	Cushing syndrome	31/1018	155/8105	0.00533731	0.034269	0.0259723	CACNA1I/CACNA1C/CREB5/ITPR2/FZD2/FZD8/PRKACA/KCNK2/CAMK2D/CAMK2G/CDKN2A/PDE11A/GNAQ/WNT2/KCNK3/CDKN1A/EGFR/WNT7B/RB1/CYP21A2/ADCY5/ADCY1/PLCB1/GSK3B/GNAI1/CREB3L3/CACNA1D/ADCY2/ADCY8/WNT3A/USP8	31
intronic_proximal	hsa04611	Platelet activation	26/1018	124/8105	0.00541613	0.034269	0.0259723	PRKG1/PRKG2/F2RL3/ITPR2/MAPK14/MAPK12/PRKACA/PLCG2/PRKCZ/TBXAS1/GNAQ/VWF/VAMP8/ROCK2/ADCY5/ADCY1/PLCB1/AKT2/GNAI1/LCP2/PLA2G4A/ADCY2/ADCY8/MYLK/STIM1/PPP1R12A	26
intronic_proximal	hsa04540	Gap junction	20/1018	88/8105	0.00550267	0.034269	0.0259723	TUBB2B/PRKG1/PRKG2/ITPR2/SOS2/PRKACA/PRKCA/PRKCB/PRKCG/GNAQ/EGFR/ADCY5/ADCY1/GRM1/PLCB1/HTR2C/GNAI1/ADCY2/ADCY8/PDGFC	20
intronic_proximal	hsa04927	Cortisol synthesis and secretion	16/1018	65/8105	0.0055429	0.034269	0.0259723	CACNA1I/CACNA1C/CREB5/ITPR2/PRKACA/KCNK2/GNAQ/KCNK3/CYP21A2/ADCY5/ADCY1/PLCB1/CREB3L3/CACNA1D/ADCY2/ADCY8	16
intronic_proximal	hsa04928	Parathyroid hormone synthesis, secretion and action	23/1018	106/8105	0.00558849	0.034269	0.0259723	CREB5/AKAP13/PTH/ITPR2/PRKACA/PRKCA/PRKCB/PRKCG/GNAQ/VDR/CDKN1A/EGFR/ADCY5/ADCY1/PLCB1/BCL2/GNAI1/CREB3L3/PLD1/ADCY2/ADCY8/PDE4B/PDE4D	23
intronic_proximal	hsa04510	Focal adhesion	38/1018	201/8105	0.00592787	0.0352874	0.0267441	ITGA9/COL4A4/COL4A1/PAK4/COL6A2/SOS2/PRKCA/PRKCB/PRKCG/SHC2/SHC3/COL9A3/ACTN4/VEGFB/VWF/COL2A1/EGFR/ROCK2/PIP5K1B/DOCK1/LAMC1/BCL2/AKT2/GSK3B/MET/TNR/TNN/FLNB/PARVG/LAMA2/VAV1/VAV2/RAPGEF1/MYLK/ITGA11/PPP1R12A/ITGA8/PDGFC	38
intronic_proximal	hsa04730	Long-term depression	15/1018	60/8105	0.00611619	0.0352874	0.0267441	PRKG1/PRKG2/ITPR2/GRID2/PRKCA/PRKCB/PRKCG/GNAQ/GRM1/PLCB1/GNAI1/NOS1/PLA2G4A/GRIA3/RYR1	15
intronic_proximal	hsa04071	Sphingolipid signaling pathway	25/1018	119/8105	0.00615104	0.0352874	0.0267441	PPP2R2C/PPP2R2B/PPP2R3B/PPP2R5C/MAPK14/MAPK12/SMPD1/S1PR5/S1PR4/PRKCA/PRKCB/PRKCE/PRKCG/PRKCZ/GNAQ/ROCK2/PLCB1/BCL2/AKT2/GNAI1/SGPL1/PLD1/BID/CERS6/ABCC1	25
intronic_proximal	hsa04211	Longevity regulating pathway	20/1018	89/8105	0.00628347	0.0352874	0.0267441	CAMK4/CREB5/FOXO1/PRKACA/IRS1/INSR/SOD2/PRKAG2/TSC1/ADCY5/ADCY1/FOXO3/AKT2/ULK1/CREB3L3/RPTOR/ADCY2/ADCY8/ADIPOR2/RHEB	20
intronic_proximal	hsa04922	Glucagon signaling pathway	23/1018	107/8105	0.00629744	0.0352874	0.0267441	EP300/CREB5/FOXO1/PFKP/ITPR2/PRKACA/CAMK2D/CAMK2G/PPP3CA/CREBBP/GNAQ/SIK1/PDE3B/PRKAG2/PLCB1/ACACA/AKT2/CREB3L3/ADCY2/PHKB/GYS2/G6PC/ACACB	23
intronic_proximal	hsa04152	AMPK signaling pathway	25/1018	120/8105	0.00687096	0.037635	0.0285233	PPP2R2C/PPP2R2B/PPP2R3B/PPP2R5C/CREB5/FOXO1/PFKP/HNF4A/IRS1/INSR/PRKAG2/TSC1/SCD5/ACACA/FOXO3/AKT2/TBC1D1/ULK1/CREB3L3/RPTOR/ADIPOR2/RHEB/GYS2/G6PC/ACACB	25
intronic_proximal	hsa00534	Glycosaminoglycan biosynthesis - heparan sulfate / heparin	8/1018	24/8105	0.00694799	0.037635	0.0285233	HS6ST2/HS6ST3/NDST3/HS2ST1/EXT1/XYLT2/XYLT1/NDST4	8
intronic_proximal	hsa04919	Thyroid hormone signaling pathway	25/1018	121/8105	0.00765895	0.0408059	0.0309266	ATP2A1/EP300/THRB/THRA/FOXO1/PFKP/MED12/NCOR1/PRKACA/NCOA1/PLCG2/CREBBP/PRKCA/PRKCB/PRKCG/MED13L/PLCB1/ESR1/AKT2/GSK3B/ATP1B3/MED27/MED13/NOTCH2/RHEB	25
intronic_proximal	hsa05033	Nicotine addiction	11/1018	40/8105	0.00848568	0.0444814	0.0337122	GRIN2A/GABRG3/GABRG2/GABRR1/SLC17A7/GABRA1/GABRA2/GRIA3/GABRB1/GABRB3/CHRNA7	11
intronic_proximal	hsa04742	Taste transduction	19/1018	86/8105	0.00919004	0.0474089	0.035931	PKD1L3/CACNA1C/PRKACA/P2RX2/PKD2L1/ASIC2/TAS2R46/TAS2R39/PDE1C/CHRM3/GRM1/SCNN1B/PLCB1/GABBR2/HTR3C/ADCY8/GABRA1/GABRA2/TRPM5	19
intronic_proximal	hsa04910	Insulin signaling pathway	27/1018	137/8105	0.0108579	0.0551376	0.0417885	PRKAR1B/PRKAR2A/FOXO1/SOCS3/SOS2/PRKACA/IRS1/PRKCZ/SHC2/SHC3/INSR/PDE3B/PRKAG2/TSC1/ACACA/AKT2/GSK3B/CBL/RPTOR/PHKB/RAPGEF1/MKNK2/RHEB/HK1/GYS2/G6PC/ACACB	27
intronic_proximal	hsa04929	GnRH secretion	15/1018	64/8105	0.0113599	0.0567997	0.0430482	CACNA1I/CACNA1C/KCNJ6/ITPR2/HCN1/PRKCA/PRKCB/PRKCG/GNAQ/KCNN3/TRPC1/PLCB1/AKT2/GABBR2/CACNA1D	15
intronic_proximal	hsa04014	Ras signaling pathway	41/1018	232/8105	0.0139156	0.0685238	0.0519338	PLA2G2F/KSR2/PAK4/IGF2/NTRK2/GRIN2A/TEK/SOS2/PRKACA/PLCG2/KITLG/PRKCA/PRKCB/PRKCG/SHC2/SHC3/INSR/FGF1/NF1/BRAP/VEGFB/EGFR/CSF1/ETS1/AKT2/MET/RASA1/RASA2/RASA3/FGF3/PLA2G4A/RASAL2/PLD1/GNG7/GNG4/GNG8/KIT/EFNA5/FGF21/GNG2/PDGFC	41
intronic_proximal	hsa01521	EGFR tyrosine kinase inhibitor resistance	17/1018	79/8105	0.0171616	0.0832467	0.0630923	SOS2/PLCG2/PRKCA/PRKCB/PRKCG/SHC2/SHC3/NF1/EGFR/FOXO3/BCL2/AKT2/GSK3B/MET/NRG1/NRG2/PDGFC	17
intronic_proximal	hsa05226	Gastric cancer	28/1018	149/8105	0.0179012	0.0855572	0.0648434	MUC2/SMAD3/FZD2/FZD8/SOS2/RARB/SHC2/SHC3/WNT2/FGF1/CDKN1A/EGFR/CDH1/WNT7B/RB1/TERT/BCL2/AKT2/GSK3B/MET/FGF3/TGFBR2/WNT3A/ABCB1/CTNNA1/CTNNA2/CTNNA3/FGF21	28
intronic_proximal	hsa04390	Hippo signaling pathway	29/1018	157/8105	0.020173	0.0950179	0.0720136	PPP2R2C/PPP2R2B/DLG3/SMAD3/YWHAG/FZD2/FZD8/DLG1/DLG2/STK3/BTRC/LLGL2/PRKCZ/WNT2/FGF1/NKD2/FBXW11/DLG5/TP73/CDH1/WNT7B/AREG/GSK3B/TGFBR2/WNT3A/CTNNA1/CTNNA2/CTNNA3/GLI2	29
intronic_proximal	hsa04915	Estrogen signaling pathway	26/1018	138/8105	0.0212883	0.0988383	0.0749091	CREB5/KCNJ6/ITPR2/SOS2/PRKACA/NCOA1/SHC2/SHC3/GNAQ/EBAG9/EGFR/KRT40/MMP2/ADCY5/ADCY1/GRM1/PLCB1/ESR1/BCL2/AKT2/GNAI1/CREB3L3/FKBP5/GABBR2/ADCY2/ADCY8	26
intronic_proximal	hsa05214	Glioma	16/1018	75/8105	0.0220374	0.100875	0.076453	CAMK4/CAMK1D/SOS2/CAMK2D/CAMK2G/PLCG2/CDKN2A/PRKCA/PRKCB/PRKCG/SHC2/SHC3/CDKN1A/EGFR/RB1/AKT2	16
intronic_proximal	hsa04062	Chemokine signaling pathway	34/1018	192/8105	0.0229446	0.10357	0.0784948	GRK4/HCK/SOS2/PRKACA/CXCL13/CCL20/CCL24/PLCG2/PRKCB/PRKCZ/SHC2/SHC3/GNAQ/CCL17/CXCR5/ROCK2/ADCY5/ADCY1/PLCB1/FOXO3/AKT2/GRK5/GSK3B/GNAI1/VAV1/VAV2/ADCY2/GNG7/GNG4/ELMO1/GNG8/ADCY8/PREX1/GNG2	34
intronic_proximal	hsa04310	Wnt signaling pathway	30/1018	166/8105	0.0242942	0.108159	0.0819731	SMAD3/EP300/FZD2/FZD8/SIAH1/PRKACA/CAMK2D/CAMK2G/BTRC/PPP3CA/NFATC1/NFATC2/CREBBP/PRKCA/PRKCB/PRKCG/WNT2/NKD2/FBXW11/WNT7B/ROCK2/PLCB1/GSK3B/ZNRF3/WIF1/WNT3A/ROR2/ROR1/RSPO4/RSPO3	30
intronic_proximal	hsa04670	Leukocyte transendothelial migration	22/1018	114/8105	0.0252128	0.110732	0.083923	CLDN5/ITGAM/MAPK14/MAPK12/PLCG2/PRKCA/PRKCB/PRKCG/ACTN4/ROCK2/MMP2/CLDN10/CLDN16/NCF4/GNAI1/VAV1/VAV2/CTNNA1/CTNNA2/CTNNA3/RAPGEF4/CDH5	22
intronic_proximal	hsa04520	Adherens junction	15/1018	71/8105	0.0283065	0.122661	0.0929644	SMAD3/EP300/CREBBP/INSR/ACTN4/EGFR/CDH1/YES1/WASF2/MET/TGFBR2/CTNNA1/CTNNA2/CTNNA3/PTPRM	15
intronic_proximal	hsa00500	Starch and sucrose metabolism	9/1018	36/8105	0.0304128	0.130055	0.0985679	PGM1/GYG2/MGAM/AMY2A/GBA3/GANC/HK1/GYS2/G6PC	9
intronic_proximal	hsa04070	Phosphatidylinositol signaling system	19/1018	97/8105	0.0311452	0.130365	0.0988026	PIK3C2B/MTMR14/ITPR2/PLCG2/IMPA1/PRKCA/PRKCB/PRKCG/INPP5D/PI4K2A/INPP4B/DGKH/DGKI/PIP5K1B/PLCB1/SYNJ1/SYNJ2/CDS1/PPIP5K2	19
intronic_proximal	hsa00532	Glycosaminoglycan biosynthesis - chondroitin sulfate / dermatan sulfate	6/1018	20/8105	0.031652	0.130365	0.0988026	DSE/CSGALNACT2/CSGALNACT1/UST/XYLT2/XYLT1	6
intronic_proximal	hsa05223	Non-small cell lung cancer	15/1018	72/8105	0.0317592	0.130365	0.0988026	FHIT/SOS2/PLCG2/RARB/CDKN2A/PRKCA/PRKCB/PRKCG/CDKN1A/EGFR/RB1/FOXO3/AKT2/MET/ALK	15
intronic_proximal	hsa04144	Endocytosis	42/1018	252/8105	0.0320897	0.130365	0.0988026	CBLC/TSG101/SMAD3/RAB11FIP4/WIPF3/WIPF2/GRK4/ASAP1/ARPC2/AMPH/SH3KBP1/IL2RB/ITCH/SH3GLB2/PRKCZ/RNF103-CHMP3/RABEP1/ACTR3/EGFR/AGAP1/PIP5K1B/SMURF1/SMURF2/EPN2/SH3GL2/MVB12B/STAM2/GRK5/CLTA/CBL/ACTR2/PLD1/SNX6/STAM/TGFBR2/USP8/ARAP3/ARAP2/ARPC5L/DNM3/DNM2/ARFGEF2	42
intronic_proximal	hsa05163	Human cytomegalovirus infection	38/1018	225/8105	0.0334295	0.131999	0.100042	CREB5/AKAP13/ITPR2/MAPK14/MAPK12/SOS2/PRKACA/TAP2/PTGER3/PPP3CA/CDKN2A/NFATC1/NFATC2/PRKCA/PRKCB/PRKCG/GNAQ/CDKN1A/TSC1/EGFR/RB1/ROCK2/ADCY5/ADCY1/PLCB1/AKT2/GSK3B/GNAI1/CREB3L3/ADCY2/GNG7/GNG4/GNG8/ADCY8/BID/RHEB/MAP2K6/GNG2	38
intronic_proximal	hsa05135	Yersinia infection	25/1018	137/8105	0.0336636	0.131999	0.100042	WIPF3/WIPF2/RPS6KA2/ARPC2/MAPK14/MAPK12/NFATC1/NFATC2/GNAQ/ACTR3/ROCK2/PIP5K1B/DOCK1/WASF2/AKT2/GSK3B/VAV1/VAV2/LCP2/ACTR2/ELMO1/NLRP3/ARPC5L/MAP2K6/ELMO2	25
intronic_proximal	hsa00052	Galactose metabolism	8/1018	31/8105	0.0337106	0.131999	0.100042	PFKP/PGM1/MGAM/LALBA/GANC/B4GALT2/HK1/G6PC	8
intronic_proximal	hsa05231	Choline metabolism in cancer	19/1018	98/8105	0.0342635	0.132567	0.100472	SOS2/PRKCA/PRKCB/PRKCG/SLC44A2/DGKH/DGKI/TSC1/EGFR/PIP5K1B/WASF2/LYPLA1/AKT2/SLC22A2/SLC22A3/PLA2G4A/PLD1/RHEB/PDGFC	19
intronic_proximal	hsa04933	AGE-RAGE signaling pathway in diabetic complications	19/1018	100/8105	0.0411832	0.157465	0.119342	COL4A4/COL4A1/SMAD3/FOXO1/MAPK14/MAPK12/PLCG2/NFATC1/PRKCA/PRKCB/PRKCE/PRKCZ/VEGFB/MMP2/PLCB1/BCL2/AKT2/TGFBR2/EDN1	19
intronic_proximal	hsa04213	Longevity regulating pathway - multiple species	13/1018	62/8105	0.0416958	0.157571	0.119423	FOXO1/PRKACA/IRS1/INSR/SOD2/PRKAG2/ADCY5/ADCY1/FOXO3/AKT2/RPTOR/ADCY2/ADCY8	13
intronic_proximal	hsa04340	Hedgehog signaling pathway	12/1018	56/8105	0.042437	0.158529	0.120148	IQCE/PRKACA/BTRC/FBXW11/SMURF1/SMURF2/BCL2/GSK3B/PTCH2/SUFU/LRP2/GLI2	12
intronic_proximal	hsa04512	ECM-receptor interaction	17/1018	88/8105	0.0449166	0.165851	0.125697	ITGA9/COL4A4/COL4A1/COL6A2/DSPP/FREM1/COL9A3/VWF/COL2A1/LAMC1/HSPG2/TNR/TNN/SV2B/LAMA2/ITGA11/ITGA8	17
intronic_proximal	hsa04924	Renin secretion	14/1018	69/8105	0.0454175	0.165851	0.125697	PRKG2/CACNA1C/ITPR2/PRKACA/PPP3CA/GNAQ/PDE3A/PDE3B/PDE1C/ADCY5/PLCB1/GNAI1/CACNA1D/EDN1	14
intronic_proximal	hsa04530	Tight junction	29/1018	169/8105	0.0483444	0.174577	0.132311	PPP2R2C/PPP2R2B/CLDN5/DLG3/ARPC2/PRKACA/DLG1/DLG2/LLGL2/PRKCE/PRKCZ/ARHGEF2/ACTR3/RAB8B/ACTN4/PRKAG2/MYH10/MYH11/MYH14/ROCK2/RUNX1/MPP4/CLDN10/CLDN16/CACNA1D/ACTR2/EPB41L4B/RAPGEF2/ARPC5L	29
intronic_proximal	hsa05165	Human papillomavirus infection	52/1018	331/8105	0.0495004	0.176787	0.133986	PPP2R2C/PPP2R2B/ITGA9/COL4A4/COL4A1/DLG3/PPP2R3B/PPP2R5C/COL6A2/EP300/CREB5/FOXO1/UBR4/FZD2/FZD8/SOS2/PRKACA/DLG1/DLG2/ATP6V0A1/ATP6V0A2/CREBBP/LLGL2/UBE3A/PRKCZ/COL9A3/ATP6V0D2/LFNG/WNT2/CDKN1A/VWF/COL2A1/TSC1/EGFR/WNT7B/RB1/LAMC1/TERT/AKT2/GSK3B/TNR/TNN/CREB3L3/MX2/HES5/LAMA2/WNT3A/NOTCH2/ITGA11/MAML2/RHEB/ITGA8	52
intronic_distal	hsa04015	Rap1 signaling pathway	65/1318	210/8105	6.25914e-08	1.58353e-05	1.12654e-05	PIK3CD/EVL/ITGAM/IGF1/CSF1R/F2RL3/RAC3/PLCE1/ITGB2/GRIN2A/TEK/IGF1R/RAP1A/RHOA/KITLG/ANGPT1/ANGPT4/FLT1/PRKCB/PRKCG/PRKCZ/PARD6B/FPR1/FGFR2/GNAQ/CDH1/INSR/FGF3/VAV2/EGFR/FLT4/ADCY5/ADCY1/ADCY2/DOCK4/PLCB1/PLCB2/PLCB3/PLCB4/NGFR/AKT2/AKT3/EPHA2/MET/CTNNB1/VAV1/SIPA1L3/LCP2/PARD3/ADCY8/ADORA2B/MAP2K6/SKAP1/ARAP3/RAPGEF4/RAPGEF1/MAGI3/MAGI2/MAGI1/KIT/EFNA1/RAP1GAP/FGF21/PDGFC/PRKD1	65
intronic_distal	hsa04020	Calcium signaling pathway	71/1318	240/8105	1.16643e-07	1.58353e-05	1.12654e-05	CAMK4/HRH1/CHRM5/MYLK4/CACNA1I/CACNA1A/CACNA1B/CACNA1C/CACNA1D/NTSR1/PLCE1/NTRK3/CAMK1D/CAMK1G/NTRK2/GRIN2A/ITPR2/ITPR1/CACNA1E/PRKACA/P2RX2/P2RX5/P2RX4/CAMK2D/ADRA1D/GRM5/TPCN1/PLCG2/PPP3CC/FLT1/PRKCB/PRKCG/ERBB4/ATP2B1/FGFR2/GNAQ/GNAL/FGF3/SLC8A1/EGFR/PDE1C/PDE1A/FLT4/CASQ2/CHRM3/ADCY1/ADCY2/PLCB1/PLCB2/PLCB3/PLCB4/ATP2B2/HTR4/HTR2C/MET/NOS1/NOS3/SLC25A4/ADCY8/ADORA2B/TRDN/PHKB/PPP3CA/MCU/MYLK/…	71
intronic_distal	hsa04510	Focal adhesion	62/1318	201/8105	1.45278e-07	1.58353e-05	1.12654e-05	PIK3CD/ITGA9/ITGA1/COL4A4/COL4A1/MYLK4/IGF1/RAC3/VCL/ARHGAP35/LAMA3/COL6A1/COL6A3/GSK3B/SOS2/IGF1R/RAP1A/RHOA/SHC2/FN1/FLT1/PTK2/PRKCB/PRKCG/SHC4/SHC3/RELN/VAV2/ACTN4/PDPK1/EGFR/FLT4/PAK2/LAMB4/PIP5K1B/ROCK2/DOCK1/LAMC1/COL4A2/BCL2/AKT2/AKT3/PARVB/MET/TNR/TNC/TNN/FLNB/PARVG/LAMA2/LAMA5/CTNNB1/VAV1/ITGB5/ITGB4/RAPGEF1/MYLK/ITGA11/THBS2/PPP1R12A/ITGA8/PDGFC	62
intronic_distal	hsa05032	Morphine addiction	35/1318	91/8105	2.58497e-07	1.71796e-05	1.22218e-05	CACNA1A/CACNA1B/KCNJ9/PRKACA/GABRG3/PDE10A/SLC32A1/PDE11A/PRKCB/PRKCG/PDE8B/GABRG2/KCNJ5/PDE2A/PDE3B/PDE1C/PDE1A/GABRR1/ADCY5/ADCY1/ADCY2/GRK4/GRK5/GABBR2/OPRM1/GNG7/GNG4/ADCY8/GABRA1/GABRB1/GABRB2/PDE4B/PDE4C/PDE4D/GNGT1	35
intronic_distal	hsa04360	Axon guidance	57/1318	182/8105	2.62685e-07	1.71796e-05	1.22218e-05	PIK3CD/SLIT2/SLIT1/SEMA5B/RAC3/PTPN11/SRGAP1/GSK3B/CAMK2D/CXCL12/RHOA/PLCG2/NGEF/PPP3CC/SLIT3/LRRC4C/NFATC2/NFATC4/PTK2/SEMA6D/PRKCZ/PARD6B/UNC5D/ROBO1/ROBO3/ROBO2/PDPK1/SEMA4D/NTNG1/NTNG2/PLXNA2/SRGAP2/NTN1/PAK2/SEMA5A/TRPC4/ROCK2/EPHB2/EPHA6/EPHA5/EPHA4/EPHA3/EPHA2/SEMA3A/SEMA3E/MET/RASA1/ABLIM1/ABLIM2/PLXNC1/PARD3/PPP3CA/RGS3/EFNA1/PLXNA1/PLXNA4/DCC	57
intronic_distal	hsa04724	Glutamatergic synapse	40/1318	114/8105	6.44896e-07	3.51468e-05	2.50039e-05	CACNA1A/CACNA1C/CACNA1D/GRIN2A/ITPR2/ITPR1/PRKACA/GRM8/GRM4/GRM5/GRM7/GRM2/SLC1A6/PPP3CC/GRIK2/GRIK3/PRKCB/PRKCG/GNAQ/SHANK2/ADCY5/ADCY1/ADCY2/PLCB1/PLCB2/PLCB3/PLCB4/SLC17A8/DLGAP1/PLA2G4D/GRIA1/GNG7/GNG4/ADCY8/PLA2G4A/GRIA3/PPP3CA/SLC1A1/GLUL/GNGT1	40
intronic_distal	hsa04921	Oxytocin signaling pathway	49/1318	154/8105	1.07989e-06	5.02015e-05	3.57139e-05	CAMK4/MYLK4/CACNA1C/CACNA1D/KCNJ9/CAMK1D/CAMK1G/ITPR2/ITPR1/CACNB4/PRKACA/CACNG2/CAMK2D/RHOA/PPP3CC/NFATC1/NFATC2/NFATC4/PRKCB/PRKCG/GNAQ/KCNJ5/PRKAG2/EGFR/CACNA2D4/ROCK2/ADCY5/ADCY1/ADCY2/PLCB1/PLCB2/PLCB3/PLCB4/CACNA2D2/GUCY1A2/KCNJ12/NOS3/PLA2G4D/ADCY8/PLA2G4A/PPP3CA/CACNG3/MYLK/TRPM2/MAP2K5/RYR1/RYR2/CACNA2D3/PPP1R12A	49
intronic_distal	hsa04151	PI3K-Akt signaling pathway	92/1318	354/8105	1.22817e-06	5.02015e-05	3.57139e-05	PIK3CD/PPP2R2C/PPP2R2B/ITGA9/ITGA1/COL4A4/COL4A1/IL3RA/PPP2R3B/PPP2R3A/PPP2R5A/IGF2/IGF1/CSF1R/NTF3/CREB5/PRLR/LAMA3/COL6A1/COL6A3/NTRK2/GSK3B/TSC1/IL4R/TEK/PHLPP1/SOS2/IGF1R/JAK3/IL2RA/IL2RB/IKBKG/KITLG/FN1/ANGPT1/ANGPT4/FLT3/FLT1/PTK2/ERBB4/FGFR2/SYK/RELN/INSR/FGF3/PDPK1/SGK1/RHEB/PIK3AP1/FOXO3/EGFR/GHR/FLT4/LAMB4/LAMC1/COL4A2/NGFR/BCL2/AKT2/AKT3/BCL2L1/EPHA2/MET/TNR/TNC/TNN/CREB3L3/STK11/IFNAR…	92
intronic_distal	hsa04072	Phospholipase D signaling pathway	46/1318	148/8105	4.69076e-06	0.000170431	0.000121246	PIK3CD/PTPN11/AGPAT5/AGPAT2/TSC1/SOS2/GRM8/GRM4/GRM5/GRM7/GRM2/RHOA/PLCG2/SHC2/KITLG/SHC4/SHC3/SYK/INSR/DGKH/DNM2/DGKI/DGKB/DGKD/RHEB/EGFR/PIP5K1B/ADCY5/ADCY1/ADCY2/PLCB1/PLCB2/PLCB3/PLCB4/AKT2/AKT3/FCER1G/DGKG/PLA2G4D/ADCY8/PLA2G4A/MTOR/RAPGEF4/KIT/DNM3/PDGFC	46
intronic_distal	hsa04911	Insulin secretion	31/1318	86/8105	6.1333e-06	0.000200559	0.00014268	ATP1A4/GCK/CACNA1C/CACNA1D/CREB5/FXYD2/PRKACA/CAMK2D/RIMS2/PRKCB/PRKCG/GNAQ/KCNN3/ATP1B1/CHRM3/PCLO/ADCY5/ADCY1/ADCY2/PLCB1/PLCB2/PLCB3/PLCB4/KCNMB2/CREB3L3/KCNMA1/ADCY8/RAPGEF4/TRPM4/RYR2/CCKAR	31
intronic_distal	hsa04730	Long-term depression	24/1318	60/8105	8.90768e-06	0.000264801	0.000188382	PRKG1/IGF1/CACNA1A/ITPR2/ITPR1/IGF1R/GRID2/PRKCB/PRKCG/GNAQ/LYN/PRKG2/PPP1R17/PLCB1/PLCB2/PLCB3/PLCB4/GUCY1A2/NOS1/PLA2G4D/GRIA1/PLA2G4A/GRIA3/RYR1	24
intronic_distal	hsa04725	Cholinergic synapse	37/1318	113/8105	1.06829e-05	0.00029111	0.000207099	PIK3CD/CAMK4/CHRM5/CACNA1A/CACNA1B/CACNA1C/CACNA1D/CREB5/ITPR2/ITPR1/PRKACA/CAMK2D/PRKCB/PRKCG/GNAQ/KCNQ4/KCNQ5/KCNQ3/KCNQ1/CHRM3/ADCY5/ADCY1/ADCY2/PLCB1/PLCB2/PLCB3/PLCB4/BCL2/AKT2/AKT3/KCNJ12/CREB3L3/GNG7/GNG4/ADCY8/CHAT/GNGT1	37
intronic_distal	hsa04010	MAPK signaling pathway	76/1318	294/8105	1.29338e-05	0.000320254	0.000227833	RPS6KA2/NLK/IGF2/IGF1/MECOM/CSF1R/NTF3/RAC3/CACNA1I/CACNA1A/CACNA1B/CACNA1C/CACNA1D/RASGRF2/IL1RAP/NTRK2/TEK/CACNB4/SOS2/CACNA1E/PRKACA/CACNG2/TAB2/IGF1R/STK3/RAP1A/PPM1B/PPP3CC/IKBKG/KITLG/NFATC1/ANGPT1/ANGPT4/FLT3/FLT1/TAOK3/PRKCB/PRKCG/MAP3K5/ERBB4/FGFR2/INSR/FGF3/DUSP8/NF1/EGFR/CACNA2D4/FLT4/PAK2/TGFB2/TGFBR2/NGFR/CACNA2D2/AKT2/AKT3/DUSP9/EPHA2/MET/RASA1/RASA2/FLNB/PLA2G4D/MAP2K6/PLA2G4A/PPP3…	76
intronic_distal	hsa04022	cGMP-PKG signaling pathway	49/1318	167/8105	1.37112e-05	0.000320254	0.000227833	MYLK4/ATP1A4/PRKG1/CACNA1C/CACNA1D/CREB5/FXYD2/ITPR2/ITPR1/ADRA1D/RHOA/PPP3CC/NFATC1/NFATC2/NFATC4/GTF2IRD1/PRKCE/CNGB1/ATP2B1/GNAQ/INSR/ATP1B1/SLC8A1/PDE2A/PDE3B/PRKG2/GTF2I/ROCK2/ADCY5/ADCY1/ADCY2/PLCB1/PLCB2/PLCB3/PLCB4/AKT2/AKT3/ATP2B2/KCNMB2/GUCY1A2/CREB3L3/KCNMA1/NOS3/SLC25A4/ADCY8/PPP3CA/MYLK/SLC25A31/PPP1R12A	49
intronic_distal	hsa04728	Dopaminergic synapse	41/1318	132/8105	1.55335e-05	0.000336322	0.000239263	PPP2R2C/PPP2R2B/PPP2R3B/PPP2R3A/PPP2R5A/DRD3/CACNA1A/CACNA1B/CACNA1C/CACNA1D/CREB5/KCNJ9/GSK3B/GRIN2A/ITPR2/ITPR1/PRKACA/CAMK2D/SLC18A2/PPP3CC/PRKCB/PRKCG/GNAQ/GNAL/KCNJ5/SLC6A3/ADCY5/PLCB1/PLCB2/PLCB3/PLCB4/DRD4/AKT2/AKT3/CREB3L3/GRIA1/GNG7/GNG4/GRIA3/PPP3CA/GNGT1	41
intronic_distal	hsa04925	Aldosterone synthesis and secretion	33/1318	98/8105	1.64561e-05	0.000336322	0.000239263	CAMK4/ATP1A4/CACNA1I/CACNA1C/CACNA1D/CREB5/CAMK1D/CAMK1G/ITPR2/ITPR1/PRKACA/CAMK2D/PRKCB/PRKCE/PRKCG/ATP2B1/GNAQ/KCNK3/ATP1B1/KCNJ5/PDE2A/CYP21A2/ADCY5/ADCY1/ADCY2/PLCB1/PLCB2/PLCB3/PLCB4/ATP2B2/CREB3L3/ADCY8/PRKD1	33
intronic_distal	hsa04974	Protein digestion and absorption	34/1318	103/8105	1.9882e-05	0.000382436	0.000272069	COL4A4/COL4A1/SLC36A2/SLC36A1/ATP1A4/COL23A1/XPNPEP2/COL25A1/COL5A3/COL6A1/COL6A3/FXYD2/COL19A1/COL14A1/COL27A1/COL12A1/ATP1B1/COL26A1/ELN/SLC8A1/KCNQ1/PRSS3/COL24A1/COL4A2/COL13A1/COL21A1/COL22A1/COL5A1/SLC9A3/SLC1A1/CELA3A/COL8A2/COL8A1/CPA1	34
intronic_distal	hsa04512	ECM-receptor interaction	30/1318	88/8105	3.01957e-05	0.000543725	0.000386813	ITGA9/ITGA1/COL4A4/COL4A1/HSPG2/FRAS1/LAMA3/COL6A1/COL6A3/DSPP/FN1/FREM2/FREM1/RELN/LAMB4/CD44/LAMC1/COL4A2/TNR/TNC/TNN/SV2C/SV2B/LAMA2/LAMA5/ITGB5/ITGB4/ITGA11/THBS2/ITGA8	30
intronic_distal	hsa04070	Phosphatidylinositol signaling system	32/1318	97/8105	3.50826e-05	0.000543725	0.000386813	PIK3CD/PIK3C3/PIK3C2A/PLCE1/ITPR2/ITPR1/INPP5F/PLCG2/MTMR4/INPP5B/IMPA2/PRKCB/PRKCG/INPP5D/INPP4B/DGKH/DGKI/DGKB/DGKD/PIK3C2B/PIK3C2G/PIP5K1B/PLCB1/PLCB2/PLCB3/PLCB4/SYNJ1/DGKG/SYNJ2/ITPK1/CDS1/PPIP5K2	32
intronic_distal	hsa04713	Circadian entrainment	32/1318	97/8105	3.50826e-05	0.000543725	0.000386813	PRKG1/CACNA1I/CACNA1C/CACNA1D/KCNJ9/GRIN2A/ITPR1/PRKACA/CAMK2D/NOS1AP/PRKCB/PRKCG/GNAQ/KCNJ5/PRKG2/ADCY5/ADCY1/ADCY2/PLCB1/PLCB2/PLCB3/PLCB4/GUCY1A2/NOS1/GRIA1/GNG7/GNG4/ADCY8/GRIA3/RYR1/RYR2/GNGT1	32
intronic_distal	hsa04961	Endocrine and other factor-regulated calcium reabsorption	21/1318	53/8105	3.80982e-05	0.000543725	0.000386813	ATP1A4/AP2A2/FXYD2/PTH/PRKACA/PRKCB/PRKCG/ATP2B1/GNAQ/VDR/DNM2/ATP1B1/SLC8A1/PLCB1/PLCB2/PLCB3/PLCB4/ESR1/ATP2B2/RAB11A/DNM3	21
intronic_distal	hsa04211	Longevity regulating pathway	30/1318	89/8105	3.85818e-05	0.000543725	0.000386813	PIK3CD/CAMK4/SESN2/IGF1/ATG5/CREB5/FOXO1/TSC1/PRKACA/IGF1R/INSR/SOD2/EHMT1/PRKAG2/RHEB/FOXO3/ADCY5/ADCY1/ADCY2/AKT2/AKT3/SIRT1/CREB3L3/STK11/RPTOR/ADCY8/MTOR/PPARGC1A/ADIPOR2/ADIPOR1	30
intronic_distal	hsa04727	GABAergic synapse	30/1318	89/8105	3.85818e-05	0.000543725	0.000386813	ABAT/CACNA1A/CACNA1B/CACNA1C/CACNA1D/SLC6A12/PRKACA/GABRG3/SLC32A1/PRKCB/PRKCG/TRAK2/GABRG2/GABRR1/ADCY5/ADCY1/ADCY2/GAD1/GAD2/GABBR2/PLCL1/GNG7/GNG4/ADCY8/GABRA1/GPHN/GABRB1/GABRB2/GLUL/GNGT1	30
intronic_distal	hsa04972	Pancreatic secretion	33/1318	102/8105	4.15692e-05	0.000543725	0.000386813	ATP1A4/FXYD2/ITPR2/ITPR1/RAP1A/RHOA/PRKCB/PRKCG/ATP2B1/GNAQ/ATP1B1/KCNQ1/PRSS3/CHRM3/ADCY5/ADCY1/ADCY2/PLCB1/PLCB2/PLCB3/PLCB4/PLA2G2F/AMY2A/ATP2B2/KCNMA1/ADCY8/CEL/RAB11A/BST1/RYR2/CELA3A/CPA1/CCKAR	33
intronic_distal	hsa05146	Amoebiasis	33/1318	102/8105	4.15692e-05	0.000543725	0.000386813	PIK3CD/MUC2/COL4A4/COL4A1/ITGAM/VCL/LAMA3/C9/IL1R2/ITGB2/PRKACA/FN1/PTK2/PRKCB/PRKCG/GNAQ/GNAL/IL10/ACTN4/CSF2/LAMB4/TGFB2/ADCY1/PLCB1/PLCB2/PLCB3/PLCB4/LAMC1/COL4A2/SERPINB4/LAMA2/LAMA5/C8B	33
intronic_distal	hsa04750	Inflammatory mediator regulation of TRP channels	32/1318	98/8105	4.41136e-05	0.000554813	0.0003947	PIK3CD/HRH1/IGF1/IL1RAP/ITPR2/ITPR1/PRKACA/PTGER4/CAMK2D/PLCG2/PRKCH/PRKCB/PRKCE/PRKCG/PRKCQ/TRPV4/GNAQ/ASIC5/ASIC2/ADCY5/ADCY1/ADCY2/PLCB1/PLCB2/PLCB3/PLCB4/HTR2C/PLA2G4D/ADCY8/MAP2K6/PLA2G4A/TRPM8	32
intronic_distal	hsa05165	Human papillomavirus infection	81/1318	331/8105	5.69234e-05	0.000689406	0.000490451	PIK3CD/PPP2R2C/PPP2R2B/ITGA9/ITGA1/COL4A4/COL4A1/PPP2R3B/PPP2R3A/PPP2R5A/CREB5/LAMA3/FOXO1/COL6A1/COL6A3/DVL1/UBR4/GSK3B/TSC1/FZD2/FZD8/SOS2/PRKACA/DLG2/PTGER4/PSMC1/IKBKG/FADD/FN1/NOTCH3/ATP6V0A1/ATP6V0A2/ATM/ATR/PTK2/PRKCZ/MAML3/ATP6V1C2/PARD6B/RELN/HEY1/LFNG/WNT8A/TYK2/HLA-F/RHEB/EGFR/CCNA1/WNT7A/LAMB4/TCF7L2/LAMC1/COL4A2/TERT/AKT2/AKT3/RB1/TNR/TNC/TNN/CREB3L3/IFNAR1/JAK1/LAMA2/LAMA5/ATP6V0D2/…	81
intronic_distal	hsa04970	Salivary secretion	30/1318	93/8105	9.73964e-05	0.00108658	0.000773004	ATP1A4/DMBT1/PRKG1/FXYD2/ITPR2/ITPR1/MUC5B/PRKACA/ADRA1D/PRKCB/PRKCG/ATP2B1/GNAQ/ATP1B1/PRKG2/CHRM3/ADCY5/ADCY1/ADCY2/PLCB1/PLCB2/PLCB3/PLCB4/AMY2A/ATP2B2/GUCY1A2/KCNMA1/NOS1/ADCY8/BST1	30
intronic_distal	hsa04270	Vascular smooth muscle contraction	39/1318	133/8105	0.000102778	0.00108658	0.000773004	MYLK4/PRKG1/CACNA1C/CACNA1D/CALCA/ITPR2/ITPR1/PRKACA/ADRA1D/RHOA/PPP1R14A/PRKCH/PRKCB/PRKCE/PRKCG/PRKCQ/GNAQ/MYH11/MYH14/CALD1/ROCK2/ADCY5/ADCY1/ADCY2/PLCB1/PLCB2/PLCB3/PLCB4/PLA2G2F/KCNMB2/GUCY1A2/KCNMA1/PLA2G4D/ADCY8/ADORA2B/PLA2G4A/MYLK/EDN2/PPP1R12A	39
intronic_distal	hsa04014	Ras signaling pathway	60/1318	232/8105	0.000102981	0.00108658	0.000773004	PIK3CD/KSR2/IGF2/IGF1/CSF1R/NTF3/RAC3/PTPN11/PLCE1/RASGRF2/NTRK2/GRIN2A/TEK/SOS2/PRKACA/IGF1R/RAP1A/RHOA/PLCG2/SHC2/IKBKG/KITLG/ANGPT1/ANGPT4/FLT3/FLT1/PRKCB/PRKCG/SHC4/SHC3/FGFR2/INSR/FGF3/NF1/EGFR/FLT4/PAK2/ETS1/PLA2G2F/NGFR/AKT2/AKT3/BCL2L1/EPHA2/RIN1/MET/RASA1/RASA2/RASA3/PLA2G4D/RASAL2/GNG7/GNG4/PLA2G4A/KIT/EFNA1/FGF21/BRAP/PDGFC/GNGT1	60
intronic_distal	hsa04611	Platelet activation	37/1318	124/8105	0.000103009	0.00108658	0.000773004	PIK3CD/MYLK4/PRKG1/FGA/F2RL3/ARHGAP35/ITPR2/ITPR1/PRKACA/RAP1A/RHOA/PLCG2/PRKCZ/TBXAS1/SYK/GNAQ/LYN/PRKG2/ROCK2/ADCY5/ADCY1/ADCY2/PLCB1/PLCB2/PLCB3/PLCB4/AKT2/AKT3/FCER1G/GUCY1A2/NOS3/LCP2/PLA2G4D/ADCY8/PLA2G4A/MYLK/PPP1R12A	37
intronic_distal	hsa04261	Adrenergic signaling in cardiomyocytes	42/1318	150/8105	0.000177512	0.00181395	0.00129047	PPP2R2C/PPP2R2B/ATP1A4/PPP2R3B/PPP2R3A/PPP2R5A/MYL3/CACNA1C/CACNA1D/CREB5/FXYD2/CACNB4/PRKACA/CACNG2/CAMK2D/ADRA1D/SCN7A/ATP2B1/GNAQ/ATP1B1/SLC8A1/SCN4B/KCNQ1/CACNA2D4/ADCY5/ADCY1/ADCY2/PLCB1/PLCB2/PLCB3/PLCB4/BCL2/CACNA2D2/AKT2/AKT3/ATP2B2/CREB3L3/ADCY8/CACNG3/RAPGEF4/RYR2/CACNA2D3	42
intronic_distal	hsa04918	Thyroid hormone synthesis	25/1318	75/8105	0.000204101	0.00202245	0.0014388	ATP1A4/CREB5/FXYD2/ITPR2/ITPR1/PRKACA/TPO/PRKCB/PRKCG/GNAQ/ATP1B1/ADCY5/ADCY1/ADCY2/PLCB1/PLCB2/PLCB3/PLCB4/TG/CREB3L3/GPX5/ADCY8/LRP2/PDIA4/IYD	25
intronic_distal	hsa04720	Long-term potentiation	23/1318	67/8105	0.000221807	0.00213326	0.00151763	CAMK4/RPS6KA2/CACNA1C/GRIN2A/ITPR2/ITPR1/PRKACA/CAMK2D/GRM5/RAP1A/PPP3CC/PRKCB/PRKCG/GNAQ/ADCY1/PLCB1/PLCB2/PLCB3/PLCB4/GRIA1/ADCY8/EP300/PPP3CA	23
intronic_distal	hsa04726	Serotonergic synapse	34/1318	115/8105	0.000235506	0.00216736	0.00154188	APP/CACNA1A/CACNA1B/CACNA1C/CACNA1D/KCNJ9/ITPR2/ITPR1/PRKACA/SLC18A2/PRKCB/PRKCG/GNAQ/KCNJ5/SLC6A4/ADCY5/PLCB1/PLCB2/PLCB3/PLCB4/HTR4/HTR2C/HTR3B/HTR3A/HTR3C/PLA2G4D/GNG7/GNG4/PLA2G4A/KCND2/GABRB1/GABRB2/TPH2/GNGT1	34
intronic_distal	hsa04310	Wnt signaling pathway	45/1318	166/8105	0.000238608	0.00216736	0.00154188	NLK/CTBP2/RAC3/DVL1/GSK3B/INVS/FZD2/FZD8/SIAH1/PRKACA/CAMK2D/RHOA/BTRC/PPP3CC/RSPO3/NFATC1/NFATC2/NFATC4/PRKCB/PRKCG/NKD1/WNT8A/LGR5/FBXW11/WNT7A/RUVBL1/ROCK2/TCF7L2/PLCB1/PLCB2/PLCB3/PLCB4/CTNND2/ZNRF3/CTNNB1/WIF1/WNT3A/PSEN1/EP300/PPP3CA/GPC4/ROR1/RSPO4/LRP5/TLE2	45
intronic_distal	hsa05017	Spinocerebellar ataxia	40/1318	143/8105	0.000256666	0.00226837	0.00161374	PIK3CD/PIK3C3/PSMD14/CACNA1A/PUM2/GRIN2A/ITPR2/ITPR1/PSMC1/SLC1A6/PRKCB/PRKCG/MAP3K5/GNAQ/RELN/KCND3/PSMB5/PSMB4/ATXN2/ATXN1/PSMD9/SPTBN2/DAB1/AMBRA1/PLCB1/PLCB2/PLCB3/PLCB4/AKT2/AKT3/PUM1/SLC25A4/GRIA1/GRIA3/MTOR/MCU/RORA/RYR1/SLC25A31/CIC	40
intronic_distal	hsa04514	Cell adhesion molecules	41/1318	149/8105	0.000316053	0.00271698	0.00193289	CD226/CLDN3/MAG/ITGA9/CD99L2/ITGAM/NRXN3/NRXN2/NRXN1/CD28/ITGB2/ALCAM/NLGN4X/CD22/CLDN16/LRRC4C/CDH1/CDH5/CNTNAP2/NRCAM/SDC3/NTNG1/NTNG2/HLA-F/CDH3/CDH2/CDH4/CNTN1/CLDN10/CLDN11/CLDN14/GLG1/NFASC/NLGN1/JAM3/PTPRM/CD80/NEGR1/ITGA8/NCAM1/NCAM2	41
intronic_distal	hsa05412	Arrhythmogenic right ventricular cardiomyopathy	25/1318	77/8105	0.000324043	0.00271698	0.00193289	ITGA9/ITGA1/CACNA1C/CACNA1D/DMD/CACNB4/CACNG2/SGCG/SGCD/SLC8A1/CACNA2D4/CDH2/TCF7L2/CACNA2D2/LAMA2/CTNNB1/ITGB5/ITGB4/CTNNA2/CTNNA3/CACNG3/ITGA11/RYR2/CACNA2D3/ITGA8	25
intronic_distal	hsa01521	EGFR tyrosine kinase inhibitor resistance	25/1318	79/8105	0.000502139	0.00410498	0.00292033	PIK3CD/IGF1/GSK3B/SOS2/IGF1R/PLCG2/SHC2/PRKCB/PRKCG/SHC4/SHC3/FGFR2/NF1/FOXO3/EGFR/BCL2/AKT2/AKT3/BCL2L1/MET/JAK1/MTOR/NRG1/NRG2/PDGFC	25
intronic_distal	hsa04152	AMPK signaling pathway	34/1318	120/8105	0.000562082	0.00448295	0.00318922	PIK3CD/PPP2R2C/PPP2R2B/PPP2R3B/PPP2R3A/PPP2R5A/IGF1/CREB5/HMGCR/FOXO1/PFKP/TSC1/HNF4A/IGF1R/INSR/PDPK1/PRKAG2/RHEB/FOXO3/CCNA1/ACACA/AKT2/AKT3/SIRT1/TBC1D1/CREB3L3/STK11/RPTOR/MTOR/PPARGC1A/ADIPOR2/ADIPOR1/GYS2/FASN	34
intronic_distal	hsa04971	Gastric acid secretion	24/1318	76/8105	0.000667894	0.00520003	0.00369936	MYLK4/ATP1A4/ITPR2/ITPR1/PRKACA/KCNJ15/CAMK2D/PRKCB/PRKCG/GNAQ/ATP1B1/KCNK10/KCNQ1/CHRM3/ADCY5/ADCY1/ADCY2/PLCB1/PLCB2/PLCB3/PLCB4/KCNJ10/ADCY8/MYLK	24
intronic_distal	hsa04929	GnRH secretion	21/1318	64/8105	0.000814094	0.0061909	0.00440428	PIK3CD/CACNA1I/CACNA1C/CACNA1D/KCNJ9/ITPR2/ITPR1/HCN1/PRKCB/PRKCG/GNAQ/KCNN3/KCNJ5/TRPC4/PLCB1/PLCB2/PLCB3/PLCB4/AKT2/AKT3/GABBR2	21
intronic_distal	hsa04371	Apelin signaling pathway	37/1318	137/8105	0.000891089	0.00662241	0.00471126	CAMK4/PIK3C3/MYLK4/HDAC4/MYL3/ITPR2/ITPR1/PRKACA/NOTCH3/PRKCE/GNAQ/CDH1/SLC8A1/PRKAG2/PDE3B/ADCY5/ADCY1/ADCY2/PLCB1/PLCB2/PLCB3/PLCB4/AKT2/AKT3/SERPINE1/NOS1/NOS3/GNG7/GNG4/ADCY8/HDAC5/MTOR/PPARGC1A/MYLK/RYR1/RYR2/GNGT1	37
intronic_distal	hsa04721	Synaptic vesicle cycle	24/1318	78/8105	0.00100984	0.00698214	0.00496717	CPLX2/AP2A2/CACNA1A/CACNA1B/SLC6A12/UNC13C/SLC18A2/SLC1A6/SLC32A1/ATP6V0A1/ATP6V0A2/STXBP1/ATP6V1C2/DNM2/STX2/SLC6A3/SLC6A4/UNC13B/UNC13A/SLC6A2/SLC17A8/ATP6V0D2/SLC1A1/DNM3	24
intronic_distal	hsa04935	Growth hormone synthesis, secretion and action	33/1318	119/8105	0.00101361	0.00698214	0.00496717	PIK3CD/IGF1/CACNA1C/CACNA1D/CREB5/GSK3B/ITPR2/ITPR1/SOS2/PRKACA/PLCG2/SHC2/PTK2/PRKCB/PRKCG/SHC4/SHC3/GNAQ/GHR/ADCY5/ADCY1/ADCY2/PLCB1/PLCB2/PLCB3/PLCB4/AKT2/AKT3/CREB3L3/ADCY8/MAP2K6/MTOR/EP300	33
intronic_distal	hsa04927	Cortisol synthesis and secretion	21/1318	65/8105	0.00102174	0.00698214	0.00496717	CACNA1I/CACNA1C/CACNA1D/CREB5/ITPR2/ITPR1/PRKACA/GNAQ/KCNK3/PDE8B/CYP21A2/ADCY5/ADCY1/ADCY2/PLCB1/PLCB2/PLCB3/PLCB4/KCNA4/CREB3L3/ADCY8	21
intronic_distal	hsa05414	Dilated cardiomyopathy	28/1318	96/8105	0.0010249	0.00698214	0.00496717	ITGA9/ITGA1/MYL3/IGF1/CACNA1C/CACNA1D/DMD/CACNB4/PRKACA/CACNG2/SGCG/SGCD/SLC8A1/CACNA2D4/TGFB2/ADCY5/ADCY1/ADCY2/CACNA2D2/LAMA2/ITGB5/ITGB4/ADCY8/CACNG3/ITGA11/RYR2/CACNA2D3/ITGA8	28
intronic_distal	hsa04540	Gap junction	26/1318	88/8105	0.00124124	0.0082834	0.0058929	TUBB2B/PRKG1/TUBAL3/ITPR2/ITPR1/SOS2/PRKACA/GRM5/PRKCB/PRKCG/GNAQ/PRKG2/EGFR/ADCY5/ADCY1/ADCY2/PLCB1/PLCB2/PLCB3/PLCB4/GUCY1A2/HTR2C/ADCY8/TUBB8/MAP2K5/PDGFC	26
intronic_distal	hsa04919	Thyroid hormone signaling pathway	33/1318	121/8105	0.00138085	0.00903077	0.0064246	PIK3CD/ATP1A4/THRA/PLCE1/FOXO1/FXYD2/PFKP/GSK3B/NCOR1/PRKACA/PLCG2/NOTCH3/PRKCB/PRKCG/MED13L/ATP1B1/PDPK1/RHEB/PLCB1/PLCB2/PLCB3/PLCB4/ESR1/SIN3A/AKT2/AKT3/THRB/CTNNB1/MED27/MTOR/EP300/MED13/NOTCH2	33
intronic_distal	hsa04520	Adherens junction	22/1318	71/8105	0.00145633	0.00933766	0.00664292	NLK/RAC3/VCL/IGF1R/RHOA/CDH1/INSR/BAIAP2/ACTN4/EGFR/TGFBR2/TCF7L2/YES1/WASF2/MET/PTPRJ/CTNNB1/PARD3/EP300/CTNNA2/CTNNA3/PTPRM	22
intronic_distal	hsa04742	Taste transduction	25/1318	86/8105	0.00196146	0.0121314	0.00863039	PKD1L3/CACNA1A/CACNA1C/PRKACA/P2RX2/GRM4/TAS2R31/TAS2R39/SCN2A/PKD2L1/ASIC2/PDE1C/PDE1A/CHRM3/SCNN1B/PLCB1/PLCB2/PLCB3/PLCB4/GABBR2/HTR3B/HTR3A/HTR3C/ADCY8/GABRA1	25
intronic_distal	hsa04062	Chemokine signaling pathway	47/1318	192/8105	0.00196625	0.0121314	0.00863039	PIK3CD/RAC3/GSK3B/SOS2/PRKACA/CXCL12/JAK3/CCL24/RAP1A/RHOA/PLCG2/SHC2/IKBKG/CCL7/PTK2/PRKCB/PRKCZ/SHC4/SHC3/GNAQ/LYN/VAV2/CCL17/FOXO3/ROCK2/CCL20/ADCY5/ADCY1/ADCY2/DOCK2/PLCB1/PLCB2/PLCB3/PLCB4/AKT2/AKT3/GRK7/GRK4/GRK5/VAV1/PARD3/GNG7/GNG4/ELMO1/ADCY8/CCR3/GNGT1	47
intronic_distal	hsa04071	Sphingolipid signaling pathway	32/1318	119/8105	0.0020772	0.0125786	0.00894856	PIK3CD/SPTLC3/PPP2R2C/PPP2R2B/SPTLC2/PPP2R3B/PPP2R3A/PPP2R5A/RAC3/RHOA/PRKCB/PRKCE/PRKCG/PRKCZ/MAP3K5/GNAQ/PDPK1/ROCK2/PLCB1/PLCB2/PLCB3/PLCB4/BCL2/AKT2/AKT3/FCER1G/SGPL1/NOS3/ASAH2/BID/CERS4/ABCC1	32
intronic_distal	hsa04973	Carbohydrate digestion and absorption	16/1318	47/8105	0.00215528	0.0126527	0.00900131	PIK3CD/ATP1A4/CACNA1D/FXYD2/PRKCB/ATP1B1/MGAM/PLCB1/PLCB2/PLCB3/PLCB4/HK1/AMY2A/AKT2/AKT3/HK3	16
intronic_distal	hsa00562	Inositol phosphate metabolism	22/1318	73/8105	0.00216683	0.0126527	0.00900131	PIK3CD/PIK3C3/PIK3C2A/PLCH1/PLCE1/INPP5F/PLCG2/MTMR4/INPP5B/IMPA2/INPP5D/INPP4B/PIK3C2B/PIK3C2G/PIP5K1B/PLCB1/PLCB2/PLCB3/PLCB4/SYNJ1/SYNJ2/ITPK1	22
intronic_distal	hsa04924	Renin secretion	21/1318	69/8105	0.00236776	0.0135834	0.00966342	CACNA1C/CACNA1D/ITPR2/ITPR1/PRKACA/PTGER4/PPP3CC/GNAQ/PDE3B/PRKG2/PDE1C/PDE1A/ADCY5/PLCB1/PLCB2/PLCB3/PLCB4/GUCY1A2/KCNMA1/PPP3CA/EDN2	21
intronic_distal	hsa05205	Proteoglycans in cancer	49/1318	205/8105	0.00270508	0.0152511	0.0108498	PIK3CD/HSPG2/IGF2/IGF1/DCN/PTPN11/PLCE1/ITPR2/ITPR1/FZD2/FZD8/SOS2/PRKACA/IGF1R/CAMK2D/RHOA/PLCG2/FN1/PTK2/PRKCB/PRKCG/ERBB4/VAV2/WNT8A/PDPK1/HPSE2/TWIST2/EGFR/ANK1/ANK2/WNT7A/CD44/TGFB2/ROCK2/MMP2/ESR1/AKT2/AKT3/MET/CBL/FLNB/CTNNB1/VAV1/HOXD10/ITGB5/WNT3A/MTOR/GPC3/PPP1R12A	49
intronic_distal	hsa04922	Glucagon signaling pathway	29/1318	107/8105	0.00289767	0.01606	0.0114253	GCK/PPARA/CREB5/FOXO1/PFKP/ITPR2/ITPR1/PRKACA/CAMK2D/PPP3CC/GNAQ/PYGL/PRKAG2/PDE3B/ADCY2/PLCB1/PLCB2/PLCB3/PLCB4/ACACA/AKT2/AKT3/SIRT1/CREB3L3/EP300/PHKB/PPP3CA/PPARGC1A/GYS2	29
intronic_distal	hsa05231	Choline metabolism in cancer	27/1318	98/8105	0.00309746	0.0168812	0.0120095	PIK3CD/RAC3/TSC1/SOS2/PRKCB/PRKCG/PCYT1B/SLC44A2/SLC44A5/DGKH/DGKI/DGKB/DGKD/PDPK1/RHEB/EGFR/PIP5K1B/WASF2/AKT2/AKT3/DGKG/SLC22A4/SLC22A2/PLA2G4D/PLA2G4A/MTOR/PDGFC	27
intronic_distal	hsa04213	Longevity regulating pathway - multiple species	19/1318	62/8105	0.00343657	0.0184222	0.0131058	PIK3CD/IGF1/ATG5/FOXO1/PRKACA/IGF1R/INSR/SOD2/PRKAG2/FOXO3/ADCY5/ADCY1/ADCY2/AKT2/AKT3/SIRT1/RPTOR/ADCY8/MTOR	19
intronic_distal	hsa04723	Retrograde endocannabinoid signaling	37/1318	148/8105	0.00388576	0.0201696	0.0143489	CACNA1A/CACNA1B/CACNA1C/CACNA1D/MGLL/KCNJ9/ITPR2/ITPR1/PRKACA/GABRG3/GRM5/SLC32A1/PRKCB/PRKCG/GNAQ/NDUFS4/GABRG2/KCNJ5/GABRR1/ADCY5/ADCY1/ADCY2/PLCB1/PLCB2/PLCB3/PLCB4/NDUFB3/SLC17A8/GRIA1/GNG7/GNG4/ADCY8/GABRA1/GRIA3/GABRB1/GABRB2/GNGT1	37
intronic_distal	hsa04066	HIF-1 signaling pathway	29/1318	109/8105	0.00388588	0.0201696	0.0143489	PIK3CD/IGF1/CUL2/PFKP/TEK/IGF1R/CAMK2D/PLCG2/ANGPT1/ANGPT4/FLT1/PRKCB/PRKCG/INSR/EGFR/EGLN1/HK1/BCL2/AKT2/AKT3/TF/SERPINE1/NOS3/MTOR/EP300/PGK2/MKNK2/HK3/HMOX1	29
intronic_distal	hsa04670	Leukocyte transendothelial migration	30/1318	114/8105	0.00399606	0.0204174	0.0145252	PIK3CD/CLDN3/CD99L2/ITGAM/VCL/ARHGAP35/PTPN11/ITGB2/CXCL12/RAP1A/RHOA/PLCG2/CLDN16/PTK2/PRKCB/PRKCG/CDH5/VAV2/ACTN4/ROCK2/MMP2/CLDN10/CLDN11/CLDN14/CTNNB1/VAV1/JAM3/CTNNA2/CTNNA3/RAPGEF4	30
intronic_distal	hsa05163	Human cytomegalovirus infection	52/1318	225/8105	0.00430888	0.021677	0.0154212	PIK3CD/TAP2/IL10RB/RAC3/CREB5/GSK3B/TSC1/ITPR2/ITPR1/SOS2/PRKACA/PTGER4/CXCL12/RHOA/PPP3CC/IKBKG/FADD/NFATC1/NFATC2/NFATC4/PTK2/PRKCB/PRKCG/GNAQ/HLA-F/RHEB/AKAP13/EGFR/ROCK2/ADCY5/ADCY1/ADCY2/PLCB1/PLCB2/PLCB3/PLCB4/AKT2/AKT3/RB1/CREB3L3/JAK1/CTNNB1/GNG7/GNG4/ADCY8/MAP2K6/MTOR/BID/PPP3CA/CCR3/IFNB1/GNGT1	52
intronic_distal	hsa04930	Type II diabetes mellitus	15/1318	46/8105	0.00467644	0.0227121	0.0161576	PIK3CD/GCK/CACNA1A/CACNA1B/CACNA1C/CACNA1D/MAFA/CACNA1E/PRKCE/PRKCZ/INSR/HK1/PKLR/MTOR/HK3	15
intronic_distal	hsa04662	B cell receptor signaling pathway	23/1318	82/8105	0.00477402	0.0227121	0.0161576	PIK3CD/LILRB5/RAC3/GSK3B/SOS2/PLCG2/CD22/PPP3CC/IKBKG/NFATC1/NFATC2/PRKCB/INPP5D/SYK/LYN/VAV2/PIK3AP1/CARD11/AKT2/AKT3/FCGR2B/VAV1/PPP3CA	23
intronic_distal	hsa04916	Melanogenesis	27/1318	101/8105	0.00487174	0.0227121	0.0161576	DVL1/GSK3B/FZD2/FZD8/PRKACA/CAMK2D/KITLG/PRKCB/PRKCG/GNAQ/WNT8A/WNT7A/ADCY5/ADCY1/ADCY2/TCF7L2/PLCB1/PLCB2/PLCB3/PLCB4/CREB3L3/CTNNB1/MITF/ADCY8/WNT3A/EP300/KIT	27
intronic_distal	hsa04024	cAMP signaling pathway	50/1318	216/8105	0.00489438	0.0227121	0.0161576	PIK3CD/CAMK4/ATP1A4/PPARA/RAC3/CACNA1C/CACNA1D/CREB5/PLCE1/FXYD2/GRIN2A/PRKACA/CAMK2D/RAP1A/RHOA/PDE10A/NFATC1/CNGB1/CNGB3/ATP2B1/VAV2/ATP1B1/PDE3B/ROCK2/ADCY5/ADCY1/ADCY2/AKT2/AKT3/ATP2B2/HTR4/CREB3L3/GABBR2/VAV1/GRIA1/ADCY8/GRIA3/EP300/ARAP3/VIPR2/RAPGEF4/PDE4B/PDE4C/PDE4D/RYR2/EDN2/PPP1R12A/HCAR1/GLI3/GLI1	50
intronic_distal	hsa04150	mTOR signaling pathway	38/1318	155/8105	0.00493136	0.0227121	0.0161576	PIK3CD/RPS6KA2/SESN2/IGF1/MAPKAP1/DVL1/WDR59/GSK3B/TSC1/DEPTOR/FZD2/FZD8/SOS2/NPRL3/IGF1R/RHOA/LPIN1/PRKCB/PRKCG/ATP6V1C2/INSR/SLC7A5/WNT8A/PDPK1/SGK1/RHEB/WNT7A/AKT2/AKT3/RRAGC/STK11/GRB10/RPTOR/WNT3A/MTOR/PRR5/LRP5/CLIP1	38
intronic_distal	hsa04934	Cushing syndrome	38/1318	155/8105	0.00493136	0.0227121	0.0161576	CACNA1I/CACNA1C/CACNA1D/CREB5/WDR5B/DVL1/GSK3B/ITPR2/ITPR1/FZD2/FZD8/PRKACA/CAMK2D/RAP1A/PDE11A/GNAQ/KCNK3/PDE8B/WNT8A/EGFR/WNT7A/CRHR2/CYP21A2/ADCY5/ADCY1/ADCY2/TCF7L2/PLCB1/PLCB2/PLCB3/PLCB4/KCNA4/RB1/CREB3L3/CTNNB1/ADCY8/WNT3A/USP8	38
intronic_distal	hsa04928	Parathyroid hormone synthesis, secretion and action	28/1318	106/8105	0.00501903	0.0227948	0.0162165	CREB5/PTH/ITPR2/ITPR1/PRKACA/CYP24A1/RHOA/PRKCB/PRKCG/GNAQ/VDR/MMP16/AKAP13/EGFR/ADCY5/ADCY1/ADCY2/PLCB1/PLCB2/PLCB3/PLCB4/BCL2/CREB3L3/ADCY8/LRP5/PDE4B/PDE4C/PDE4D	28
intronic_distal	hsa04340	Hedgehog signaling pathway	17/1318	56/8105	0.00611008	0.0273698	0.0194712	EVC/MGRN1/CDON/GSK3B/PRKACA/SPOPL/BTRC/FBXW11/EVC2/SMURF2/IQCE/BCL2/CSNK1G2/LRP2/GLI2/GLI3/GLI1	17
intronic_distal	hsa04910	Insulin signaling pathway	34/1318	137/8105	0.00620121	0.0274026	0.0194945	PIK3CD/PRKAR1B/GCK/FOXO1/GSK3B/TSC1/SOS2/PRKACA/SHC2/PRKCZ/PPP1R3F/SHC4/SHC3/INSR/PYGL/PDPK1/PRKAG2/PDE3B/RHEB/ACACA/HK1/AKT2/AKT3/PKLR/CBL/RPTOR/MTOR/PHKB/PPARGC1A/RAPGEF1/MKNK2/HK3/GYS2/FASN	34
intronic_distal	hsa01522	Endocrine resistance	26/1318	98/8105	0.00630633	0.0274956	0.0195607	PIK3CD/IGF1/NCOR1/SOS2/PRKACA/IGF1R/SHC2/NOTCH3/PTK2/SHC4/SHC3/EGFR/JAG2/MMP2/ADCY5/ADCY1/ADCY2/ESR1/BCL2/AKT2/AKT3/RB1/ADCY8/MTOR/NOTCH2/CARM1	26
intronic_distal	hsa05410	Hypertrophic cardiomyopathy	24/1318	90/8105	0.00792713	0.0341075	0.0242645	ITGA9/ITGA1/MYL3/IGF1/CACNA1C/CACNA1D/DMD/CACNB4/CACNG2/SGCG/SGCD/SLC8A1/PRKAG2/CACNA2D4/TGFB2/CACNA2D2/LAMA2/ITGB5/ITGB4/CACNG3/ITGA11/RYR2/CACNA2D3/ITGA8	24
intronic_distal	hsa04933	AGE-RAGE signaling pathway in diabetic complications	26/1318	100/8105	0.00834014	0.0354185	0.0251971	PIK3CD/COL4A4/COL4A1/PLCE1/FOXO1/PLCG2/FN1/NFATC1/PRKCB/PRKCE/PRKCZ/NOX1/NOX4/TGFB2/TGFBR2/MMP2/PLCB1/PLCB2/PLCB3/PLCB4/COL4A2/BCL2/AKT2/AKT3/SERPINE1/NOS3	26
intronic_distal	hsa05033	Nicotine addiction	13/1318	40/8105	0.00846618	0.0354928	0.02525	CACNA1A/CACNA1B/GRIN2A/GABRG3/SLC32A1/GABRG2/GABRR1/SLC17A8/GRIA1/GABRA1/GRIA3/GABRB1/GABRB2	13
intronic_distal	hsa05221	Acute myeloid leukemia	19/1318	67/8105	0.0086615	0.035852	0.0255056	PIK3CD/BCL2A1/ITGAM/CSF1R/CEBPE/SOS2/IKBKG/FLT3/RUNX1T1/SPI1/CCNA1/CSF2/TCF7L2/RUNX1/AKT2/AKT3/ZBTB16/MTOR/KIT	19
intronic_distal	hsa05202	Transcriptional misregulation in cancer	44/1318	192/8105	0.0095664	0.0379009	0.0269632	BCL2A1/ITGAM/SMAD1/IGF1/CSF1R/PAX5/FOXO1/CEBPB/CEBPE/IL1R2/NCOR1/TMPRSS2/IGF1R/DDB2/IL2RB/CDK14/ETV1/BMI1/ATM/FLT3/FLT1/PTK2/AFF1/RUNX1T1/BMP2K/SPI1/CCNA1/FUT8/CSF2/TGFBR2/RUNX1/NGFR/SIN3A/FLI1/BCL2L1/KDM6A/MET/BCL11B/MITF/ZBTB16/GRIA3/PAX7/DOT1L/PTCRA	44
intronic_distal	hsa04218	Cellular senescence	37/1318	156/8105	0.00958159	0.0379009	0.0269632	PIK3CD/CACNA1D/FOXO1/TSC1/ITPR2/ITPR1/NBN/BTRC/PPP3CC/NFATC1/NFATC2/NFATC4/ATM/ATR/TRPV4/LIN54/LIN52/HIPK3/FBXW11/HLA-F/RHEB/FOXO3/CCNA1/TGFB2/TGFBR2/ETS1/AKT2/AKT3/RB1/SIRT1/SERPINE1/SLC25A4/MAP2K6/MTOR/PPP3CA/MCU/SLC25A31	37
intronic_distal	hsa05100	Bacterial invasion of epithelial cells	21/1318	77/8105	0.00960102	0.0379009	0.0269632	PIK3CD/VCL/RHOA/SHC2/FN1/PTK2/SHC4/SHC3/CDH1/DNM2/DOCK1/WASF2/MET/CBL/CTNNB1/ACTR2/ELMO1/ELMO2/CTNNA2/CTNNA3/DNM3	21
intronic_distal	hsa00532	Glycosaminoglycan biosynthesis - chondroitin sulfate / dermatan sulfate	8/1318	20/8105	0.00962011	0.0379009	0.0269632	DSE/CSGALNACT2/CSGALNACT1/CHSY3/UST/CHST11/CHST12/XYLT1	8
intronic_distal	hsa04330	Notch signaling pathway	17/1318	59/8105	0.0107123	0.0417014	0.0296669	CTBP2/DVL1/NCOR2/CIR1/NOTCH3/MAML3/HEY1/LFNG/ATXN1/JAG2/PSEN1/EP300/NOTCH2/MAML2/NUMB/TLE2/PTCRA	17
intronic_distal	hsa04960	Aldosterone-regulated sodium reabsorption	12/1318	37/8105	0.0114261	0.0439567	0.0312713	PIK3CD/ATP1A4/IGF1/FXYD2/PRKCB/PRKCG/INSR/ATP1B1/NEDD4L/PDPK1/SGK1/SCNN1B	12
intronic_distal	hsa05214	Glioma	20/1318	75/8105	0.0145639	0.0553766	0.0393955	PIK3CD/CAMK4/IGF1/CAMK1D/CAMK1G/SOS2/IGF1R/CAMK2D/DDB2/PLCG2/SHC2/PRKCB/PRKCG/SHC4/SHC3/EGFR/AKT2/AKT3/RB1/MTOR	20
intronic_distal	hsa04012	ErbB signaling pathway	22/1318	85/8105	0.0152741	0.0574095	0.0408418	PIK3CD/BTC/GSK3B/SOS2/CAMK2D/PLCG2/SHC2/PTK2/PRKCB/PRKCG/SHC4/ERBB4/SHC3/EGFR/PAK2/AKT2/AKT3/CBL/MTOR/NRG1/NRG3/NRG2	22
intronic_distal	hsa04080	Neuroactive ligand-receptor interaction	70/1318	341/8105	0.0197293	0.0730223	0.0519489	HRH1/GRP/CHRM5/GLRA2/GLRA1/PTH2R/NPFFR2/F2RL3/DRD3/CALCR/THRA/CALCA/GALR3/GALR1/NTSR1/PRLR/NPBWR1/C3/C5/PTH/GRIN2A/P2RX2/P2RX5/P2RX4/PTGER4/ADRA1D/GABRG3/MC4R/GRM8/GRM4/GRM5/GRM7/GRM2/GRID1/GRID2/P2RY8/GRIK2/GRIK3/FPR1/GABRG2/GABRR1/GHR/PYY/HCRTR2/CRHR2/PRSS3/CHRM3/GPR35/DRD4/HTR4/HTR2C/GLP2R/NTS/GABBR2/P2RY10/THRB/OPRM1/PARD3/GRIA1/ADORA2B/GABRA1/GRIA3/OPRL1/VIPR2/GABRB1/GABRB2/PLG/NPBWR2/EDN2/C…	70
intronic_distal	hsa04666	Fc gamma R-mediated phagocytosis	24/1318	97/8105	0.0200979	0.0730223	0.0519489	PIK3CD/ASAP1/MYO10/AMPH/PLCG2/PRKCB/PRKCE/PRKCG/SCIN/INPP5D/SYK/LYN/DNM2/VAV2/PIP5K1B/DOCK1/WASF2/AKT2/AKT3/FCGR2B/VAV1/PLA2G4D/ACTR2/PLA2G4A	24
intronic_distal	hsa05215	Prostate cancer	24/1318	97/8105	0.0200979	0.0730223	0.0519489	PIK3CD/IGF1/CREB5/FOXO1/GSK3B/IL1R2/SOS2/TMPRSS2/IGF1R/IKBKG/FGFR2/PDPK1/EGFR/TCF7L2/BCL2/AKT2/AKT3/RB1/CREB3L3/CTNNB1/MTOR/EP300/NKX3-1/PDGFC	24
intronic_distal	hsa04664	Fc epsilon RI signaling pathway	18/1318	68/8105	0.0213382	0.0766769	0.0545488	PIK3CD/RAC3/SOS2/PLCG2/INPP5D/SYK/LYN/VAV2/PDPK1/CSF2/AKT2/AKT3/FCER1G/VAV1/LCP2/PLA2G4D/MAP2K6/PLA2G4A	18
intronic_distal	hsa05226	Gastric cancer	34/1318	149/8105	0.022217	0.0789669	0.0561779	PIK3CD/MUC2/DVL1/GSK3B/FZD2/FZD8/SOS2/DDB2/SHC2/RARB/SHC4/SHC3/FGFR2/CDH1/FGF3/WNT8A/EGFR/WNT7A/TGFB2/TGFBR2/TCF7L2/TERT/BCL2/AKT2/AKT3/RB1/MET/CTNNB1/WNT3A/MTOR/CTNNA2/CTNNA3/LRP5/FGF21	34
intronic_distal	hsa04926	Relaxin signaling pathway	30/1318	129/8105	0.0238237	0.0837673	0.059593	PIK3CD/COL4A4/COL4A1/CREB5/SOS2/PRKACA/SHC2/PRKCZ/SHC4/SHC3/EGFR/TGFBR2/MMP2/ADCY5/ADCY1/ADCY2/PLCB1/PLCB2/PLCB3/PLCB4/COL4A2/AKT2/AKT3/CREB3L3/NOS1/NOS3/GNG7/GNG4/ADCY8/GNGT1	30
intronic_distal	hsa05031	Amphetamine addiction	18/1318	69/8105	0.0246227	0.0856556	0.0609364	CAMK4/CACNA1C/CACNA1D/CREB5/GRIN2A/PRKACA/CAMK2D/SLC18A2/PPP3CC/PRKCB/PRKCG/SLC6A3/ADCY5/SIRT1/CREB3L3/GRIA1/GRIA3/PPP3CA	18
intronic_distal	hsa04630	JAK-STAT signaling pathway	36/1318	162/8105	0.0278914	0.0960052	0.0682992	PIK3CD/IL3RA/IL10RB/PTPN11/PRLR/PTPN2/IL4R/SOS2/JAK3/IL2RA/IL2RB/IL10/TYK2/IL5RA/EGFR/GHR/CSF2/IL24/IL12RB2/IL13RA1/STAM2/BCL2/AKT2/AKT3/BCL2L1/IFNAR1/JAK1/IL12RB1/STAM/MTOR/EP300/CRLF2/STAT6/IFNB1/AOX1/FHL1	36
intronic_distal	hsa05225	Hepatocellular carcinoma	37/1318	168/8105	0.0296338	0.100822	0.0717258	PIK3CD/IGF2/DVL1/GSK3B/FZD2/FZD8/SOS2/IGF1R/DDB2/PLCG2/SHC2/PRKCB/PRKCG/SHC4/SHC3/DPF3/GSTM2/GSTM4/WNT8A/EGFR/WNT7A/TXNRD1/TGFB2/TGFBR2/TCF7L2/TERT/AKT2/AKT3/RB1/BCL2L1/MET/CTNNB1/ARID1B/WNT3A/MTOR/LRP5/HMOX1	37
intronic_distal	hsa05224	Breast cancer	33/1318	147/8105	0.0299074	0.100822	0.0717258	PIK3CD/IGF1/DVL1/GSK3B/FZD2/FZD8/SOS2/IGF1R/DDB2/SHC2/NOTCH3/SHC4/SHC3/FGF3/HEY1/WNT8A/EGFR/JAG2/FLT4/WNT7A/TCF7L2/ESR1/AKT2/AKT3/RB1/CTNNB1/BRCA1/WNT3A/MTOR/NOTCH2/KIT/LRP5/FGF21	33
intronic_distal	hsa04140	Autophagy - animal	31/1318	137/8105	0.0312439	0.104253	0.0741665	PIK3CD/PIK3C3/HMGB1/UVRAG/ATG7/ATG5/SUPT20H/TSC1/ITPR1/DEPTOR/PRKACA/IGF1R/MTMR4/ATG4A/CFLAR/PRKCQ/PDPK1/TANK/RHEB/AMBRA1/RAB33B/BCL2/AKT2/AKT3/BCL2L1/DAPK2/DAPK1/RRAGC/STK11/RPTOR/MTOR	31
intronic_distal	hsa04530	Tight junction	37/1318	169/8105	0.0322047	0.106373	0.0756751	PPP2R2C/PPP2R2B/CLDN3/TJP2/CACNA1D/TUBAL3/RAP2C/PRKACA/DLG2/YBX3/RAP1A/RHOA/CLDN16/PRKCE/PRKCZ/PARD6B/MAP3K5/ARHGEF2/ACTN4/NEDD4L/PRKAG2/MYH11/MYH14/MPP4/ROCK2/RUNX1/CLDN10/CLDN11/CLDN14/STK11/IGSF5/PARD3/ACTR2/JAM3/RAB8B/EPB41L4B/MAGI1	37
intronic_distal	hsa04658	Th1 and Th2 cell differentiation	22/1318	92/8105	0.0362349	0.118488	0.0842939	IL4R/JAK3/IL2RA/IL2RB/PPP3CC/IKBKG/NFATC1/NFATC2/NOTCH3/PRKCQ/MAML3/TYK2/JAG2/IL12RB2/RUNX3/JAK1/IL12RB1/CD247/PPP3CA/NOTCH2/MAML2/STAT6	22
intronic_distal	hsa04912	GnRH signaling pathway	22/1318	93/8105	0.0404422	0.130937	0.0931498	CACNA1C/CACNA1D/ITPR2/ITPR1/SOS2/PRKACA/CAMK2D/PRKCB/GNAQ/EGFR/MMP2/ADCY5/ADCY1/ADCY2/PLCB1/PLCB2/PLCB3/PLCB4/PLA2G4D/ADCY8/MAP2K6/PLA2G4A	22
intronic_distal	hsa04722	Neurotrophin signaling pathway	27/1318	119/8105	0.0410084	0.131468	0.0935279	PIK3CD/CAMK4/RPS6KA2/NTF3/PTPN11/NTRK3/NTRK2/GSK3B/SOS2/CAMK2D/RAP1A/RHOA/PLCG2/SHC2/MAP3K5/SHC4/SHC3/PDPK1/FOXO3/TP73/NGFR/BCL2/AKT2/AKT3/PSEN1/RAPGEF1/MAP2K5	27
intronic_distal	hsa01524	Platinum drug resistance	18/1318	73/8105	0.0416679	0.132286	0.0941095	PIK3CD/ERCC1/APAF1/FADD/ATM/MSH2/MSH3/MAP3K5/GSTM2/GSTM4/TOP2A/PDPK1/BCL2/AKT2/AKT3/BCL2L1/BRCA1/BID	18
intronic_distal	hsa04390	Hippo signaling pathway	34/1318	157/8105	0.0445917	0.140207	0.0997446	CRB1/PPP2R2C/PPP2R2B/SMAD1/WTIP/DVL1/GSK3B/ITGB2/FZD2/FZD8/DLG2/STK3/BTRC/PRKCZ/PARD6B/FRMD6/CDH1/NKD1/WNT8A/FBXW11/TP73/WNT7A/TGFB2/TGFBR2/TCF7L2/SERPINE1/YAP1/CTNNB1/PARD3/WNT3A/CTNNA2/CTNNA3/FRMD1/GLI2	34
intronic_distal	hsa04370	VEGF signaling pathway	15/1318	59/8105	0.046906	0.146079	0.103922	PIK3CD/RAC3/PLCG2/SHC2/PPP3CC/NFATC2/PTK2/PRKCB/PRKCG/AKT2/AKT3/NOS3/PLA2G4D/PLA2G4A/PPP3CA	15
intronic_distal	hsa05135	Yersinia infection	30/1318	137/8105	0.0497953	0.153614	0.109283	PIK3CD/RPS6KA2/RAC3/GSK3B/TAB2/RHOA/IKBKG/FN1/NFATC1/NFATC2/PTK2/GNAQ/IL10/VAV2/BAIAP2/ARHGEF7/PIP5K1B/ROCK2/DOCK1/WASF2/AKT2/AKT3/VAV1/LCP2/ACTR2/ELMO1/ELMO2/MAP2K6/NLRP3/IFNB1	30
upstream	hsa04724	Glutamatergic synapse	24/496	114/8105	6.84116e-08	2.11392e-05	1.7859e-05	CACNA1A/CACNA1C/DLGAP1/GRIN2A/ITPR2/ITPR3/ITPR1/PRKACB/GRM1/GRM3/PPP3CA/SLC1A1/PRKCB/GNAQ/SHANK2/TRPC1/ADCY8/GRIA1/PLCB1/PLCB4/CACNA1D/PLA2G4C/PLA2G4A/GNG8	24
upstream	hsa04929	GnRH secretion	17/496	64/8105	1.69211e-07	2.6143e-05	2.20864e-05	PIK3CD/CACNA1I/CACNA1C/CACNA1F/KCNJ5/ITPR2/ITPR3/ITPR1/PRKCB/GNAQ/KCNN3/TRPC1/TRPC4/PLCB1/PLCB4/CACNA1D/CACNA1S	17
upstream	hsa04730	Long-term depression	16/496	60/8105	3.69261e-07	3.80339e-05	3.21322e-05	PRKG1/CACNA1A/ITPR2/ITPR3/ITPR1/GRM1/GRID2/PRKCB/GNAQ/PRKG2/GRIA1/PLCB1/PLCB4/GUCY1A2/PLA2G4C/PLA2G4A	16
upstream	hsa04360	Axon guidance	30/496	182/8105	5.1221e-07	3.95682e-05	3.34284e-05	PIK3CD/SLIT3/RGS3/PAK4/DCC/PPP3CA/SEMA6D/PRKCZ/PARD6B/UNC5D/ROBO1/ROBO2/NTNG2/NTN1/SEMA5B/TRPC1/TRPC4/WNT5A/EPHA5/EPHA2/SEMA3A/SEMA3C/MET/RASA1/ABLIM2/PLXNC1/NGEF/PLXNA4/BMPR1B/NFATC2	30
upstream	hsa04927	Cortisol synthesis and secretion	16/496	65/8105	1.20203e-06	6.25609e-05	5.28533e-05	CACNA1I/CACNA1C/CACNA1F/CREB5/ITPR2/ITPR3/ITPR1/PRKACB/KCNK2/GNAQ/KCNK3/ADCY8/PLCB1/PLCB4/CACNA1D/CACNA1S	16
upstream	hsa04713	Circadian entrainment	20/496	97/8105	1.21477e-06	6.25609e-05	5.28533e-05	RPS6KA5/PRKG1/CACNA1I/CACNA1C/KCNJ5/GRIN2A/ITPR3/ITPR1/PRKACB/NOS1AP/PRKCB/GNAQ/PRKG2/ADCY8/GRIA1/PLCB1/PLCB4/GUCY1A2/CACNA1D/GNG8	20
upstream	hsa04925	Aldosterone synthesis and secretion	20/496	98/8105	1.44101e-06	6.36104e-05	5.374e-05	CACNA1I/CACNA1C/CACNA1F/CREB5/KCNJ5/CAMK1D/ITPR2/ITPR3/ITPR1/PRKACB/PRKCB/PRKCE/GNAQ/KCNK3/ADCY8/PLCB1/PLCB4/DAGLA/CACNA1D/CACNA1S	20
upstream	hsa04720	Long-term potentiation	16/496	67/8105	1.85949e-06	7.18228e-05	6.06781e-05	RPS6KA6/CACNA1C/RPS6KA2/GRIN2A/ITPR2/ITPR3/ITPR1/PRKACB/GRM1/PPP3CA/PRKCB/GNAQ/ADCY8/GRIA1/PLCB1/PLCB4	16
upstream	hsa04924	Renin secretion	16/496	69/8105	2.82417e-06	9.69633e-05	8.19176e-05	CACNA1C/CACNA1F/ITPR2/ITPR3/ITPR1/PRKACB/PPP3CA/PDE3A/GNAQ/PRKG2/PDE1C/PLCB1/PLCB4/GUCY1A2/CACNA1D/CACNA1S	16
upstream	hsa04270	Vascular smooth muscle contraction	23/496	133/8105	4.85181e-06	0.000145502	0.000122925	PRKG1/CACNA1C/CACNA1F/ITPR2/ITPR3/ITPR1/PRKACB/ADRA1D/PRKCB/PRKCE/GNAQ/MYH11/MYH14/RAMP3/ADCY8/PLCB1/PLCB4/GUCY1A2/CACNA1D/CACNA1S/PLA2G4C/PLA2G4A/MYLK	23
upstream	hsa04726	Serotonergic synapse	21/496	115/8105	5.1797e-06	0.000145502	0.000122925	APP/CACNA1A/CACNA1C/CACNA1F/KCNJ5/ITPR2/ITPR3/ITPR1/PRKACB/PRKCB/GNAQ/TRPC1/PLCB1/PLCB4/HTR4/CACNA1D/CACNA1S/PLA2G4C/PLA2G4A/GNG8/GABRB1	21
upstream	hsa04020	Calcium signaling pathway	33/496	240/8105	8.82413e-06	0.000227221	0.000191964	CACNA1I/CACNA1A/CACNA1C/CACNA1F/NTSR1/CAMK1D/GRIN2A/ITPR2/ITPR3/ITPR1/PRKACB/ADRA1D/GRM1/PPP3CA/FLT1/PRKCB/ERBB4/GNAQ/FGF3/FGF1/PDE1C/ADCY8/PLCB1/PLCB4/CASQ2/HTR4/FGF10/MET/CACNA1D/CACNA1S/PHKB/MCU/MYLK	33
upstream	hsa04015	Rap1 signaling pathway	30/496	210/8105	1.06058e-05	0.000252092	0.000212975	PIK3CD/EVL/GRIN2A/KITLG/ANGPT1/ANGPT4/FLT1/PRKCB/PRKCZ/PARD6B/TIAM1/ITGAM/GNAQ/INSR/FGF3/FGF1/VAV2/ADCY8/DOCK4/PLCB1/PLCB4/EPHA2/FGF10/MET/SIPA1L1/LCP2/SKAP1/ARAP3/MAGI2/MAGI1	30
upstream	hsa04728	Dopaminergic synapse	21/496	132/8105	4.60018e-05	0.000951195	0.000803598	CACNA1A/CACNA1C/CREB5/KCNJ5/GRIN2A/ITPR2/ITPR3/ITPR1/PRKACB/PPP3CA/PRKCB/PPP2R3A/GNAQ/GRIA1/PLCB1/PLCB4/PPP2R5D/DRD4/DRD3/CACNA1D/GNG8	21
upstream	hsa04010	MAPK signaling pathway	36/496	294/8105	4.61745e-05	0.000951195	0.000803598	RPS6KA5/RPS6KA6/ELK4/IGF2/CACNA1I/CACNA1A/CACNA1C/CACNA1F/RPS6KA2/RASGRF2/PRKACB/PPP3CA/KITLG/ANGPT1/ANGPT4/FLT1/PRKCB/ERBB4/INSR/FGF3/FGF1/NF1/EPHA2/FGF10/MET/RASA1/FLNB/CACNA1D/CACNA1S/PLA2G4C/PLA2G4A/CACNG3/MAP4K1/MAPT/CACNA2D3/TGFA	36
upstream	hsa04921	Oxytocin signaling pathway	23/496	154/8105	5.64372e-05	0.00103486	0.000874279	CACNA1C/CACNA1F/KCNJ5/CAMK1D/ITPR2/ITPR3/ITPR1/PRKACB/PPP3CA/PRKCB/GNAQ/ADCY8/PLCB1/PLCB4/GUCY1A2/CACNA1D/CACNA1S/PLA2G4C/PLA2G4A/CACNG3/MYLK/CACNA2D3/NFATC2	23
upstream	hsa04611	Platelet activation	20/496	124/8105	5.69339e-05	0.00103486	0.000874279	PIK3CD/PRKG1/FGA/ITPR2/ITPR3/ITPR1/FCER1G/PRKACB/PRKCZ/TBXAS1/GNAQ/PRKG2/ADCY8/PLCB1/PLCB4/GUCY1A2/PLA2G4C/LCP2/PLA2G4A/MYLK	20
upstream	hsa04725	Cholinergic synapse	18/496	113/8105	0.00015631	0.00268332	0.00226695	PIK3CD/CACNA1A/CACNA1C/CACNA1F/CREB5/ITPR2/ITPR3/ITPR1/PRKACB/PRKCB/GNAQ/KCNQ1/ADCY8/PLCB1/PLCB4/CACNA1D/CACNA1S/GNG8	18
upstream	hsa04014	Ras signaling pathway	29/496	232/8105	0.000176572	0.00287162	0.00242603	PIK3CD/KSR2/PAK4/IGF2/GRIN2A/RASGRF2/PRKACB/SHC2/KITLG/ANGPT1/ANGPT4/FLT1/PRKCB/SHC4/TIAM1/INSR/FGF3/FGF1/NF1/ETS1/EPHA2/FGF10/MET/RASA1/RASA3/PLA2G4C/PLA2G4A/GNG8/TGFA	29
upstream	hsa04911	Insulin secretion	15/496	86/8105	0.000196491	0.00303579	0.00256473	GCK/CACNA1C/CACNA1F/CREB5/ITPR3/PRKACB/RIMS2/PRKCB/GNAQ/KCNN3/ADCY8/PLCB1/PLCB4/CACNA1D/CACNA1S	15
upstream	hsa04723	Retrograde endocannabinoid signaling	21/496	148/8105	0.000245916	0.00361848	0.00305701	CACNA1A/CACNA1C/CACNA1F/MGLL/KCNJ5/ITPR2/ITPR3/ITPR1/PRKACB/GRM1/PRKCB/GNAQ/ADCY8/GRIA1/PLCB1/PLCB4/DAGLA/CACNA1D/CACNA1S/GNG8/GABRB1	21
upstream	hsa04727	GABAergic synapse	15/496	89/8105	0.000290494	0.00408012	0.00344701	CACNA1A/CACNA1C/CACNA1F/SLC6A12/SLC6A11/PRKACB/GAD1/PRKCB/ADCY8/GPHN/CACNA1D/PLCL1/CACNA1S/GNG8/GABRB1	15
upstream	hsa04935	Growth hormone synthesis, secretion and action	18/496	119/8105	0.000304026	0.00408453	0.00345073	PIK3CD/CACNA1C/CACNA1F/CREB5/ITPR2/ITPR3/ITPR1/PRKACB/SHC2/PRKCB/SHC4/GNAQ/GHR/ADCY8/PLCB1/PLCB4/CACNA1D/CACNA1S	18
upstream	hsa04912	GnRH signaling pathway	15/496	93/8105	0.000474293	0.00586226	0.00495262	CACNA1C/CACNA1F/ITPR2/ITPR3/ITPR1/PRKACB/PRKCB/GNAQ/ADCY8/PLCB1/PLCB4/CACNA1D/CACNA1S/PLA2G4C/PLA2G4A	15
upstream	hsa04970	Salivary secretion	15/496	93/8105	0.000474293	0.00586226	0.00495262	DMBT1/PRKG1/ITPR2/ITPR3/ITPR1/MUC5B/PRKACB/ADRA1D/PRKCB/GNAQ/PRKG2/ADCY8/PLCB1/PLCB4/GUCY1A2	15
upstream	hsa04022	cGMP-PKG signaling pathway	22/496	167/8105	0.000511196	0.00607537	0.00513265	PRKG1/CACNA1C/CACNA1F/CREB5/ITPR2/ITPR3/ITPR1/ADRA1D/PPP3CA/PRKCE/PDE3A/GNAQ/INSR/PRKG2/ADCY8/PLCB1/PLCB4/GUCY1A2/CACNA1D/CACNA1S/MYLK/NFATC2	22
upstream	hsa04971	Gastric acid secretion	13/496	76/8105	0.000628643	0.00719447	0.00607811	ITPR2/ITPR3/ITPR1/PRKACB/KCNK2/PRKCB/GNAQ/KCNJ10/KCNQ1/ADCY8/PLCB1/PLCB4/MYLK	13
upstream	hsa04540	Gap junction	14/496	88/8105	0.000836152	0.00891389	0.00753072	PRKG1/ITPR2/ITPR3/ITPR1/PRKACB/GRM1/PRKCB/GNAQ/PRKG2/ADCY8/PLCB1/PLCB4/GUCY1A2/TUBB8	14
upstream	hsa04750	Inflammatory mediator regulation of TRP channels	15/496	98/8105	0.000836578	0.00891389	0.00753072	PIK3CD/ITPR2/ITPR3/ITPR1/PRKACB/PRKCB/PRKCE/TRPV4/GNAQ/ASIC2/ADCY8/PLCB1/PLCB4/PLA2G4C/PLA2G4A	15
upstream	hsa05017	Spinocerebellar ataxia	19/496	143/8105	0.00108963	0.0112232	0.00948172	PIK3CD/OPA1/RELN/CACNA1A/GRIN2A/ITPR2/ITPR3/ITPR1/GRM1/PRKCB/GNAQ/SPTBN2/ATXN1/DAB1/GRIA1/PLCB1/PLCB4/PUM2/MCU	19
upstream	hsa04930	Type II diabetes mellitus	9/496	46/8105	0.00161177	0.0160657	0.0135728	PIK3CD/GCK/CACNA1A/CACNA1C/PRKCE/PRKCZ/INSR/CACNA1D/HK3	9
upstream	hsa04915	Estrogen signaling pathway	18/496	138/8105	0.00180515	0.017431	0.0147263	PIK3CD/CREB5/KCNJ5/ITPR2/ITPR3/ITPR1/PRKACB/GRM1/NCOA1/SHC2/SHC4/GNAQ/ADCY8/PLCB1/PLCB4/ESR1/FKBP5/TGFA	18
upstream	hsa04340	Hedgehog signaling pathway	10/496	56/8105	0.00186912	0.0175018	0.0147861	IQCE/PTCH2/PRKACB/BTRC/EVC2/SPOP/SPOPL/LRP2/GLI2/GLI3	10
upstream	hsa04742	Taste transduction	13/496	86/8105	0.00204793	0.0186121	0.0157241	CACNA1A/CACNA1C/ITPR3/PRKACB/GRM1/TAS2R31/TAS2R39/ASIC2/PDE1C/ADCY8/PLCB1/PLCB4/PKD1L3	13
upstream	hsa00534	Glycosaminoglycan biosynthesis - heparan sulfate / heparin	6/496	24/8105	0.00265912	0.0234762	0.0198334	HS3ST3B1/HS6ST3/EXT2/EXT1/XYLT1/NDST3	6
upstream	hsa04934	Cushing syndrome	19/496	155/8105	0.00281738	0.0241825	0.0204301	CACNA1I/CACNA1C/CACNA1F/CREB5/ITPR2/ITPR3/ITPR1/PRKACB/KCNK2/GNAQ/KCNK3/WNT7A/ADCY8/PLCB1/PLCB4/WNT5A/CACNA1D/CACNA1S/WNT3A	19
upstream	hsa04974	Protein digestion and absorption	14/496	103/8105	0.00385869	0.0322253	0.0272249	COL4A4/COL19A1/MME/SLC1A1/COL25A1/COL17A1/KCNQ1/SLC9A3/COL13A1/COL21A1/CELA3A/COL5A3/COL5A1/CPA1	14
upstream	hsa04261	Adrenergic signaling in cardiomyocytes	18/496	150/8105	0.00452007	0.0367553	0.031052	RPS6KA5/CACNA1C/CACNA1F/CREB5/PRKACB/ADRA1D/PPP2R3A/GNAQ/KCNQ1/SCN5A/ADCY8/PLCB1/PLCB4/PPP2R5D/CACNA1D/CACNA1S/CACNG3/CACNA2D3	18
upstream	hsa04918	Thyroid hormone synthesis	11/496	75/8105	0.00558728	0.0442685	0.0373994	CREB5/ITPR2/ITPR3/ITPR1/PRKACB/PRKCB/GNAQ/ADCY8/PLCB1/PLCB4/LRP2	11
upstream	hsa05412	Arrhythmogenic right ventricular cardiomyopathy	11/496	77/8105	0.00682889	0.0527532	0.0445675	CACNA1C/CACNA1F/DMD/JUP/CACNA1D/CACNA1S/CTNNA2/CTNNA3/CACNG3/ITGA11/CACNA2D3	11
upstream	hsa00533	Glycosaminoglycan biosynthesis - keratan sulfate	4/496	14/8105	0.00847584	0.0638789	0.0539669	ST3GAL3/ST3GAL1/FUT8/B4GALT2	4
upstream	hsa04072	Phospholipase D signaling pathway	17/496	148/8105	0.00878515	0.0646336	0.0546044	PIK3CD/FCER1G/GRM1/GRM3/SHC2/KITLG/SHC4/INSR/DGKH/DGKG/ADCY8/PLCB1/PLCB4/PLA2G4C/PLA2G4A/DNM3/DNM2	17
[truncated: 165 more rows]
