# Supplementary material for: Profiling the Genome-Wide Landscape of Short Tandem Repeats by Long-Read Sequencing
Source: Front Genet. 2022 May 5;13:810595. doi: 10.3389/fgene.2022.810595 (PMC9117641; doi:10.3389/fgene.2022.810595)
Supplement: Supplementary file 14 [file Table4.XLSX]

## Sheet: eSTR catalog
#Chr	Start	End	Repeat_Unit	Gene_symble	Gene_Func	normalized RDI
17	33562202	33562231	TTC	SLFN5	intronic	0.3
14	65204664	65204730	GGA	PLEKHG3	intronic	0.1
13	28642157	28642206	TTTTG	FLT3	exonic	0.08333333333333333
20	48742081	48742147	TCTA	TMEM189;TMEM189-UBE2V1	intronic	0.17647058823529413
4	100075041	100075070	TTA	LOC100507053	intronic	0.1111111111111111
5	70836097	70836120	TTTA	BDP1	intronic	0.3333333333333333
19	52092506	52092543	TATG	ZNF175	UTR	0.2
1	229574698	229574735	TGAA	ACTA1;NUP133	downstream	0.1111111111111111
12	30912839	30912881	TTAA	LOC645485	intronic	0.09090909090909091
17	9825499	9825546	ATG	GAS7	intronic	0.13333333333333333
3	40503520	40503552	CTG	RPL14	exonic	0.38461538461538464
1	46664190	46664231	CGG	POMGNT1	intronic	0.2857142857142857
1	26176702	26176731	CAA	AUNIP	intronic	0.09090909090909091
7	73749822	73749850	TTTA	CLIP2	intronic	0.125
11	850607	850634	TCTCC	TSPAN4	intronic	0.2
18	61545605	61545635	CCAA	SERPINB2	intronic	0.25
11	85593179	85593200	TAA	CCDC83	intronic	0.25
10	70089063	70089086	CAAG	PBLD	intronic	0.16666666666666666
2	54483944	54483978	TTTTG	ACYP2	intronic	0.25
2	70428310	70428336	CAA	TIA1	downstream	0.2
9	133936032	133936059	TAA	LAMC3	intronic	0.25
1	161295131	161295160	TAAA	SDHC	intronic	0.125
22	31986937	31986975	TTTA	SFI1	intronic	0.45454545454545453
2	202654632	202654652	TTG	ALS2	upstream	0.42857142857142855
11	61471128	61471196	TGGA	DAGLA	intronic	0.21052631578947367
16	81277059	81277091	TTCA	BCO1	intronic	0.3
1	92473426	92473488	TTCA	BRDT	intronic	0.06666666666666667
1	236426543	236426567	TTG	ERO1B	intronic	0.2
22	37490423	37490609	TAGA	TMPRSS6	intronic	0.125
5	154099752	154099790	TAA	LARP1	intronic	0.0
19	49267967	49267989	TTC	FUT1;FGF21	downstream	0.2222222222222222
16	5011272	5011305	CAA	SEC14L5	intronic	0.09090909090909091
3	33407213	33407252	CAAA	FBXL2	intronic	0.2
20	25234259	25234300	TAAAA	PYGB	intronic	0.5
10	105607952	105607987	TCC	SH3PXD2A	intronic	0.3
19	6747804	6747829	TAA	TRIP10	intronic	0.125
18	12020174	12020211	ATTG	IMPA2	intronic	0.0
20	21491887	21491915	CAAAAA	NKX2-2	UTR	0.375
22	24235740	24235772	TTCA	MIF;MIF-AS1;SLC2A11	intronic	0.2
22	37906308	37906343	TTCTCC	CARD10	exonic	0.16666666666666666
6	28859601	28859633	ATTG	HCG14	upstream	0.25
17	1469524	1469560	TTA	PITPNA;SLC43A2	downstream	0.18181818181818182
6	43442320	43442351	TAA	TJAP1	downstream	0.18181818181818182
15	35265464	35265505	CAA	AQR;ZNF770	upstream	0.2
6	30189239	30189273	TTTA	TRIM26	upstream	0.1111111111111111
7	56165917	56165944	TAA	PHKG1;CHCHD2	upstream	0.125
2	219332038	219332081	TCTA	USP37	intronic	0.25
19	46265048	46265083	CCCCAG	BHMG1	exonic	0.14285714285714285
1	150329987	150330015	TTG	RPRD2;PRPF3	downstream	0.3333333333333333
10	118449115	118449156	CAGA	HSPA12A	intronic	0.2
2	219158473	219158514	TTTG	PNKD	intronic	0.18181818181818182
10	5461266	5461308	TTGG	NET1	intronic	0.2727272727272727
6	71389805	71389840	CAA	SMAP1	intronic	0.16666666666666666
20	31772279	31772337	TTTA	BPIFA4P;BPIFA2	upstream	0.13333333333333333
15	40596975	40597011	TGAA	PLCB2	intronic	0.0
2	48778157	48778177	TTA	STON1;STON1-GTF2A1L	intronic	0.2857142857142857
2	198331982	198332014	TTTA	COQ10B	intronic	0.25
16	83977403	83977434	CTG	OSGIN1	intronic	0.1111111111111111
12	117789981	117790033	CATA	NOS1	intronic	0.14285714285714285
11	113577990	113578020	TTG	TMPRSS5	upstream	0.1111111111111111
17	38037997	38038020	CAA	ZPBP2	downstream	0.4
5	40787569	40787598	TAA	PRKAA1	intronic	0.2727272727272727
4	1387345	1387424	TAGA	CRIPAK	UTR	0.2
17	8660205	8660235	TTTTA	SPDYE4	intronic	0.16666666666666666
2	200668165	200668208	GTTTG	FTCDNL1	intronic	0.125
20	43199865	43199897	TAA	PKIG	intronic	0.36363636363636365
16	2393709	2393773	TCTA	ABCA17P	intronic	0.21428571428571427
3	113556570	113556605	CAAA	GRAMD1C	upstream	0.4
16	67229793	67229850	CAG	E2F4	exonic	0.10526315789473684
22	41981467	41981510	TTTA	PMM1	intronic	0.18181818181818182
8	97314804	97314828	TTG	PTDSS1	intronic	0.2222222222222222
11	117144076	117144096	TTA	RNF214	intronic	0.5
3	139368164	139368196	CAAA	NMNAT3	intronic	0.3
10	50217647	50217671	CAAAA	VSTM4	intronic	0.42857142857142855
5	40820193	40820221	TTTG	LOC100506548	downstream	0.2857142857142857
4	46992134	46992157	CAAA	GABRA4	intronic	0.16666666666666666
16	21691505	21691536	TCCA	OTOA	intronic	0.5
10	123891562	123891598	GAAA	TACC2	intronic	1.5
10	75640056	75640088	TTCA	CAMK2G	upstream	0.16666666666666666
10	134040975	134041151	ATGGTG	STK32C	intronic	0.10714285714285714
12	10151243	10151277	TTTTG	CLEC1B	intronic	0.5
2	160245604	160245651	CCAA	BAZ2B	intronic	0.16666666666666666
16	67142563	67142631	TCTA	C16orf70;CBFB	upstream	0.16666666666666666
11	67108789	67108834	TAAAA	LOC100130987	downstream	0.1111111111111111
7	82718453	82718486	CATA	PCLO	intronic	0.14285714285714285
12	53519304	53519341	TTTA	SOAT2	downstream	0.1
11	93239022	93239062	ATG	SMCO4	intronic	0.25
5	148460029	148460077	TAAA	LOC255187	intronic	0.25
12	32808712	32808756	TTCA	FGD4	downstream	0.2727272727272727
1	227441300	227441359	CATA	CDC42BPA	intronic	0.16666666666666666
10	102156890	102156912	TAA	OLMALINC	downstream	0.2222222222222222
4	186735707	186735734	CAAA	SORBS2	intronic	0.2857142857142857
2	166654042	166654065	TAAA	GALNT3	intronic	0.16666666666666666
5	6446716	6446752	CAAA	UBE2QL1	upstream	0.2
20	30865501	30865547	CCG	KIF3B	exonic	0.13333333333333333
17	79667663	79667695	CCCCAG	HGS	intronic	0.16666666666666666
7	149581079	149581100	GGGA	ACTR3C	upstream	0.4
19	19710950	19710971	TAA	PBX4	intronic	0.25
14	94379802	94379908	TAGA	FAM181A-AS1	intronic	0.1111111111111111
2	27809081	27809114	TTG	ZNF512	intronic	0.23076923076923078
2	203349054	203349103	TTCC	BMPR2	intronic	0.15384615384615385
20	33740653	33740704	TCTCCC	EDEM2	intronic	0.3333333333333333
6	29698992	29699058	TAGA	HLA-F-AS1	intronic	0.35294117647058826
4	186080516	186080536	CAA	CFAP97;SLC25A4	downstream	0.14285714285714285
5	112754371	112754411	CAT	MCC	intronic	0.07692307692307693
11	47555179	47555210	CATA	CELF1	intronic	0.09090909090909091
11	65495868	65495894	TTTTG	RNASEH2C;KAT5	downstream	0.2
10	99164509	99164563	TAGA	RRP12	intronic	0.3333333333333333
8	145707455	145707479	CCG	PPP1R16A	upstream	0.5
2	74180406	74180443	TCG	DGUOK	intronic	1.0
3	79544150	79544193	TAGA	ROBO1	intronic	0.08333333333333333
2	111597550	111597587	TTG	ACOXL	intronic	0.23529411764705882
1	227187794	227187837	TAA	CDC42BPA	intronic	0.23076923076923078
13	114120175	114120212	TAGA	DCUN1D2	intronic	0.1
6	29791271	29791299	TTAAA	HLA-G	upstream	0.5555555555555556
7	75737052	75737119	CATATA	GTF2IP7	intronic	0.09090909090909091
7	157144328	157144369	CAA	DNAJB6	intronic	0.2
12	96199151	96199204	TAGA	LINC02410;LOC105369921	intronic	0.2857142857142857
3	118814893	118814918	TTTA	IGSF11	intronic	0.3333333333333333
15	101105482	101105519	TAA	PRKXP1;LINS1;LOC102723335	intronic	0.25
3	64146619	64146667	CAAA	PRICKLE2	intronic	0.2727272727272727
9	112919670	112919697	TTG	AKAP2;PALM2-AKAP2	intronic	0.18181818181818182
6	36811916	36811972	CAAA	CPNE5	upstream	0.13333333333333333
13	73402183	73402210	TTTTA	PIBF1	intronic	0.2857142857142857
16	57296474	57296496	TAA	PLLP	intronic	0.3333333333333333
11	113230767	113230803	TTTTG	TTC12	intronic	0.5714285714285714
17	4654511	4654578	TTTTG	ZMYND15	downstream	0.15384615384615385
1	31886722	31886753	TCCG	SERINC2	UTR	0.2222222222222222
1	111153640	111153693	GGAA	KCNA2	intronic	0.4666666666666667
1	3815076	3815118	CAA	C1orf174	intronic	0.2
19	49661841	49661886	TTCA	TRPM4	intronic	0.18181818181818182
10	74850925	74850960	TAAA	P4HA1	intronic	0.3333333333333333
19	51826151	51826601	TCTCTG	IGLON5	intronic	0.746268656716418
15	55575110	55575136	TAAA	RAB27A	intronic	0.125
19	17204668	17204708	TTTA	MYO9B	intronic	0.2222222222222222
19	46339175	46339203	GAAA	SYMPK	intronic	0.375
19	32951750	32951793	TTTTG	DPY19L3	intronic	0.2727272727272727
5	145309623	145309650	TTTA	SH3RF2	upstream	0.0
19	59015157	59015190	CAAA	SLC27A5	intronic	0.125
12	88480478	88480518	TCCA	CEP290	intronic	0.06666666666666667
16	68311828	68311850	TTA	SLC7A6	intronic	0.25
11	49158255	49158282	TTTG	FOLH1	upstream	0.25
2	88926729	88926754	CAG	EIF2AK3	exonic	0.25
22	43808648	43808709	TCCA	MPPED1	intronic	0.1111111111111111
6	159419917	159419946	CCA	RSPH3	intronic	0.09090909090909091
6	47871016	47871051	TTCA	PTCHD4	intronic	0.1111111111111111
3	42596467	42596490	CAA	SEC22C	intronic	0.1111111111111111
4	79448471	79448501	TTCA	FRAS1	intronic	0.1111111111111111
1	162041849	162041904	TAGA	NOS1AP	intronic	0.1875
16	4452242	4452268	TTG	CORO7;CORO7-PAM16	intronic	0.2222222222222222
11	100752550	100752591	TTTG	ARHGAP42	intronic	0.18181818181818182
10	119020706	119020735	CAAAA	SLC18A2	intronic	0.375
15	99290411	99290436	TTG	IGF1R	intronic	0.1111111111111111
13	25260902	25260930	GGAA	ATP12A	intronic	0.5
2	3248959	3248994	CGTTG	EIPR1	intronic	0.2
10	131398230	131398269	TAGG	MGMT	intronic	0.1
11	93862254	93862275	CCCCG	PANX1	UTR	0.25
21	42685727	42685747	TTG	FAM3B	intronic	0.375
11	103214446	103214468	TAAAA	DYNC2H1	intronic	0.25
4	185309360	185309404	GGATG	IRF2	UTR	0.14285714285714285
19	49327715	49327745	GAAA	HSD17B14	intronic	0.14285714285714285
14	75527779	75527806	CAA	ACYP1	intronic	0.1111111111111111
1	20934886	20934920	TTTTG	CDA	intronic	0.7272727272727273
16	8875046	8875074	TGGA	ABAT	intronic	0.25
4	8401977	8402012	TAA	ACOX3	intronic	0.18181818181818182
3	38572111	38572132	TTTG	EXOG	intronic	0.14285714285714285
1	168222528	168222569	CATA	ANKRD36BP1	downstream	0.18181818181818182
10	72040758	72040781	CAA	NPFFR1	intronic	0.2222222222222222
11	44111083	44111112	TTG	EXT2;ACCS	downstream	0.4444444444444444
11	108242898	108242937	TTCA	C11orf65	intronic	0.1
16	85850176	85850201	TTA	COX4I1	upstream	0.2222222222222222
5	60403481	60403510	TTA	NDUFAF2	intronic	0.36363636363636365
22	51106436	51106465	CAAAA	SHANK3	downstream	0.16666666666666666
12	118506324	118506362	TCC	VSIG10	exonic	0.2727272727272727
1	67594036	67594087	TTTA	C1orf141	intronic	0.625
10	103213864	103213884	CAAAA	BTRC	intronic	0.0
1	158669338	158669369	GTTTG	OR6K2	UTR	0.14285714285714285
4	68419305	68419328	CAAA	CENPC;STAP1	upstream	0.2857142857142857
19	46905448	46905527	GGAA	CCDC8	downstream	0.42105263157894735
20	32138414	32138442	TTTA	CBFA2T2	intronic	0.4444444444444444
13	53029766	53029804	CGG	CKAP2	intronic	0.8888888888888888
19	40963564	40963590	TAAA	BLVRB	UTR	0.16666666666666666
12	121278739	121278765	TTCA	SPPL3	intronic	0.25
11	63464941	63464962	TTA	RTN3	intronic	0.2222222222222222
8	688994	689014	CCG	LOC401442	intronic	0.3333333333333333
2	70021625	70021708	TTATG	ANXA4	intronic	0.2777777777777778
9	139581749	139581780	CAG	AGPAT2	exonic	0.09090909090909091
1	33717955	33717988	CAA	ZNF362	upstream	0.09090909090909091
6	160520363	160520412	TTATG	IGF2R	intronic	0.2727272727272727
9	86941548	86941599	CAA	SLC28A3	intronic	0.26666666666666666
3	57403885	57403914	TAAA	DNAH12	intronic	0.2857142857142857
8	30517102	30517153	TAGA	GTF2E2	upstream	0.25
1	1694198	1694236	TGAA	NADK	intronic	0.2222222222222222
15	86200376	86200409	TAA	AKAP13	intronic	0.09090909090909091
7	91629168	91629196	TTCA	AKAP9	intronic	0.14285714285714285
1	6609321	6609351	CCAA	NOL9	intronic	0.14285714285714285
9	138678012	138678040	CCCTG	KCNT1	intronic	0.2
7	23755197	23755217	CAAA	STK31	intronic	0.16666666666666666
3	113376095	113376147	CTG	USF3	exonic	0.21428571428571427
17	73172708	73172732	CAA	SUMO2	intronic	0.25
1	179022578	179022606	CAAA	FAM20B	intronic	0.2857142857142857
11	66715483	66715536	TAGA	PC	intronic	0.2857142857142857
10	125454281	125454320	GGAA	GPR26	downstream	0.18181818181818182
17	45333334	45333377	TAAA	ITGB3	intronic	0.18181818181818182
13	28562019	28562072	TAGA	URAD	intronic	0.3125
14	50457175	50457203	CAAA	LINC01588	intronic	0.25
12	53197071	53197193	TGGA	KRT3;KRT4	downstream	0.0967741935483871
9	132625186	132625206	TAA	USP20	intronic	1.8
11	65715747	65715844	TCCA	TSGA10IP	intronic	0.08333333333333333
10	44117993	44118019	CAA	ZNF32-AS3;ZNF485	downstream	0.3
9	113675777	113675849	TATATG	LPAR1	intronic	0.18181818181818182
5	146057080	146057114	TCCC	PPP2R2B	intronic	0.5
1	154554247	154554283	CAAT	ADAR;CHRNB2	downstream	0.4444444444444444
2	100096237	100096266	TAA	REV1	intronic	0.3
1	26301427	26301464	TTCA	PAFAH2	intronic	0.2222222222222222
17	73355588	73355619	TAA	GRB2	intronic	0.07692307692307693
2	23705692	23705744	TTCA	KLHL29	intronic	0.3
5	108185155	108185203	TTG	FER	intronic	0.17647058823529413
3	46508702	46508733	TTCA	LTF	intronic	0.125
1	111774949	111775010	TTCA	CHI3L2	intronic	0.0625
15	52094132	52094174	TATAA	TMOD2	intronic	0.1
9	123476528	123476568	CGG	MEGF9	exonic	0.21428571428571427
21	37532429	37532451	TAA	DOPEY2	intronic	0.25
7	89933949	89934002	TAGA	CFAP69	intronic	0.631578947368421
12	105482347	105482373	CAA	ALDH1L2	upstream	0.4166666666666667
17	11143948	11143996	CCG	SHISA6	upstream	0.375
7	16609329	16609350	GGGAA	LRRC72	intronic	0.4
15	41120148	41120187	GAAA	PPP1R14D	intronic	0.18181818181818182
10	95466933	95466974	GGAGA	FRA10AC1	upstream	0.75
2	105704231	105704292	TTCC	MRPS9	intronic	0.3157894736842105
10	98260535	98260579	GGGA	TLL2	intronic	0.3076923076923077
10	72202846	72202877	CAA	NODAL	intronic	0.16666666666666666
8	144952716	144952736	CGGGG	EPPK1	upstream	0.5
3	52958674	52958700	CAA	SFMBT1	intronic	0.3333333333333333
1	169150363	169150430	TCTA	NME7	intronic	0.2222222222222222
11	8152643	8152692	CTCA	RIC3	intronic	0.16666666666666666
19	21576590	21576628	TTTG	ZNF493;ZNF738	upstream	0.2
1	180146986	180147034	TTTTG	QSOX1	intronic	0.1111111111111111
3	49324249	49324300	TCTA	USP4	intronic	0.1875
5	172500970	172501012	TAAA	CREBRF	intronic	0.09090909090909091
17	7305992	7306015	TAA	TMEM256-PLSCR3	intronic	0.1111111111111111
2	113269559	113269581	CTATT	TTL	intronic	0.16666666666666666
12	108994004	108994039	TTCA	TMEM119	upstream	0.1111111111111111
16	31036427	31036448	CAA	STX4	upstream	0.14285714285714285
20	35785621	35785642	TTTA	MROH8	intronic	0.16666666666666666
17	73094783	73094810	TTTG	SLC16A5	intronic	0.25
1	46547669	46547694	TAAA	LOC110117498-PIK3R3;PIK3R3	intronic	0.16666666666666666
22	31012012	31012062	TGGA	TCN2	intronic	0.25
8	10524111	10524198	GAAA	C8orf74;MIR4286	upstream	0.16666666666666666
6	31588683	31588724	CGG	PRRC2A	intronic	0.3076923076923077
3	195024134	195024164	CATA	ACAP2	intronic	0.125
6	13328733	13328765	CCG	TBC1D7;TBC1D7-LOC100130357	UTR	0.36363636363636365
7	97976306	97976345	CAA	BAIAP2L1	intronic	0.13333333333333333
5	126344572	126344624	TTTA	MARCH3	intronic	0.7777777777777778
2	197467881	197467991	TATATG	HECW2	upstream	0.10526315789473684
6	114292109	114292144	CTG	HDAC2-AS2	exonic	0.4
5	79934285	79934306	TTTA	DHFR	intronic	0.2
15	60707952	60707978	CAAA	ICE2	downstream	0.0
11	85402365	85402397	TTTC	CCDC89;SYTL2	downstream	0.2
15	74660452	74660494	TTTTA	CYP11A1;LOC729739	upstream	0.6666666666666666
3	48758629	48758661	TAA	IP6K2	intronic	0.16666666666666666
1	900683	900726	TTTA	KLHL17	UTR	0.2
15	65428273	65428293	TTG	PDCD7	upstream	0.08333333333333333
9	115063268	115063290	TAAA	PTBP3	intronic	0.2
12	52483381	52483420	CAAAA	OR7E47P	intronic	0.14285714285714285
1	244679493	244679526	TAA	CATSPERE	intronic	0.2
11	18099492	18099527	CAAAA	SAAL1	intronic	0.14285714285714285
1	151036481	151036502	TTTA	MLLT11	intronic	0.2857142857142857
16	85085934	85085964	CAA	KIAA0513	intronic	0.1
12	49827415	49827441	TTG	SPATS2	intronic	0.1111111111111111
16	84614771	84614797	TATG	COTL1	intronic	1.0
15	52816750	52816790	TAAA	MYO5A	intronic	0.18181818181818182
19	14800905	14800936	CGCGG	ZNF333	UTR	0.16666666666666666
10	95667552	95667587	TAAAA	SLC35G1	UTR	0.75
10	112551891	112551957	TCTA	RBM20	intronic	0.17647058823529413
9	95192072	95192105	CAT	CENPP	intronic	0.08333333333333333
17	64298450	64298495	CCG	PRKCA	upstream	0.2222222222222222
21	46245849	46245888	TAAA	SUMO3	upstream	0.18181818181818182
1	43641163	43641195	TTTTA	CFAP57	intronic	0.14285714285714285
19	46052620	46052641	CAGGG	OPA3	UTR	0.3333333333333333
7	14797102	14797200	CATA	DGKB	intronic	0.07692307692307693
11	113208791	113208820	TTG	TTC12	intronic	0.3
17	5407457	5407478	CAG	NLRP1	intronic	0.2222222222222222
6	149941096	149941123	CATA	KATNA1	intronic	0.16666666666666666
1	55256434	55256464	CTG	TTC22	intronic	0.1
13	36050433	36050492	CTG	MAB21L1	UTR	0.3157894736842105
2	234337520	234337540	TTG	DGKD	intronic	0.42857142857142855
2	96780970	96780997	TCC	ADRA2B	exonic	0.3333333333333333
1	24195723	24195766	GGAA	FUCA1;CNR2	upstream	0.26666666666666666
19	1025179	1025234	TAAAA	CNN2;TMEM259;RNU6-2	upstream	0.6
2	155225509	155225533	TTG	GALNT13	intronic	0.2222222222222222
14	78039843	78039878	TAAA	SPTLC2	intronic	0.2857142857142857
10	125846171	125846203	TCC	CHST15	intronic	0.2727272727272727
11	133820761	133820789	TCC	IGSF9B	intronic	0.2
18	44051918	44051996	CAGC	LOXHD1	downstream	0.10526315789473684
3	48278424	48278460	TTTG	ZNF589	upstream	0.18181818181818182
22	30863211	30863295	TCCA	SEC14L3	intronic	0.16666666666666666
11	63733658	63733733	TCTA	COX8A;NAA40	upstream	0.2
17	1914023	1914054	CAAA	RTN4RL1	intronic	0.25
2	238817052	238817081	TGG	RAMP1	intronic	0.4375
15	51529349	51529372	CAAAA	MIR4713HG	intronic	0.2
8	42901599	42901629	TTG	FNTA	intronic	0.16666666666666666
3	57490103	57490146	CATA	DNAH12	intronic	0.18181818181818182
7	65586015	65586054	TAA	CRCP	intronic	0.25
3	52609234	52609267	CAAA	PBRM1	intronic	0.2222222222222222
1	77876266	77876295	TTTTTG	AK5	intronic	0.2
17	29830034	29830054	TTA	RAB11FIP4	intronic	0.375
10	77002886	77002921	TTTG	COMTD1	upstream	0.1
3	170196908	170196963	CAA	LOC101928583	intronic	0.10526315789473684
14	35516955	35516990	CAA	FAM177A1	intronic	0.36363636363636365
4	139910160	139910189	TGAG	LOC105377448	intronic	0.125
5	1047789	1048062	TGAG	NKD2;SLC12A7	downstream	0.20253164556962025
2	69594476	69594505	TTG	GFPT1	intronic	0.36363636363636365
1	39948177	39948205	TTTG	MACF1	intronic	0.2857142857142857
20	62698826	62698852	GGCTG	TCEA2	intronic	0.2
1	24704499	24704519	TCC	STPG1	intronic	0.2857142857142857
19	36265310	36265342	TGAA	ARHGAP33;PROSER3	upstream	0.14285714285714285
14	103525338	103525363	GAA	CDC42BPB	upstream	0.2222222222222222
1	200966879	200966900	CAAAA	KIF21B	intronic	0.25
19	53680789	53680827	CAAAA	ZNF665	intronic	0.125
22	20032046	20032074	CAAT	TANGO2	intronic	0.0
4	975259	975279	CAAT	SLC26A1	intronic	0.2
17	7634446	7634479	TTAAA	DNAH2	intronic	0.125
1	12001524	12001551	TTA	PLOD1	intronic	0.25
19	45912489	45912514	GAA	CD3EAP	exonic	0.125
2	25000836	25000864	TTTG	NCOA1	downstream	0.1111111111111111
13	42892693	42892717	TTTA	AKAP11	intronic	0.16666666666666666
11	61150781	61150808	CAAA	TMEM216	upstream	0.14285714285714285
3	9962767	9962801	TTCA	IL17RC	intronic	0.1111111111111111
1	175163248	175163274	TTTA	KIAA0040	upstream	0.6363636363636364
18	9141213	9141233	TGG	ANKRD12	intronic	0.16666666666666666
11	67403969	67403999	TTTA	TBX10	intronic	0.125
9	86622024	86622050	CAA	RMI1	downstream	0.2222222222222222
19	47863926	47863961	TTG	DHX34	intronic	0.16666666666666666
11	484678	484861	CGTG	PTDSS2	intronic	0.10810810810810811
7	98034636	98034724	TTTC	BAIAP2L1	upstream	0.45
12	49099064	49099087	TTG	CCNT1	intronic	0.3333333333333333
1	153636432	153636473	CTA	ILF2	intronic	0.15384615384615385
19	16006780	16006954	TCCA	CYP4F2	intronic	0.07317073170731707
16	4891646	4891678	CAA	GLYR1	intronic	0.36363636363636365
11	5706935	5706967	TAAAA	TRIM22;TRIM5	intronic	0.3333333333333333
15	62361783	62361803	TAA	C2CD4A	UTR	0.14285714285714285
11	61620628	61620669	CAA	FADS2	intronic	0.2
2	48667951	48667983	CGG	PPP1R21	UTR	0.2727272727272727
7	107390381	107390408	TTTG	CBLL1	intronic	0.125
7	151144817	151144855	CATATA	CRYGN	upstream	0.16666666666666666
3	139093132	139093172	ATG	COPB2	intronic	0.07692307692307693
15	66583693	66583724	CCAA	DIS3L	intronic	0.125
12	62682996	62683026	TTG	USP15	intronic	0.3
16	67450269	67450326	CCCCAG	ZDHHC1	UTR	0.6666666666666666
4	39711877	39711902	ATTG	UBE2K	intronic	0.125
11	329929	329956	TTTTG	IFITM3	intronic	0.2
18	51916645	51916670	TTG	C18orf54	downstream	0.18181818181818182
17	27570029	27570059	TTCA	CRYBA1	upstream	0.2857142857142857
2	239840225	239840302	TAGA	LINC01940;TWIST2	downstream	0.2608695652173913
10	19908935	19908964	TAA	MALRD1	intronic	0.7
2	89013673	89013704	TTTG	RPIA	intronic	0.2222222222222222
7	91731756	91731823	CTA	AKAP9	intronic	0.2727272727272727
3	194304618	194304650	CGG	TMEM44-AS1;TMEM44	upstream	0.2727272727272727
10	123331137	123331168	CAAA	FGFR2	intronic	0.125
1	233492184	233492236	TTA	MAP3K21	intronic	0.13333333333333333
7	7225774	7225798	TTTC	C1GALT1	intronic	0.3333333333333333
19	40222680	40222720	TTTA	CLC	intronic	0.5
2	219979872	219979907	GAA	NHEJ1	intronic	0.35714285714285715
6	20965648	20965674	GGGGA	CDKAL1	intronic	0.2
20	37228817	37228902	TCCA	ARHGAP40	upstream	0.09090909090909091
13	74624109	74624135	TTG	KLF12	intronic	0.25
10	1231435	1231457	CAAAA	ADARB2	intronic	0.4
11	129718401	129718426	GGGAGA	TMEM45B	intronic	0.5
20	47629033	47629057	TTTG	ARFGEF2	intronic	0.125
15	42643062	42643085	TTA	GANC	intronic	0.25
1	231492780	231492803	CAA	EGLN1;SPRTN	downstream	0.25
20	45343872	45343896	TTTG	SLC2A10	intronic	0.375
17	46673128	46673192	TTA	HOXB-AS3	intronic	0.35714285714285715
5	173315410	173315449	CGG	CPEB4	UTR	0.16666666666666666
10	105977066	105977123	TTTC	CFAP43	intronic	0.2
5	145572221	145572257	CAAAA	LARS	upstream	0.25
13	49861602	49861669	TCTA	CDADC1	intronic	0.2777777777777778
2	136621293	136621332	CAAAA	MCM6	intronic	1.3333333333333333
14	105711900	105711945	CAGGA	BRF1	intronic	0.1111111111111111
15	76961547	76961584	CAA	SCAPER	intronic	0.23076923076923078
17	80787871	80787899	TTTG	ZNF750	UTR	0.2857142857142857
13	95942357	95942418	TAGA	ABCC4	intronic	0.23529411764705882
10	61440741	61440768	TAA	SLC16A9	intronic	0.2222222222222222
3	148898792	148898816	ATG	CP	intronic	0.125
15	94897242	94897269	TAA	MCTP2	intronic	0.1111111111111111
3	138481963	138481991	TATG	PIK3CB	intronic	0.07692307692307693
4	120186825	120186859	CAA	USP53	intronic	0.23076923076923078
8	95526317	95526374	CACG	VIRMA	intronic	0.4166666666666667
1	10296331	10296367	CAA	KIF1B	intronic	0.21428571428571427
9	111891766	111891803	TAAA	TMEM245;FRRS1L	downstream	0.0
20	25443278	25443306	TTTTG	NINL	intronic	0.125
11	68856707	68856738	TAA	TPCN2	downstream	0.18181818181818182
5	184061	184157	TAGA	PLEKHG4B	UTR	0.19230769230769232
11	113817062	113817104	TAAA	HTR3B	UTR	0.1
12	56421196	56421222	CAA	IKZF4	intronic	0.2
22	41708438	41708470	TAA	ZC3H7B	intronic	0.3
17	45201622	45201652	TCTA	CDC27	intronic	0.5555555555555556
4	42604808	42604832	TAAA	ATP8A1	intronic	0.16666666666666666
7	71387981	71388033	CTATA	CALN1	intronic	0.09090909090909091
1	64941787	64941817	CAG	CACHD1	intronic	0.42857142857142855
9	118047990	118048056	TAGA	DEC1	intronic	0.125
9	97012860	97012895	CAT	ZNF169	downstream	0.18181818181818182
12	41299417	41299451	TAAAAA	CNTN1	intronic	0.0
16	68014739	68014798	CATTT	DPEP3;DPEP2	upstream	0.14285714285714285
7	139312044	139312091	TATG	HIPK2	intronic	0.15384615384615385
16	74680801	74680834	CAA	RFWD3	intronic	0.5
5	170791532	170791576	TAAA	SNORA70J	upstream	0.3333333333333333
5	128458762	128458791	CATA	ISOC1	downstream	0.14285714285714285
7	2442173	2442218	CAA	CHST12	upstream	0.13333333333333333
11	74179713	74179775	TTCC	KCNE3	intronic	0.5
6	46118389	46118448	TTTA	ENPP4;ENPP5	downstream	0.2857142857142857
8	22388021	22388052	TAAA	PPP3CC	intronic	0.2222222222222222
6	80334901	80334979	CATATA	SH3BGRL2	upstream	0.2727272727272727
10	65243952	65244058	TAGA	JMJD1C	upstream	0.13043478260869565
12	14720546	14720598	CAG	PLBD1	exonic	0.3076923076923077
8	92128731	92128802	TATATG	LRRC69	intronic	0.18181818181818182
9	127613598	127613621	TTTC	WDR38;RPL35	upstream	0.42857142857142855
19	53608032	53608057	TTATG	ZNF160;ZNF415	upstream	0.7272727272727273
4	2936002	2936061	CCCCAA	MFSD10	UTR	0.5
22	24510020	24510058	TTG	CABIN1	intronic	0.15384615384615385
14	102891892	102891931	TTG	TECPR2	intronic	0.15384615384615385
11	832967	833000	CCG	CD151	UTR	0.1111111111111111
12	52997991	52998047	TGGA	KRT72;KRT73-AS1;KRT73	intronic	0.0
13	114554179	114554471	TGAA	GAS6	intronic	0.06060606060606061
18	34828914	34828941	GGGA	CELF4	intronic	0.14285714285714285
12	25044993	25045031	TTTTG	BCAT1	intronic	0.5
16	1117099	1117126	TTTG	SSTR5-AS1	exonic	0.25
6	26462012	26462043	TAAA	BTN2A1	intronic	0.14285714285714285
20	30239765	30239804	TTG	COX4I2	downstream	0.15384615384615385
19	10703843	10703870	TTA	AP1M2;SLC44A2	downstream	0.2222222222222222
12	53452268	53452304	CAGG	TNS2	intronic	0.42857142857142855
1	146530886	146530967	GAAA	NBPF19	intronic	0.2916666666666667
7	18284617	18284647	TCTA	HDAC9	intronic	0.46153846153846156
19	11707667	11707732	GGAA	ZNF627	intronic	0.2631578947368421
12	54072113	54072178	CACCAT	ATP5G2	upstream	0.2727272727272727
19	35527636	35527670	TTA	SCN1B	intronic	0.36363636363636365
3	151552945	151552994	TAGA	AADACL2-AS1	intronic	0.75
9	124860119	124860159	TGAA	TTLL11	upstream	0.2
6	74162892	74162918	CAAAA	MB21D1;MTO1	upstream	0.16666666666666666
20	36602310	36602336	TTA	TTI1	downstream	0.375
2	55784196	55784221	CGA	PPP4R3B	intronic	0.6
7	55908584	55908614	TTTA	SEPT14	intronic	0.125
22	38201256	38201329	CAGAGA	H1F0	UTR	0.1111111111111111
11	7036812	7036841	CAA	ZNF214	intronic	0.3
6	24586532	24586560	TTTG	KIAA0319	intronic	0.125
6	157714387	157714419	CAAA	TMEM242	intronic	0.1111111111111111
7	16668533	16668578	CAAAA	ANKMY2	intronic	0.3333333333333333
22	17563146	17563173	TAGA	IL17RA	downstream	0.14285714285714285
9	72904791	72904816	TTA	SMC5	intronic	0.25
19	52425951	52425985	TTG	ZNF613	upstream	0.16666666666666666
15	45013885	45013934	CAA	LOC100419583;B2M	downstream	0.2857142857142857
19	42440981	42441025	TCTG	LOC100505585	downstream	0.5
10	126287184	126287349	TCCA	LHPP	intronic	0.05405405405405406
3	112698718	112698775	TGGA	CD200R1	upstream	0.2
12	936686	936713	TTG	WNK1	intronic	0.2222222222222222
8	42793841	42793876	TTTA	HOOK3	intronic	0.2
8	29977963	29977998	TATATG	LEPROTL1	intronic	0.14285714285714285
4	54242422	54242465	CAAAA	FIP1L1	upstream	0.3
19	16870965	16871011	CTAAA	NWD1	intronic	0.1111111111111111
19	50095047	50095075	CCGGG	PRR12	intronic	0.6
3	25586438	25586464	TTG	RARB	intronic	0.3
6	28092993	28093021	TTTTG	ZSCAN16-AS1	intronic	0.3333333333333333
17	67148939	67148973	TAAA	ABCA10	intronic	0.25
7	120648032	120648063	TTTC	CPED1	intronic	0.2222222222222222
8	144351008	144351034	CTG	GLI4	intronic	0.25
1	67114069	67114090	TGAG	SGIP1	intronic	0.16666666666666666
4	100025868	100025888	TTA	LOC100507053	intronic	0.3333333333333333
3	19988754	19988779	CGG	RAB5A	UTR	0.2857142857142857
6	76543913	76543956	TTTG	MYO6	intronic	0.18181818181818182
19	42182238	42182335	TATATG	CEACAM7	intronic	0.2
8	49539480	49539518	TTAA	LOC101929268	intronic	0.2
15	77663850	77663890	CCA	PEAK1	intronic	0.2727272727272727
5	175768753	175768783	ATG	SIMC1	intronic	0.1
11	108090459	108090488	CAA	NPAT	intronic	0.2
1	114423533	114423554	CAAAA	AP4B1-AS1	intronic	0.0
20	61436744	61436796	CTGGGG	OGFR-AS1	intronic	0.25
1	171705788	171705834	CAAAA	VAMP4	intronic	0.1111111111111111
10	82090453	82090482	CAAAA	DYDC1	upstream	0.14285714285714285
7	123348235	123348255	CAA	WASL	intronic	0.25
1	10308248	10308272	TTG	KIF1B	intronic	0.2222222222222222
6	5170716	5170744	TTTA	LYRM4-AS1	intronic	0.2857142857142857
17	78273334	78273369	TTTA	RNF213	intronic	0.2
10	71900261	71900310	TGAA	TYSND1	intronic	0.2727272727272727
13	42251907	42251946	TCCA	VWA8	intronic	0.1111111111111111
11	61922945	61922969	TTG	INCENP	downstream	0.1111111111111111
19	41288715	41288748	CAAT	MIA-RAB4B;RAB4B-EGLN2	intronic	0.1111111111111111
11	73777481	73777504	GAAA	C2CD3	intronic	0.3333333333333333
6	53672545	53672580	CAA	LRRC1	intronic	0.2
19	20297019	20297043	TTTA	ZNF486	intronic	0.14285714285714285
17	26286834	26286861	TTA	LINC01992	intronic	0.2
21	33237417	33237563	TCTA	HUNK	upstream	0.1794871794871795
10	43576754	43576792	TAA	RET	intronic	0.3076923076923077
10	105365934	105365978	CAT	SH3PXD2A	intronic	0.13333333333333333
10	123606215	123606259	TAAA	ATE1	exonic	0.625
1	40636682	40636709	TTTG	RLF	intronic	0.125
16	68340726	68340763	TTCA	SLC7A6OS	intronic	0.1111111111111111
11	18644501	18644541	CAA	SPTY2D1	intronic	0.1875
2	220006929	220006970	GAGAA	NHEJ1	intronic	0.125
6	86160936	86160973	GAAA	NT5E	intronic	0.1
16	50786172	50786195	CAAAA	CYLD	intronic	0.25
3	149484604	149484668	CAG	ANKUB1	UTR	0.6190476190476191
11	62406043	62406122	GGAA	GANAB	intronic	0.2
7	133504239	133504287	TGGA	LOC101928861	intronic	0.09090909090909091
8	66735176	66735199	TCTA	PDE7A	intronic	0.2857142857142857
21	45277166	45277189	CAA	AGPAT3	upstream	0.25
5	156878534	156878558	CAA	LOC102724404	intronic	0.125
9	136138603	136138641	TTG	ABO	intronic	0.5384615384615384
4	7402188	7402216	CCA	SORCS2	intronic	0.1
2	97521709	97521750	CAA	ANKRD39	intronic	0.07142857142857142
7	112121336	112121368	TTTTG	LSMEM1	UTR	0.14285714285714285
1	23054719	23054740	TGAA	EPHB2	intronic	0.2
10	45869547	45869585	CGGGGG	ALOX5	upstream	0.3333333333333333
19	9745816	9745841	TAA	ZNF561-AS1	intronic	1.8
19	40574237	40574278	TCTA	ZNF780A	intronic	0.5
15	89822364	89822404	TTG	FANCI	intronic	0.15384615384615385
19	11291912	11291941	TTA	KANK2	intronic	0.1111111111111111
22	43047692	43047712	TTA	CYB5R3	upstream	0.25
19	49616911	49616941	TAA	LIN7B;PPFIA3;C19orf73;SNRNP70	upstream	0.3333333333333333
1	32650957	32651006	TATG	TXLNA	intronic	0.15384615384615385
7	100320117	100320174	TTCA	EPO	intronic	0.07142857142857142
13	25427046	25427071	ATTG	RNF17	intronic	0.16666666666666666
5	9346992	9347045	TATATG	SEMA5A	intronic	0.3333333333333333
9	115620036	115620099	TCCA	SNX30	intronic	0.125
9	6603532	6603559	TAAA	GLDC	intronic	0.14285714285714285
2	75365876	75365915	TTCA	TACR1	intronic	0.1
2	112784740	112784791	CATATA	MERTK	intronic	0.5
1	28769779	28769817	TTTC	PHACTR4	intronic	0.4
2	242048937	242048982	GGGGA	PASK	intronic	0.25
3	127404868	127405126	TTCA	ABTB1;MGLL	downstream	0.10526315789473684
14	64986705	64986735	TTG	LOC102723809	intronic	0.3333333333333333
4	17651410	17651831	TCCA	FAM184B	intronic	0.0380952380952381
17	42955178	42955216	CAA	EFTUD2	intronic	0.14285714285714285
15	53955288	53955315	TAAA	WDR72	intronic	0.25
9	139277994	139278058	CTG	SNAPC4	exonic	0.09523809523809523
5	7787770	7787824	TAGA	ADCY2	intronic	0.15384615384615385
19	5986089	5986121	TCC	LOC100128568	intronic	0.2
11	73505229	73505287	TCTA	MRPL48	intronic	0.25
11	120895233	120895262	GGCTG	TBCEL	intronic	0.5
17	79527706	79527728	CAAA	NPLOC4	intronic	0.0
7	100373936	100373967	GGGA	ZAN	intronic	0.25
7	2458412	2458445	TTG	CHST12	intronic	0.18181818181818182
8	688674	688711	GGCTG	LOC401442	intronic	0.125
14	69830394	69830420	TGAA	GALNT16	downstream	0.7142857142857143
19	36737912	36738016	TTTAG	ZNF146	upstream	0.2857142857142857
4	140202261	140202289	CAAAA	MGARP;NDUFC1	intronic	0.6666666666666666
4	156264299	156264391	TATATG	MAP9	intronic	0.13333333333333333
12	6611998	6612024	TTG	NCAPD2	intronic	0.3
16	88957110	88957142	TTCA	CBFA2T3	intronic	0.1111111111111111
16	746225	746261	TTTA	FBXL16	intronic	0.18181818181818182
2	141519518	141519575	ATG	LRP1B	intronic	0.13333333333333333
6	26570676	26570704	CAAAA	LOC105374988	downstream	0.2
10	17696205	17696236	TTA	STAM	intronic	0.2
6	41747478	41747508	CGCGG	FRS3	intronic	0.5
13	36811194	36811225	TTA	CCDC169;CCDC169-SOHLH2	intronic	0.5555555555555556
7	43696419	43696446	GAAAA	COA1	intronic	0.3333333333333333
10	99395231	99395255	TAAA	MORN4;PI4K2A	intronic	0.16666666666666666
11	108432078	108432105	TTTTG	EXPH5	intronic	0.14285714285714285
17	28023621	28023690	CATA	SSH2	intronic	0.38461538461538464
15	67835059	67835096	CCG	MAP2K5	UTR	0.6153846153846154
9	131609924	131609962	CAA	KYAT1	intronic	0.07692307692307693
11	107727578	107727650	GGAA	SLC35F2	intronic	0.2777777777777778
13	113885074	113885102	TTA	CUL4A	intronic	0.2
6	31818577	31818611	TTG	NEU1	downstream	0.08333333333333333
1	67843812	67843836	CAA	IL12RB2	intronic	0.25
19	37629945	37629978	TAAA	ZNF420;ZNF585A	intronic	0.1111111111111111
1	153623861	153623887	CAA	SNAPIN;CHTOP	downstream	0.1111111111111111
7	23670112	23670135	CAAT	CCDC126	intronic	0.3333333333333333
5	140304667	140304709	GGAA	PCDHA1;PCDHA10;PCDHA11;PCDHA12;PCDHA13;PCDHA2;PCDHA3;PCDHA4;PCDHA5;PCDHA6;PCDHA7;PCDHA8;PCDHA9	intronic	0.18181818181818182
3	37164661	37164693	TTG	LRRFIP2	intronic	0.2
2	158114498	158114527	CTG	GALNT5	UTR	0.1111111111111111
9	14787259	14787288	CAAAA	FREM1	intronic	0.16666666666666666
5	153169441	153169467	TTG	GRIA1	intronic	0.14285714285714285
14	24686480	24686516	TTG	NEDD8;NEDD8-MDP1	intronic	0.16666666666666666
12	108717119	108717146	TTTA	CMKLR1	intronic	0.14285714285714285
7	108166790	108166818	CGTG	PNPLA8	intronic	0.3333333333333333
4	95213533	95213556	TTG	HPGDS;SMARCAD1	downstream	0.14285714285714285
3	113250086	113250130	TTCC	SIDT1	upstream	0.4166666666666667
17	80925640	80925660	TAA	B3GNTL1	intronic	0.3333333333333333
10	101589302	101589323	TTTTA	ABCC2	intronic	0.5
3	81704653	81704687	TTG	GBE1	intronic	0.16666666666666666
22	34238897	34238945	CAAAA	LARGE1	intronic	0.25
14	55330566	55330589	TTTG	GCH1	intronic	0.625
1	46193140	46193182	TTCC	IPP	intronic	1.3333333333333333
19	9885841	9885891	TATATG	ZNF846	intronic	0.5
9	131595172	131595217	CAA	SPOUT1;KYAT1	downstream	0.6153846153846154
5	176589393	176589414	TTTG	NSD1	intronic	0.2
4	80842894	80842929	TTTG	ANTXR2	intronic	0.1
1	100370928	100370966	TTG	AGL	intronic	0.16666666666666666
14	70835404	70835434	TTG	SYNJ2BP	intronic	0.3333333333333333
11	9112991	9113032	CAG	SCUBE2	exonic	0.15384615384615385
6	31903233	31903265	TTA	C2-AS1	intronic	0.1
19	58178265	58178285	TTA	ZSCAN4	downstream	0.2857142857142857
3	119023741	119023790	TAAAA	ARHGAP31	intronic	0.5
8	124422520	124422545	TTTA	WDYHV1	intronic	0.125
5	111511416	111511451	TATATG	EPB41L4A	intronic	0.2
14	73667783	73667816	TTTG	PSEN1	intronic	0.1111111111111111
2	198560136	198560177	TTTA	MARS2	intronic	0.36363636363636365
10	134000828	134000897	CCCGG	DPYSL4	intronic	0.8571428571428571
1	200981759	200981784	TATG	KIF21B	intronic	0.375
3	121225109	121225148	CAAAAA	POLQ	intronic	0.125
17	39647077	39647131	TTAGG	KRT35;KRT36	intronic	0.18181818181818182
8	494658	494686	CGG	TDRP	exonic	0.2222222222222222
11	70042462	70042541	TTGTG	FADD;ANO1	upstream	0.5
9	133726283	133726331	TTTG	ABL1	intronic	0.07692307692307693
7	65419353	65419379	TTA	VKORC1L1	exonic	0.3333333333333333
19	51926881	51926943	GAAA	SIGLEC10;LOC100129083	downstream	0.5625
7	128782478	128782508	TTTTG	TSPAN33	upstream	0.16666666666666666
8	17744280	17744328	GGAGA	FGL1	intronic	0.4444444444444444
16	67927180	67927207	CGG	PSKH1	UTR	0.1111111111111111
10	95462273	95462305	CCG	FRA10AC1	UTR	1.2222222222222223
2	95949519	95949559	TTCA	PROM2	intronic	0.09090909090909091
2	3248916	3248958	TTTTA	EIPR1	intronic	0.0
1	43761005	43761033	TAA	C1orf210;TIE1	upstream	0.18181818181818182
21	43806886	43806916	TTTA	TMPRSS3	intronic	0.25
11	76954562	76954594	GGGA	GDPD4	intronic	0.25
6	110717894	110717925	TTTG	DDO	intronic	0.125
16	57995535	57995582	TGAA	CNGB1	intronic	0.23076923076923078
5	43234337	43234376	TTCA	NIM1K	intronic	0.2727272727272727
17	56538574	56538623	CAA	HSF5	intronic	0.13333333333333333
11	631197	631225	TTTA	CDHR5;DRD4;SCT	upstream	0.0
3	160039791	160039832	TTTA	IFT80	intronic	0.2727272727272727
3	193075741	193075772	TTCA	ATP13A5	intronic	0.125
15	52492745	52492768	TAA	CERNA1	intronic	0.2222222222222222
19	52102789	52102817	TTA	LINC01530;ZNF175	exonic	0.2222222222222222
5	122951287	122951307	CAA	CSNK1G3	UTR	0.25
2	207014747	207014778	TCTA	NDUFS1	intronic	0.45454545454545453
11	74706833	74706864	TTA	NEU3	intronic	0.2222222222222222
2	61241086	61241112	CAA	PUS10	intronic	0.1111111111111111
11	17568032	17568066	CCA	OTOG;USH1C	upstream	0.2222222222222222
7	148865656	148865676	TTA	ZNF398	intronic	0.2857142857142857
22	47067553	47067592	TAAAA	GRAMD4	intronic	0.25
2	197018950	197018986	CAA	STK17B	exonic	0.14285714285714285
17	6898085	6898108	TTTA	ALOX12-AS1	intronic	0.42857142857142855
15	59798344	59798373	TTTTG	FAM81A	intronic	0.42857142857142855
19	8472486	8472512	TGAA	MARCH2;RAB11B	downstream	0.2857142857142857
1	202232063	202232109	TTTTA	LGR6	intronic	0.25
14	68463129	68463171	TAAA	RAD51B	intronic	0.09090909090909091
12	119632504	119632534	TAA	HSPB8	UTR	0.18181818181818182
12	7448852	7448875	TAAA	ACSM4	upstream	0.2
17	45468272	45468314	TCTA	EFCAB13	intronic	0.46153846153846156
17	78020331	78020357	TAA	CCDC40	intronic	0.4444444444444444
3	105387909	105387949	TCCA	CBLB	intronic	0.3333333333333333
21	42748473	42748497	CAA	MX2	intronic	0.125
1	197512047	197512078	TTTA	DENND1B	intronic	0.2222222222222222
13	21737344	21737370	GAAA	SKA3	intronic	0.1111111111111111
20	33512485	33512508	TTG	ACSS2	intronic	0.5
12	49264967	49265001	TAAAA	RND1	upstream	0.14285714285714285
6	89453149	89453171	TTTTG	RNGTT	intronic	0.25
3	45003987	45004036	GGAA	ZDHHC3	intronic	0.3333333333333333
4	79389639	79389675	CAT	FRAS1	intronic	0.46153846153846156
5	52074523	52074553	CTG	ITGA1;PELO	intronic	0.1
11	59931087	59931201	TATG	MS4A6A	upstream	0.10714285714285714
6	149893214	149893240	TAAA	GINM1	intronic	0.125
16	69883369	69883418	TTCA	WWP2	intronic	0.13333333333333333
4	42603552	42603586	TAAAAA	ATP8A1	intronic	0.16666666666666666
3	137900492	137900532	TCTA	ARMC8;DBR1	upstream	0.2727272727272727
3	14706745	14706770	ATTG	CCDC174	intronic	0.14285714285714285
5	178401289	178401338	TTG	GRM6;ZNF454	intronic	0.11764705882352941
18	21137703	21137727	CAAA	NPC1	intronic	0.16666666666666666
8	144642151	144642171	CAGGG	GSDMD	intronic	0.4
1	212894076	212894109	TTA	NSL1	downstream	0.09090909090909091
3	56600135	56600168	TTTTG	CCDC66	intronic	0.375
22	38433255	38433294	TTATG	POLR2F	intronic	0.2222222222222222
3	50104264	50104284	CAAAA	RBM6	intronic	0.16666666666666666
20	36553078	36553098	CAG	VSTM2L	intronic	0.16666666666666666
1	26696485	26696514	CAAT	ZNF683	intronic	0.2857142857142857
3	37181911	37181945	TTTA	LRRFIP2	exonic	0.125
11	105981410	105981448	TTTG	LOC105369473	downstream	0.2
18	22040303	22040347	CAA	HRH4;IMPACT	upstream	0.2
6	27447988	27448031	TAAA	ZNF184	upstream	0.2727272727272727
3	138362631	138362681	CAAAA	PIK3CB	downstream	0.1111111111111111
10	76434644	76434672	TTAA	ADK	intronic	0.14285714285714285
8	36795921	36795954	TTTG	KCNU1	downstream	0.1111111111111111
10	26330263	26330293	TTG	MYO3A	intronic	0.2
22	30066301	30066332	TTTC	NF2	intronic	0.125
2	219122658	219122696	TTGG	GPBAR1;AAMP;ARPC2	downstream	0.5833333333333334
2	166748084	166748128	TTCA	TTC21B	intronic	0.3
5	147751382	147751444	TCTA	LOC102546294	intronic	0.23529411764705882
12	68618065	68618114	TTTTG	IL26	intronic	0.2
11	3877113	3877135	TTCTC	STIM1	UTR	0.2
19	11275373	11275435	TCCA	KANK2	UTR	0.5
19	34106156	34106179	TTG	CHST8	upstream	0.25
11	34202784	34202815	CAAA	ABTB2	intronic	0.125
8	41485880	41485900	TTG	GPAT4	downstream	0.42857142857142855
2	159555665	159555718	GGA	PKP4-AS1	intronic	0.17647058823529413
17	4504802	4504838	ATTG	SMTNL2	intronic	0.1111111111111111
20	3737673	3737695	TAAA	C20orf27	intronic	0.8333333333333334
5	22382923	22382952	TTA	CDH12	intronic	0.2222222222222222
5	112241315	112241337	ATTG	REEP5	exonic	0.2
1	150432870	150432897	TTG	RPRD2	intronic	0.25
17	74281206	74281232	TTG	QRICH2	intronic	0.2727272727272727
9	15706214	15706285	TTCC	CCDC171	intronic	0.10526315789473684
8	11014995	11015036	TATG	XKR6	intronic	0.18181818181818182
14	24405957	24406000	TTG	DHRS4-AS1	upstream	0.07142857142857142
16	81956777	81956864	CCCTAA	PLCG2	intronic	0.14285714285714285
1	24722731	24722801	TCTA	STPG1	intronic	0.10526315789473684
12	110957214	110957253	TTG	RAD9B	intronic	0.07692307692307693
14	90592772	90592820	ACGTG	KCNK13	intronic	0.2222222222222222
2	24266361	24266385	CAAAA	WDCP	intronic	0.4
9	140543910	140543942	CAAA	EHMT1	intronic	0.125
8	145073161	145073204	TTCC	GRINA	intronic	0.25
12	104295995	104296038	TAA	TTC41P	intronic	0.13333333333333333
19	58573721	58573751	TTTA	ZNF135	intronic	0.125
18	2693615	2693651	TTTG	SMCHD1	intronic	0.1111111111111111
5	52405377	52405397	CGGGGG	MOCS2	UTR	0.3333333333333333
10	129753537	129753604	CATA	PTPRE	intronic	0.11764705882352941
21	47543419	47543744	TGGG	COL6A2	intronic	0.09210526315789473
12	99023154	99023186	CAAA	IKBIP	intronic	0.3333333333333333
16	12009504	12009568	CCG	GSPT1	exonic	0.15
2	69988132	69988158	TTAA	ANXA4	intronic	0.125
18	24245909	24245944	TTG	KCTD1	intronic	0.2727272727272727
2	219585958	219585984	TTAA	TTLL4	intronic	0.3333333333333333
5	33970644	33970698	TTGG	SLC45A2	intronic	0.13333333333333333
19	14001948	14001981	TTA	C19orf57	intronic	0.5833333333333334
6	38617125	38617149	TAAA	BTBD9	upstream	0.2857142857142857
19	49481787	49481810	TTA	GYS1	intronic	0.375
15	51515455	51515482	TGAA	MIR4713HG	intronic	0.14285714285714285
16	56506832	56506862	GTTTG	OGFOD1	intronic	0.16666666666666666
2	182910820	182910885	TTCC	PPP1R1C	intronic	0.5555555555555556
16	87982580	87982631	CAAAA	BANP	upstream	0.2
6	159039340	159039363	TTG	TMEM181	intronic	0.125
6	117804117	117804162	CCGGG	DCBLD1	intronic	0.5
12	21026276	21026300	TTTTTG	SLCO1B3	intronic	0.16666666666666666
1	201073117	201073142	CCCTG	CACNA1S	intronic	0.0
22	38057338	38057381	GTGTG	PDXP	intronic	0.2222222222222222
5	112682309	112682344	CAA	MCC	intronic	0.23076923076923078
13	24392576	24392607	TAAA	MIPEP	intronic	0.125
11	60881904	60881954	CATA	CD5	intronic	0.15384615384615385
19	37136998	37137046	TTG	ZNF461	intronic	0.4166666666666667
1	109641287	109641318	CATA	SCARNA2;C1orf194;TMEM167B	upstream	0.125
12	86513983	86514012	TTTTA	MGAT4C	intronic	0.42857142857142855
17	38164432	38164459	TTTA	CSF3	downstream	0.2857142857142857
15	64320229	64320268	TCTA	DAPK2	intronic	0.08333333333333333
5	134039742	134039775	TTTA	SEC24A	intronic	0.25
1	233797969	233798055	TTC	KCNK1	intronic	0.17857142857142858
1	110195602	110195647	TTTA	GSTM4	downstream	0.6
7	130428553	130428604	TAGA	KLF14	upstream	0.07142857142857142
4	109765036	109765070	TTA	COL25A1	intronic	0.1
4	68556488	68556520	CAAAA	UBA6	intronic	0.16666666666666666
15	49843453	49843487	GGGAGA	FAM227B	intronic	0.2
4	74963295	74963328	TAAA	CXCL2	UTR	0.2222222222222222
3	49071512	49071542	TTA	QRICH1	intronic	0.08333333333333333
7	48271253	48271276	TTA	ABCA13	intronic	0.375
3	122852810	122852858	TTTTC	PDIA5	intronic	0.1111111111111111
19	53137529	53137557	TAA	ZNF83	intronic	0.25
10	15069131	15069155	CAAT	ACBD7-DCLRE1CP1;DCLRE1CP1	intronic	0.16666666666666666
22	42983091	42983125	CAAA	POLDIP3	intronic	0.25
12	109490426	109490459	CGG	USP30-AS1	exonic	0.4
1	150546389	150546411	CAAAA	ADAMTSL4-AS1	downstream	0.5
4	15966100	15966131	TTTG	FGFBP2;PROM1	intronic	0.3
18	2593884	2593921	TTTTA	NDC80	intronic	0.0
8	144429850	144429902	CAGC	TOP1MT	intronic	0.16666666666666666
7	36192832	36192859	CGCGG	EEPD1	UTR	0.5
14	75487568	75487595	TTA	MLH3	exonic	0.2
20	55780190	55780220	TTTG	BMP7	intronic	0.2222222222222222
2	170541158	170541183	TTG	CCDC173	intronic	0.25
17	48425460	48425484	TTCA	XYLT2	intronic	0.16666666666666666
5	140447297	140447342	TATG	LOC101926905	downstream	0.13333333333333333
16	30667879	30667931	TAGA	FBRS;PRR14	downstream	0.2
12	124294198	124294226	CAA	DNAH10	intronic	0.18181818181818182
2	203798569	203798611	TTTTC	CARF	intronic	0.375
7	76062427	76062485	TTGG	ZP3	intronic	0.45
10	32879247	32879276	CAA	CCDC7	intronic	0.7
21	37446627	37446673	TTTA	LOC100133286	intronic	0.18181818181818182
11	117697468	117697562	TCTA	FXYD2;FXYD6-FXYD2	intronic	0.3076923076923077
2	26652053	26652101	TTA	DRC1	intronic	0.42857142857142855
19	3192358	3192382	CTGGGG	NCLN	intronic	0.25
14	51459296	51459330	TGAA	TRIM9	intronic	0.2222222222222222
3	10116600	10116620	CTA	FANCD2	intronic	0.14285714285714285
6	160192098	160192126	TTAAA	ACAT2	intronic	0.25
1	41539290	41539370	TCCA	SCMH1	intronic	0.14285714285714285
9	88681841	88681871	TTA	GOLM1	intronic	0.1111111111111111
1	27678973	27678994	TTA	SYTL1	intronic	0.3333333333333333
10	103148087	103148129	TTTTA	BTRC	intronic	0.125
7	156616787	156616822	CAA	LMBR1	intronic	0.25
14	100619589	100619669	TAGA	DEGS2	intronic	0.3
17	39750918	39751008	TGGA	KRT14	upstream	0.16
15	78913353	78913385	CGGG	CHRNA3	UTR	0.5
7	96635363	96635422	CAG	DLX6	exonic	0.10526315789473684
22	39889585	39889622	CAT	MIEF1;MGAT3	downstream	0.125
9	73459345	73459372	CAAA	TRPM3	intronic	0.7142857142857143
10	27816416	27816560	TCTA	RAB18	intronic	0.13333333333333333
7	38232884	38232916	TTG	STARD3NL	intronic	0.3
14	50848472	50848507	TTTG	CDKL1	intronic	0.375
22	26134289	26134345	TCTCTG	MYO18B;GRK3	upstream	0.1
2	9667412	9667440	CAAAA	ADAM17	intronic	0.16666666666666666
14	94476535	94476555	TTTG	C14orf48	intronic	0.2857142857142857
16	1800203	1800230	TTTA	MAPK8IP3	intronic	0.14285714285714285
8	32377004	32377025	TAA	NRG1	intronic	0.2857142857142857
4	140455107	140455146	TATG	SETD7	intronic	0.1
12	49530129	49530188	TCTG	TUBA1B	intronic	0.07142857142857142
17	37407660	37407691	CAA	FBXL20	downstream	0.2
19	11294157	11294182	TTCA	KANK2	intronic	0.0
2	118767678	118767702	TTTG	CCDC93	intronic	0.2857142857142857
9	125695719	125695749	TTA	RABGAP1;ZBTB26	upstream	0.2
2	137690678	137690739	TTCC	THSD7B	intronic	0.35294117647058826
1	120190799	120190882	GCTG	ZNF697	upstream	0.23809523809523808
9	131258993	131259032	TCTA	MIR1268A	intronic	0.25
19	49055064	49055110	TGAA	SULT2B1	upstream	0.09090909090909091
1	160772491	160772518	TAAA	LY9	intronic	0.25
2	178238946	178238966	TTG	LOC100130691	intronic	0.25
4	147402554	147402575	CTG	SLC10A7	intronic	0.14285714285714285
1	32659127	32659159	TTG	TXLNA	intronic	0.6363636363636364
15	78913057	78913104	CAG	CHRNA3	exonic	1.0588235294117647
2	160909431	160909461	CAAA	PLA2R1	intronic	0.5
3	182762694	182762724	TTG	MCCC1	intronic	0.07692307692307693
6	15669624	15669667	TTTTG	DTNBP1	upstream	0.1111111111111111
9	77703132	77703157	CGGGG	NMRK1	UTR	0.6666666666666666
12	131477917	131477954	TTCA	ADGRD1-AS1	intronic	0.3333333333333333
2	33770860	33770880	TTA	RASGRP3	intronic	0.16666666666666666
6	142453998	142454020	GCTG	NMBR	upstream	0.16666666666666666
20	2633378	2633426	GGGCCT	NOP56	exonic	0.36363636363636365
15	65344105	65344133	CAAA	SLC51B	intronic	0.25
2	135862269	135862308	TAAA	RAB3GAP1	intronic	0.1
15	56257851	56257907	TATG	NEDD4	intronic	0.2
18	33764105	33764151	TGAA	LOC101927809	intronic	0.09090909090909091
10	88634143	88634169	TCCCC	BMPR1A	intronic	0.2
11	79098658	79098689	TTCCC	TENM4	intronic	0.3333333333333333
19	1257508	1257537	TCC	MIDN	UTR	1.1875
17	56559469	56559492	TAAA	HSF5	intronic	0.14285714285714285
8	105601192	105601227	CCG	LRP12	UTR	0.5
16	68245413	68245442	TTG	NFATC3	intronic	0.3
22	35697224	35697332	CATATA	TOM1	intronic	0.13333333333333333
5	179712764	179712794	TAA	MAPK9	intronic	0.2222222222222222
6	88044152	88044182	TTTG	SMIM8	intronic	0.125
17	68053290	68053311	TAAAA	LINC01028	intronic	0.2
3	100011948	100011972	TTTG	TBC1D23	intronic	0.625
1	63933193	63933220	ATTG	ITGB3BP	intronic	0.125
4	62279467	62279504	CAAA	ADGRL3	intronic	0.2
5	149371282	149371308	TTA	HMGXB3;SLC26A2;TIGD6	intronic	0.3333333333333333
6	160776805	160776831	CAA	SLC22A3	intronic	0.1
22	37125724	37125779	TCTA	LOC105373021	downstream	0.125
10	89539064	89539100	TAAAA	ATAD1	intronic	0.14285714285714285
15	99668206	99668240	TTCA	SYNM	intronic	0.3333333333333333
9	108431092	108431116	CAA	TAL2	downstream	0.125
1	59045283	59045330	CAT	TACSTD2	upstream	0.2
1	55505542	55505579	CTG	PCSK9	exonic	0.15384615384615385
1	54309624	54309657	TTG	NDC1;YIPF1	downstream	0.25
11	45822489	45822579	TGGA	SLC35C1	upstream	0.08695652173913043
16	20660497	20660522	TTTTA	ACSM1	intronic	0.25
5	139546611	139546644	CAG	LOC101929719	exonic	0.25
10	17733510	17733534	TAAA	STAM	intronic	0.0
11	94264603	94264628	CAAA	C11orf97	intronic	0.3333333333333333
1	46054629	46054656	TTTG	NASP	intronic	0.14285714285714285
16	2939132	2939152	TTG	FLYWCH2	intronic	0.5714285714285714
4	1999809	1999850	CAA	NELFA	intronic	0.13333333333333333
16	19599480	19599520	TATG	C16orf62	intronic	0.15384615384615385
18	9857637	9857727	TAGA	RAB31	intronic	0.16666666666666666
3	58223189	58223231	CGGGGG	ABHD6	upstream	0.5
16	19546655	19546683	TTCA	CCP110	intronic	0.14285714285714285
2	74430970	74431055	TTTAG	MTHFD2	intronic	1.625
20	10015521	10015605	CGGGGG	SNAP25-AS1	intronic	0.23076923076923078
4	101129166	101129234	TAGA	LOC101929353	intronic	0.16666666666666666
2	85781577	85781607	TTG	GGCX	intronic	0.2727272727272727
2	103064166	103064188	TATG	IL18RAP	intronic	0.2857142857142857
17	28725222	28725291	AATAG	CPD	intronic	0.07142857142857142
19	47001631	47001674	CAAAC	PPP5D1	intronic	0.2222222222222222
1	228369873	228369905	TTCA	IBA57	UTR	0.25
2	242348433	242348493	TAGA	FARP2	intronic	0.17647058823529413
1	203205625	203205658	CAAA	CHIT1	intronic	0.0
20	25424613	25424655	TCTA	GINS1	intronic	0.21428571428571427
4	7212940	7212973	GGGA	SORCS2	intronic	0.14285714285714285
7	56108065	56108091	TTTA	PSPH	intronic	0.25
1	16307380	16307443	TAAA	ZBTB17	upstream	0.3076923076923077
20	14027361	14027403	TTTA	MACROD2	intronic	0.2727272727272727
6	90033093	90033119	CAAAA	GABRR2;UBE2J1	downstream	0.2
1	161310128	161310152	TTTTG	SDHC	intronic	0.2
16	14761034	14761061	TAA	BFAR	intronic	0.1
5	89851681	89851708	TTTC	ADGRV1	intronic	0.2857142857142857
19	45824148	45824172	TTA	CKM	intronic	0.5
19	17863035	17863068	TATG	FCHO1	intronic	0.25
4	17860352	17860380	TAA	LCORL	intronic	0.1
7	7742412	7742443	TTG	RPA3;UMAD1	intronic	0.1
10	594384	594485	CAGG	DIP2C	intronic	0.15384615384615385
22	43120552	43120575	TTA	A4GALT	upstream	0.14285714285714285
10	74244990	74245020	TTTTG	MICU1	intronic	0.16666666666666666
13	46521772	46521845	TCTA	ZC3H13	downstream	0.1
11	120010866	120010938	TGGA	TRIM29	intronic	0.15789473684210525
16	58746414	58746458	CAA	GOT2	intronic	0.125
22	38986091	38986122	CAAAA	FAM227A	intronic	0.2857142857142857
17	38313622	38313642	TTAA	CASC3	intronic	0.4
11	84595369	84595394	CAAAA	DLG2	intronic	0.2
17	16009034	16009065	CAAA	NCOR1	intronic	0.125
9	77760043	77760177	TCTA	OSTF1	intronic	0.15151515151515152
2	239143750	239143788	TAA	LOC151174;HES6;LOC643387;PER2	intronic	0.15384615384615385
12	1074113	1074146	CCTG	RAD52	intronic	0.1111111111111111
19	18727197	18727217	TTG	TMEM59L	intronic	0.4444444444444444
1	182527186	182527233	GGAA	RGSL1	intronic	0.2727272727272727
19	18443699	18443722	CAA	LSM4;PGPEP1	upstream	0.25
3	56722965	56722994	TTTA	FAM208A	upstream	0.18181818181818182
1	26459783	26459814	GAAA	PDIK1L	downstream	0.125
22	26901651	26901702	TTTA	TFIP11	intronic	0.25
22	36113040	36113071	TTGTG	APOL5	upstream	0.6
16	88800372	88800397	TCC	PIEZO1	exonic	0.25
14	78058035	78058080	TATG	SPTLC2	intronic	0.4666666666666667
2	101747520	101747543	TTTA	TBC1D8	intronic	0.3333333333333333
19	36848947	36849020	TCTA	ZFP14	intronic	0.10526315789473684
7	43842879	43842961	TATATG	BLVRA	intronic	0.07142857142857142
12	9900560	9900637	TAGA	CD69	downstream	0.26666666666666666
7	21638204	21638244	TAAA	DNAH11	intronic	0.3333333333333333
20	17457956	17457981	TTTTA	PCSK2	intronic	0.5
19	14219210	14219239	ATTG	PRKACA	intronic	0.14285714285714285
2	119706377	119706402	TTTG	MARCO	intronic	0.14285714285714285
9	79101832	79101859	CAAA	GCNT1	intronic	0.125
16	89578300	89578322	TTG	SPG7	intronic	0.2222222222222222
11	73864255	73864303	CAAAA	C2CD3	intronic	0.2
2	12889030	12889051	TTA	TRIB2	downstream	0.25
1	205179011	205179046	TTA	DSTYK	intronic	0.25
14	102745621	102745648	TTG	MOK	intronic	0.125
12	104355315	104355350	TTG	C12orf73;TDG	intronic	0.38461538461538464
4	8435775	8435798	TAA	ACOX3	intronic	0.1111111111111111
4	89606914	89606934	TAA	HERC3	intronic	0.25
19	7751399	7751420	TTA	FCER2;MCEMP1;TRAPPC5	downstream	0.2857142857142857
5	159641799	159641822	GAAA	FABP6	intronic	0.16666666666666666
12	120088433	120088466	TTG	TMEM233	intronic	0.16666666666666666
11	47835692	47835724	CAAA	NUP160	intronic	1.8888888888888888
11	36305654	36305693	CAA	COMMD9	intronic	0.23076923076923078
11	76130888	76130914	CAAA	LOC100506127	downstream	0.3333333333333333
1	117678087	117678122	TTTTTG	VTCN1	upstream	0.16666666666666666
5	156659606	156659626	GGGA	ITK	intronic	0.4
11	3898473	3898497	TTA	STIM1	intronic	0.14285714285714285
1	183186487	183186520	CAAA	LAMC2	intronic	0.25
17	28100030	28100133	TCCA	SSH2	intronic	0.07407407407407407
20	44650078	44650104	TGAA	SLC12A5;MMP9	intronic	0.4444444444444444
11	17567954	17567988	TGAA	OTOG;USH1C	upstream	0.125
7	150823432	150823477	CGGAG	AGAP3	intronic	0.125
2	233426929	233426949	TGAA	EIF4E2	intronic	0.0
3	184429133	184429154	TCC	MAGEF1	exonic	0.25
22	18976300	18976336	TTTA	DGCR5	intronic	0.35294117647058826
6	101175525	101175557	CAA	ASCC3	intronic	0.36363636363636365
1	45398407	45398436	CAAAA	EIF2B3	intronic	0.16666666666666666
3	122601820	122601847	TTTG	LINC02035;DIRC2	downstream	0.25
1	149864040	149864068	TAA	BOLA1;HIST2H2AB;HIST2H2BE;HIST2H2AC	intronic	0.18181818181818182
18	59735331	59735356	TTTG	PIGN	intronic	0.2857142857142857
3	51907381	51907431	TGAA	IQCF5-AS1;IQCF2;IQCF5	downstream	0.09090909090909091
8	104249269	104249298	TTTTG	BAALC	intronic	0.3333333333333333
7	12574579	12574646	GGAA	LOC102725191	intronic	0.25
11	34293281	34293330	CATA	ABTB2	intronic	0.15384615384615385
9	132962176	132962207	TTCA	NCS1	intronic	0.18181818181818182
4	802018	802058	TAAA	CPLX1	intronic	0.0
11	85524732	85524787	TTCC	SYTL2	upstream	0.14285714285714285
17	48503467	48503492	CCCCG	ACSF2	upstream	0.4
19	55536240	55536288	TTGG	GP6	intronic	0.1
17	19616703	19616728	TAA	SLC47A2	intronic	0.625
7	92214294	92214327	CAAAA	FAM133DP	intronic	0.0
20	33465697	33465746	TAGA	ACSS2	intronic	0.3333333333333333
10	74463648	74463677	CAA	MCU	intronic	0.18181818181818182
1	24180547	24180584	TAAA	FUCA1	intronic	0.1
21	47721985	47722008	TGG	C21orf58	exonic	0.1111111111111111
20	35771176	35771205	GAAAA	MROH8	intronic	0.16666666666666666
11	77887874	77887911	CAA	KCTD21	intronic	0.2857142857142857
7	108084315	108084380	CATA	NRCAM	intronic	0.2631578947368421
1	150905521	150905546	TGAA	SETDB1	intronic	0.14285714285714285
19	41290397	41290429	CAA	MIA-RAB4B;RAB4B-EGLN2	intronic	0.16666666666666666
11	45667667	45667708	TGAA	CHST1	downstream	0.14285714285714285
8	24361536	24361589	TAAAA	LOC101929294;LOC101929315	intronic	0.09090909090909091
17	65741421	65741477	TTTA	NOL11;SNORA38B	downstream	0.25
19	3170464	3170492	CAAAA	S1PR4;GNA15	downstream	0.0
16	4949577	4949604	TTCA	PPL	intronic	0.16666666666666666
2	6080394	6080449	CATA	LINC01105	intronic	0.4166666666666667
14	95760356	95760378	GGA	CLMN	intronic	0.2857142857142857
16	57538487	57538532	TCCA	CCDC102A	downstream	0.08333333333333333
12	47513749	47513774	TAA	PCED1B	intronic	0.2222222222222222
16	8851026	8851046	TTTA	ABAT	intronic	0.16666666666666666
17	878053	878085	TTTA	NXN	intronic	0.1111111111111111
5	131664270	131664298	CAA	MIR3936HG	intronic	0.2
2	165797230	165797302	TATATG	SLC38A11	intronic	0.08333333333333333
9	100114396	100114428	CAA	LOC100499484-C9ORF174	intronic	0.15384615384615385
22	38279921	38279955	TGAA	EIF3L	intronic	0.125
11	4208677	4208704	CGG	LOC100506082	intronic	0.2222222222222222
3	58655419	58655480	CAA	FAM3D	upstream	0.3684210526315789
6	26471877	26471917	GGAA	BTN2A1	intronic	0.2727272727272727
22	41178225	41178255	CAA	SLC25A17	intronic	0.16666666666666666
16	1358347	1358715	TGAG	UBE2I	upstream	0.4722222222222222
12	117745799	117745824	TAA	NOS1	intronic	0.4
19	20133132	20133176	CAAAAA	ZNF682	intronic	0.125
17	8083022	8083045	TTA	MIR4521;TMEM107;BORCS6	intronic	0.375
20	44520221	44520263	CTG	CTSA	exonic	0.36363636363636365
7	87089938	87089983	TTTA	ABCB4	intronic	0.08333333333333333
10	88428793	88428824	CAGG	LDB3	intronic	0.25
20	36923028	36923060	CAA	BPI;LOC149684	intronic	0.16666666666666666
19	46684454	46684481	TTTA	IGFL2-AS1	intronic	0.42857142857142855
22	18202920	18202948	TTTC	BCL2L13	intronic	0.5833333333333334
20	49351046	49351076	TTTA	PARD6B	intronic	0.0
4	47988988	47989038	TTGTG	LOC101927157	intronic	0.1111111111111111
16	56654617	56654679	GAAA	MT1E;MT1L	downstream	0.058823529411764705
6	109822204	109822224	CAAA	AK9	intronic	0.0
18	699478	699506	TAA	ENOSF1	intronic	0.2222222222222222
22	38169184	38169233	TTGG	TRIOBP	intronic	0.16666666666666666
17	80606326	80606399	CGTG	WDR45B	UTR	0.17647058823529413
2	136573252	136573274	TTA	LCT	intronic	0.2857142857142857
1	167737091	167737132	TTTTG	MPZL1	intronic	0.25
13	73586896	73586922	TAA	PIBF1	intronic	0.1111111111111111
3	131457467	131457500	TTTG	CPNE4	intronic	0.1111111111111111
2	113953111	113953156	TGGA	PSD4	intronic	0.6363636363636364
8	104130593	104130632	TTCA	LINC01181	upstream	0.2727272727272727
9	33152307	33152368	CATAA	B4GALT1	intronic	0.16666666666666666
12	51088279	51088344	CATA	DIP2B	intronic	0.2857142857142857
17	12895436	12895469	ATTG	ELAC2	downstream	0.125
1	160175191	160175229	CGG	LOC729867	exonic	0.15384615384615385
22	30130811	30130838	CCCCAG	ZMAT5	intronic	0.5
10	15177191	15177223	TTG	NMT2	intronic	0.18181818181818182
5	167761230	167761253	CAA	WWC1	intronic	0.1111111111111111
15	51751091	51751116	CAG	DMXL2	exonic	0.42857142857142855
3	3861736	3861757	TTG	LRRN1	intronic	0.2857142857142857
17	46934001	46934051	TTCA	CALCOCO2	intronic	0.0
17	7327866	7327936	TTCC	C17orf74;NLGN2;SPEM1	intronic	0.4375
3	47532073	47532144	GAGAA	ELP6	downstream	0.5
17	72829156	72829178	TTTG	TMEM104	intronic	0.14285714285714285
7	2852270	2852331	CACAT	GNA12	intronic	0.3333333333333333
1	234448581	234448630	TTTG	SLC35F3	intronic	0.16666666666666666
17	67188448	67188480	CAAA	ABCA10	intronic	0.2222222222222222
9	72155038	72155074	CAA	APBA1	intronic	0.1875
6	105280256	105280285	TTG	HACE1	intronic	0.2
18	9705240	9705274	GGAA	RAB31	upstream	0.1111111111111111
9	261985	262036	GAAA	DOCK8	intronic	0.35714285714285715
19	53313067	53313105	CGG	ZNF28	exonic	0.36363636363636365
9	34716542	34716603	TTTTG	CCL21;FAM205A	upstream	0.23076923076923078
19	18076804	18076893	TTCC	KCNN1	intronic	0.19047619047619047
10	135215753	135215791	CTGGGG	MTG1	intronic	0.16666666666666666
11	66354446	66354477	TCTCCC	CCS;CCDC87	downstream	0.6
15	100953715	100953766	CTATA	CERS3-AS1	intronic	0.7
8	120873725	120873750	TGAA	DSCC1	upstream	0.16666666666666666
15	68522081	68522145	CGGGG	CLN6	exonic	0.5625
7	100372542	100372569	TTTG	ZAN	intronic	0.42857142857142855
14	36315423	36315454	CAAAA	BRMS1L	intronic	0.14285714285714285
8	141866465	141866501	CAAAA	PTK2	intronic	0.14285714285714285
5	43124187	43124214	TTTTC	ZNF131	intronic	0.16666666666666666
1	46595073	46595116	TTTA	LOC110117498-PIK3R3;PIK3R3	intronic	0.16666666666666666
11	45193457	45193478	CAATT	PRDM11	intronic	0.2
3	167465433	167465453	CAA	SERPINI1	intronic	0.125
17	1540621	1540692	TCTA	SCARF1	intronic	0.10526315789473684
3	50344316	50344345	CAA	HYAL1	intronic	0.3
1	201498716	201498747	TTG	RPS10P7	intronic	0.18181818181818182
17	28618972	28618999	CGG	BLMH	UTR	0.3
19	58776648	58776682	TTTA	ZNF544	intronic	0.2
2	112847932	112848002	TTGG	TMEM87B	intronic	0.125
9	36401195	36401220	CGGGG	RNF38	UTR	0.4
12	112472428	112472464	CAA	NAA25	intronic	0.15384615384615385
6	29968730	29968761	GGAA	HLA-J;ZNRD1ASP	downstream	1.25
11	92896941	92896971	TATG	SLC36A4	intronic	0.7272727272727273
19	49119900	49119945	CACAG	RPL18	intronic	0.5833333333333334
12	124205737	124205768	TTTTG	ATP6V0A2	intronic	0.14285714285714285
5	179261407	179261430	TTTA	SQSTM1	intronic	0.375
15	69617924	69617967	TGAA	PAQR5	intronic	0.2
14	68224365	68224428	TTTC	ZFYVE26	intronic	0.48484848484848486
1	167509623	167509660	CAG	CREG1	downstream	0.6923076923076923
20	42793311	42793359	CAAA	JPH2	intronic	0.2727272727272727
17	78035655	78035676	CCCTAA	CCDC40	intronic	1.25
21	27943833	27943859	CAAA	CYYR1	intronic	0.14285714285714285
1	210826474	210826500	CATA	HHAT	intronic	0.14285714285714285
8	74574830	74574870	TTG	STAU2	intronic	0.35294117647058826
10	105211363	105211434	GGA	CALHM2	intronic	0.2608695652173913
14	102778440	102778488	CATA	MOK;ZNF839	upstream	0.4166666666666667
16	58553712	58553736	CAAT	SETD6	UTR	0.2857142857142857
2	21266751	21266797	CAG	APOB	exonic	0.1875
5	146258290	146258322	CTG	PPP2R2B	UTR	0.4375
14	58845639	58845676	TAA	ARID4A	intronic	0.25
3	49805017	49805038	TAA	IP6K1	intronic	0.5714285714285714
8	30515654	30515700	CGG	GTF2E2	UTR	0.3333333333333333
19	50093198	50093238	CCCCCA	PRRG2	exonic	0.0
15	23882191	23882218	CAAAA	MAGEL2	downstream	0.2
11	5289228	5289254	TTTTG	HBE1	intronic	0.2
13	36859721	36859796	TAGA	CCDC169;CCDC169-SOHLH2	intronic	0.22727272727272727
2	219898234	219898272	GAAA	CFAP65	intronic	1.7
6	41771035	41771058	TTG	USP49	intronic	0.42857142857142855
3	53290071	53290123	CGGGG	TKT	upstream	0.4
7	55219568	55219597	CAA	EGFR	intronic	0.2
1	40953798	40953863	CATA	ZFP69	intronic	0.14285714285714285
4	25253428	25253459	TTG	PI4K2B	intronic	0.5
17	11990933	11990955	TTAA	MAP2K4	intronic	0.16666666666666666
9	96386708	96386868	ATGGTG	PHF2	intronic	0.11538461538461539
8	11237571	11237598	CAAA	FAM167A-AS1	intronic	0.14285714285714285
9	111904567	111904599	TAG	FRRS1L	intronic	0.1
8	121584975	121585003	CAAA	SNTB1	intronic	0.25
10	15321894	15321930	CAAAA	FAM171A1	intronic	0.25
18	48723137	48723163	CCG	MEX3C	exonic	0.375
15	40554706	40554740	CAA	BUB1B-PAK6;PAK6	intronic	0.5454545454545454
5	34042855	34042882	CAA	C1QTNF3-AMACR	intronic	0.2
2	204133313	204133347	TTTTG	CYP20A1	intronic	0.14285714285714285
12	111020739	111020759	CCG	PPTC7	exonic	0.14285714285714285
14	24688507	24688536	CAA	NEDD8;NEDD8-MDP1	intronic	0.09090909090909091
8	131430785	131430820	TAAA	ASAP1	intronic	0.2222222222222222
2	113984225	113984270	CAT	PAX8	intronic	0.13333333333333333
15	91164395	91164420	CAAAAA	CRTC3-AS1	intronic	0.25
11	47376098	47376126	CAT	MYBPC3;SPI1	downstream	0.3333333333333333
16	69900173	69900222	TTTA	WWP2	intronic	0.3333333333333333
15	67510777	67510810	CAAA	AAGAB	intronic	0.1111111111111111
2	239140415	239140447	CAAA	LOC643387	exonic	0.125
22	45961576	45961623	TGGA	FBLN1	UTR	0.15384615384615385
6	107519998	107520041	CAA	PDSS2	intronic	0.375
15	90363120	90363149	TAA	ANPEP	upstream	0.16666666666666666
16	84077725	84077766	TGAA	SLC38A8;MBTPS1	upstream	0.1
7	138933711	138933797	TATG	UBN2	intronic	0.13636363636363635
15	67455284	67455327	ATG	SMAD3	intronic	0.1875
5	102859793	102859816	TTG	LINC02115	intronic	0.25
9	98675758	98675781	TTTC	ERCC6L2	intronic	0.875
4	106340296	106340325	TTTTG	PPA2	intronic	0.5
17	79663193	79663233	CCCTG	HGS	intronic	0.25
6	132857134	132857188	TCTA	TAAR9	upstream	0.2857142857142857
1	205131004	205131050	TATATG	DSTYK	intronic	0.14285714285714285
22	43106703	43106741	TAAA	A4GALT	intronic	0.1111111111111111
4	185536409	185536431	TTTG	LINC02365	intronic	0.42857142857142855
14	39628910	39628943	CTTTA	TRAPPC6B	intronic	0.2857142857142857
6	99861263	99861340	TCCA	PNISR	intronic	0.10526315789473684
21	39609868	39609905	CAA	KCNJ15	intronic	0.21428571428571427
7	149543681	149543705	TGAA	ZNF862	intronic	0.16666666666666666
8	12872567	12872610	TAAA	KIAA1456	intronic	0.18181818181818182
6	109367303	109367324	TCTCCC	SESN1	intronic	0.75
3	56632178	56632209	TTTG	CCDC66	intronic	0.25
1	163051975	163052019	CATATA	RGS4	downstream	0.2857142857142857
19	14865251	14865302	TCTA	ADGRE2	intronic	0.3125
5	178443723	178443759	TTTA	ZNF879	upstream	0.36363636363636365
2	230669938	230669964	CAA	TRIP12	intronic	0.35714285714285715
1	38176182	38176202	ATTG	CDCA8;EPHA10	downstream	0.0
20	61557598	61557627	CCCG	DIDO1	intronic	0.2857142857142857
9	33480193	33480219	TGAA	NOL6	upstream	0.16666666666666666
11	118889385	118889411	GGA	TRAPPC4	UTR	0.3333333333333333
17	7409579	7409605	TAAA	POLR2A	intronic	0.16666666666666666
9	15813594	15813660	TATATG	CCDC171	intronic	0.09090909090909091
1	201746758	201746785	TTG	IPO9-AS1	intronic	0.25
19	14606853	14606897	CCG	GIPC1	UTR	0.6111111111111112
7	6478490	6478518	ATG	DAGLB	intronic	0.1
9	134855218	134855249	GCTG	MED27	intronic	0.2222222222222222
19	49657710	49657767	CAT	HRC	exonic	0.10526315789473684
15	77369521	77369567	TATATG	TSPAN3	intronic	0.375
22	40419351	40419378	CTG	FAM83F	intronic	0.25
15	27131158	27131185	TTG	GABRA5	intronic	0.1111111111111111
19	58891364	58891395	CAA	ZNF837	intronic	0.18181818181818182
20	31828336	31828494	TGGA	BPIFA1	intronic	0.0975609756097561
16	89631691	89631723	GGCTG	RPL13	downstream	0.7142857142857143
19	11558340	11558405	GGA	PRKCSH	exonic	0.2727272727272727
2	33788259	33788295	TTTTG	LOC105374454	intronic	0.2857142857142857
6	26632780	26632808	TTTG	ZNF322	upstream	0.2857142857142857
4	77110627	77110652	TTG	SCARB2	intronic	0.18181818181818182
17	3821718	3821769	TCC	P2RX1;ATP2A3	upstream	0.5
3	47684078	47684112	CAA	SMARCC1	intronic	0.16666666666666666
4	120252673	120252698	TTC	FABP2	upstream	0.06896551724137931
1	150256413	150256442	TTA	CIART	intronic	0.2222222222222222
6	116966288	116966316	TTAAA	ZUFSP	intronic	0.0
1	11920190	11920240	GAAA	NPPB	upstream	0.46153846153846156
1	184750222	184750264	TAA	FAM129A	downstream	0.14285714285714285
4	108845810	108845832	CAA	LOC101929595	intronic	0.125
11	18359983	18360004	TTTG	GTF2H1	intronic	0.2
22	30234192	30234217	CCG	ASCC2	exonic	0.6
7	65768374	65768403	TATG	TPST1	intronic	0.5384615384615384
1	161891785	161891806	TTTG	ATF6	intronic	0.3333333333333333
3	35672461	35672486	TTG	ARPP21	upstream	0.3333333333333333
1	70035996	70036019	TAA	LRRC7	intronic	0.1111111111111111
19	6411561	6411600	TAAA	LOC390877	intronic	0.1
1	85462852	85462875	CCCCG	MCOLN2	upstream	0.6666666666666666
2	225344816	225344844	TGG	CUL3	intronic	0.3157894736842105
6	82886909	82886944	TTG	IBTK	intronic	0.15384615384615385
1	93023454	93023475	TTTA	EVI5	intronic	0.14285714285714285
11	89913234	89913264	TGAA	NAALAD2	intronic	0.25
19	17536241	17536267	TTG	BISPR;MVB12A	intronic	0.3333333333333333
19	11071335	11071369	CCG	SMARCA4	upstream	0.4444444444444444
1	41841151	41841184	GAAAA	LOC101929901	intronic	0.2222222222222222
9	2622146	2622171	CGG	VLDLR-AS1	exonic	0.5
5	159848957	159849002	CTGGGG	PTTG1	UTR	0.25
9	71409306	71409346	TTTC	PIP5K1B	intronic	0.2
8	65613480	65613504	TTG	CYP7B1	intronic	0.1111111111111111
17	7316208	7316241	TTTC	NLGN2	intronic	0.4
1	6685805	6685829	CCCGG	THAP3	intronic	0.5
17	80693437	80693457	CCCCG	FN3K	UTR	0.5
1	93823075	93823101	TAAA	DR1	intronic	0.1111111111111111
16	90053777	90053834	GGA	AFG3L1P	intronic	0.3125
12	121844086	121844107	TTG	RNF34	intronic	0.6666666666666666
1	161190780	161190805	TTG	MIR5187;TOMM40L;APOA2;FCER1G;NDUFS2;NR1I3	intronic	0.2222222222222222
8	27949745	27949766	TTG	ELP3	intronic	0.125
17	41613485	41613511	CAAA	DHX8;ETV4	intronic	0.14285714285714285
1	214494590	214494627	CATATA	SMYD2	intronic	0.16666666666666666
9	123795337	123795376	CATATA	C5	intronic	0.16666666666666666
1	43019667	43019721	TATATG	CCDC30	intronic	0.14285714285714285
8	57404269	57404295	CAAAA	LOC101929415	intronic	0.2
1	20200557	20200664	CCA	OTUD3	upstream	0.3225806451612903
1	85528472	85528523	TGAA	WDR63	intronic	0.16666666666666666
19	18717390	18717557	CGG	CRLF1	exonic	0.10204081632653061
13	52771269	52771311	TTTA	MRPS31P5	intronic	0.2
1	243991367	243991393	CAA	AKT3	intronic	0.18181818181818182
6	41158589	41158629	TCTG	TREML2	UTR	0.4
6	111538636	111538669	TTG	SLC16A10	intronic	0.18181818181818182
22	30240113	30240140	TTTG	ASCC2	upstream	0.125
10	13496438	13496469	CAAT	BEND7	intronic	0.25
21	46481339	46481414	TCTG	SSR4P1	downstream	0.05263157894736842
11	72579735	72579775	CAAA	FCHSD2	intronic	0.1
2	27622013	27622050	CAA	PPM1G	intronic	0.3333333333333333
1	150697783	150697806	TTG	HORMAD1;CTSS	upstream	0.5555555555555556
22	43361916	43361962	TAAA	PACSIN2	intronic	0.1111111111111111
14	24928866	24928908	TAGA	LOC101927045	upstream	0.15384615384615385
8	81008181	81008204	CATA	TPD52	intronic	0.2857142857142857
5	54948588	54948612	CAAAA	SLC38A9	intronic	0.2
6	26463971	26464005	TTG	BTN2A1	intronic	0.16666666666666666
1	201691780	201691812	TTTG	IPO9-AS1	intronic	0.25
4	170511468	170511505	CAGA	NEK1	intronic	0.2
3	128523960	128523988	TTTG	RAB7A	intronic	0.125
5	96236872	96236913	TTTG	ERAP2	intronic	0.25
5	79253743	79253777	TGAA	LINC01455	intronic	0.2
11	59439010	59439046	CAA	PATL1	intronic	0.15384615384615385
1	28329781	28329828	CAA	EYA3	intronic	0.2
21	47400092	47400133	GGA	COL6A1;LOC101928796	upstream	0.16666666666666666
5	171638351	171638396	CAAAA	UBTD2	UTR	0.14285714285714285
7	128769935	128769961	TTG	LOC407835	intronic	0.4
10	43185571	43185599	CAA	LINC01518	intronic	0.3333333333333333
16	88931350	88931376	GGGGA	PABPN1L	intronic	0.2
6	30791156	30791229	TTC	LINC00243	intronic	0.5428571428571428
6	158575015	158575044	TAA	SERAC1	intronic	0.1
19	58262722	58262750	TTTTG	ZNF776	intronic	0.16666666666666666
6	170590968	170591008	TGAA	FAM120B;LOC285804;DLL1;LINC01624	downstream	0.3333333333333333
20	60823728	60823759	TTTA	OSBPL2	intronic	0.3
16	67554326	67554379	GAGAA	LOC100505942	intronic	0.18181818181818182
8	41806419	41806448	CAT	KAT6A	intronic	0.3
5	68741460	68741487	TTTA	MARVELD2	downstream	0.16666666666666666
12	49680414	49680443	TTA	PRPH;LOC101927267	downstream	0.6363636363636364
5	14805495	14805570	TATATG	ANKH	intronic	0.2727272727272727
12	4715459	4715511	TCTA	DYRK4	intronic	0.26666666666666666
3	37068331	37068360	TAA	MLH1	intronic	0.0
21	38445589	38445617	CGG	TTC3	UTR	0.1111111111111111
4	2990303	2990323	CAA	GRK4	intronic	0.2857142857142857
1	90111517	90111546	TAGA	LRRC8C	intronic	0.5454545454545454
15	45497657	45497744	TCCA	SHF	upstream	0.09090909090909091
1	52371960	52371986	TTCTC	RAB3B	downstream	0.0
14	69912738	69912765	TTG	SLC39A9	intronic	0.2222222222222222
2	101896638	101896683	TAA	RNF149	intronic	0.125
17	62096757	62096783	TAAA	ICAM2	intronic	0.14285714285714285
10	60019221	60019254	TGAA	IPMK	intronic	0.1111111111111111
9	71403390	71403419	TTTTG	PIP5K1B	intronic	0.2222222222222222
2	43827496	43827524	GAA	THADA	upstream	0.18181818181818182
17	52997339	52997383	TTTA	TOM1L1	intronic	0.16666666666666666
2	170391948	170391997	TTTA	FASTKD1	intronic	0.0
7	75503636	75503669	TTTG	RHBDD2	intronic	0.1111111111111111
19	4197254	4198006	TGAA	ANKRD24	intronic	0.03389830508474576
12	9155165	9155191	TTG	KLRG1	intronic	0.2222222222222222
14	24769849	24769875	GGA	NOP9	exonic	0.3
6	32191658	32191690	CAG	NOTCH4	exonic	0.4
3	122504687	122504715	TAGA	HSPBAP1	intronic	0.14285714285714285
17	56833444	56833515	CCCGAA	PPM1E	exonic	0.18181818181818182
8	38902817	38903097	TATATG	ADAM9	intronic	0.5714285714285714
1	162821527	162821553	TGAA	CCDC190	UTR	0.16666666666666666
10	79086274	79086298	TGG	KCNMA1	intronic	0.2222222222222222
17	18072766	18072792	TAA	MYO15A	intronic	0.2
8	104235531	104235560	CAAAA	BAALC	intronic	0.0
10	71386877	71386929	CTA	C10orf35	upstream	0.15
7	77165438	77165465	TAAA	PTPN12	upstream	0.25
6	70911949	70911973	TTTTG	COL19A1	intronic	0.2
12	93812140	93812164	CAAAA	UBE2N	intronic	0.2
12	110951832	110951888	TTCC	RAD9B	intronic	0.13333333333333333
3	187885289	187885329	CAAAA	LPP	intronic	0.2727272727272727
16	21139707	21139731	CAAAA	DNAH3	intronic	0.16666666666666666
12	68727004	68727033	TTTA	MDM1	exonic	0.5
10	114150402	114150458	TAGA	ACSL5	intronic	0.21428571428571427
10	102027667	102027703	CCTAA	CWF19L1;BLOC1S2	upstream	0.2857142857142857
8	42132042	42132065	TTG	IKBKB	intronic	0.25
4	169400234	169400319	TGGA	DDX60L	intronic	0.18181818181818182
10	65007599	65007627	CAAAA	JMJD1C	intronic	0.3333333333333333
1	24713486	24713515	CACCAT	STPG1	intronic	0.2
2	236424699	236424738	CTG	TNRC17	intronic	0.5882352941176471
1	161116030	161116052	TTA	UFC1	downstream	0.3
16	31384226	31384264	CAA	ITGAX	intronic	0.1875
8	143849305	143849353	TGAA	LYNX1	intronic	0.25
16	71735168	71735252	TCTA	PHLPP2	intronic	0.15
13	47263847	47263871	TTCTG	LRCH1	intronic	0.0
15	76240646	76240688	TTTA	NRG4	intronic	0.2
3	93727918	93727967	TAGA	ARL13B	intronic	0.23076923076923078
10	16519257	16519304	TAGA	PTER	intronic	0.26666666666666666
19	17652023	17652082	CATA	FAM129C	intronic	0.26666666666666666
22	22190637	22190657	CAAA	MAPK1	intronic	0.2
15	71129549	71129569	CAA	LARP6	intronic	0.25
3	11206199	11206230	TTTTG	HRH1	intronic	0.2857142857142857
6	133030284	133030373	TAGA	VNN1	intronic	0.041666666666666664
12	110957995	110958028	TTG	RAD9B	intronic	0.16666666666666666
13	92050904	92050985	CGG	GPC5	UTR	0.47619047619047616
9	80623482	80623549	CATTT	GNAQ	intronic	0.21428571428571427
12	45274608	45274655	TTG	NELL2	exonic	0.1875
21	40871156	40871271	TCTA	SH3BGR;WRB-SH3BGR	intronic	0.5185185185185185
3	129189081	129189112	TTTA	IFT122	intronic	0.1111111111111111
11	47761508	47761531	TTTG	FNBP4	intronic	0.42857142857142855
1	2086770	2086952	ATGGTG	PRKCZ	intronic	0.27586206896551724
11	9792319	9792364	TTG	SBF2-AS1	intronic	0.2857142857142857
1	6616445	6616470	TCTA	TAS1R1	intronic	0.2857142857142857
17	74330708	74330731	CAAAAA	PRPSAP1	intronic	0.0
16	19747744	19747774	ATTG	IQCK	intronic	0.0
15	85324001	85324030	TTG	ZNF592	intronic	0.125
5	137864851	137864875	CAAA	ETF1	intronic	0.375
4	47948787	47948822	TTTC	LOC101927157	intronic	0.25
4	110636610	110636654	TTTA	PLA2G12A	intronic	0.16666666666666666
14	102949712	102949749	TTG	TECPR2	intronic	0.6666666666666666
11	128930231	128930305	TAGA	ARHGAP32	intronic	0.21052631578947367
19	18841757	18841792	TCCC	CRTC1	intronic	0.2222222222222222
15	68510207	68510264	CCTA	CLN6	intronic	0.6666666666666666
11	67140087	67140126	CGGGGG	LOC100130987	intronic	0.4
1	155007527	155007556	TTCA	DCST1	intronic	0.0
20	43514358	43514444	CCG	YWHAB	UTR	0.07142857142857142
14	71085772	71085866	TATTG	LOC101928075	intronic	0.5882352941176471
6	11175640	11175674	TAAA	NEDD9	intronic	0.125
3	142216415	142216445	TAAA	ATR	intronic	0.2222222222222222
10	95935129	95935156	TTCA	PLCE1	intronic	0.16666666666666666
6	46714081	46714149	TTCTCC	ANKRD66	upstream	0.09090909090909091
16	70284022	70284047	TAA	AARS;EXOSC6	downstream	0.25
22	32905546	32905571	TTA	SYN3	downstream	0.125
1	109632463	109632500	TTG	TMEM167B	exonic	0.14285714285714285
1	244992435	244992472	CAAT	COX20	upstream	0.1111111111111111
14	59715024	59715074	TTTTG	DAAM1	intronic	0.4444444444444444
1	112149625	112149660	TTTA	LINC01160	intronic	0.36363636363636365
12	118671223	118671258	TAAA	TAOK3	intronic	0.1111111111111111
10	12108957	12108981	CAAA	DHTKD1	upstream	0.5714285714285714
17	7602193	7602227	TAAA	WRAP53	intronic	0.2222222222222222
20	60904421	60904447	CAGCC	LAMA5	intronic	0.25
10	99586524	99586561	ATGGTG	LINC00866	downstream	0.2857142857142857
7	96635422	96635455	CCG	DLX6	exonic	0.18181818181818182
10	126095061	126095090	TAA	OAT	intronic	0.18181818181818182
20	33571171	33571191	TTTTG	MYH7B	intronic	0.2
19	48691193	48691256	TAGA	C19orf68	intronic	0.125
8	17373714	17373744	TTAA	SLC7A2	intronic	0.0
4	15727946	15727987	TGAA	BST1	intronic	0.1
1	9892028	9892052	TAA	CLSTN1	upstream	0.7
22	43479023	43479054	TAA	TTLL1	intronic	0.08333333333333333
11	47454587	47454610	TAAA	PSMC3;RAPSN	downstream	0.2857142857142857
20	52814800	52814824	CAAAA	PFDN4	upstream	0.25
2	36921956	36921980	TTA	VIT	upstream	0.125
17	30231689	30231716	TTG	UTP6	upstream	0.2222222222222222
22	25512349	25512405	TATG	KIAA1671	intronic	0.2857142857142857
2	191745598	191745646	CAG	GLS	exonic	0.47058823529411764
22	41589997	41590045	ATG	EP300-AS1	intronic	0.21052631578947367
16	81868196	81868221	CTG	PLCG2	intronic	0.5
12	78458175	78458252	TCTG	NAV3	intronic	0.14285714285714285
3	182572260	182572289	CAAAA	ATP11B	intronic	0.3333333333333333
12	12478416	12478442	CAA	MANSC1	downstream	0.2
20	32302321	32302358	CAA	PXMP4	intronic	0.14285714285714285
17	40405125	40405162	TTTC	STAT5B	intronic	0.3333333333333333
16	46732072	46732127	TAGA	ORC6	UTR	0.2
22	24037625	24037664	CTG	GUSBP11	exonic	0.15384615384615385
1	201841730	201841760	CAA	IPO9	intronic	0.1
15	79170242	79170262	CCAA	MORF4L1	UTR	0.75
19	45151921	45151960	TTTTG	PVR	intronic	0.125
19	49858259	49858306	CATA	TEAD2	intronic	0.25
12	6049228	6049272	TGGA	ANO2	intronic	0.09090909090909091
10	104474046	104474079	TCC	ARL3	UTR	0.45454545454545453
19	46960925	46960945	TTTG	PNMA8A	downstream	0.16666666666666666
1	6438127	6438157	CAAA	ACOT7	intronic	0.125
22	24888929	24888952	CAA	ADORA2A-AS1	intronic	0.375
19	46811196	46811275	CAGA	HIF3A	intronic	0.35294117647058826
10	98346637	98346679	CCG	TM9SF3	UTR	0.0
13	113773449	113773491	CAGAGA	F7	UTR	0.14285714285714285
7	133347369	133347389	CAA	EXOC4	intronic	0.14285714285714285
11	35546622	35546663	TTTC	PAMR1	intronic	0.1
4	87745302	87745348	TTCA	SLC10A6	intronic	0.09090909090909091
19	46012775	46012802	CCA	VASP	intronic	0.3333333333333333
6	44178008	44178034	TTTTG	MYMX;SLC29A1	upstream	0.2
7	44224530	44224669	CAGAGA	GCK	intronic	0.15
12	25090438	25090465	TTTG	BCAT1	intronic	0.25
1	160342123	160342178	TTTA	NHLH1	UTR	0.13333333333333333
19	48805621	48805781	TGGA	CCDC114	intronic	3.9
12	124823911	124823964	CCTA	NCOR2	intronic	0.13333333333333333
21	37509794	37509862	GGAA	CBR3-AS1	intronic	1.4285714285714286
12	109579000	109579022	TTCA	ACACB	intronic	0.2
1	2511973	2511996	TAA	LOC100996583	upstream	0.1
11	77904786	77904810	CAA	USP35	intronic	0.25
20	3217227	3217262	CAAAA	SLC4A11	intronic	0.14285714285714285
2	241448259	241448662	TGGA	ANKMY1	intronic	0.04081632653061224
11	110301825	110301861	CAG	FDX1	intronic	0.2727272727272727
2	171643541	171643572	TTTG	ERICH2	intronic	0.125
11	134047777	134047804	TTTC	NCAPD3	UTR	0.5
16	19533742	19533786	CAATT	CCP110;GDE1	upstream	0.25
6	29637061	29637092	TTTC	MOG	intronic	0.25
12	122084795	122084855	CATA	MORN3;ORAI1	downstream	0.125
22	26831676	26831730	GAAAA	ASPHD2	intronic	0.6
10	12114460	12114526	TAAA	DHTKD1	intronic	0.5
11	108150186	108150213	TTTG	ATM	intronic	0.0
9	34671804	34671851	TCCA	CCL27;LOC730098;IL11RA	intronic	0.25
9	20946072	20946121	TTCA	FOCAD	intronic	0.25
9	124740728	124740774	TTTA	TTLL11	intronic	0.1
18	48395460	48395486	TAA	ME2	upstream	0.1111111111111111
2	55864006	55864032	CAA	PNPT1	intronic	0.3
10	71219772	71219826	AGATG	TSPAN15	intronic	0.2
5	61727761	61727799	CATA	IPO11	intronic	0.5555555555555556
15	89071120	89071153	CAA	DET1	intronic	0.16666666666666666
15	64433182	64433258	TAGA	SNX1	UTR	0.17391304347826086
7	151063605	151063631	GAAA	NUB1	intronic	0.0
16	67092031	67092062	TTG	CBFB	intronic	0.1
5	10308308	10308352	TTTTA	CMBL	upstream	0.5
11	65051598	65051646	TAGA	POLA2	intronic	0.15384615384615385
17	41467436	41467482	TCTA	ARL4D;LINC00910	upstream	0.18181818181818182
2	233728288	233728310	TAAA	C2orf82;GIGYF2	intronic	0.25
13	94076860	94076895	CAT	GPC6	intronic	0.25
12	50480262	50480287	TGG	SMARCD1	intronic	0.2857142857142857
7	36747436	36747471	TTTTC	AOAH	intronic	0.4
22	24000274	24000299	TCC	GUSBP11	exonic	0.25
3	196645848	196645873	TCTA	SENP5	intronic	0.375
5	35727084	35727117	TCCCC	SPEF2	intronic	0.2
1	43077224	43077255	CATA	CCDC30	intronic	0.42857142857142855
16	1922977	1923004	TTAA	MEIOB;LINC00254	intronic	0.2
14	69366063	69366244	CACAC	ACTN1	intronic	0.15625
9	114938775	114938877	TAGA	SUSD1	upstream	0.21428571428571427
5	37699463	37699504	TATG	WDR70	intronic	0.3333333333333333
14	73348002	73348057	TTG	DPF3	intronic	0.23529411764705882
19	49549825	49549851	TTTTG	CGB1;CGB5;CGB7;CGB8;SNAR-G1	intronic	0.3333333333333333
16	31409578	31409599	CAAAA	ITGAD	intronic	0.2
19	827386	827416	TAA	AZU1;PLPPR3	upstream	0.2
18	707851	707874	TTA	ENOSF1	intronic	0.14285714285714285
11	89905150	89905186	GAAA	NAALAD2	intronic	0.1111111111111111
19	46169952	46169979	TAAA	GIPR;MIR642A;MIR642B	upstream	0.14285714285714285
1	7838921	7838942	TTTG	VAMP3	intronic	0.2
14	36015660	36015681	TAA	RALGAPA1P1	intronic	0.14285714285714285
10	52625023	52625079	CTA	A1CF	intronic	0.05263157894736842
10	72159132	72159165	TAAA	EIF4EBP2	upstream	0.3333333333333333
9	95888176	95888203	CAAAA	NINJ1	intronic	0.16666666666666666
7	96619894	96619967	CATATA	DLX6-AS1	intronic	0.16666666666666666
8	23073030	23073067	TAAA	TNFRSF10A	intronic	0.2222222222222222
3	49088127	49088160	CAA	QRICH1	intronic	0.18181818181818182
11	107725163	107725184	TAA	SLC35F2	intronic	0.25
16	55711571	55711596	TTTG	SLC6A2	intronic	0.2222222222222222
8	70957963	70957988	TAAA	PRDM14	downstream	0.14285714285714285
1	167598816	167598842	TCC	RCSD1	exonic	0.125
2	30701545	30701583	TAGG	LCLAT1	intronic	0.3333333333333333
17	740203	740231	TTA	NXN	intronic	0.6666666666666666
3	15456546	15456573	CAAA	METTL6	intronic	0.25
10	46151679	46151713	GAGAA	ZFAND4	intronic	0.16666666666666666
1	28336150	28336179	CAA	EYA3	intronic	0.3333333333333333
16	56436246	56436270	TAA	AMFR	intronic	0.1111111111111111
14	25052401	25052422	TTA	CTSG	upstream	1.0
9	80934826	80935003	TCCA	PSAT1	intronic	0.6190476190476191
1	38179130	38179172	TAA	CDCA8;EPHA10	downstream	0.07142857142857142
12	50425935	50425957	TAA	RACGAP1	intronic	0.125
8	41522030	41522061	GAAA	ANK1	intronic	0.7083333333333334
20	60712171	60712194	CAG	PSMA7	intronic	0.2857142857142857
14	23267538	23267558	GGAGAA	SLC7A7	intronic	1.0
6	55632354	55632391	TAGA	BMP5	intronic	0.1
5	133707164	133707196	CGG	UBE2B	UTR	0.18181818181818182
2	32311108	32311138	TAAA	SPAST	intronic	0.2857142857142857
16	16249212	16249361	TCCA	ABCC6	intronic	0.12121212121212122
12	24976152	24976180	TTTG	BCAT1	intronic	0.5714285714285714
5	9628237	9628289	TCTA	TAS2R1	intronic	0.14285714285714285
18	61135483	61135506	CAA	SERPINB5	upstream	0.2727272727272727
17	44161747	44161771	CAA	KANSL1	intronic	0.125
2	1483507	1483543	TCC	TPO	intronic	0.25
4	88144272	88144307	TTTTG	KLHL8	intronic	0.3333333333333333
17	62534699	62534721	TAGA	CEP95;SMURF2	intronic	0.2857142857142857
11	3146025	3146070	TGGA	OSBPL5	intronic	0.3076923076923077
2	73302891	73302934	CCTG	RAB11FIP5	intronic	0.18181818181818182
3	142055274	142055311	GGAA	XRN1	intronic	0.4444444444444444
19	47332353	47332380	TTTA	AP2S1;SNAR-E	upstream	0.25
17	61851561	61851629	CGG	DDX42	UTR	0.13636363636363635
3	127714373	127714402	CAA	KBTBD12	downstream	0.18181818181818182
6	38750036	38750077	TTTA	DNAH8	intronic	0.2
20	43539776	43539822	TAAA	PABPC1L	intronic	0.36363636363636365
9	135049697	135049724	CGGA	NTNG2	intronic	0.25
20	47758593	47758617	CAA	STAU1	intronic	0.2222222222222222
1	23819448	23819486	ATG	ASAP3	upstream	0.25
2	191273420	191273441	TCCC	MFSD6	intronic	0.3333333333333333
19	53196598	53196621	TAA	ZNF83;ZNF611	upstream	0.3333333333333333
10	97528246	97528303	TTTC	ENTPD1-AS1	intronic	1.125
2	68515189	68515225	CAGC	CNRIP1	intronic	0.2727272727272727
2	10929533	10929566	CAAAA	PDIA6	intronic	0.14285714285714285
10	61555203	61555248	TTA	CCDC6	intronic	0.1875
11	4042363	4042385	TGG	STIM1	intronic	0.2857142857142857
2	192169300	192169324	CAA	MYO1B	intronic	0.2
1	58965149	58965200	TAGA	OMA1	intronic	0.375
12	7311017	7311042	CTGGGG	CLSTN3	UTR	0.2
20	34184160	34184185	CAAAA	FER1L4	intronic	0.6
1	109787571	109787629	TGGA	CELSR2;SARS	upstream	0.125
9	130234566	130234602	TATATG	LRSAM1	intronic	0.2
9	77499408	77499467	CATA	TRPM6	intronic	0.125
19	16866498	16866529	TTTA	NWD1	intronic	0.36363636363636365
16	8715191	8715216	CAAA	METTL22	upstream	0.125
6	32567425	32567451	CAA	HLA-DRB1	upstream	0.1111111111111111
10	121678110	121678141	TTTG	SEC23IP	intronic	0.125
6	7780926	7780962	TTA	BMP6	intronic	0.21428571428571427
12	113526644	113526670	TTG	DTX1	intronic	0.25
5	443307	443393	CGG	EXOC3	UTR	0.4074074074074074
5	83551911	83552049	TCTA	EDIL3	intronic	0.10810810810810811
7	105009567	105009610	TTA	SRPK2	intronic	0.26666666666666666
11	96179802	96179836	TTTA	JRKL-AS1	downstream	0.2
17	38107340	38107370	TCCCC	LRRC3C	downstream	0.3333333333333333
19	8646911	8646941	CAAA	ADAMTS10	intronic	0.625
9	125929030	125929072	CAA	STRBP	intronic	0.3333333333333333
22	28476519	28476545	TTG	TTC28	intronic	0.1111111111111111
11	2383321	2383379	TCCA	CD81-AS1	intronic	0.2857142857142857
2	196573917	196573970	TATG	SLC39A10	intronic	0.14285714285714285
1	212879079	212879105	TTG	BATF3	upstream	0.3
11	12529511	12529551	TGGA	PARVA	intronic	0.1
8	145284939	145284963	TAA	MROH1	intronic	0.1
1	168058431	168058457	TGAA	GPR161	intronic	0.16666666666666666
1	160728003	160728038	TTTTG	SLAMF7	downstream	0.4444444444444444
15	51051083	51051129	TCTA	SPPL2A	intronic	0.3333333333333333
15	67573175	67573202	TTA	IQCH	intronic	0.1111111111111111
3	11305372	11305396	AAATG	ATG7;HRH1	downstream	0.2
2	216999813	216999841	TTTG	XRCC5	intronic	0.16666666666666666
15	72145432	72145462	TGAA	MYO9A	intronic	0.4444444444444444
4	90744151	90744172	TTA	SNCA	intronic	0.14285714285714285
3	149492066	149492089	TTCA	ANKUB1	intronic	0.0
2	135834838	135834868	CAA	RAB3GAP1	intronic	0.1
2	74180383	74180406	ATG	DGUOK	intronic	0.7272727272727273
5	140972054	140972094	CAA	DIAPH1	intronic	0.14285714285714285
20	33047984	33048010	TTG	ITCH	intronic	0.25
15	65120368	65120391	TTC	PIF1	upstream	0.42857142857142855
2	42506921	42506945	TTA	EML4	intronic	0.3333333333333333
17	5306978	5307002	CAA	NUP88	intronic	0.2
1	86581825	86581854	TTCA	COL24A1	intronic	0.125
17	48524904	48524928	TAA	ACSF2	intronic	0.1111111111111111
15	41809027	41809076	TAGA	LTK;RPAP1	downstream	0.3333333333333333
2	179125084	179125151	TATATG	OSBPL6	intronic	0.18181818181818182
6	36027440	36027472	TTG	MAPK14	intronic	0.25
9	37592939	37592977	TAA	TOMM5	intronic	0.14285714285714285
10	74934801	74934838	CAAA	FAM149B1	intronic	0.2222222222222222
1	28266311	28266352	TTTG	SMPDL3B	intronic	0.09090909090909091
1	23473592	23473621	TAA	LUZP1	intronic	0.2727272727272727
16	19525404	19525433	TTTTG	GDE1	intronic	0.3333333333333333
12	1863853	1863915	CTA	ADIPOR2	intronic	0.7058823529411765
1	11095585	11095614	CAT	MASP2	intronic	0.18181818181818182
9	125612714	125612737	TAGA	RC3H2	intronic	0.5454545454545454
8	143583967	143584101	TGG	ADGRB1	intronic	0.08
4	152442827	152442876	TATG	FAM160A1	intronic	0.4166666666666667
3	52820867	52820913	TGAA	ITIH1	intronic	0.2
20	37535809	37535990	TGGA	PPP1R16B	intronic	0.06818181818181818
11	82736891	82736948	CATATA	RAB30	intronic	0.375
10	70337246	70337272	CAAA	TET1	intronic	0.2857142857142857
2	187559026	187559075	CAG	FAM171B	exonic	0.125
7	99202620	99202658	CAA	TMEM225B	intronic	0.2857142857142857
3	101400691	101400718	CAAA	RPL24	intronic	0.14285714285714285
13	96169217	96169257	TTCC	CLDN10-AS1	intronic	2.2222222222222223
7	95787115	95787144	CAAA	SLC25A13	intronic	0.6666666666666666
4	169775312	169775344	TTCA	PALLD	intronic	0.0
3	149077256	149077283	CAAA	TM4SF1	upstream	0.16666666666666666
13	76123892	76123925	CGG	UCHL3	exonic	0.5454545454545454
2	68390664	68390720	CATA	PNO1	intronic	0.14285714285714285
15	92397100	92397131	CGG	SLCO3A1	UTR	0.3
1	20249253	20249280	GGGAGA	PLA2G2E	intronic	0.2
19	36005834	36005886	TAA	DMKN;SBSN	upstream	0.125
6	26385148	26385187	TTTG	BTN2A2	intronic	0.18181818181818182
9	131795823	131795857	TTTA	MIGA2;SH3GLB2	upstream	0.1111111111111111
19	12962283	12962303	TTTG	MAST1	intronic	0.4
3	46924634	46924669	GAAA	PTH1R	intronic	0.2222222222222222
12	48500485	48500512	CAAA	PFKM	intronic	0.125
8	72843557	72843620	GAGAA	MSC-AS1	intronic	0.25
2	120019908	120019954	CATATA	STEAP3	intronic	0.125
17	76539196	76539217	TTTTG	DNAH17	intronic	0.25
12	48590294	48590319	TAAA	OR10AD1	upstream	0.3333333333333333
2	190624470	190624506	TTTA	OSGEPL1	intronic	0.2222222222222222
6	30808032	30808054	TAAA	LOC105375014	intronic	0.14285714285714285
2	25384456	25384485	CTG	POMC	exonic	0.1
19	3140740	3140769	TGAA	GNA15	intronic	0.0
4	3230388	3230423	GGA	HTT	exonic	0.09090909090909091
1	150552238	150552302	CTGGGG	ADAMTSL4-AS1;MCL1	upstream	0.5714285714285714
8	23020929	23020956	CGAA	TNFRSF10D	intronic	0.14285714285714285
14	20756330	20756378	TAGA	TTC5	UTR	0.07692307692307693
8	6626836	6626890	TATATG	AGPAT5	downstream	0.1111111111111111
17	41068589	41068618	TGAA	G6PC	downstream	0.3
13	97873623	97873653	TAAA	MBNL2	upstream	0.125
14	31837901	31837946	TTTA	HEATR5A	intronic	0.36363636363636365
2	220009939	220009972	CAA	NHEJ1	intronic	0.09090909090909091
4	103420822	103420858	TCCC	LOC105377621	downstream	0.1
12	4739629	4739653	GAAAA	AKAP3	intronic	0.2
1	231799761	231799835	TCCA	TSNAX-DISC1	intronic	0.15789473684210525
17	40863907	40863942	CAG	EZH1	intronic	0.2727272727272727
11	3677585	3677619	TTTA	ART1	intronic	0.2222222222222222
19	51514271	51514303	TTTG	KLK8;KLK9;KLK10	intronic	0.2222222222222222
1	184937926	184937949	TTTC	FAM129A	intronic	0.16666666666666666
12	100802923	100802978	TATG	SLC17A8	intronic	0.14285714285714285
1	196658153	196658180	GAAA	CFH	intronic	0.3333333333333333
2	119717694	119717714	TAA	MARCO	intronic	2.0
6	137188915	137188938	CAA	PEX7	intronic	0.2222222222222222
18	43714470	43714502	TTA	HAUS1	downstream	0.375
11	64777052	64777088	TAA	ARL2;ARL2-SNX15;MIR6879	upstream	0.3076923076923077
11	45995969	45996005	TTA	PHF21A	intronic	0.1111111111111111
20	25002996	25003035	CAAAA	ACSS1	intronic	0.125
2	103230559	103230586	TGGA	SLC9A2	upstream	0.14285714285714285
19	55681301	55681323	TTTA	DNAAF3;SYT5	intronic	1.0
11	9060417	9060451	TTTTC	SCUBE2	intronic	0.2857142857142857
2	187369789	187369814	TTTG	ZC3H15	intronic	0.14285714285714285
5	179060291	179060317	TTTG	HNRNPH1;C5orf60	intronic	0.3333333333333333
2	43001926	43001967	TTG	HAAO	intronic	0.35714285714285715
8	61191674	61191702	TAAA	CA8	intronic	0.2857142857142857
9	33241666	33241702	TTTTTG	SPINK4	intronic	0.16666666666666666
10	72080052	72080104	TAGA	LRRC20	intronic	0.21428571428571427
10	26735783	26735831	TAGA	APBB1IP	intronic	0.15384615384615385
13	36952876	36952937	TTTTC	SPG20;SPG20-AS1	upstream	0.25
1	89653837	89653869	CAT	GBP4	intronic	0.1
19	4810084	4810112	TTTTC	TICAM1	downstream	0.16666666666666666
11	77824376	77824442	TATATG	ALG8	intronic	0.1
11	77594121	77594146	TAA	AAMDC;INTS4	intronic	0.09090909090909091
19	33096932	33096955	TAAA	ANKRD27	intronic	0.2857142857142857
11	126229619	126229660	TCCC	ST3GAL4	intronic	0.5
1	22082661	22082686	TAA	USP48	intronic	0.2
2	20230647	20230674	CAA	LAPTM4A	downstream	0.09090909090909091
13	40253056	40253076	TTA	COG6	intronic	0.5
17	57089567	57089634	CCA	TRIM37	intronic	0.2222222222222222
4	4262271	4262296	ATTG	LYAR	downstream	0.14285714285714285
12	2062323	2062352	CTG	DCP1B	exonic	0.09090909090909091
5	136606694	136606722	TTAA	SPOCK1	intronic	0.2857142857142857
14	36322196	36322227	TCTA	BRMS1L	intronic	0.5
17	28368197	28368247	GGAA	EFCAB5	intronic	0.2
5	176697155	176697191	TCTTG	NSD1	intronic	0.25
2	200623810	200623898	TATATG	FTCDNL1	downstream	0.14285714285714285
3	42815398	42815440	TCTA	CCDC13;HIGD1A;LINC02158	intronic	0.18181818181818182
14	103239401	103239448	TTCC	TRAF3	intronic	0.23076923076923078
1	167909000	167909025	TAAA	DCAF6	intronic	0.16666666666666666
1	16533830	16533854	TTCA	ARHGEF19	intronic	0.2
19	34728164	34728191	TAAA	LSM14A	downstream	0.25
14	64958915	64958940	TTA	ZBTB25	intronic	0.2
8	50846840	50846928	TCTA	SNTG1	intronic	0.13636363636363635
16	27315287	27315351	TCCA	IL4R	upstream	0.26666666666666666
3	129174741	129174775	GGA	IFT122	intronic	0.18181818181818182
22	28191658	28191725	CATATA	MN1	intronic	0.3333333333333333
11	119035507	119035537	CAAA	NLRX1;ABCG4	downstream	0.1111111111111111
6	46315472	46315512	CAAAAA	LOC101926915	intronic	0.14285714285714285
1	215195449	215195503	TCTA	KCNK2	intronic	0.2
6	37417035	37417093	TTATG	CMTR1	intronic	0.14285714285714285
19	8499586	8499610	TTTA	MARCH2	intronic	0.16666666666666666
1	224396717	224396775	TAAA	LOC101927143	intronic	0.7272727272727273
22	23549116	23549292	TCCA	BCR	intronic	0.075
19	40693458	40693488	GAAA	MAP3K10	upstream	0.14285714285714285
1	169392665	169392685	TTTTC	CCDC181	intronic	0.3333333333333333
1	180920340	180920360	CAA	KIAA1614-AS1	intronic	0.125
20	17970031	17970064	TAAA	MGME1	intronic	0.375
10	102220720	102220819	TAGA	WNT8B	upstream	0.09090909090909091
19	50749343	50749418	TTCC	MYH14	intronic	0.15
15	83437346	83437376	TGAA	FSD2	intronic	0.25
10	33163589	33163730	CATA	CCDC7	intronic	0.13513513513513514
1	1684347	1684375	TCC	NADK	exonic	0.18181818181818182
8	143872026	143872056	CCGGG	LY6D	intronic	0.3333333333333333
17	38157764	38157809	TAAA	PSMD3	downstream	0.4
2	152288293	152288329	TGAA	RIF1	intronic	0.2727272727272727
3	167246306	167246357	TAAAA	WDR49	intronic	0.18181818181818182
2	29035328	29035358	GAAA	SPDYA	intronic	0.2222222222222222
9	26932211	26932235	TTTTG	PLAA	intronic	0.2
2	232059421	232059445	TAA	ARMC9	upstream	0.25
10	99456205	99456232	TTG	AVPI1	upstream	0.3
22	24161501	24161535	TTCA	SMARCB1	intronic	0.125
4	20607319	20607385	TTTTA	SLIT2	intronic	0.21428571428571427
22	39774378	39774405	TTCA	SYNGR1	UTR	0.125
3	130705708	130705799	TTTAG	ATP2C1	intronic	0.46153846153846156
19	17454861	17454884	CAAA	ANO8;GTPBP3;PLVAP	downstream	0.16666666666666666
22	19850513	19850548	TTTTG	GNB1L;RTL10	upstream	0.14285714285714285
1	201941625	201941657	TTTG	SNORA70H;TIMM17A	downstream	0.3333333333333333
4	99987884	99987907	TTG	ADH5;METAP1	downstream	0.2857142857142857
4	83836392	83836430	TTTTG	THAP9	intronic	0.2
20	31432795	31432857	TATG	MAPRE1	intronic	0.25
11	66610828	66610848	CGGGG	C11orf80	UTR	0.25
6	71997614	71997695	CAGAA	OGFRL1	intronic	0.25
6	76335841	76335861	TTG	SENP6	intronic	0.14285714285714285
20	58580478	58580581	TATG	CDH26	intronic	0.1111111111111111
3	97745446	97745493	CAT	GABRR3	intronic	0.23809523809523808
16	74637008	74637028	CAG	GLG1	intronic	0.5
3	8566367	8566390	TTG	LMCD1	intronic	0.25
22	31029339	31029364	TTTG	SLC35E4;TCN2	upstream	0.125
1	12058606	12058632	CAAAA	MFN2	intronic	0.2
20	35771138	35771176	CAAAA	MROH8	intronic	0.375
22	46215058	46215132	AATAG	ATXN10	intronic	0.38461538461538464
13	42459016	42459071	CATA	VWA8	intronic	0.23076923076923078
2	219302882	219302913	TTCA	VIL1	intronic	0.125
17	37810399	37810451	TTCA	STARD3	intronic	0.15384615384615385
8	9467804	9467933	TATAA	TNKS	intronic	0.08
19	37067620	37067647	TAA	ZNF529-AS1	intronic	0.1
7	23144372	23144404	CCA	KLHL7-AS1	intronic	0.18181818181818182
16	84914299	84914327	TTAA	CRISPLD2	UTR	0.14285714285714285
5	150852735	150852787	TAGA	SLC36A1	intronic	0.23076923076923078
11	66890099	66890161	TTTA	KDM2A	intronic	0.125
7	38260544	38260581	GAAAA	STARD3NL	intronic	0.3333333333333333
3	127656015	127656056	CAA	KBTBD12	intronic	0.2857142857142857
8	86111765	86111800	TGG	E2F5	intronic	0.25
7	138715576	138715607	TTAA	ZC3HAV1L	intronic	0.14285714285714285
20	48479356	48479382	TGAA	SLC9A8	intronic	0.3333333333333333
15	76795397	76795437	CAAAA	SCAPER	intronic	0.25
14	71436716	71436751	TATG	PCNX1	intronic	0.25
13	31045085	31045109	TTTA	HMGB1	intronic	0.16666666666666666
19	11367828	11367852	TTA	DOCK6	intronic	0.2222222222222222
12	86487509	86487552	CAA	MGAT4C	intronic	0.5454545454545454
9	135721885	135721939	TGAA	AK8	intronic	0.25
21	30483588	30483616	CAA	MAP3K7CL	intronic	0.2
19	17485605	17485642	TATG	PLVAP	intronic	0.09090909090909091
1	85383646	85383766	CATATA	MCOLN2	downstream	0.10526315789473684
8	8236372	8236402	TAA	PRAG1	intronic	0.1
3	101318947	101319193	TATATG	PCNP	upstream	0.0975609756097561
4	40606731	40606752	TTG	RBM47	intronic	0.5
6	69565306	69565336	TTTAA	ADGRB3	intronic	0.16666666666666666
15	80445513	80445569	GAGTG	FAH	intronic	0.2727272727272727
8	38765336	38765383	TATG	PLEKHA2	intronic	0.23076923076923078
12	54124204	54124233	CAA	CALCOCO1	upstream	0.2
9	86333937	86333971	TTAA	LOC105376114	downstream	0.3333333333333333
2	209123011	209123038	CAAA	IDH1;PIKFYVE;IDH1-AS1	intronic	0.16666666666666666
2	112784821	112784897	TATATG	MERTK	intronic	0.23076923076923078
17	35468984	35469022	TCTA	ACACA	intronic	0.5555555555555556
19	2181738	2181799	CCCCAG	DOT1L	intronic	0.1
17	80075619	80075642	CAAA	CCDC57	intronic	0.5
9	33078648	33078676	TAAA	SMU1	upstream	0.14285714285714285
12	113858262	113858299	CAAA	SDSL	intronic	0.2222222222222222
9	84256119	84256142	TAAA	TLE1	intronic	0.125
2	86520192	86520241	TTCA	REEP1	intronic	0.08333333333333333
8	11278873	11278934	TCCA	FAM167A-AS1	intronic	0.0625
9	95237024	95237068	CAT	ASPN	exonic	0.3333333333333333
12	113588825	113588848	TTA	CFAP73	intronic	0.14285714285714285
10	92559095	92559140	TGAA	HTR7	intronic	0.2727272727272727
19	3162032	3162067	TAA	GNA15	intronic	0.07692307692307693
5	150183381	150183404	TTG	SMIM3	downstream	0.2857142857142857
5	122949107	122949219	TATG	CSNK1G3	intronic	0.10344827586206896
2	27023741	27023767	TTG	CENPA	intronic	0.25
9	115356119	115356158	TTTTG	KIAA1958	intronic	0.2222222222222222
4	166248039	166248064	CCCCCG	MSMO1;KLHL2	upstream	0.0
1	27290605	27290648	GGAA	KDF1	upstream	0.09090909090909091
3	138092718	138092754	TTTA	MRAS	intronic	0.2727272727272727
13	97607766	97607788	TTA	LINC00359	intronic	0.125
2	227762020	227762065	TCTG	RHBDD1	intronic	0.08333333333333333
3	167130489	167130545	TATATG	LINC01327	downstream	0.1111111111111111
17	42384257	42384290	CAA	RUNDC3A-AS1	intronic	0.16666666666666666
3	10007100	10007146	TAGA	EMC3	intronic	0.23076923076923078
20	9724054	9724093	CAAAA	PAK5	intronic	1.6
1	225675861	225675899	TTTA	ENAH	UTR	0.09090909090909091
11	5859947	5860004	TCTA	OR52E6	intronic	0.25
7	133738677	133738701	TTTTA	EXOC4	intronic	0.2
2	48085075	48085106	CATATA	FBXO11	intronic	0.2
19	35724927	35724954	CAAA	FAM187B	upstream	0.2857142857142857
11	85564860	85564885	TAAAAA	CCDC83	UTR	0.75
9	33122505	33122532	TAAA	B4GALT1	intronic	0.2857142857142857
12	29460321	29460367	CCTA	LOC100506606	intronic	0.2727272727272727
17	41283397	41283424	TAA	NBR2	intronic	0.2222222222222222
10	99380880	99380912	TAAA	MORN4	intronic	0.25
2	97556013	97556038	CAAT	FAM178B	intronic	0.16666666666666666
14	74375535	74375559	TTTG	ZNF410	intronic	0.14285714285714285
11	66805020	66805059	TAAA	SYT12	intronic	0.1
17	5396023	5396050	CAAA	DERL2;LOC728392;MIS12;NLRP1	downstream	0.14285714285714285
18	43331751	43331779	TTAA	SLC14A1	UTR	0.2857142857142857
19	46150037	46150060	TTG	EML2;MIR330;EML2-AS1	upstream	0.36363636363636365
14	100037668	100037707	TAA	CCDC85C	intronic	0.15384615384615385
5	77730336	77730382	TTCC	SCAMP1	intronic	0.14285714285714285
9	124817482	124817522	TAGA	TTLL11	intronic	0.21428571428571427
3	108370889	108370909	TTTTG	DZIP3	intronic	0.25
1	67300871	67300933	TAGA	WDR78	intronic	0.1875
1	90138341	90138370	TTTA	LRRC8C	intronic	0.625
7	66063815	66063848	CTG	GS1-124K5.11	upstream	0.5625
11	77711911	77711940	TTG	INTS4	upstream	0.2727272727272727
18	24049883	24049918	CAAA	KCTD1	intronic	0.1111111111111111
17	40088158	40088194	TTG	TTC25	intronic	0.2
11	72989019	72989059	TTTG	P2RY6	intronic	0.1
1	213323638	213323678	TTTA	RPS6KC1	intronic	0.3
2	128306699	128306773	TTTC	MYO7B	intronic	0.058823529411764705
1	41529234	41529273	CAAA	SCMH1	intronic	0.1
19	46366371	46366391	CCG	SYMPK	UTR	0.16666666666666666
1	205038127	205038173	TTTG	CNTN2	intronic	0.1111111111111111
1	24153243	24153301	TCTA	HMGCL	intronic	0.1875
4	187138436	187138468	TTG	CYP4V2	intronic	0.2
7	98794643	98794675	CAA	KPNA7	intronic	0.16666666666666666
8	79598662	79598699	TTTA	ZC2HC1A	intronic	0.25
2	224697958	224698001	CATA	AP1S3	intronic	0.3076923076923077
19	9761047	9761075	TATATG	ZNF562	UTR	0.0
22	42063810	42063852	TTTA	SNU13;XRCC6	downstream	0.1111111111111111
1	212623228	212623260	CAAA	NENF	downstream	0.4444444444444444
10	29931326	29931397	GAAA	SVIL	intronic	0.23529411764705882
12	103352127	103352208	CAG	ASCL1	exonic	0.1724137931034483
8	67386378	67386403	TTTTA	ADHFE1	downstream	0.2
3	17216080	17216104	TTG	TBC1D5	intronic	0.3333333333333333
2	73613031	73613081	GGA	ALMS1	exonic	0.29411764705882354
12	11131499	11131530	CAAA	PRH1-PRR4	downstream	0.125
19	49021686	49021734	TTCA	LMTK3	upstream	0.0
12	70034751	70034776	CAAA	BEST3	downstream	0.2857142857142857
1	28533942	28533971	TTG	DNAJC8	intronic	0.2
9	100856016	100856042	TTA	TRIM14	intronic	0.125
16	88800397	88800435	CTG	PIEZO1	exonic	0.3
12	117701018	117701056	TGAA	NOS1	intronic	0.5
11	33051998	33052022	TAGA	DEPDC7	intronic	0.4444444444444444
2	38892451	38892474	TTG	GALM	upstream	0.25
7	100074802	100074843	GGA	TSC22D4	intronic	0.15384615384615385
10	60392602	60392645	TAGA	BICC1	intronic	0.18181818181818182
19	1955297	1955319	CTG	CSNK1G2	intronic	0.25
2	70994626	70994666	GGGGA	ADD2	intronic	0.2857142857142857
15	32406053	32406079	CAA	CHRNA7	intronic	0.2
12	6791485	6791542	CAAAA	ZNF384	intronic	0.18181818181818182
12	121173701	121173733	TAAAA	ACADS	intronic	0.8571428571428571
1	27591119	27591157	TTTTG	WDTC1	intronic	0.125
15	57610817	57610854	TAA	LINC01413	upstream	0.35714285714285715
20	11799738	11799812	TAGA	LINC00687	exonic	0.3181818181818182
3	48287792	48287815	CAAT	ZNF589	intronic	0.16666666666666666
20	32211365	32211406	TTTG	CBFA2T2	intronic	0.18181818181818182
12	56746368	56746397	CAAT	STAT2	intronic	0.14285714285714285
22	20895179	20895206	CAA	MED15	intronic	0.6296296296296297
1	197547354	197547387	TTG	DENND1B	intronic	0.2
19	38005460	38005516	TAGA	ZNF793	intronic	0.4375
7	102713931	102713956	TAA	FBXL13	intronic	0.1111111111111111
11	115102708	115102753	TAA	CADM1	intronic	0.4166666666666667
2	69741739	69741782	CTG	AAK1	exonic	0.14285714285714285
2	70209163	70209227	TCCA	PCBP1-AS1	intronic	0.26666666666666666
1	171273928	171273962	GGA	FMO4	upstream	0.18181818181818182
11	65728676	65728697	CAAAA	SART1;TSGA10IP	upstream	0.2
20	50299969	50299993	TTA	ATP9A	intronic	0.375
14	76195014	76195040	CAT	TTLL5	intronic	0.09090909090909091
9	104121959	104121986	CAAA	BAAT	intronic	0.14285714285714285
20	60370882	60370929	TGAA	CDH4	intronic	0.26666666666666666
9	140506010	140506040	CAA	ARRDC1	intronic	0.1
19	14615179	14615229	CATA	GIPC1	upstream	0.08333333333333333
7	44137003	44137037	CCCTAA	AEBP1	upstream	0.16666666666666666
11	64672288	64672343	TCTA	ATG2A	intronic	0.2
16	57434955	57434982	TTC	CCL17	upstream	0.2
12	93738310	93738336	TTTA	LOC643339	intronic	0.3333333333333333
2	233404315	233404360	GGCTG	CHRNG;CHRND;TIGD1	upstream	0.2727272727272727
14	92414637	92414666	TTTG	FBLN5	upstream	0.375
22	45782453	45782477	CAA	SMC1B	intronic	0.1
12	49774829	49774855	TTG	SPATS2	intronic	0.125
1	54620051	54620118	TTTTA	CDCP2	intronic	1.0
14	95025091	95025127	TTCA	SERPINA4	upstream	0.2
1	45140619	45140658	TGGA	C1orf228	intronic	0.1
19	5817641	5817665	CAGG	NRTN	upstream	0.5
2	198549734	198549797	TTTTA	RFTN2	upstream	0.2727272727272727
11	113249626	113249683	TTCA	ANKK1	intronic	0.16666666666666666
18	8376725	8376752	TCCC	PTPRM	intronic	0.2857142857142857
14	24932402	24932434	CAT	LOC101927045	upstream	0.2
6	110941580	110941607	CAAA	CDK19	intronic	0.14285714285714285
2	24307210	24307290	CAGGG	TP53I3	UTR	0.125
7	140472068	140472115	CAA	BRAF	intronic	0.26666666666666666
1	16297828	16298097	CATATA	ZBTB17	intronic	0.1282051282051282
5	76478928	76478960	TTA	PDE8B	downstream	0.3333333333333333
2	160074568	160074604	TTTTG	TANC1	intronic	0.14285714285714285
8	10331285	10331320	TTG	LINCR-0001	upstream	0.09090909090909091
17	64954946	64954970	TTA	CACNG4	upstream	0.1111111111111111
2	55338178	55338202	TAA	RTN4	intronic	0.2222222222222222
19	44268725	44268754	TTG	SMG9;KCNN4	downstream	0.2222222222222222
1	40345847	40345873	CAA	TRIT1	intronic	0.09090909090909091
4	48886520	48886562	CAAAAA	OCIAD2	downstream	0.4444444444444444
2	203499717	203499740	CGG	FAM117B	upstream	0.25
15	90641734	90641793	TATG	IDH2	intronic	0.1
17	72856006	72856032	CGG	GRIN2C	intronic	0.125
16	23945218	23945381	TCCA	PRKCB	intronic	1.7073170731707317
22	43251865	43251888	TTAA	ARFGAP3	intronic	0.2
7	4816984	4817019	TTTA	AP5Z1	intronic	0.2222222222222222
1	161263068	161263108	CAAT	PCP4L1	downstream	0.0
19	46164526	46164554	TCCCC	GIPR	upstream	0.2
17	56427871	56427902	TAAA	TSPOAP1-AS1	intronic	0.375
17	43478277	43478321	TAA	ARHGAP27	intronic	0.2
7	14895613	14895648	CATA	DGKB	intronic	0.2
1	116392409	116392433	TTTG	NHLH2	upstream	0.3333333333333333
4	170906260	170906326	TCTA	LINC02275;MFAP3L	intronic	0.16666666666666666
9	19328619	19328709	TCTA	DENND4C	intronic	0.125
2	234553216	234553242	TAAA	UGT1A10;UGT1A8	intronic	0.14285714285714285
3	33217038	33217115	CATA	SUSD5	intronic	0.1
1	27473602	27473634	CAAA	SLC9A1	intronic	0.25
3	15237239	15237269	TAAA	COL6A4P1	intronic	0.2857142857142857
6	96034867	96034910	TATATG	MANEA	exonic	0.25
16	16205167	16205189	CTGGGG	ABCC1	intronic	0.2
6	119315495	119315520	TAAA	FAM184A	intronic	0.2857142857142857
4	26706746	26706770	TTG	TBC1D19	intronic	0.25
8	54934836	54934862	CGG	TCEA1	UTR	0.1
16	19635916	19635939	CAAA	C16orf62	intronic	0.14285714285714285
13	99584658	99584694	CAAA	DOCK9	intronic	0.2222222222222222
2	25343510	25343540	CAA	EFR3B	intronic	0.1
18	12318755	12318775	TTTG	TUBB6	intronic	0.14285714285714285
22	41835483	41835536	TATG	TOB2	intronic	0.2727272727272727
9	277440	277490	GAGAA	DOCK8	intronic	0.8333333333333334
2	220399486	220399544	TCCA	ASIC4	intronic	0.5454545454545454
7	44204944	44204982	TAA	GCK	intronic	0.35714285714285715
17	3814585	3814612	TTTC	P2RX1	intronic	0.25
13	50070244	50070267	CGGG	PHF11;SETDB2-PHF11	intronic	1.0
10	104295687	104295738	ATG	SUFU	intronic	0.2777777777777778
10	63436826	63436852	TAA	C10orf107	intronic	0.5454545454545454
6	146146076	146146101	CAA	LOC100507557	intronic	0.2222222222222222
8	42231030	42231065	TTG	DKK4;POLB	downstream	0.16666666666666666
19	4873770	4873800	TTTTG	PLIN3	upstream	0.16666666666666666
17	38057780	38057803	TTG	GSDMB	downstream	0.2857142857142857
6	85420595	85420636	TTCA	TBX18-AS1	intronic	0.2
22	31197973	31197995	TGAA	OSBP2	intronic	0.16666666666666666
16	4645691	4645714	TTG	C16orf96	intronic	0.4444444444444444
1	87330895	87330923	CAAA	SELENOF	intronic	0.14285714285714285
11	17936692	17936731	TGAA	SERGEF	intronic	0.2
6	45171984	45172019	GAA	SUPT3H	intronic	0.3333333333333333
8	21841355	21841385	CTG	XPO7	intronic	0.1
21	45057367	45057394	TAAA	HSF2BP	intronic	0.16666666666666666
14	93979519	93979586	TTCC	UNC79	intronic	0.23529411764705882
1	19749219	19749255	CAA	CAPZB	intronic	0.5
12	70248114	70248160	GGGAGA	MYRFL	intronic	0.25
2	197466432	197466463	CTG	HECW2	upstream	0.1
10	94209946	94209983	CAA	IDE	downstream	0.23076923076923078
11	407289	407384	GGGTG	SIGIRR	intronic	0.26666666666666666
13	100204845	100204873	TTCA	TM9SF2	intronic	0.2857142857142857
6	2876080	2876101	TAAA	SERPINB9P1	intronic	0.25
5	150670439	150670463	TAA	SLC36A3	intronic	0.1111111111111111
1	38286844	38286865	TAA	MTF1	intronic	0.125
5	56177848	56177874	CAA	MAP3K1	exonic	0.1111111111111111
2	27522543	27522584	TCTA	TRIM54	intronic	0.16666666666666666
10	96260813	96260875	TGAA	TBC1D12	intronic	0.0625
21	47271520	47271559	TAGA	PCBP3	intronic	0.5
19	11952147	11952175	TAAA	ZNF439;ZNF440	exonic	0.14285714285714285
2	166221830	166221909	TCTA	SCN2A	intronic	0.4117647058823529
22	33143291	33143325	CAAAA	SYN3	intronic	0.3
2	152233989	152234018	TTTG	LOC101929319	intronic	0.2857142857142857
9	130237326	130237352	TTA	LRSAM1	intronic	0.1111111111111111
2	42362285	42362308	TTTTG	LOC102723824	downstream	0.2
19	50860213	50860256	TAA	NAPSA	intronic	0.14285714285714285
12	132646571	132646591	CCCTG	NOC4L	downstream	0.25
6	52863486	52863517	TTG	GSTA4;ICK	downstream	0.16666666666666666
11	18066297	18066334	CAAAA	TPH1	upstream	0.125
21	32885098	32885127	TTTG	TIAM1	intronic	0.25
1	224305690	224305734	TTTA	FBXO28	intronic	0.4444444444444444
4	56405404	56405440	CAA	CLOCK	intronic	0.25
17	39710415	39710450	TGAA	LINC00974	intronic	0.5555555555555556
11	34917411	34917438	TAAA	APIP	intronic	0.2857142857142857
15	43663142	43663215	CCCCAG	TUBGCP4;ZSCAN29	UTR	0.4
4	15117998	15118049	TAGA	LOC101929095	intronic	0.6153846153846154
19	38118592	38118679	TATATG	ZFP30	intronic	0.14285714285714285
14	57689417	57689539	CATA	EXOC5	intronic	0.125
5	52251169	52251225	TAGA	ITGA1	intronic	0.46153846153846156
5	148558859	148558888	TTTG	ABLIM3	intronic	0.2857142857142857
10	72994829	72994877	TCTCTG	UNC5B	intronic	0.25
1	161110761	161110805	TTTA	DEDD	downstream	0.3
10	8011102	8011133	CAAA	TAF3	intronic	0.3333333333333333
5	70961498	70961559	TAAAA	MCCC2	downstream	0.14285714285714285
11	832892	832925	CGGGG	CD151;TSPAN4;CRACR2B;PNPLA2;POLR2L	UTR	0.2
5	96265111	96265174	TTCC	LNPEP;ERAP2	upstream	1.0
12	42798330	42798354	CAA	PPHLN1	intronic	0.6666666666666666
6	136950901	136950949	TTTA	LOC101928461	intronic	0.4166666666666667
5	150879924	150879944	TTG	FAT2;SLC36A1	downstream	0.2857142857142857
7	128365392	128365434	TTCC	FAM71F1	intronic	0.5555555555555556
9	124334671	124334710	TGAA	DAB2IP	intronic	0.2222222222222222
3	101175785	101175829	TTTTG	SENP7	intronic	0.4444444444444444
3	50022019	50022116	CATCG	RBM6	intronic	0.1111111111111111
19	52431262	52431359	TCTA	ZNF613	intronic	0.34782608695652173
17	45053235	45053277	GAAA	GOSR2;MIR5089;RPRML	intronic	0.09090909090909091
19	1659250	1659293	TTTG	TCF3	upstream	0.2
21	46644985	46645010	TTTTG	ADARB1	UTR	0.2
2	32583092	32583142	TGGGGG	BIRC6	intronic	0.125
6	64023772	64023830	CATA	LGSN	intronic	0.2
19	10489509	10489560	CTTAT	TYK2	intronic	0.3333333333333333
8	21950827	21950856	TTG	FAM160B2	intronic	0.18181818181818182
11	31362929	31362986	TAGA	DCDC1	intronic	0.2857142857142857
7	2473736	2473776	CCCG	CHST12	UTR	0.4
11	8839809	8839832	TAA	ST5	intronic	0.25
2	128194179	128194208	ATTG	PROC	intronic	0.14285714285714285
21	40843518	40843558	TTTG	SH3BGR;WRB-SH3BGR	intronic	0.1111111111111111
1	28783406	28783460	TAGA	PHACTR4	intronic	0.07692307692307693
1	52795694	52795725	CATAA	ZFYVE9	intronic	0.2
2	102745716	102745756	CAA	IL1R1	intronic	0.2857142857142857
3	20053315	20053338	TTAA	PP2D1	intronic	0.2
1	43215427	43215457	TTG	P3H1	intronic	0.2
19	30994801	30994835	TTTC	ZNF536	intronic	0.2222222222222222
13	95358322	95358364	TTCA	LOC101927248	upstream	0.18181818181818182
2	70490017	70490038	CAAAA	PCYOX1	intronic	0.5
1	40942687	40942737	TGAA	ZFP69	upstream	0.07692307692307693
11	71228960	71229007	CATA	KRTAP5-7	intronic	0.25
20	46160083	46160111	CAAA	NCOA3	intronic	0.125
5	149816813	149816844	CAGG	RPS14	downstream	0.4444444444444444
17	40081281	40081304	TTA	ACLY;TTC25	intronic	0.25
12	86203443	86203491	ATG	RASSF9	intronic	0.13333333333333333
14	23815238	23815274	CAA	SLC22A17	downstream	0.09090909090909091
11	26239369	26239394	TTG	ANO3	intronic	0.2222222222222222
1	43708110	43708153	TGGA	CFAP57	intronic	0.09090909090909091
20	62515170	62515212	CCTG	TPD52L2	intronic	0.36363636363636365
20	25663865	25663906	CAT	ZNF337	intronic	0.14285714285714285
5	150328257	150328280	CAT	ZNF300P1	upstream	0.2222222222222222
5	179734144	179734170	TGGGGG	GFPT2	intronic	0.5
3	44653247	44653274	CAA	ZNF660-ZNF197	intronic	0.1111111111111111
21	36112716	36112892	TCCA	LINC00160;LINC01426	upstream	1.3555555555555556
21	37510401	37510444	TTTAG	CBR3-AS1	intronic	0.1
16	71386080	71386100	TTC	CALB2	upstream	0.5
11	65431799	65431850	TATTG	RELA	upstream	0.625
14	50058005	50058038	TTTG	RPS29	downstream	0.1111111111111111
7	148821618	148821651	TTG	ZNF425	intronic	0.25
8	92023247	92023304	TAGA	TMEM55A	intronic	0.26666666666666666
1	93717552	93717598	TCTA	CCDC18	intronic	0.15384615384615385
7	70681032	70681052	TAA	GALNT17	intronic	0.4444444444444444
4	89684422	89684466	TTCA	FAM13A	intronic	0.2
1	200639023	200639046	CGGAG	LOC101929224	intronic	1.0
21	33345873	33345922	ATG	HUNK	intronic	0.11764705882352941
9	98675718	98675754	CTTG	ERCC6L2	intronic	2.125
4	120524526	120524568	CATA	PDE5A	intronic	0.1
11	74645032	74645078	TTCA	XRRA1	intronic	0.08333333333333333
10	7607267	7607444	CATATA	ITIH5	intronic	0.4642857142857143
7	100814450	100814483	CCA	NAT16	UTR	0.45454545454545453
1	153907272	153907327	CTG	DENND4B	exonic	0.3333333333333333
17	73595976	73596010	TAA	MYO15B	intronic	0.09090909090909091
1	182983868	182983888	TAA	LAMC1	upstream	0.125
3	150335621	150335649	GTTTG	SELENOT	intronic	0.0
6	34608486	34608525	TGAA	C6orf106	intronic	0.2222222222222222
19	18593569	18593617	TTG	ELL	intronic	0.35294117647058826
12	65515601	65515657	ATG	WIF1	upstream	0.0625
6	31862586	31862606	TTA	EHMT2	intronic	0.42857142857142855
1	35968022	35968074	CAT	KIAA0319L	intronic	0.1111111111111111
2	121058765	121058803	CAA	RALB	downstream	0.2857142857142857
12	50662377	50662401	TTA	LIMA1	intronic	0.625
3	46751073	46751100	GAA	TMIE	exonic	0.2222222222222222
8	104152613	104152711	TGGA	BAALC-AS2	intronic	0.08
3	159722163	159722202	TTTTG	IL12A-AS1	intronic	0.5
15	83458106	83458137	TAA	FSD2	intronic	0.3333333333333333
6	101130091	101130117	TTCA	ASCC3	intronic	0.16666666666666666
13	21745044	21745073	TATG	SKA3	intronic	0.2
17	4696886	4696924	GAAAA	PSMB6;VMO1;GLTPD2	upstream	0.375
6	83647034	83647073	CAAAA	UBE3D	intronic	1.4545454545454546
13	37017673	37017734	TTCTC	CCNA1	downstream	0.1111111111111111
14	96563174	96563213	TTCA	C14orf132	downstream	0.36363636363636365
1	70766824	70766915	CATATA	ANKRD13C	intronic	0.06666666666666667
8	144092960	144092990	TTA	LOC100133669	intronic	0.6
20	31366744	31366794	TGGA	DNMT3B	intronic	0.2222222222222222
11	74040267	74040309	TAAA	P4HA3-AS1;PGM2L1	downstream	0.5
9	139875318	139875356	TTCA	PTGDS	intronic	0.09090909090909091
6	71243945	71243983	TATATG	FAM135A	intronic	0.16666666666666666
5	176086761	176087263	TCCA	TSPAN17	downstream	0.07142857142857142
5	86603279	86603310	CAA	RASA1	intronic	0.08333333333333333
3	126220902	126220994	TATATG	UROC1	intronic	0.13333333333333333
17	18800766	18800791	TTG	PRPSAP2	intronic	0.5454545454545454
15	99570015	99570045	TTTTG	LUNAR1	intronic	0.6666666666666666
7	48031193	48031233	CAAAA	SUN3	intronic	0.125
4	118947153	118947217	CATAA	NDST3	upstream	0.15384615384615385
[truncated: 445 more rows]

## Sheet: distribution of motif sizes
Motif size	Number
Motif size=3	822
Motif size=4	1143
Motif size=5	338
Motif size=6	141

## Sheet: distribution of genomic regions
Genomic regions	Number
downstream	197
intronic_distal	847
intronic_proximal	921
exonic	95
UTR	111
upstream	273

## Sheet: repeat unit
repeat unit	Number
CTG	56
CGG	55
