# Supplementary material for: Profiling the Genome-Wide Landscape of Short Tandem Repeats by Long-Read Sequencing
Source: Front Genet. 2022 May 5;13:810595. doi: 10.3389/fgene.2022.810595 (PMC9117641; doi:10.3389/fgene.2022.810595)
Supplement: Supplementary file 15 [file Table1.XLSX]

## Sheet: ONT
Sample_ID	fastq_num_of_bases	average_length	max_length	N50	fastq_depth	bam_num_of_reads	mapped_reads	error_rate	reads_map_rate	bam_depth	1X	5X	8X	10X	12X	15X	20X	25X	30X
LNT00001	51020981371	11639	1135781	21108	17.01	4383091	3660501	0.1303	0.8351	17.01	0.998904	0.987658	0.952383	0.897274	0.798472	0.561294	0.17263	0.026838	0.00446675
LNT00002	43896405093	8752	891212	14682	14.63	3111130	2998247	0.1215	0.969	12.06	0.992949	0.846155	0.521205	0.290676	0.132083	0.0284393	0.00254708	0.000973883	0.00050567
LNT00003	58349836373	12934	212375	18008	19.45	3722007	3585059	0.1229	0.9632	16.02	0.998661	0.984605	0.935143	0.859733	0.737679	0.486754	0.13477	0.0197399	0.00340859
LNT00004	42697620986	13850	356553	22169	14.23	3082555	2897713	0.1335	0.94	14.23	0.978462	0.966691	0.89792	0.783292	0.609089	0.326073	0.0578243	0.00729476	0.00232234
LNT00005	45440017392	6674	662820	13548	15.15	6807721	5768390	0.1193	0.8473	15.15	0.998586	0.973892	0.897209	0.790868	0.639476	0.389291	0.109066	0.0216689	0.00433565
LNT00006	53611228429	13368	758225	23234	17.87	4009990	3424468	0.1411	0.854	17.87	0.995964	0.992574	0.976374	0.936585	0.851492	0.626984	0.210162	0.0343762	0.00508479
LNT00007	45982188044	8769	1118180	15281	15.33	3425425	3310519	0.1274	0.9719	13.26	0.995215	0.975194	0.863619	0.701149	0.490322	0.212475	0.0248996	0.00279991	0.00120799
LNT00008	48861738376	13502	434224	20506	16.29	3618501	3270862	0.1179	0.9039	16.29	0.978959	0.974407	0.951746	0.90293	0.809297	0.589958	0.213215	0.0420924	0.00733222
LNT00009	47507714375	12343	794001	26623	15.84	2273640	2205176	0.1261	0.7948	13.54	0.997621	0.939778	0.752821	0.546845	0.333068	0.116276	0.0106003	0.00208823	0.0010488
LNT00010	57924320056	17877	360905	23294	19.31	3240034	3133837	0.1325	0.9672	19.31	0.999213	0.993136	0.976065	0.95449	0.915965	0.798603	0.435092	0.126839	0.022699
LNT00011	62400420746	21082	317828	31380	20.8	2959668	2862752	0.129	0.9673	20.8	0.99603	0.994297	0.991038	0.983819	0.963545	0.87862	0.543371	0.188081	0.0376256
LNT00012	71648713456	19301	223431	26321	23.88	3711917	3560576	0.1138	0.9592	23.88	0.995927	0.994578	0.992537	0.989531	0.981674	0.943927	0.717143	0.340747	0.0923597
LNT00013	63602396339	17395	189836	24433	21.2	3656126	3486901	0.1405	0.9537	21.2	0.999541	0.994953	0.981899	0.964715	0.936744	0.851015	0.529062	0.183408	0.0347601
LNT00014	83365573019	17202	202123	23008	27.79	4845951	4645147	0.1172	0.9586	27.79	0.996161	0.994868	0.993464	0.991994	0.989643	0.979745	0.892676	0.626151	0.282688
LNT00015	56512262260	15614	222149	20186	18.84	3619055	3494296	0.1423	0.9655	18.84	0.995927	0.993183	0.986235	0.969351	0.924402	0.774368	0.362107	0.086891	0.0135033
LNT00016	94275128635	10530	334477	12143	31.43	8952151	8605853	0.1269	0.9613	31.42	0.999485	0.998436	0.99573	0.991965	0.985588	0.970802	0.929169	0.810505	0.555394
LNT00017	68328830351	13869	228724	18266	22.78	4926161	4742510	0.1335	0.9627	22.78	0.996095	0.994072	0.990879	0.985907	0.972516	0.91295	0.631591	0.259624	0.0608209
LNT00018	81176576511	18340	231051	24983	27.06	4425908	4216959	0.1266	0.9528	27.06	0.999504	0.997734	0.992967	0.984886	0.974295	0.951484	0.855453	0.587926	0.262752
LNT00019	63741241621	16640	192066	23184	21.25	3830365	3679435	0.1332	0.9606	21.25	0.996133	0.994363	0.990551	0.983032	0.962122	0.873386	0.526206	0.170289	0.0304619
LNT00020	76238956101	18559	240797	25452	25.41	4107692	3915797	0.1231	0.9533	25.41	0.999569	0.997425	0.99086	0.982199	0.969538	0.93887	0.790887	0.466312	0.166534
LNT00021	49287613524	19380	240951	27428	16.43	2542984	2432323	0.113	0.9565	16.43	0.999073	0.987817	0.951268	0.896178	0.795634	0.558822	0.170607	0.0262574	0.00491624
LNT00022	49309590951	13084	270056	16323	16.44	3768437	3657960	0.1392	0.9707	16.44	0.995955	0.991881	0.970231	0.92164	0.824289	0.590894	0.200058	0.0395921	0.00695765
LNT00023	42432182507	17519	290363	26271	14.14	2421806	2341687	0.1368	0.9669	14.14	0.998586	0.978743	0.910094	0.801206	0.639429	0.36	0.0713744	0.00866194	0.00267818
LNT00024	46206018685	18784	282716	25140	15.4	2459753	2383611	0.1393	0.969	15.4	0.995973	0.990748	0.959781	0.89189	0.764976	0.493777	0.121998	0.0158162	0.0035116
LNT00025	46556433222	15648	305349	24201	15.52	2974942	2867779	0.1288	0.964	15.52	0.999316	0.985036	0.940818	0.872421	0.753083	0.496821	0.135388	0.0197867	0.00372698
LNT00026	46216433274	22557	305785	33813	15.41	2048780	1971644	0.1289	0.9624	15.41	0.998979	0.985429	0.941436	0.872431	0.754722	0.495266	0.127204	0.0174737	0.00366143
LNT00027	37287290107	19986	261403	29915	12.43	1865509	1801485	0.1527	0.9657	12.43	0.997818	0.963854	0.845714	0.688414	0.485069	0.211782	0.0270533	0.00341796	0.00149828
LNT00028	50472073905	14160	271696	22725	16.82	3563998	3448342	0.1294	0.9675	16.82	0.999288	0.98866	0.956091	0.908165	0.820674	0.604294	0.20724	0.0361086	0.00591821
LNT00029	42221403344	20876	262004	33564	14.07	2022345	1955346	0.1343	0.9669	14.07	0.998558	0.978041	0.913128	0.813735	0.656322	0.372117	0.0756632	0.00939235	0.00274373
LNT00030	45752916215	12458	381992	17233	15.25	3672231	3557599	0.1286	0.9688	15.25	0.998932	0.983856	0.936342	0.863095	0.7381	0.473064	0.123917	0.0180075	0.00316512
LNT00031	39635046748	18183	283013	30575	13.21	2179670	2106256	0.1364	0.9663	13.21	0.995543	0.981833	0.893004	0.754993	0.558288	0.262415	0.0365955	0.00471022	0.0018073
LNT00032	45407937963	10823	312208	12495	15.14	4195069	4079379	0.1242	0.9724	15.14	0.99558	0.986132	0.935536	0.843523	0.696785	0.426224	0.104234	0.0148143	0.00288419
LNT00033	50937300751	14633	260319	18967	16.98	3480756	3361781	0.1242	0.9658	16.98	0.999064	0.989034	0.960155	0.916452	0.834786	0.628304	0.231222	0.0432629	0.00700447
LNT00034	46696546798	15546	255350	22849	15.57	3003469	2906806	0.1249	0.9678	15.57	0.995917	0.990224	0.960698	0.893659	0.764985	0.49123	0.123103	0.0159754	0.00294974
LNT00035	52009822626	13869	163758	16380	17.34	3749870	3615104	0.1152	0.9641	17.34	0.998923	0.989372	0.962065	0.921247	0.847222	0.644851	0.233666	0.0421766	0.00635833
LNT00036	50124354383	17956	248124	28901	16.71	2791373	2706528	0.1211	0.9696	16.71	0.996039	0.992368	0.974127	0.931379	0.838673	0.598479	0.187079	0.0288232	0.0044293
LNT00037	44759762263	22340	236721	29684	14.9199	2003570	1948593	0.0946	0.951002	14.9193	0.976908	0.97098	0.935302	0.85948	0.727369	0.46266	0.11858	0.0167901	0.00334304
LNT00038	49501556769	20049	250256	27507	16.5005	2468980	2408434	0.1011	0.955269	16.4997	0.979605	0.976308	0.95787	0.914195	0.820852	0.587383	0.186002	0.0287951	0.00506606
LNT00039	65279143479	4930	400081	13842	21.7597	13238894	12532677	0.0907	0.9472	21.7553	0.981655	0.979127	0.974173	0.962918	0.934946	0.834365	0.50257	0.187323	0.0444053
LNT00040	40486039523	15489	170412	26648	13.5	2613723	2506890	0.1007	0.9419	12.71	0.979202	0.952317	0.862299	0.731751	0.552613	0.277407	0.0431599	0.00471959	0.00173239
LNT00041	44183414744	16305	157752	26054	14.73	2709659	2615387	0.0894	0.9414	13.91	0.977048	0.968283	0.915431	0.816414	0.653251	0.365019	0.0689678	0.00825928	0.00208823
LNT00042	48080007171	16528	148420	21055	16.0267	2908903	2764946	0.104	0.990818	14.71	0.982629	0.969257	0.927783	0.866016	0.758477	0.524754	0.163903	0.0287857	0.00551555
LNT00043	53066081070	18434	525106	24836	17.69	2878555	2754892	0.0914	0.942	16.35	0.979239	0.976215	0.961354	0.926228	0.850603	0.647904	0.247366	0.0520653	0.00914888
LNT00044	81164620028	6488	305859	9561	27.05	12508923	12071083	0.1323	0.965	27.05	0.999345	0.996947	0.991001	0.982966	0.970568	0.939582	0.817884	0.54559	0.237571
LNT00045	75128771893	16795	192306	21953	25.04	4472861	4349482	0.1184	0.9724	25.04	0.995973	0.994625	0.99264	0.98984	0.984249	0.958104	0.785718	0.437377	0.143582
LNT00046	68350961083	18050	277621	24594	22.78	3786565	3639976	0.1256	0.9613	22.78	0.999429	0.996329	0.986927	0.975728	0.958235	0.908605	0.682861	0.318713	0.0860763
LNT00047	40085271016	17681	323128	26544	13.36	2267007	2198789	0.1468	0.9699	13.36	0.995786	0.984109	0.911761	0.786963	0.605062	0.309489	0.0486286	0.00537509	0.00177921
LNT00048	80547765328	14257	379454	21251	26.85	5649364	5432434	0.1324	0.9616	26.85	0.996151	0.994887	0.993717	0.992696	0.990402	0.981524	0.902303	0.651621	0.317767
LNT00049	42280778485	19511	480866	31387	14.09	2166936	2097137	0.1423	0.9678	14.09	0.995824	0.988491	0.943477	0.854526	0.701664	0.410173	0.0835386	0.00941108	0.00239725
LNT00050	52091479471	14089	216588	19499	17.36	3697103	3591119	0.1447	0.9713	17.36	0.995739	0.992855	0.980878	0.951128	0.88334	0.684321	0.260008	0.0478045	0.00677972
LNT00051	75560346547	9285	451133	18642	25.19	8136892	6496502	0.1452	0.7984	25.19	0.999045	0.987761	0.954508	0.904878	0.813464	0.587795	0.191125	0.0306492	0.00470086
LNT00052	60122987746	18056	184947	22899	20.04	3322623	3215854	0.1269	0.9679	20	0.996067	0.993735	0.988922	0.97747	0.947017	0.829336	0.440823	0.12034	0.0198148
LNT00053	61439196249	16542	166705	20383	20.48	3713772	3591973	0.1324	0.9672	20.48	0.999213	0.994747	0.981234	0.964069	0.934282	0.839946	0.500876	0.16159	0.0300874
LNT00054	55515058203	14181	252103	19972	18.51	3914174	3766269	0.1423	0.9622	18.5	0.99603	0.99278	0.983144	0.961335	0.907022	0.731976	0.312139	0.0661117	0.00904588
LNT00055	71974878618	16882	230911	23771	23.99	4243932	4080505	0.138	0.9615	23.88	0.995983	0.9947	0.992687	0.989306	0.982058	0.94727	0.736911	0.372173	0.11092
LNT00056	80741302566	13796	160168	17415	26.91	5852104	5672327	0.1308	0.9693	26.91	0.996198	0.994793	0.993333	0.991834	0.988782	0.976608	0.875015	0.583974	0.248668
LNT00057	65840459302	16394	199274	20507	21.95	4015797	3904642	0.1425	0.9723	21.95	0.485453	0.484235	0.47974	0.473307	0.463812	0.433041	0.301604	0.125959	0.0299469
LNT00058	42884569378	13055	178269	18400	14.29	3284442	3179466	0.1349	0.9679	14.29	0.99249	0.84313	0.483168	0.251936	0.106022	0.0201613	0.00169493	0.000721048	0.00044012
LNT00059	43763066074	18085	141566	22233	14.59	2419697	2355764	0.1186	0.9736	14.59	0.995355	0.987021	0.94196	0.852944	0.698255	0.407364	0.0822557	0.00955155	0.00253771
LNT00060	67867094057	13554	145843	17192	22.62	5006844	4863025	0.1262	0.9713	22.62	0.995749	0.993941	0.9919	0.988407	0.978022	0.929534	0.67256	0.295639	0.0749234
LNT00061	73509319005	13837	158447	17614	24.5	5311968	5152006	0.1257	0.9699	24.5	0.99941	0.996975	0.989521	0.979586	0.966851	0.935611	0.784903	0.45588	0.159342
LNT00062	66410205415	15526	229334	19946	22.14	4277001	4149897	0.1266	0.9703	22.14	0.999429	0.99603	0.985101	0.972404	0.951765	0.891946	0.629924	0.270281	0.0671511
LNT00063	57529662836	17037	169010	21866	19.18	3276378	3174378	0.1284	0.9689	18.6	0.996086	0.993707	0.986384	0.967459	0.917791	0.754984	0.339314	0.0765154	0.0116772
LNT00064	87745238665	15804	223161	19515	29.25	5551720	5398503	0.1262	0.9724	29.25	0.999345	0.998277	0.995318	0.990739	0.982685	0.966392	0.915122	0.752465	0.443473
LNT00065	82220520910	15174	194429	18698	27.41	5418010	5250268	0.1267	0.969	27.41	0.999476	0.997987	0.99367	0.987311	0.977816	0.958198	0.880034	0.652239	0.323161
LNT00066	82377891752	17627	254239	24574	27.46	4673085	4543930	0.1262	0.9724	27.46	0.996292	0.995187	0.993791	0.992143	0.988491	0.972759	0.871663	0.602834	0.277922
LNT00067	38539985430	17745	173081	22831	12.85	2171730	2108383	0.1416	0.9708	12.85	0.994438	0.871363	0.566444	0.332188	0.157732	0.0361367	0.00307148	0.00110498	0.000552491
LNT00068	37890686094	16195	152674	21642	12.63	2339436	2275091	0.1305	0.9725	12.63	0.998174	0.966841	0.859321	0.710373	0.511654	0.234884	0.0311549	0.00346478	0.0015732
LNT00069	70033562040	18803	199334	24806	23.34	3724466	3623245	0.1261	0.9728	23.34	0.99603	0.9944	0.992218	0.988903	0.980934	0.940256	0.702778	0.324874	0.0882488
LNT00070	73313524508	11146	185548	17149	24.44	6576723	6358404	0.128	0.9668	24.44	0.999476	0.996975	0.989409	0.979127	0.964547	0.930686	0.763384	0.426167	0.14097
LNT00071	63638762767	17278	194024	25989	21.21	3682961	3573227	0.1234	0.9702	21.21	0.996161	0.994503	0.990973	0.983407	0.962758	0.878443	0.543258	0.183952	0.0353688
LNT00072	47738846393	16889	167344	21304	15.91	2826454	2741740	0.1192	0.97	15.91	0.984474	0.971561	0.929066	0.862917	0.749909	0.500342	0.136802	0.0181292	0.00331495
LNT00073	87281561079	16617	226386	22528	29.09	5242086	5096659	0.1332	0.9723	29.04	0.60804	0.607422	0.606739	0.605924	0.604894	0.600886	0.565807	0.436169	0.232899
LNT00074	74885915316	14391	172519	18613	24.96	5203092	5034620	0.1214	0.9676	24.96	0.990242	0.987958	0.982077	0.973284	0.960436	0.930227	0.786401	0.471631	0.171497
LNT00075	105705076281	16564	163246	21911	35.24	6381274	6205149	0.1399	0.9724	35.23	0.467707	0.467473	0.46708	0.466724	0.466172	0.465235	0.462669	0.448792	0.388345
LNT00076	71293345257	17529	168466	22557	23.76	4066819	3951548	0.1295	0.9717	23.76	0.999382	0.997322	0.990036	0.979371	0.963554	0.924562	0.745245	0.400032	0.122503
LNT00077	68440486842	14159	158690	18102	22.81	4833389	4672319	0.1229	0.9667	22.81	0.999167	0.995543	0.986122	0.97437	0.956297	0.906339	0.677748	0.314639	0.0856549
LNT00078	77159858075	16586	361947	22524	25.72	4651777	4511272	0.1176	0.9698	25.72	0.999391	0.997341	0.991385	0.983304	0.971598	0.945631	0.823858	0.524239	0.205592
LNT00079	69139613800	18725	160418	24623	23.05	3692211	3577345	0.1286	0.9689	23.05	0.985935	0.984652	0.982077	0.978322	0.968742	0.923634	0.676849	0.300471	0.0750545
LNT00080	137138620910	6468	192807	11817	45.71	21200625	20239327	0.1398	0.9547	45.71	0.996423	0.995739	0.995074	0.994484	0.993895	0.992555	0.989325	0.983884	0.965905
LNT00081	60989968323	15059	198483	19819	20.33	4049892	3910571	0.1218	0.9656	20.33	0.345298	0.341796	0.329987	0.316606	0.300546	0.263304	0.151579	0.0469899	0.00824991
LNT00082	77053411358	16706	174508	21310	25.68	3176077	3085116	0.1355	0.9714	17.62	0.999082	0.990935	0.966457	0.930274	0.861699	0.678075	0.275122	0.0584704	0.00879304
LNT00083	89726983487	14734	165108	18103	29.91	6025677	5840719	0.1306	0.9693	29.59	0.996357	0.995224	0.993848	0.992771	0.991132	0.986029	0.940162	0.754291	0.436178
LNT00084	64280795077	16811	225550	22221	21.43	3823534	3673881	0.1266	0.9609	21.43	0.996076	0.99426	0.990495	0.983332	0.963507	0.879941	0.543539	0.185394	0.0353126
LNT00085	81482275784	17310	230315	22527	27.16	4706965	4545984	0.1309	0.9658	27.16	0.622068	0.621103	0.620167	0.619287	0.617779	0.611449	0.555469	0.383626	0.173894
LNT00086	83239318615	18355	307901	23748	27.75	4534703	4399291	0.1233	0.9701	27.75	0.996179	0.995065	0.993679	0.992246	0.990196	0.982807	0.908708	0.661632	0.312982
LNT00087	68312138426	14376	210124	21994	22.77	4751531	4579263	0.1307	0.9637	22.77	0.996161	0.994278	0.991207	0.98645	0.974754	0.920188	0.649271	0.278512	0.0683966
LNT00088	54766287029	16445	153491	18573	18.26	3292237	3181532	0.1348	0.9664	18.06	0.995599	0.992602	0.981946	0.953038	0.889314	0.700568	0.27943	0.0557829	0.00813754
LNT00089	60916745225	15820	227777	19727	20.31	3850390	3712638	0.1214	0.9642	20.31	0.995833	0.993567	0.98836	0.975409	0.941698	0.814148	0.425081	0.115733	0.0189345
LNT00090	48642548183	24750	269330	35012	16.21	1965258	1880043	0.1197	0.9566	16.21	0.999129	0.987274	0.948618	0.892648	0.790315	0.554205	0.173979	0.0285891	0.00500052
LNT00091	90295303109	16764	234925	25898	30.1	5385703	5193525	0.1301	0.9643	30.1	0.996329	0.995374	0.994082	0.993155	0.99175	0.987443	0.950032	0.782712	0.458137
LNT00092	42253984999	15350	167551	20635	14.08	2752538	2659908	0.1238	0.9663	14.08	0.995309	0.982002	0.905627	0.775969	0.590801	0.301632	0.0487503	0.00575902	0.00181667
LNT00093	49641674194	24019	325530	36841	16.55	2066678	1985142	0.1224	0.9605	16.55	0.999241	0.988707	0.955052	0.903174	0.807387	0.578749	0.185824	0.0284299	0.00441057
LNT00094	48039423919	15056	366180	27306	16.01	3190362	3075093	0.1256	0.9639	16.01	0.995973	0.991507	0.965343	0.905281	0.787984	0.52659	0.14568	0.021079	0.00412027
LNT00095	47184266069	16259	180060	22489	15.73	2901833	2803106	0.1258	0.966	15.73	0.995777	0.98881	0.949461	0.870165	0.733371	0.460656	0.110077	0.0152169	0.00315576
LNT00096	49441348495	21452	346585	38977	16.48	2304620	2213296	0.121	0.9604	16.48	0.996076	0.991572	0.96715	0.913362	0.805813	0.55619	0.159923	0.0238133	0.00420455
LNT00097	67676113173	14157	166093	17377	22.56	4779870	4603500	0.1195	0.9631	22.56	0.999241	0.995383	0.985673	0.971767	0.951343	0.887648	0.619184	0.255907	0.0608864
LNT00098	56985454662	17164	204377	24332	19	3319795	3189701	0.1208	0.9608	18.99	0.999195	0.993042	0.972151	0.943786	0.890963	0.737379	0.342367	0.0831734	0.0132785
LNT00099	67812265166	19839	252604	29750	22.6	3417939	3311448	0.1156	0.9688	22.6	0.996058	0.994597	0.992218	0.98821	0.977357	0.923943	0.65518	0.279757	0.0679845
LNT00100	51788310093	10059	153448	14667	17.2628	5147800	4913814	0.125	0.966346	17.2614	0.978743	0.973228	0.948188	0.891627	0.782084	0.536207	0.15967	0.0255644	0.00393299
LNT00101	41998301828	3302	86083	6034	13.9994	12717627	11872678	0.1239	0.959017	13.998	0.978237	0.946305	0.845284	0.707376	0.523968	0.253322	0.037457	0.00367079	0.00120799
LNT00102	60902208648	9680	213452	16119	20.3007	6291337	5980860	0.103	0.931243	20.2986	0.981552	0.979258	0.973256	0.959471	0.923634	0.801047	0.421045	0.117634	0.0197118
LNT00103	43950408644	20706	309311	34756	14.65	2122499	2032605	0.1207	0.9576	14.65	0.97672	0.969753	0.926022	0.836491	0.685548	0.403188	0.0827145	0.00928935	0.00212569
LNT00104	68077459175	21288	282338	33523	22.69	3197711	3081658	0.1209	0.9637	22.69	0.985542	0.983051	0.973892	0.962112	0.942522	0.891955	0.660461	0.305865	0.0836697
LNT00105	50775160794	23451	208503	31565	16.9251	2165070	2087717	0.105125	0.94491	15.99	0.983968	0.975278	0.9458	0.901366	0.818708	0.607132	0.206931	0.0359681	0.00588076
LNT00106	42813409538	15622	259365	23736	14.2711	2740507	2633151	0.112175	0.938689	13.4	0.981749	0.962974	0.900046	0.798519	0.645507	0.370825	0.0730881	0.00857766	0.0023317
LNT00107	40748130721	21634	280936	29234	13.5827	1883447	1813914	0.102866	0.94371	12.82	0.980635	0.95788	0.876373	0.756127	0.580369	0.305219	0.0507824	0.00657371	0.00249089
LNT00108	48537251754	17050	227449	22165	16.1791	2846714	2756707	0.086614	0.948159	15.34	0.979445	0.968442	0.934263	0.882572	0.79113	0.561799	0.178099	0.0296004	0.00522526
LNT00109	37740758559	15702	355064	25329	12.5803	2403517	2323702	0.100069	0.955694	12.02	0.975419	0.955707	0.849114	0.690333	0.484909	0.213037	0.0267069	0.00398917	0.00181667
LNT00110	48896624204	21789	318901	29847	16.2989	2244025	2158529	0.101602	0.928524	15.13	0.981964	0.970362	0.928307	0.862701	0.748148	0.503292	0.14494	0.0223244	0.00439184
LNT00111	43065501767	25956	229262	34375	14.3552	1659134	1600114	0.099333	0.943537	13.54	0.98071	0.962412	0.900907	0.807237	0.655358	0.383485	0.0782852	0.00975756	0.00239725
LNT00112	45354292450	24689	303712	34146	15.1181	1837023	1771232	0.104331	0.943888	14.27	0.982002	0.967646	0.919289	0.842933	0.713304	0.451311	0.108579	0.0133347	0.00268754
LNT00113	42396793325	23169	280891	31508	14.1323	1829824	1782781	0.09547	0.951354	13.44	0.975906	0.966635	0.908015	0.801796	0.635693	0.345841	0.0624128	0.00780043	0.00221933
LNT00114	43007828803	22396	198385	29725	14.3359	1920325	1871265	0.094126	0.952105	13.65	0.975175	0.967244	0.918737	0.824458	0.664994	0.382024	0.0751295	0.009589	0.00260326
LNT00115	48393141989	20282	240236	29916	16.131	2385897	2308927	0.110532	0.942273	15.2	0.981243	0.977048	0.954115	0.899896	0.792076	0.536488	0.14863	0.0211258	0.00366143
LNT00116	49256840746	24461	221677	33813	16.4189	2013612	1934425	0.097597	0.937493	15.39	0.982039	0.971561	0.938018	0.885597	0.790072	0.560236	0.172658	0.0278306	0.00493497
LNT00117	45092988350	21712	269836	36235	15.031	2076777	2013434	0.091857	0.949674	14.27	0.977207	0.971074	0.930077	0.84475	0.699154	0.416962	0.0889792	0.0115836	0.00303402
LNT00118	38813454886	20997	269853	34965	12.9378	1848472	1791113	0.103374	0.948037	12.26	0.978621	0.946296	0.835236	0.687103	0.495238	0.231101	0.0325689	0.00460722	0.00175112
LNT00119	41064751976	25162	264375	36170	13.6883	1631993	1580007	0.093775	0.942949	12.91	0.976402	0.964566	0.891871	0.765219	0.580828	0.290292	0.0453886	0.0057122	0.00216314
LNT00120	47661824713	20689	487440	38242	15.8873	2303678	2236761	0.101265	0.958823	15.23	0.978631	0.974623	0.95051	0.896085	0.785165	0.526309	0.143938	0.0207325	0.0038768
LNT00121	43124408260	23172	281435	38357	14.3748	1860998	1810575	0.09424	0.95669	13.75	0.976926	0.96922	0.915965	0.815899	0.655873	0.371836	0.0765247	0.00968265	0.00267818
LNT00122	44725396708	21695	213851	29787	14.9085	2061472	1987495	0.096005	0.939247	14	0.981187	0.964406	0.910824	0.826508	0.687767	0.420137	0.0958151	0.0121454	0.00269691
LNT00123	45166797878	15309	141686	20706	15.0556	2950242	2867533	0.093956	0.928774	13.98	0.976084	0.969004	0.922155	0.83091	0.678216	0.394741	0.0844469	0.0109375	0.00293101
LNT00124	44027775895	19143	177661	25773	14.6759	2299902	2237701	0.093049	0.945828	13.88	0.976683	0.968761	0.921378	0.831659	0.679452	0.392793	0.0823025	0.0102632	0.00296847
LNT00125	40786185726	17791	173074	24561	13.5954	2292456	2256337	0.094735	0.960782	13.06	0.978743	0.949442	0.873508	0.786223	0.669076	0.457182	0.16158	0.0341796	0.00658308
LNT00126	47487044455	7970	219993	12260	15.829	5957759	5752679	0.101177	0.874376	13.84	0.977554	0.915984	0.794782	0.688226	0.578533	0.427909	0.247572	0.135239	0.0670481
LNT00127	57089289608	21318	352303	37011	19.0298	2677911	2593144	0.102837	0.953554	18.15	0.983865	0.978659	0.961663	0.93784	0.895776	0.762691	0.389656	0.103204	0.0174456
LNT00128	43576884246	17274	247693	28269	14.5256	2522567	2454076	0.099789	0.935556	13.59	0.981037	0.955698	0.878892	0.782281	0.658635	0.463381	0.222158	0.0877712	0.0276246
LNT00129	41055471759	10611	188968	18213	13.6852	3868797	3723537	0.103057	0.898737	12.3	0.978696	0.932783	0.812293	0.682814	0.536919	0.344005	0.143769	0.0491062	0.0140558
LNT00130	43789878861	17742	314345	33198	14.5966	2468018	2385798	0.103908	0.93991	13.72	0.977741	0.966101	0.900945	0.791655	0.628351	0.349249	0.0690052	0.00857766	0.00217251
LNT00131	43471454261	19618	300489	26940	14.4905	2215840	2167983	0.100117	0.949553	13.76	0.980719	0.96406	0.910178	0.825563	0.686925	0.418714	0.0955248	0.0122859	0.00310893
LNT00132	43456093608	14684	391587	23039	14.4854	2959386	2881160	0.093782	0.920514	13.33	0.979427	0.94741	0.861175	0.760284	0.637566	0.44351	0.189589	0.0630402	0.0170804
LNT00133	50478406114	14859	281541	26300	16.8261	3396989	3274970	0.10316	0.933931	15.71	0.982601	0.971692	0.936801	0.885101	0.79304	0.565873	0.184598	0.0316418	0.00517844
LNT00134	48706775699	20888	411023	36775	16.2356	2331716	2250159	0.095872	0.94409	15.33	0.978884	0.974829	0.952504	0.898164	0.790971	0.538342	0.151692	0.0204984	0.00373634
LNT00135	41696817973	12351	430574	20572	13.8989	3375861	3250944	0.101433	0.943341	13.11	0.978041	0.966392	0.900018	0.781242	0.605774	0.318001	0.052983	0.00572156	0.00175112
LNT00136	80436847572	22269	430461	42134	26.8123	3424656	3274106	0.092775	0.939898	23.99	0.986478	0.984858	0.978846	0.970025	0.958207	0.928242	0.782534	0.46576	0.175636
LNT00137	45752700963	20018	331139	34847	15.2509	2285481	2188503	0.095432	0.918838	14.01	0.97967	0.96259	0.902846	0.811516	0.666707	0.400818	0.0913203	0.0119113	0.00280928
LNT00138	45475849238	21730	403302	40181	15.1586	2092690	2029242	0.106897	0.957268	14.51	0.978884	0.972993	0.935031	0.857663	0.720224	0.447864	0.105301	0.0137561	0.00292165
LNT00139	39396321403	21927	396266	42343	13.1321	1796694	1734112	0.103446	0.948881	12.46	0.977142	0.962431	0.873245	0.730721	0.533426	0.248387	0.0347133	0.00445739	0.0016762
LNT00140	47208096918	18153	335051	32055	15.736	2600453	2516628	0.107179	0.943744	14.85	0.979989	0.973668	0.937344	0.861709	0.728221	0.459017	0.11298	0.0151701	0.00335241
LNT00141	49186572981	20745	400894	37248	16.3955	2370977	2301513	0.091501	0.948539	15.55	0.977404	0.97348	0.952767	0.900018	0.795419	0.547931	0.159436	0.0239163	0.00427947
LNT00142	38104702552	23742	493448	47211	12.7016	1604929	1536410	0.11435	0.945805	12.01	0.980344	0.952186	0.851455	0.710036	0.520484	0.244192	0.0350317	0.00421392	0.00176048
LNT00143	43599381507	15775	241610	28819	14.5331	2763698	2667763	0.104069	0.941601	13.68	0.977235	0.968873	0.913118	0.810701	0.646434	0.357106	0.0691832	0.00805326	0.00231297
LNT00144	44277755478	27244	316411	45460	14.7593	1625180	1580254	0.101106	0.958633	14.15	0.977685	0.971579	0.930845	0.849647	0.705503	0.422281	0.0904119	0.0115555	0.00284674
LNT00145	42992623926	21876	306682	37268	14.3309	1965217	1885125	0.102929	0.946463	13.56	0.980822	0.963105	0.903679	0.809634	0.65871	0.382652	0.0780417	0.0099823	0.00295911
LNT00146	42243707406	18996	409019	37525	14.0812	2223789	2129805	0.103952	0.945517	13.31	0.981168	0.961925	0.894427	0.792441	0.634101	0.356338	0.0672916	0.00795962	0.0023317
LNT00147	44962695466	19534	377995	37344	14.9876	2301667	2216687	0.100562	0.948615	14.22	0.979165	0.973349	0.936033	0.858918	0.716038	0.437545	0.100095	0.0131849	0.00299656
LNT00148	44484554860	19864	351079	41054	14.8282	2239348	2150022	0.112144	0.939359	13.93	0.979829	0.97142	0.921022	0.825357	0.67109	0.38931	0.0808323	0.0105067	0.00279991
LNT00149	46494088259	15097	242705	25622	15.498	3079554	2945459	0.09439	0.921922	14.29	0.980344	0.965109	0.909775	0.826265	0.689931	0.422403	0.0997668	0.013419	0.00313703
LNT00150	43207318726	11752	236669	18489	14.4024	3676429	3509804	0.098778	0.928392	13.37	0.980569	0.960539	0.89512	0.795831	0.642791	0.36809	0.0743522	0.00927998	0.0024628
LNT00151	45479777187	18492	325783	30454	15.1599	2459355	2348970	0.096413	0.921685	13.97	0.979904	0.962609	0.904419	0.815552	0.670303	0.399189	0.0860482	0.0115555	0.00276246
LNT00152	51185622456	12208	187426	21753	17.0619	4192749	4024771	0.103456	0.935325	15.96	0.982826	0.972095	0.941071	0.89453	0.81014	0.595642	0.203598	0.0367735	0.00589012
LNT00153	48218057954	11877	277315	19289	16.0727	4059720	3870358	0.093962	0.916597	14.73	0.978144	0.972085	0.939516	0.868882	0.73988	0.466968	0.114675	0.0153293	0.00309021
LNT00154	42964373988	10266	263556	16841	14.3215	4184854	4018912	0.109342	0.933775	13.37	0.978509	0.968255	0.908605	0.80042	0.63309	0.348116	0.0659338	0.00831546	0.00238789
LNT00155	40874449947	15717	289451	26027	13.6248	2600595	2503299	0.093533	0.929304	12.66	0.975634	0.961616	0.87745	0.739233	0.54883	0.263791	0.0402289	0.00473832	0.00191031
LNT00156	47870215441	11065	271391	18304	15.9567	4326050	4128977	0.087606	0.935584	14.93	0.981019	0.968705	0.928907	0.865473	0.755836	0.514426	0.153752	0.0258828	0.00480387
LNT00157	44210455930	13875	265730	26673	14.7368	3186272	3037526	0.092343	0.924194	13.62	0.979586	0.959462	0.889792	0.786757	0.630336	0.356994	0.0713182	0.00926125	0.00261263
LNT00158	51017471181	4965	173437	9263	17.0058	10273453	9719646	0.088178	0.910163	15.47	0.980888	0.967834	0.930002	0.873611	0.771793	0.536366	0.163247	0.0256581	0.00456039
LNT00159	49489347838	16372	383003	32735	16.4964	3022721	2883812	0.0947	0.9376	15.47	0.981524	0.971467	0.936604	0.878826	0.777833	0.543043	0.168276	0.0284299	0.00497242
LNT00160	40184079139	17563	308003	27941	13.3947	2287966	2174912	0.096284	0.934062	12.51	0.978434	0.9486	0.845415	0.707376	0.524923	0.255317	0.0402008	0.00457912	0.00176985
LNT00161	38461863923	22580	644470	34414	12.82	1703282	1643069	0.1227	0.9646	12.82	0.979558	0.951034	0.852803	0.715701	0.530925	0.259559	0.0389647	0.00457912	0.00182603
LNT00162	39344808981	21762	294798	30489	13.11	1807878	1740906	0.1249	0.963	13.11	0.979389	0.949058	0.844525	0.70319	0.51481	0.242459	0.0340391	0.00446675	0.00159192
LNT00163	41180449470	19561	258700	25535	13.73	2105112	2018059	0.1146	0.9586	13.73	0.979249	0.955979	0.875942	0.757475	0.58787	0.308468	0.0533014	0.00617105	0.0016762
LNT00164	39779779514	15820	545070	21883	13.26	2514374	2425678	0.1235	0.9647	13.26	0.979108	0.947148	0.838467	0.693751	0.505782	0.238648	0.0349381	0.00401727	0.00161065
LNT00165	40353421069	25904	227452	36821	13.45	1557738	1499134	0.124	0.9624	13.45	0.97761	0.96642	0.892892	0.767326	0.582026	0.293953	0.0473457	0.00521589	0.00181667
LNT00166	41897264984	20226	198274	27443	13.97	2071372	2000346	0.1148	0.9657	13.97	0.980101	0.959462	0.889268	0.781101	0.617798	0.340344	0.0629278	0.00792216	0.00237852
LNT00167	41633690798	22619	302678	32712	13.88	1840583	1778692	0.1277	0.9664	13.88	0.979998	0.957748	0.887217	0.778151	0.614417	0.33436	0.0608958	0.00683591	0.00212569
LNT00168	41824489149	23950	229539	32943	13.94	1746258	1688990	0.1164	0.9672	13.94	0.97996	0.958095	0.884183	0.773647	0.61173	0.33687	0.0622161	0.0070232	0.00195713
LNT00169	47538210522	10625	151283	14752	15.85	4473899	4310898	0.1207	0.9636	15.85	0.981562	0.967712	0.925816	0.86243	0.751154	0.506887	0.14524	0.0213318	0.00395172
LNT00170	41058920108	13306	373958	21621	13.69	3085603	2988223	0.1178	0.9684	13.69	0.97555	0.956615	0.854938	0.708818	0.520756	0.252835	0.0401914	0.00471022	0.00164811
LNT00171	40607049673	15306	165952	22242	13.54	2652832	2555836	0.1297	0.9634	13.54	0.977132	0.960736	0.870895	0.729673	0.538248	0.254577	0.0375039	0.00471022	0.00174175
LNT00172	36298270848	12694	170946	22837	12.1	2859137	2737590	0.1261	0.9575	12.1	0.977273	0.929768	0.780268	0.603424	0.401277	0.163678	0.0180543	0.00265009	0.00130163
LNT00173	42775903511	20729	191994	28981	14.26	2063451	2002467	0.1236	0.9704	14.26	0.980756	0.961176	0.892882	0.788817	0.633314	0.354372	0.0705878	0.00834356	0.00232234
LNT00174	48432395418	14694	273177	20664	16.14	3295714	3174330	0.1271	0.9632	16.14	0.982648	0.970624	0.933102	0.876233	0.773881	0.540028	0.160457	0.0245531	0.00412964
LNT00175	42514100211	11717	190416	18774	14.17	3628166	3498955	0.0832	0.9165	12.99	0.976702	0.947223	0.848168	0.716591	0.542144	0.275955	0.0479731	0.00575902	0.00177921
LNT00176	55101371364	26791	217043	34966	18.37	2056669	1987095	0.0911	0.9662	17.43	0.979483	0.977142	0.968471	0.946043	0.891543	0.719494	0.301361	0.0650816	0.00952345
LNT00177	44737697023	11140	196378	19477	14.91	4015811	3879593	0.0882	0.9661	13.77	0.979165	0.959668	0.896178	0.797994	0.648662	0.375301	0.0794932	0.0101134	0.00284674
LNT00178	46408651324	24835	266583	34936	15.47	1868657	1801431	0.0962	0.964	14.49	0.980962	0.966785	0.91839	0.840236	0.709867	0.446863	0.108803	0.0151233	0.00319321
LNT00179	52076183156	23555	232840	32186	17.36	2210786	2133579	0.0948	0.9651	16.34	0.982348	0.973068	0.946305	0.905608	0.828222	0.628089	0.235005	0.0454073	0.00781916
LNT00180	47725349131	22539	259503	28712	15.91	2117369	2048329	0.0921	0.9674	15.02	0.978415	0.974127	0.946783	0.886627	0.770501	0.508919	0.137177	0.0188128	0.00380189
LNT00181	48190559480	23395	253748	32938	16.06	2059802	1991196	0.0916	0.9667	15.12	0.981674	0.970924	0.931725	0.8723	0.767691	0.527245	0.155091	0.0251243	0.00461658
LNT00182	52000879002	20543	219029	26678	17.33	2531202	2453067	0.0946	0.9691	16.42	0.980569	0.977582	0.965109	0.933523	0.862467	0.662278	0.251178	0.0506981	0.00822182
LNT00183	51250493530	22373	300170	30257	17.08	2290710	2208958	0.0932	0.9643	16.1	0.982938	0.973911	0.945219	0.901984	0.821826	0.619259	0.225819	0.0414462	0.00642388
LNT00184	50932381594	20142	201035	24540	16.98	2528554	2452860	0.0966	0.9701	16.1	0.980045	0.97687	0.961157	0.923007	0.840349	0.62174	0.215135	0.0381406	0.00652689
LNT00185	58239429146	20600	232508	25490	19.41	2827152	2737629	0.0904	0.9683	18.38	0.980869	0.978546	0.972993	0.959134	0.92281	0.789669	0.395621	0.102492	0.0168463
LNT00186	46189951383	17639	200952	25654	15.4	2618492	2540433	0.0933	0.9702	14.42	0.978921	0.97275	0.935049	0.860501	0.728099	0.464271	0.119104	0.0185881	0.00412027
LNT00187	46786474382	18136	206545	22142	15.6	2579638	2505311	0.0991	0.9712	14.79	0.979202	0.97408	0.943309	0.880381	0.767991	0.527639	0.17661	0.036942	0.00798771
LNT00188	55137049490	25429	241377	34838	18.38	2168193	2093970	0.1025	0.9658	17.34	0.98409	0.977226	0.954958	0.922867	0.863675	0.69833	0.309358	0.0710373	0.011209
LNT00189	62255148682	20235	224248	26343	20.75	3076478	2977752	0.0946	0.9679	19.68	0.982479	0.980813	0.977395	0.97025	0.948796	0.857598	0.518743	0.178651	0.0358651
LNT00190	55736029153	19293	253619	26999	18.58	2888892	2786425	0.1019	0.9645	17.48	0.98129	0.978593	0.970587	0.949555	0.89807	0.736228	0.329425	0.0774237	0.0126792
LNT00191	50044518256	17878	219595	26613	16.68	2799177	2724223	0.0958	0.9732	15.61	0.979399	0.975456	0.95419	0.905936	0.809184	0.58049	0.197296	0.0363614	0.00658308
LNT00192	43697598551	26022	292614	38867	14.5659	1679079	1598310	0.1238	0.964521	14.5655	0.978584	0.960305	0.900158	0.809044	0.660649	0.391847	0.0871063	0.0113869	0.00264072
LNT00193	55903354285	18050	254640	25364	18.63	3096932	2982913	0.125	0.9632	18.63	0.996011	0.993614	0.985879	0.966242	0.916293	0.752091	0.3348	0.0754291	0.0115836

## Sheet: HIFI
Sample_ID	fastq_num_of_reads	fastq_num_of_bases	average_length	max_length	N50	fastq_depth	bam_num_of_reads	mapped_reads	bam_num_of_bases	mapped_bases	error_rate	reads_map_rate	bam_depth	1x	4x	8x	12x	15x
LNT00178	3002284	43097764099	14366	43367	14429	14.3659	3002284	3002284	43097764099	42851249302	/	1	14.2837	0.998855	0.991837	0.932978	0.727935	0.469533
