# Supplementary material for: Profiling the Genome-Wide Landscape of Short Tandem Repeats by Long-Read Sequencing
Source: Front Genet. 2022 May 5;13:810595. doi: 10.3389/fgene.2022.810595 (PMC9117641; doi:10.3389/fgene.2022.810595)
Supplement: Supplementary file 17 [file Table5.XLSX]

## Sheet: FM-eSTR catalog
#Chr	Start	End	Repeat_Unit	Gene_symble	Gene_Func	normalized RDI
19	52092506	52092543	TATG	ZNF175	UTR	0.2
3	40503520	40503552	CTG	RPL14	exonic	0.38461538461538464
1	92473426	92473488	TTCA	BRDT	intronic	0.06666666666666667
22	37490423	37490609	TAGA	TMPRSS6	intronic	0.125
20	43199865	43199897	TAA	PKIG	intronic	0.36363636363636365
22	41981467	41981510	TTTA	PMM1	intronic	0.18181818181818182
10	50217647	50217671	CAAAA	VSTM4	intronic	0.42857142857142855
16	67142563	67142631	TCTA	C16orf70;CBFB	upstream	0.16666666666666666
20	30865501	30865547	CCG	KIF3B	exonic	0.13333333333333333
17	79667663	79667695	CCCCAG	HGS	intronic	0.16666666666666666
12	96199151	96199204	TAGA	LINC02410;LOC105369921	intronic	0.2857142857142857
15	101105482	101105519	TAA	PRKXP1;LINS1;LOC102723335	intronic	0.25
10	74850925	74850960	TAAA	P4HA1	intronic	0.3333333333333333
6	159419917	159419946	CCA	RSPH3	intronic	0.09090909090909091
3	42596467	42596490	CAA	SEC22C	intronic	0.1111111111111111
10	119020706	119020735	CAAAA	SLC18A2	intronic	0.375
4	185309360	185309404	GGATG	IRF2	UTR	0.14285714285714285
16	85850176	85850201	TTA	COX4I1	upstream	0.2222222222222222
13	53029766	53029804	CGG	CKAP2	intronic	0.8888888888888888
8	30517102	30517153	TAGA	GTF2E2	upstream	0.25
1	1694198	1694236	TGAA	NADK	intronic	0.2222222222222222
9	138678012	138678040	CCCTG	KCNT1	intronic	0.2
17	45333334	45333377	TAAA	ITGB3	intronic	0.18181818181818182
12	53197071	53197193	TGGA	KRT3;KRT4	downstream	0.0967741935483871
1	169150363	169150430	TCTA	NME7	intronic	0.2222222222222222
12	108994004	108994039	TTCA	TMEM119	upstream	0.1111111111111111
10	95667552	95667587	TAAAA	SLC35G1	UTR	0.75
11	113208791	113208820	TTG	TTC12	intronic	0.3
17	5407457	5407478	CAG	NLRP1	intronic	0.2222222222222222
22	20032046	20032074	CAAT	TANGO2	intronic	0.0
1	12001524	12001551	TTA	PLOD1	intronic	0.25
11	61150781	61150808	CAAA	TMEM216	upstream	0.14285714285714285
1	153636432	153636473	CTA	ILF2	intronic	0.15384615384615385
2	89013673	89013704	TTTG	RPIA	intronic	0.2222222222222222
6	20965648	20965674	GGGGA	CDKAL1	intronic	0.2
20	37228817	37228902	TCCA	ARHGAP40	upstream	0.09090909090909091
17	46673128	46673192	TTA	HOXB-AS3	intronic	0.35714285714285715
10	61440741	61440768	TAA	SLC16A9	intronic	0.2222222222222222
5	170791532	170791576	TAAA	SNORA70J	upstream	0.3333333333333333
11	832967	833000	CCG	CD151	UTR	0.1111111111111111
22	38201256	38201329	CAGAGA	H1F0	UTR	0.1111111111111111
22	17563146	17563173	TAGA	IL17RA	downstream	0.14285714285714285
19	16870965	16871011	CTAAA	NWD1	intronic	0.1111111111111111
6	28092993	28093021	TTTTG	ZSCAN16-AS1	intronic	0.3333333333333333
10	45869547	45869585	CGGGGG	ALOX5	upstream	0.3333333333333333
19	40574237	40574278	TCTA	ZNF780A	intronic	0.5
17	79527706	79527728	CAAA	NPLOC4	intronic	0.0
10	134000828	134000897	CCCGG	DPYSL4	intronic	0.8571428571428571
17	39647077	39647131	TTAGG	KRT35;KRT36	intronic	0.18181818181818182
9	133726283	133726331	TTTG	ABL1	intronic	0.07692307692307693
10	95462273	95462305	CCG	FRA10AC1	UTR	1.2222222222222223
17	6898085	6898108	TTTA	ALOX12-AS1	intronic	0.42857142857142855
14	68463129	68463171	TAAA	RAD51B	intronic	0.09090909090909091
17	78020331	78020357	TAA	CCDC40	intronic	0.4444444444444444
14	24405957	24406000	TTG	DHRS4-AS1	upstream	0.07142857142857142
12	99023154	99023186	CAAA	IKBIP	intronic	0.3333333333333333
16	12009504	12009568	CCG	GSPT1	exonic	0.15
15	51515455	51515482	TGAA	MIR4713HG	intronic	0.14285714285714285
1	109641287	109641318	CATA	SCARNA2;C1orf194;TMEM167B	upstream	0.125
22	26134289	26134345	TCTCTG	MYO18B;GRK3	upstream	0.1
16	1800203	1800230	TTTA	MAPK8IP3	intronic	0.14285714285714285
9	125695719	125695749	TTA	RABGAP1;ZBTB26	upstream	0.2
1	120190799	120190882	GCTG	ZNF697	upstream	0.23809523809523808
9	131258993	131259032	TCTA	MIR1268A	intronic	0.25
20	2633378	2633426	GGGCCT	NOP56	exonic	0.36363636363636365
2	135862269	135862308	TAAA	RAB3GAP1	intronic	0.1
8	105601192	105601227	CCG	LRP12	UTR	0.5
22	37125724	37125779	TCTA	LOC105373021	downstream	0.125
15	99668206	99668240	TTCA	SYNM	intronic	0.3333333333333333
1	54309624	54309657	TTG	NDC1;YIPF1	downstream	0.25
11	45822489	45822579	TGGA	SLC35C1	upstream	0.08695652173913043
18	9857637	9857727	TAGA	RAB31	intronic	0.16666666666666666
20	10015521	10015605	CGGGGG	SNAP25-AS1	intronic	0.23076923076923078
22	38986091	38986122	CAAAA	FAM227A	intronic	0.2857142857142857
17	38313622	38313642	TTAA	CASC3	intronic	0.4
12	1074113	1074146	CCTG	RAD52	intronic	0.1111111111111111
19	36848947	36849020	TCTA	ZFP14	intronic	0.10526315789473684
11	73864255	73864303	CAAAA	C2CD3	intronic	0.2
3	51907381	51907431	TGAA	IQCF5-AS1;IQCF2;IQCF5	downstream	0.09090909090909091
11	77887874	77887911	CAA	KCTD21	intronic	0.2857142857142857
6	26471877	26471917	GGAA	BTN2A1	intronic	0.2727272727272727
4	47988988	47989038	TTGTG	LOC101927157	intronic	0.1111111111111111
7	2852270	2852331	CACAT	GNA12	intronic	0.3333333333333333
18	9705240	9705274	GGAA	RAB31	upstream	0.1111111111111111
3	50344316	50344345	CAA	HYAL1	intronic	0.3
17	28618972	28618999	CGG	BLMH	UTR	0.3
9	36401195	36401220	CGGGG	RNF38	UTR	0.4
12	112472428	112472464	CAA	NAA25	intronic	0.15384615384615385
1	167509623	167509660	CAG	CREG1	downstream	0.6923076923076923
19	50093198	50093238	CCCCCA	PRRG2	exonic	0.0
15	23882191	23882218	CAAAA	MAGEL2	downstream	0.2
2	113984225	113984270	CAT	PAX8	intronic	0.13333333333333333
7	138933711	138933797	TATG	UBN2	intronic	0.13636363636363635
15	67455284	67455327	ATG	SMAD3	intronic	0.1875
19	14606853	14606897	CCG	GIPC1	UTR	0.6111111111111112
19	58891364	58891395	CAA	ZNF837	intronic	0.18181818181818182
1	184750222	184750264	TAA	FAM129A	downstream	0.14285714285714285
19	6411561	6411600	TAAA	LOC390877	intronic	0.1
1	41841151	41841184	GAAAA	LOC101929901	intronic	0.2222222222222222
14	24769849	24769875	GGA	NOP9	exonic	0.3
4	47948787	47948822	TTTC	LOC101927157	intronic	0.25
11	67140087	67140126	CGGGGG	LOC100130987	intronic	0.4
6	11175640	11175674	TAAA	NEDD9	intronic	0.125
2	191745598	191745646	CAG	GLS	exonic	0.47058823529411764
17	40405125	40405162	TTTC	STAT5B	intronic	0.3333333333333333
10	104474046	104474079	TCC	ARL3	UTR	0.45454545454545453
19	48805621	48805781	TGGA	CCDC114	intronic	3.9
11	110301825	110301861	CAG	FDX1	intronic	0.2727272727272727
9	34671804	34671851	TCCA	CCL27;LOC730098;IL11RA	intronic	0.25
15	64433182	64433258	TAGA	SNX1	UTR	0.17391304347826086
12	50480262	50480287	TGG	SMARCD1	intronic	0.2857142857142857
16	55711571	55711596	TTTG	SLC6A2	intronic	0.2222222222222222
5	133707164	133707196	CGG	UBE2B	UTR	0.18181818181818182
5	9628237	9628289	TCTA	TAS2R1	intronic	0.14285714285714285
2	135834838	135834868	CAA	RAB3GAP1	intronic	0.1
10	74934801	74934838	CAAA	FAM149B1	intronic	0.2222222222222222
7	99202620	99202658	CAA	TMEM225B	intronic	0.2857142857142857
2	190624470	190624506	TTTA	OSGEPL1	intronic	0.2222222222222222
2	25384456	25384485	CTG	POMC	exonic	0.1
1	150552238	150552302	CTGGGG	ADAMTSL4-AS1;MCL1	upstream	0.5714285714285714
8	6626836	6626890	TATATG	AGPAT5	downstream	0.1111111111111111
1	231799761	231799835	TCCA	TSNAX-DISC1	intronic	0.15789473684210525
12	100802923	100802978	TATG	SLC17A8	intronic	0.14285714285714285
11	9060417	9060451	TTTTC	SCUBE2	intronic	0.2857142857142857
10	72080052	72080104	TAGA	LRRC20	intronic	0.21428571428571427
1	16533830	16533854	TTCA	ARHGEF19	intronic	0.2
8	50846840	50846928	TCTA	SNTG1	intronic	0.13636363636363635
20	17970031	17970064	TAAA	MGME1	intronic	0.375
10	102220720	102220819	TAGA	WNT8B	upstream	0.09090909090909091
17	38157764	38157809	TAAA	PSMD3	downstream	0.4
6	71997614	71997695	CAGAA	OGFRL1	intronic	0.25
19	17485605	17485642	TATG	PLVAP	intronic	0.09090909090909091
15	80445513	80445569	GAGTG	FAH	intronic	0.2727272727272727
19	2181738	2181799	CCCCAG	DOT1L	intronic	0.1
3	167130489	167130545	TATATG	LINC01327	downstream	0.1111111111111111
17	42384257	42384290	CAA	RUNDC3A-AS1	intronic	0.16666666666666666
12	103352127	103352208	CAG	ASCL1	exonic	0.1724137931034483
12	11131499	11131530	CAAA	PRH1-PRR4	downstream	0.125
12	6791485	6791542	CAAAA	ZNF384	intronic	0.18181818181818182
1	27591119	27591157	TTTTG	WDTC1	intronic	0.125
20	11799738	11799812	TAGA	LINC00687	exonic	0.3181818181818182
16	57434955	57434982	TTC	CCL17	upstream	0.2
1	45140619	45140658	TGGA	C1orf228	intronic	0.1
2	24307210	24307290	CAGGG	TP53I3	UTR	0.125
17	72856006	72856032	CGG	GRIN2C	intronic	0.125
17	56427871	56427902	TAAA	TSPOAP1-AS1	intronic	0.375
15	43663142	43663215	CCCCAG	TUBGCP4;ZSCAN29	UTR	0.4
5	70961498	70961559	TAAAA	MCCC2	downstream	0.14285714285714285
11	832892	832925	CGGGG	CD151;TSPAN4;CRACR2B;PNPLA2;POLR2L	UTR	0.2
1	28783406	28783460	TAGA	PHACTR4	intronic	0.07692307692307693
1	40942687	40942737	TGAA	ZFP69	upstream	0.07692307692307693
20	25663865	25663906	CAT	ZNF337	intronic	0.14285714285714285
4	89684422	89684466	TTCA	FAM13A	intronic	0.2
4	120524526	120524568	CATA	PDE5A	intronic	0.1
9	139875318	139875356	TTCA	PTGDS	intronic	0.09090909090909091
4	118947153	118947217	CATAA	NDST3	upstream	0.15384615384615385
19	17596307	17596341	TTTG	SLC27A1	intronic	0.2222222222222222
4	888766	888805	TAAA	GAK	intronic	0.45454545454545453
19	40942022	40942078	TCTA	SERTAD3	downstream	0.2
1	31885997	31886043	CGGGG	SERINC2	UTR	0.42857142857142855
17	78120971	78121005	CGTG	EIF4A3	UTR	0.25
3	52526842	52526883	CTG	NISCH	UTR	0.09090909090909091
9	132520300	132520343	TAAA	PTGES	upstream	0.18181818181818182
15	65209718	65209739	TCTG	ANKDD1A	intronic	0.14285714285714285
1	22158735	22158773	TGAA	HSPG2	intronic	0.1
5	140812917	140812973	TCTA	PCDHGA1;PCDHGA10;PCDHGA11;PCDHGA12;PCDHGA2;PCDHGA3;PCDHGA4;PCDHGA5;PCDHGA6;PCDHGA7;PCDHGA8;PCDHGA9;PCDHGB1;PCDHGB2;PCDHGB3;PCDHGB4;PCDHGB5;PCDHGB6;PCDHGB7	intronic	0.23076923076923078
1	115321487	115321517	CAAA	SIKE1	intronic	0.125
3	12625264	12625284	TTTG	RAF1	UTR	0.16666666666666666
6	13179884	13179984	TAGA	PHACTR1	intronic	0.16
1	29485620	29485665	CAAAC	SRSF4	intronic	0.2
13	37641155	37641216	TATG	SUPT20H	upstream	0.1111111111111111
2	209167953	209168035	CATATA	PIKFYVE	intronic	0.14285714285714285
21	45196325	45196360	CGGGG	CSTB	UTR	0.5
2	112736021	112736053	TTTG	MERTK	intronic	0.1111111111111111
16	30058456	30058515	TCTG	ALDOA	intronic	0.06666666666666667
3	93717931	93717958	TTTA	ARL13B	intronic	0.14285714285714285
4	88247005	88247038	TTG	HSD17B13	intronic	0.23076923076923078
13	76422567	76422612	TCTA	LMO7	intronic	0.21428571428571427
15	66606087	66606241	TATATG	DIS3L	intronic	0.08
14	23526870	23526893	CGGGGG	CDH24;ACIN1	upstream	0.3333333333333333
3	156524434	156524481	TCC	LINC00886	intronic	0.21428571428571427
1	9311492	9311532	TTG	H6PD	intronic	0.3333333333333333
1	151483912	151483961	CCCGAA	CGN	UTR	0.3333333333333333
11	60555498	60555528	TAAA	MS4A10	intronic	0.125
11	93576624	93576654	TGAA	VSTM5	intronic	0.14285714285714285
1	150257283	150257314	TTG	CIART	intronic	0.16666666666666666

## Sheet: distribution of motif sizes
Motif size	Number
Motif size=3	51
Motif size=4	89
Motif size=5	29
Motif size=6	17

## Sheet: distribution of genomic regions
Genomic regions	Number
downstream	14
intronic_distal	48
intronic_proximal	69
exonic	10
UTR	22
upstream	23

## Sheet: repeat unit
repeat unit	Number
CCG	10
CAG	8
