# Supplementary material for: Profiling the Genome-Wide Landscape of Short Tandem Repeats by Long-Read Sequencing
Source: Front Genet. 2022 May 5;13:810595. doi: 10.3389/fgene.2022.810595 (PMC9117641; doi:10.3389/fgene.2022.810595)
Supplement: Supplementary file 18 [file Table7.XLSX]

## Sheet: TRcards catalog list
#Chr	Start	End	Repeat_Unit	Gene_symble	Gene_Func	standard_motif	normalized RDI
17	33562202	33562231	TTC	SLFN5	intronic	TTC	0.3
10	70172748	70172768	TTG	RUFY2;DNA2	downstream	TTG	0.2857142857142857
2	236402629	236402674	CGGGGG	AGAP1	upstream	CGGGGG	0.25
14	65204664	65204730	GGA	PLEKHG3	intronic	GGA	0.1
X	53406677	53406710	CATA	SMC1A	UTR	CATA	0.375
2	44804791	44804864	GGGAGA	CAMKMT	intronic	GGGAGA	0.15384615384615385
1	43217233	43217289	TAAA	P3H1	intronic	TAAA	0.13333333333333333
2	78504138	78504177	TAA	LOC101927967	downstream	TAA	0.21428571428571427
6	52228672	52228693	TTTTTG	PAQR8	intronic	TTTTTG	0.6
4	155227819	155227939	TTATA	DCHS2	intronic	TTATA	0.09090909090909091
1	241770816	241770839	CAGA	OPN3	intronic	CAGA	0.5714285714285714
22	41347153	41347187	CCCCG	RBX1	intronic	CCCCG	0.2857142857142857
14	37476805	37476828	TAA	SLC25A21	intronic	TAA	0.3
7	110977498	110977598	TGGA	IMMP2L	intronic	TGGA	0.09090909090909091
15	43322488	43322557	CATA	UBR1	intronic	CATA	0.1111111111111111
11	2352966	2353015	TCTCCC	CD81-AS1	intronic	GGGAGA	0.2222222222222222
19	16006573	16006757	TCTA	CYP4F2	intronic	TCTA	0.09523809523809523
20	48742081	48742147	TCTA	TMEM189;TMEM189-UBE2V1	intronic	TCTA	0.17647058823529413
2	207585874	207585913	TAA	DYTN	upstream	TAA	0.3333333333333333
11	78057620	78057645	GAGAA	GAB2	intronic	GAGAA	0.2857142857142857
7	11651458	11651522	TCTA	THSD7A	intronic	TCTA	0.17647058823529413
16	12502013	12502041	CAAA	SNX29	intronic	CAAA	0.375
19	17765497	17765643	CCCTAA	UNC13A	intronic	CCCTAA	0.21052631578947367
1	62311760	62311806	TAA	PATJ	intronic	TAA	0.36363636363636365
4	62871656	62871750	CATA	ADGRL3	intronic	CATA	0.12
10	123933464	123933489	GGCTG	TACC2	intronic	GGCTG	0.6
4	121959506	121959570	TAAAA	NDNF	intronic	TAAAA	0.23076923076923078
15	23394084	23394153	GGGTG	GOLGA6L22;HERC2P7	downstream	GGGTG	0.25
1	169087874	169087956	TATG	ATP1B1	intronic	CATA	0.2
2	188955796	188955829	CAA	LINC01090	intronic	TTG	0.09090909090909091
5	34929758	34929785	CCG	DNAJC21	UTR	CCG	0.25
14	81206838	81206906	TAGA	CEP128	intronic	TCTA	0.2222222222222222
3	236565	236623	TTCC	CHL1;CHL1-AS2	downstream	TTCC	0.25
19	46792175	46792198	CGGA	HIF3A	upstream	CGGA	0.375
12	106975831	106976008	CAGAGA	LOC100287944	intronic	CAGAGA	0.08
8	134593853	134593885	TTCA	ST3GAL1	downstream	TTCA	0.2727272727272727
11	27612378	27612404	TTG	BDNF-AS	intronic	TTG	0.3333333333333333
16	6743410	6743475	CAT	RBFOX1	intronic	CAT	0.09523809523809523
20	30027448	30027470	TTG	DEFB123	upstream	TTG	0.3333333333333333
16	1779569	1779645	CGGGG	MAPK8IP3	exonic	CCCCG	0.2727272727272727
2	2314080	2314254	CACTA	MYT1L	intronic	CACTA	0.0967741935483871
3	85536635	85536815	GGA	CADM2	intronic	GGA	0.07017543859649122
2	198840545	198840568	CAA	PLCL1	intronic	TTG	0.375
8	87173690	87173741	TCTA	ATP6V0D2	downstream	TCTA	0.2727272727272727
8	141130610	141131065	TCCA	TRAPPC9	intronic	TGGA	0.028846153846153848
1	23096643	23096803	TGGA	EPHB2	intronic	TGGA	0.09090909090909091
6	43535477	43535502	TAAAA	XPO5	intronic	TAAAA	0.6
20	51640152	51640182	TTTTTG	TSHZ2	intronic	TTTTTG	0.5
3	135742057	135742089	TTTTG	PPP2R3A	intronic	TTTTG	0.3333333333333333
9	87451849	87451920	TATAA	NTRK2	intronic	TTATA	0.26666666666666666
2	217215019	217215180	CACAC	MARCH4	intronic	CACAC	0.11538461538461539
1	49392458	49392569	TAG	AGBL4	intronic	TAG	0.07272727272727272
4	57871728	57871759	TTTC	POLR2B	intronic	TTTC	0.2222222222222222
19	51010124	51010313	CCCA	JOSD2	intronic	CCCA	0.06976744186046512
12	13076640	13076647	TCCC	MIR614	upstream	TCCC	1.5
7	73863316	73863356	TCCC	GTF2IRD1	upstream	TCCC	0.4
6	145075196	145075290	TCTA	UTRN	intronic	TCTA	0.08333333333333333
1	15504184	15504206	ATTG	TMEM51	intronic	ATTG	0.5
7	57243915	57243962	TTTA	GUSBP10	downstream	TAAA	0.2
10	65339882	65339906	TTG	REEP3	intronic	TTG	0.4444444444444444
16	81144238	81144356	GGGTG	PKD1L2	intronic	GGGTG	0.10526315789473684
4	87668683	87668748	CAG	PTPN13	intronic	CAG	0.11764705882352941
13	34423195	34423234	CAGA	RFC3	intronic	CAGA	0.2727272727272727
20	21612318	21612400	TCTA	LINC01726	upstream	TCTA	0.13636363636363635
1	217829885	217829931	TATG	SPATA17	intronic	CATA	0.18181818181818182
12	19434698	19434731	TTG	PLEKHA5	intronic	TTG	0.16666666666666666
5	107668624	107668664	CAAAAA	FBXL17	intronic	TTTTTG	0.2857142857142857
X	29563295	29563359	TCTA	IL1RAPL1	intronic	TCTA	0.26666666666666666
6	163208507	163208653	TATATG	PACRG	intronic	TATATG	0.12
3	156182274	156182298	TAA	KCNAB1	intronic	TAA	0.2222222222222222
19	51313583	51313743	TTGGGG	C19orf48;LINC01869;SNORD88C;KLK1	upstream	TTGGGG	0.17391304347826086
1	242472624	242472644	CAA	PLD5	intronic	TTG	0.5
22	43045141	43045199	GGGTG	CYB5R3	intronic	GGGTG	0.2
7	1543667	1543701	CTCG	INTS1	intronic	CTCG	0.2857142857142857
20	20605687	20605876	CCTG	RALGAPA2	intronic	CCTG	0.075
1	204527032	204527065	TAA	MDM4	UTR	TAA	0.2
20	31584256	31584434	TCCA	SUN5	intronic	TGGA	0.08333333333333333
11	74399344	74399389	CCA	CHRDL2	downstream	CCA	0.25
1	11703804	11703860	CAT	FBXO2	downstream	CAT	0.125
3	2508626	2508669	TTTC	CNTN4	intronic	TTTC	0.25
17	21148210	21148255	TCCA	NATD1	intronic	TGGA	0.3333333333333333
10	77687800	77687840	CAT	LRMDA	intronic	CAT	0.21428571428571427
2	44419299	44419324	TTATG	PPM1B	intronic	TTATG	0.2857142857142857
11	55727520	55727560	TTA	OR10AG1	upstream	TAA	0.15384615384615385
20	5830758	5830797	TAA	C20orf196	intronic	TAA	0.2857142857142857
13	93514867	93514923	TAGA	GPC5	intronic	TCTA	0.21428571428571427
X	102090699	102090721	TTG	LINC00630	intronic	TTG	0.25
5	108158399	108158507	TTTTA	FER	intronic	TAAAA	0.13043478260869565
8	10578181	10578337	TGGA	LOC102723313;SOX7	downstream	TGGA	0.06896551724137931
12	57633630	57633659	TCTCTG	NDUFA4L2	intronic	CAGAGA	0.8
18	4262916	4262943	TTA	DLGAP1	intronic	TAA	0.2222222222222222
18	42288699	42288732	GAAAA	SETBP1	intronic	GAAAA	0.6
5	83665024	83665121	CATATA	EDIL3	intronic	TATATG	0.11764705882352941
19	42421422	42421492	TCTCTG	ARHGEF1	intronic	CAGAGA	0.16666666666666666
3	29602915	29602962	TTG	RBMS3	intronic	TTG	0.125
X	52684684	52684709	TTTTA	SSX7	intronic	TAAAA	0.375
3	173424481	173424607	CATATA	NLGN1	intronic	TATATG	0.2222222222222222
16	61866222	61866341	TAGA	CDH8	intronic	TCTA	0.12903225806451613
9	28876230	28876265	TTA	LINGO2	upstream	TAA	0.15384615384615385
19	55795061	55795239	TCTCTG	BRSK1;HSPBP1	intronic	CAGAGA	0.07692307692307693
8	97647432	97647466	TTTA	CPQ	upstream	TAAA	0.3
2	10818034	10818077	CATATA	NOL10	intronic	TATATG	0.42857142857142855
10	105500558	105500594	TTCC	SH3PXD2A	intronic	TTCC	0.2
19	10085335	10085457	TTGGGG	COL5A3	intronic	TTGGGG	0.17647058823529413
20	33317338	33317378	CAAAA	NCOA6	intronic	TTTTG	0.4
11	124816176	124816198	TTTA	CCDC15;HEPACAM	upstream	TAAA	0.25
10	122633690	122633747	TTTTG	WDR11	intronic	TTTTG	0.25
7	100490472	100490600	CAGA	ACHE	intronic	CAGA	0.1111111111111111
1	241319406	241319505	TAGA	RGS7	intronic	TCTA	0.11538461538461539
12	124086059	124086093	CAA	DDX55;TMED2	upstream	TTG	0.3333333333333333
1	25632074	25632110	TTG	RHD;RSRP1	intronic	TTG	0.14285714285714285
3	8913661	8913685	TTG	RAD18	intronic	TTG	0.25
8	134234092	134234324	TGGA	WISP1	intronic	TGGA	0.05263157894736842
10	18175209	18175287	TTCC	MRC1	intronic	TTCC	0.21052631578947367
X	137718618	137718648	CAAA	FGF13	intronic	CAAA	0.375
X	153625953	153626059	CGGGG	RPL10;SNORA70;DNASE1L1	intronic	CCCCG	0.2222222222222222
10	106487779	106487842	TCTA	SORCS3	intronic	TCTA	0.1875
18	72618623	72618802	TATATG	ZNF407	intronic	TATATG	0.07407407407407407
13	28942677	28942791	ATG	FLT1	exonic	CAT	0.08108108108108109
1	228507969	228508393	TCCA	OBSCN	intronic	TGGA	0.031578947368421054
14	60337470	60337622	CCG	RTN1	UTR	CCG	0.06818181818181818
14	106126302	106126471	CACAT	ELK2AP	downstream	CACAT	0.06896551724137931
2	72903256	72903286	GAA	EXOC6B	intronic	TTC	0.23076923076923078
17	77387709	77387794	CGTG	RBFOX3	intronic	CGTG	0.1875
11	88799009	88799099	CGG	GRM5	UTR	CCG	0.125
20	46993940	46994008	TGAG	LINC00494	exonic	TGAG	0.1875
14	78963902	78964003	TCCA	NRXN3	intronic	TGGA	0.13636363636363635
19	15072185	15072364	TGAA	SLC1A6	UTR	TTCA	0.075
22	33766822	33766924	TAA	LARGE1	intronic	TAA	0.06666666666666667
20	30574726	30574874	CAGA	XKR7	intronic	CAGA	0.058823529411764705
1	25728669	25728745	TCTA	RHCE	intronic	TCTA	0.15
6	52521778	52521837	GGGAGA	LOC730101	upstream	GGGAGA	0.4
X	118888371	118888480	CATA	SOWAHD	upstream	CATA	0.11538461538461539
5	79547098	79547156	CATA	SERINC5	intronic	CATA	0.21428571428571427
12	94075640	94075690	TATATG	CRADD	intronic	TATATG	0.3333333333333333
16	23073637	23073667	CAAAA	USP31	exonic	TTTTG	0.42857142857142855
X	33255286	33255349	TCCC	DMD	intronic	TCCC	0.125
15	81067771	81067791	TTG	CEMIP	upstream	TTG	0.3333333333333333
9	112214723	112214815	CATA	PTPN3	intronic	CATA	0.09090909090909091
10	23728549	23728705	CCG	OTUD1	exonic	CCG	0.06521739130434782
4	120227494	120227520	TTG	C4orf3	upstream	TTG	0.2857142857142857
21	43769045	43769402	CCTAG	TFF2	intronic	CCTAG	0.047619047619047616
6	160877670	160877712	ATGGTG	LPAL2;SLC22A3	intronic	ATGGTG	0.5714285714285714
12	110930392	110930450	TTTA	VPS29	intronic	TAAA	0.25
6	35331691	35331789	TTATA	PPARD	intronic	TTATA	0.15
11	897127	897261	CCCCAG	CHID1	intronic	CCCCAG	0.1
13	98862238	98862284	TAA	FARP1	intronic	TAA	0.25
10	134262666	134262827	CAGCC	C10orf91	UTR	GGCTG	0.13333333333333333
6	73911162	73911182	TTG	KCNQ5	downstream	TTG	0.2857142857142857
9	130291949	130292023	TTA	FAM129B	intronic	TAA	0.09090909090909091
15	79237440	79237485	CGGGG	CTSH	intronic	CCCCG	0.625
1	15657856	15658128	TGGA	FHAD1	intronic	TGGA	0.05970149253731343
6	160114352	160114408	CCCCG	SOD2	UTR	CCCCG	0.2
15	51246654	51246677	TTG	AP4E1	intronic	TTG	0.3333333333333333
15	100194746	100194776	TAAA	MEF2A	intronic	TAAA	0.3333333333333333
13	108166769	108166821	TCTA	FAM155A	intronic	TCTA	0.2
19	15288126	15288313	CAGA	NOTCH3	intronic	CAGA	0.07317073170731707
11	80468584	80468630	CATATA	LOC101928944	intronic	TATATG	0.25
7	130845231	130845293	TTA	MKLN1	intronic	TAA	0.2
12	99274578	99274601	CAA	ANKS1B	intronic	TTG	0.4444444444444444
10	30720139	30720191	CATA	MAP3K8	upstream	CATA	0.23076923076923078
12	111147737	111147781	TAA	PPP1CC	upstream	TAA	0.2
17	49058753	49058924	TAGA	SPAG9	intronic	TCTA	0.07142857142857142
6	33395626	33395715	CGG	SYNGAP1	intronic	CCG	0.12
3	188269788	188269815	CAAA	LPP	intronic	CAAA	0.3333333333333333
12	106641398	106641431	CCG	CKAP4	exonic	CCG	0.3333333333333333
18	61545605	61545635	CCAA	SERPINB2	intronic	CCAA	0.25
20	45219803	45219847	TAAA	SLC13A3	intronic	TAAA	0.2727272727272727
11	74022707	74022822	CCCCG	P4HA3-AS1	intronic	CCCCG	0.1
10	50183751	50183981	TGGA	WDFY4	intronic	TGGA	0.03636363636363636
11	101366322	101366382	TTA	TRPC6	intronic	TAA	0.21052631578947367
11	100143219	100143262	GGAA	CNTN5	intronic	TTCC	0.16666666666666666
6	39770291	39770323	ATGGTG	DAAM2	intronic	ATGGTG	0.4
3	184843168	184843223	CAA	C3orf70	intronic	TTG	0.1875
17	12761082	12761130	TTTA	ARHGAP44	intronic	TAAA	0.2727272727272727
16	11146741	11146767	TTG	CLEC16A	intronic	TTG	0.2222222222222222
17	54281400	54281420	TTAA	ANKFN1	intronic	TTAA	0.5
1	21286148	21286190	TAA	EIF4G3	intronic	TAA	0.21428571428571427
7	106936516	106936551	TTCCC	COG5	intronic	TTCCC	0.42857142857142855
6	34857278	34857338	CGG	ANKS1A	exonic	CCG	0.09523809523809523
X	133692697	133692765	CATA	LINC00629	intronic	CATA	0.2
2	54483944	54483978	TTTTG	ACYP2	intronic	TTTTG	0.25
3	33268785	33268850	TATTG	SUSD5	upstream	TATTG	0.16666666666666666
8	26203633	26203665	TTA	PPP2R2A	intronic	TAA	0.2
14	105290627	105290712	TGGA	LINC00638	downstream	TGGA	0.09090909090909091
2	70428310	70428336	CAA	TIA1	downstream	TTG	0.2
6	18155660	18155687	CGG	KDM1B	UTR	CCG	0.4
1	200775894	200775961	TCTA	CAMSAP2	intronic	TCTA	0.17647058823529413
9	133936032	133936059	TAA	LAMC3	intronic	TAA	0.25
12	86652062	86652115	TCTA	MGAT4C	intronic	TCTA	0.14285714285714285
9	118916606	118916646	CCG	PAPPA	exonic	CCG	0.14285714285714285
17	47213270	47213294	TAAAA	B4GALNT2	intronic	TAAAA	0.4
5	22173281	22173546	TATAA	CDH12	intronic	TTATA	0.06818181818181818
5	169032559	169032616	TAGA	SPDL1	downstream	TCTA	0.1875
2	188260748	188260780	TTG	CALCRL	intronic	TTG	0.2727272727272727
3	5030534	5030559	GGGA	BHLHE40-AS1;BHLHE40	downstream	TCCC	0.3333333333333333
X	129624275	129624285	CAT	FAM45BP	intronic	CAT	0.15384615384615385
17	28115618	28115672	TCCC	SSH2	intronic	TCCC	0.15384615384615385
X	85097531	85097556	TAA	MIR1321	downstream	TAA	0.3
6	13010087	13010124	CCA	PHACTR1	intronic	CCA	0.2
6	114171459	114171624	TATATG	MARCKS	upstream	TATATG	0.1111111111111111
12	53562439	53562472	TAA	CSAD	intronic	TAA	0.3
18	51131465	51131490	TTTTG	LINC01919	downstream	TTTTG	0.6
6	161603182	161603404	CATCC	AGPAT4	intronic	CATCC	0.08571428571428572
8	41754304	41754397	CGG	ANK1	upstream	CCG	0.10714285714285714
5	68743075	68743122	GGGGA	MARVELD2	downstream	GGGGA	0.25
6	136683743	136683838	CTGGGG	MAP7	exonic	CCCCAG	0.21428571428571427
2	24151066	24151121	GAAA	ATAD2B	intronic	TTTC	0.21428571428571427
1	22315418	22315500	CATA	CELA3B	intronic	CATA	0.16666666666666666
10	34910097	34910128	TTTTTG	PARD3	intronic	TTTTTG	0.42857142857142855
2	241435769	241435830	TAGA	ANKMY1	intronic	TCTA	0.23076923076923078
7	100252055	100252095	TAA	ACTL6B	intronic	TAA	0.2727272727272727
8	63327594	63327773	TTATA	NKAIN3	intronic	TTATA	0.06060606060606061
5	81025681	81025750	TAGA	SSBP2	intronic	TCTA	0.1875
12	8905310	8905334	TTG	RIMKLB	intronic	TTG	0.375
2	202654632	202654652	TTG	ALS2	upstream	TTG	0.42857142857142855
18	18955830	18955877	CCA	GREB1L	intronic	CCA	0.14285714285714285
20	59827458	59827523	CGG	CDH4	UTR	CCG	0.10256410256410256
19	55301884	55301952	CAGA	KIR2DL1	intronic	CAGA	0.1875
11	2773404	2773553	AGCTG	KCNQ1	intronic	AGCTG	0.1111111111111111
X	71337668	71337714	TTTA	NHSL2	intronic	TAAA	0.16666666666666666
19	32967785	32967805	TTG	DPY19L3	intronic	TTG	0.2857142857142857
17	75274081	75274103	GGA	LOC105371907	intronic	GGA	0.25
10	24598068	24598123	GGGA	KIAA1217	intronic	TCCC	0.21428571428571427
12	12332297	12332365	CATATA	LRP6	intronic	TATATG	0.2222222222222222
12	57614470	57614631	TCTCTG	NXPH4	intronic	CAGAGA	0.08695652173913043
9	37706929	37706982	TCCA	FRMPD1	intronic	TGGA	0.15384615384615385
6	140170343	140170363	TTG	LOC100132735	upstream	TTG	0.625
2	38706422	38706464	TAGA	LOC101929596	intronic	TCTA	0.2222222222222222
18	28617524	28617544	TTCA	DSC3	intronic	TTCA	0.4
16	81277059	81277091	TTCA	BCO1	intronic	TTCA	0.3
1	9852250	9852281	CAA	CLSTN1	intronic	TTG	0.16666666666666666
22	26752608	26752665	TAA	SEZ6L	intronic	TAA	0.21428571428571427
6	19772951	19772974	TAA	LOC100506885	intronic	TAA	0.5555555555555556
12	51998256	51998295	TTTG	SCN8A	intronic	CAAA	0.3
3	115691705	115691768	TTA	LSAMP	intronic	TAA	0.15789473684210525
17	63748070	63748215	TCTA	CEP112	intronic	TCTA	0.05714285714285714
X	108778454	108778501	GGA	NXT2	upstream	GGA	0.2
10	35648419	35648442	TTA	CCNY	intronic	TAA	0.42857142857142855
15	51619633	51619678	TTCA	CYP19A1	intronic	TTCA	0.25
17	56718849	56718881	TTA	TEX14	intronic	TAA	0.18181818181818182
1	10325258	10325309	TTTA	KIF1B	intronic	TAAA	0.38461538461538464
10	100033156	100033190	TCC	LOXL4	upstream	GGA	0.23076923076923078
20	5813443	5813494	TAAA	C20orf196	intronic	TAAA	0.16666666666666666
7	47518332	47518553	CATA	TNS3	intronic	CATA	0.09302325581395349
9	133683947	133683994	TAGG	ABL1	intronic	TAGG	0.2727272727272727
10	13202134	13202175	TTTA	MCM10	upstream	TAAA	0.3333333333333333
1	247501605	247501634	TTG	ZNF496	upstream	TTG	0.2
X	109367349	109367492	GGAA	TMEM164	intronic	TTCC	0.10526315789473684
1	205865808	205865843	TCCCC	LOC284581	downstream	GGGGA	0.2857142857142857
18	50409689	50409721	TTTA	DCC	intronic	TAAA	0.625
4	815868	816038	TCTCTG	CPLX1	intronic	CAGAGA	0.11538461538461539
10	22609747	22609885	CGCGG	COMMD3-BMI1	intronic	CGCGG	0.07692307692307693
11	121905467	121905536	CATA	MIR100HG	intronic	CATA	0.17647058823529413
18	9229534	9229554	TTG	ANKRD12	intronic	TTG	0.2857142857142857
12	92579584	92579644	TCC	LOC101928617	exonic	GGA	0.17647058823529413
19	6304828	6305226	TGGA	ACER1	downstream	TGGA	0.043010752688172046
16	80330109	80330171	TTG	LOC102724084	intronic	TTG	0.13636363636363635
8	40694431	40694534	TAGA	ZMAT4	intronic	TCTA	0.15384615384615385
7	134486835	134486969	TATATG	CALD1	intronic	TATATG	0.09090909090909091
1	155750914	155750943	TTA	GON4L	intronic	TAA	0.3
6	33155261	33155496	TGGA	COL11A2	intronic	TGGA	0.05454545454545454
X	153884709	153884764	TTTC	CTAG2	downstream	TTTC	0.14285714285714285
1	58401398	58401421	CAA	DAB1	intronic	TTG	0.25
2	128529349	128529383	GGGA	WDR33	intronic	TCCC	0.2857142857142857
13	54888830	54889018	TTA	MIR1297	downstream	TAA	0.05405405405405406
5	173331975	173332021	TAA	CPEB4	intronic	TAA	0.13333333333333333
17	71732269	71732295	GAAA	LOC100134391	upstream	TTTC	0.2857142857142857
7	28650445	28650479	TTTTG	CREB5	intronic	TTTTG	0.42857142857142855
1	120475230	120475275	TCTA	NOTCH2	intronic	TCTA	0.3333333333333333
15	69619495	69619515	TTA	PAQR5	intronic	TAA	0.3333333333333333
18	34992388	34992556	TGGA	CELF4	intronic	TGGA	0.07317073170731707
8	59887730	59887794	TATATG	TOX	intronic	TATATG	0.3
6	133884845	133884879	CAT	TARID	intronic	CAT	0.15384615384615385
16	12561444	12561537	TTCG	SNX29	intronic	TTCG	0.125
18	57020131	57020174	TCTA	LMAN1	intronic	TCTA	0.36363636363636365
5	77485693	77485766	TAAAA	AP3B1	intronic	TAAAA	0.25
3	156485150	156485222	CTATA	LINC00886	intronic	CTATA	0.21428571428571427
3	33407213	33407252	CAAA	FBXL2	intronic	CAAA	0.2
13	25539825	25539848	TTTG	TPTE2P1	intronic	CAAA	0.3333333333333333
21	47544207	47544255	TGGG	COL6A2	intronic	CCCA	0.4444444444444444
8	1922092	1922183	CGGGG	KBTBD11-OT1	intronic	CCCCG	0.13333333333333333
22	26426952	26426995	TGAA	MYO18B	UTR	TTCA	0.4444444444444444
1	210778356	210778389	CAA	HHAT	intronic	TTG	0.2
9	39355536	39355594	CCCCCT	SPATA31A1	upstream	CCCCCT	0.3333333333333333
20	31487035	31487062	TAA	EFCAB8	intronic	TAA	0.3333333333333333
3	48044444	48044484	TAAA	MAP4	intronic	TAAA	0.25
9	113753854	113753903	TTG	LPAR1	intronic	TTG	0.1875
2	2313860	2314028	CTTTA	MYT1L	intronic	CTTTA	0.10714285714285714
12	12806541	12806570	CAA	CREBL2;GPR19	downstream	TTG	0.2
17	80104954	80105236	TGGA	CCDC57	intronic	TGGA	0.043478260869565216
20	45261550	45261649	TCTA	SLC13A3	intronic	TCTA	0.1
1	156051468	156051589	CGG	MEX3A	exonic	CCG	0.08571428571428572
3	4603771	4603796	TAAA	ITPR1	intronic	TAAA	0.42857142857142855
3	107497839	107497891	CATATA	BBX	intronic	TATATG	0.25
9	100538659	100538696	TAAA	PTCSC2	downstream	TAAA	0.3333333333333333
10	105607952	105607987	TCC	SH3PXD2A	intronic	GGA	0.3
X	24652872	24652897	CAA	PCYT1B	intronic	TTG	0.2
1	211022446	211022511	CATATA	KCNH1	intronic	TATATG	0.2222222222222222
1	11324920	11324947	TAAA	MTOR;UBIAD1	upstream	TAAA	0.21428571428571427
9	87412620	87412628	TTA	NTRK2	intronic	TAA	0.05357142857142857
19	30033043	30033188	TGGA	VSTM2B	intronic	TGGA	0.05555555555555555
12	39834852	39834881	GGAA	KIF21A	intronic	TTCC	0.375
17	64188145	64188178	CCG	CEP112	UTR	CCG	0.18181818181818182
10	108859248	108859281	TTAAA	SORCS1	intronic	TTAAA	0.42857142857142855
20	45697160	45697180	TTG	EYA2	intronic	TTG	0.3333333333333333
Y	21361219	21361350	TCCA	CD24	upstream	TGGA	0.11764705882352941
15	87499423	87499581	TAGA	LOC102724452	intronic	TCTA	0.07692307692307693
9	35539547	35539617	CATA	RUSC2	intronic	CATA	0.1875
22	37595489	37595614	CCGAG	SSTR3	downstream	CCGAG	0.125
8	53304834	53304931	TGG	ST18	intronic	CCA	0.08
3	129324109	129324162	CCG	PLXND1	intronic	CCG	0.1111111111111111
18	28682719	28682746	CATA	DSCAS	intronic	CATA	0.3333333333333333
7	24942320	24942355	TAA	OSBPL3	intronic	TAA	0.2
2	180544325	180544369	TTG	ZNF385B	intronic	TTG	0.2727272727272727
7	4722016	4722125	CCG	FOXK1	exonic	CCG	0.11764705882352941
12	26139851	26139886	TTTG	RASSF8	intronic	CAAA	0.18181818181818182
22	22292953	22292990	GGAAA	LOC100286925	exonic	GGAAA	0.42857142857142855
6	128542680	128542701	TAA	PTPRK	intronic	TAA	0.375
5	1041236	1041330	TGAA	NKD2;SLC12A7	downstream	TTCA	0.08695652173913043
7	72167919	72167976	TCTA	TYW1B	intronic	TCTA	0.25
10	102505100	102505134	TCCC	PAX2	upstream	TCCC	0.3333333333333333
20	49443544	49443571	CAAA	BCAS4	intronic	CAAA	0.5
8	14094993	14095054	CAA	SGCZ	intronic	TTG	0.13636363636363635
14	71508497	71508545	CTATA	PCNX1	intronic	CTATA	0.2
21	45713887	45714096	CACCC	AIRE	intronic	GGGTG	0.08571428571428572
1	7588848	7588912	TGAA	CAMTA1	intronic	TTCA	0.17647058823529413
12	132313098	132313126	CTG	MMP17	exonic	CAG	0.15384615384615385
19	44215362	44215384	TAAA	IRGC	upstream	TAAA	0.3333333333333333
1	108507541	108507561	CCG	VAV3-AS1	intronic	CCG	0.7142857142857143
8	130917447	130917479	ATTG	FAM49B	intronic	ATTG	0.2222222222222222
20	5281850	5281876	TTG	PROKR2	downstream	TTG	0.3333333333333333
13	94543884	94544015	CATATA	GPC6	intronic	TATATG	0.1
X	16718228	16718256	TTA	CTPS2	intronic	TAA	0.2222222222222222
8	40603712	40603793	TCCC	ZMAT4	intronic	TCCC	0.11764705882352941
X	129996468	129996495	CATA	ENOX2	intronic	CATA	0.3333333333333333
19	2702344	2702522	CCCCAG	GNG7	intronic	CCCCAG	0.11538461538461539
X	119737136	119737162	TAA	MCTS1	upstream	TAA	0.2222222222222222
9	137218523	137218578	CGGGGG	RXRA	intronic	CGGGGG	0.25
19	406933	407009	CCCCAG	C2CD4C	UTR	CCCCAG	0.2727272727272727
8	75515245	75515272	CAAAA	MIR2052HG	intronic	TTTTG	0.4
6	49517582	49517627	TAAA	C6orf141	upstream	TAAA	0.18181818181818182
22	24235740	24235772	TTCA	MIF;MIF-AS1;SLC2A11	intronic	TTCA	0.2
4	120476759	120476829	TTA	PDE5A	intronic	TAA	0.1
3	42232240	42232304	TCCC	TRAK1	intronic	TCCC	0.13793103448275862
17	1129668	1129765	TATG	ABR	intronic	CATA	0.18181818181818182
X	85397672	85397700	CAAA	DACH2	upstream	CAAA	0.25
7	63895109	63895149	TTTG	YWHAEP1	downstream	CAAA	0.2
2	124936476	124936534	TTTA	CNTNAP5	intronic	TAAA	0.2
10	117350598	117350685	CATA	ATRNL1	intronic	CATA	0.15
3	89363960	89363969	TATATG	EPHA3	intronic	TATATG	1.0
5	177946773	177947205	TGGA	COL23A1	intronic	TGGA	0.0297029702970297
6	16238844	16238933	CCCCG	GMPR	exonic	CCCCG	0.14285714285714285
2	33635997	33636021	TTCCC	MIR4430	downstream	TTCCC	0.4
14	96712218	96712262	ATG	BDKRB2	intronic	CAT	0.2857142857142857
3	45160568	45160617	CATA	CDCP1	intronic	CATA	0.2
12	15781020	15781042	GGGA	EPS8	intronic	TCCC	0.6666666666666666
1	182844056	182844090	ATG	DHX9	exonic	CAT	0.2
3	9980824	9980871	TAAA	CRELD1	intronic	TAAA	0.16666666666666666
18	42528456	42528507	TAGA	SETBP1	intronic	TCTA	0.17647058823529413
14	35309970	35310005	CAAA	BAZ1A	intronic	CAAA	0.2222222222222222
5	148198053	148198086	ATG	ADRB2	upstream	CAT	0.25
10	15393566	15393712	TGGA	FAM171A1	intronic	TGGA	0.07692307692307693
8	27348589	27348653	CGGGG	EPHX2	UTR	CCCCG	0.2
10	126436613	126436664	CATA	FAM53B;EEF1AKMT2	intronic	CATA	0.25
3	35208530	35208589	TATATG	LOC101928135	downstream	TATATG	0.5
9	114848781	114848863	GAAA	SUSD1	intronic	TTTC	0.10526315789473684
15	46146294	46146341	TTA	LOC105370802	intronic	TAA	0.26666666666666666
5	114632334	114632480	CGGGG	CCDC112	UTR	CCCCG	0.125
9	77503542	77503589	TTTA	TRPM6	upstream	TAAA	0.14285714285714285
11	16867865	16867891	GAGAA	PLEKHA7	intronic	GAGAA	0.2857142857142857
10	14143725	14143781	CACAA	FRMD4A	intronic	CACAA	0.25
2	86474680	86474703	TTG	REEP1	intronic	TTG	0.2857142857142857
1	2114851	2114979	TGAG	PRKCZ-AS1	exonic	TGAG	0.06060606060606061
11	35763972	35764377	TTATA	TRIM44	intronic	TTATA	0.04054054054054054
7	66115792	66115813	TAA	LOC100996437;KCTD7	intronic	TAA	0.375
2	152245666	152245702	TTG	LOC101929319;TNFAIP6	downstream	TTG	0.18181818181818182
21	22727923	22727952	TTA	NCAM2	intronic	TAA	0.375
2	161132844	161132939	CCA	RBMS1	intronic	CCA	0.06666666666666667
7	151668180	151668228	TAGA	GALNTL5	intronic	TCTA	0.23076923076923078
22	50355973	50356007	TCCC	PIM3	intronic	TCCC	0.2222222222222222
11	88049643	88049675	TAAA	CTSC	intronic	TAAA	0.16666666666666666
1	223025666	223025710	TTTG	DISP1	downstream	CAAA	0.25
10	72426131	72426175	TAA	ADAMTS14	upstream	TAA	0.23529411764705882
8	38620657	38620683	TTG	TACC1	intronic	TTG	0.2222222222222222
1	150666263	150666323	TATATG	GOLPH3L	intronic	TATATG	0.25
17	1469524	1469560	TTA	PITPNA;SLC43A2	downstream	TAA	0.18181818181818182
14	64777004	64777037	TAA	ESR2	intronic	TAA	0.16666666666666666
15	52910874	52910897	TTC	FAM214A	intronic	TTC	0.2
2	219846476	219846507	CGG	FEV	exonic	CCG	0.18181818181818182
10	19994571	19994638	TCC	MALRD1	intronic	GGA	0.09090909090909091
X	117524030	117524055	TTTA	WDR44	intronic	TAAA	0.2857142857142857
15	48868834	48868868	TTCA	FBN1	intronic	TTCA	0.42857142857142855
9	112448892	112448929	TTTA	PALM2	intronic	TAAA	0.2222222222222222
7	37934448	37934514	TTTCC	NME8	intronic	GGAAA	0.35714285714285715
11	47786921	47786970	GAAAA	FNBP4	intronic	GAAAA	0.18181818181818182
1	99152574	99152606	TAG	SNX7	intronic	TAG	0.375
17	3105284	3105320	CAA	OR1A2	downstream	TTG	0.14285714285714285
19	17059753	17059782	AGGGGG	CPAMD8	intronic	CCCCCT	0.4
21	43639332	43639368	CCG	ABCG1	UTR	CCG	0.23076923076923078
19	18510412	18510445	TAA	LRRC25	upstream	TAA	0.36363636363636365
2	202704386	202704421	CAGA	CDK15	intronic	CAGA	0.2
15	35265464	35265505	CAA	AQR;ZNF770	upstream	TTG	0.2
4	94642044	94642074	TTG	GRID2	intronic	TTG	0.3333333333333333
6	53932911	53932945	TCCCC	MLIP	intronic	GGGGA	0.5
5	93761725	93761758	TTA	KIAA0825	intronic	TAA	0.23076923076923078
22	25057814	25057855	TTA	POM121L10P;BCRP3	upstream	TAA	0.25
5	117149721	117149762	TAAA	LINC02147	upstream	TAAA	0.2
14	103384986	103385159	TCCA	AMN;TRAF3	upstream	TGGA	0.07894736842105263
7	78304559	78304597	TTG	MAGI2	intronic	TTG	0.4166666666666667
22	42903068	42903108	TTA	SERHL	intronic	TAA	0.3
4	71785937	71785997	TTCTCC	MOB1B	intronic	TTCTCC	0.18181818181818182
3	99896669	99896680	TAA	CMSS1	intronic	TAA	0.3333333333333333
1	116549257	116549521	TCTCTG	SLC22A15	intronic	CAGAGA	0.10256410256410256
X	21627665	21627708	GGA	CNKSR2	exonic	GGA	0.14285714285714285
9	897090	897127	TTA	DMRT1	intronic	TAA	0.36363636363636365
8	37669671	37669710	TTG	ADGRA2	intronic	TTG	0.23076923076923078
22	33141662	33141840	CAGAGA	SYN3	intronic	CAGAGA	0.10714285714285714
7	143599646	143599693	TCCCC	TCAF1	upstream	GGGGA	0.25
9	79821246	79821282	CATA	VPS13A	intronic	CATA	0.2727272727272727
18	65305476	65305523	CTA	LOC643542	intronic	TAG	0.23529411764705882
X	14742256	14742318	TATATG	GLRA2	intronic	TATATG	0.36363636363636365
7	3569180	3569206	TTG	SDK1	intronic	TTG	0.25
2	219332038	219332081	TCTA	USP37	intronic	TCTA	0.25
2	77992806	77992952	TATATG	LOC101927967	upstream	TATATG	0.08695652173913043
5	1440244	1440538	TGGA	SLC6A3	intronic	TGGA	0.028169014084507043
8	17109842	17109862	TTG	VPS37A	intronic	TTG	0.25
8	110706526	110706582	CACAA	SYBU	upstream	CACAA	0.18181818181818182
10	128792567	128792594	TTTA	DOCK1	intronic	TAAA	0.42857142857142855
6	52756073	52756112	GAAAA	GSTA3	downstream	GAAAA	0.375
1	115632130	115632197	CGGGG	TSPAN2	upstream	CCCCG	0.25
X	3267233	3267255	TGAA	MXRA5	upstream	TTCA	0.5
2	163594722	163594771	TATG	KCNH7	intronic	CATA	0.3
1	150329987	150330015	TTG	RPRD2;PRPF3	downstream	TTG	0.3333333333333333
19	17833577	17833621	GGGA	MAP1S	intronic	TCCC	0.18181818181818182
22	24115112	24115147	CTG	MMP11	exonic	CAG	0.3333333333333333
4	185364035	185364057	TGGGGG	IRF2	intronic	TGGGGG	0.75
10	82213828	82213941	CGGGG	TSPAN14	UTR	CCCCG	0.15789473684210525
3	32201657	32201687	GGATG	GPD1L	intronic	CATCC	0.5
3	84888218	84888274	TATG	LINC00971	intronic	CATA	0.13333333333333333
1	22333209	22333242	TAA	CELA3A	intronic	TAA	0.375
11	17608533	17608776	TATATG	OTOG	intronic	TATATG	0.08571428571428572
1	228537136	228537317	CAGAGA	OBSCN	intronic	CAGAGA	0.10714285714285714
11	69967744	69967923	TCTCTG	ANO1	intronic	CAGAGA	0.17857142857142858
13	112242489	112242628	TGGA	LINC02337	intronic	TGGA	0.058823529411764705
2	171573202	171573235	CCG	SP5	exonic	CCG	0.36363636363636365
16	6422020	6422217	TGGA	RBFOX1	intronic	TGGA	0.06818181818181818
15	65670194	65670235	CTGGGG	IGDCC3	UTR	CCCCAG	0.3333333333333333
16	79820507	79820668	CCA	LINC01229	intronic	CCA	0.058823529411764705
17	11831408	11831467	TTTA	DNAH9	intronic	TAAA	0.1875
21	36428810	36428851	TATG	RUNX1	intronic	CATA	0.3333333333333333
1	53285464	53285486	TAA	ZYG11B	intronic	TAA	0.3333333333333333
1	144147837	144147874	TAA	NBPF19;NBPF20	intronic	TAA	0.15384615384615385
2	219158473	219158514	TTTG	PNKD	intronic	CAAA	0.18181818181818182
17	7750706	7750735	CAG	KDM6B	exonic	CAG	0.2222222222222222
20	10654183	10654277	CCG	JAG1	intronic	CCG	0.10344827586206896
4	53995385	53995428	CAAAA	SCFD2	intronic	TTTTG	0.375
1	169651763	169651790	TTA	SELL	downstream	TAA	0.2727272727272727
11	126788867	126788944	TTATA	KIRREL3	intronic	TTATA	0.13333333333333333
11	16912617	16912640	CTATT	PLEKHA7	intronic	CTATT	0.4444444444444444
18	36885240	36885296	TCTA	MIR924HG	intronic	TCTA	0.2
1	149621820	149621870	TTTA	LINC00869;LOC103091866	intronic	TAAA	0.36363636363636365
2	33328020	33328170	TATG	LTBP1	intronic	CATA	0.08571428571428572
8	28994275	28994297	AAATG	KIF13B	intronic	AAATG	1.0
19	54383118	54383302	CAGAGA	PRKCG;MYADM	intronic	CAGAGA	0.10714285714285714
1	151134919	151134954	TAAA	LYSMD1;TNFAIP8L2-SCNM1	intronic	TAAA	0.3333333333333333
X	129385073	129385098	TAA	ZNF280C	intronic	TAA	0.2
9	93637518	93637549	TAAA	SYK	intronic	TAAA	0.25
1	116230555	116230666	TAGA	VANGL1	intronic	TCTA	0.13793103448275862
7	64037149	64037207	CCCCCT	LOC100128885	upstream	CCCCCT	0.35294117647058826
15	59352984	59353008	TTA	RNF111	intronic	TAA	0.375
10	5461266	5461308	TTGG	NET1	intronic	CCAA	0.2727272727272727
9	18603339	18603439	CTATG	ADAMTSL1	intronic	CTATG	0.15789473684210525
15	46056149	46056228	TCTA	LOC105370802	intronic	TCTA	0.14285714285714285
12	68040995	68041030	TTTTG	DYRK2	upstream	TTTTG	0.42857142857142855
X	138529045	138529083	CGG	SRD5A1P1	exonic	CCG	0.4
1	51194674	51194729	TCTA	FAF1	intronic	TCTA	0.13333333333333333
1	197471768	197471858	GGAA	DENND1B	downstream	TTCC	0.08333333333333333
19	41621257	41621415	TCTCTG	CYP2F1	intronic	CAGAGA	0.08
5	170124034	170124076	TCC	KCNIP1	intronic	GGA	0.2
8	143267278	143267337	CCA	MIR4472-1	downstream	CCA	0.21428571428571427
18	77729228	77729309	GGGA	HSBP1L1	intronic	TCCC	0.23529411764705882
16	2587875	2588008	CGCGG	PDPK1	UTR	CGCGG	0.07692307692307693
3	175087132	175087277	CATATA	NAALADL2	intronic	TATATG	0.09090909090909091
6	71389805	71389840	CAA	SMAP1	intronic	TTG	0.16666666666666666
1	77927982	77928056	TGGA	AK5	intronic	TGGA	0.15
2	40006476	40006549	GGGAGA	THUMPD2	upstream	GGGAGA	0.2
20	31772279	31772337	TTTA	BPIFA4P;BPIFA2	upstream	TAAA	0.13333333333333333
1	154800274	154800316	TAA	KCNN3	intronic	TAA	0.14285714285714285
12	54812876	54812911	CAG	ITGA5	exonic	CAG	0.3
3	48541460	48541497	CAG	SHISA5	exonic	CAG	0.3
6	12887235	12887290	TCC	PHACTR1	intronic	GGA	0.11764705882352941
4	76535991	76536036	TATG	CDKL2	intronic	CATA	0.18181818181818182
X	2815000	2815028	TTTA	ARSD-AS1;ARSD	downstream	TAAA	0.2857142857142857
12	46985493	46985533	CAAA	LOC100288798	intronic	CAAA	0.2
7	123426767	123426821	TCTA	RNU6-2	downstream	TCTA	0.2
22	40922187	40922216	TTG	LOC101927257	intronic	TTG	0.2222222222222222
17	40616386	40616418	TATG	ATP6V0A1	intronic	CATA	0.4
9	3525801	3525840	GGA	RFX3	UTR	GGA	0.14285714285714285
4	91268462	91268503	TCTA	CCSER1	intronic	TCTA	0.25
20	8165416	8165456	TTA	PLCB1	intronic	TAA	0.2
5	112665072	112665191	CATA	MCC	intronic	CATA	0.06666666666666667
5	159551615	159551694	TAAA	PWWP2A	upstream	TAAA	0.10526315789473684
4	98286473	98286564	TCTA	STPG2-AS1	intronic	TCTA	0.09090909090909091
2	233206838	233207015	CATATA	DIS3L2	intronic	TATATG	0.10344827586206896
7	116559922	116559947	TAA	CAPZA2	UTR	TAA	0.2
19	45394473	45394507	CGG	TOMM40	UTR	CCG	0.3076923076923077
16	6422645	6422833	TGGA	RBFOX1	intronic	TGGA	0.06818181818181818
14	100705700	100705778	CGG	YY1	exonic	CCG	0.13636363636363635
16	71028150	71028220	TGGA	HYDIN	intronic	TGGA	0.11764705882352941
11	67294730	67294965	TGGA	CABP2	upstream	TGGA	0.05454545454545454
22	29279182	29279361	CGGGG	ZNRF3	upstream	CCCCG	0.13333333333333333
21	15273557	15273659	CACCC	LOC110091776	downstream	GGGTG	0.11764705882352941
19	7735318	7735349	ATG	RETN	UTR	CAT	0.375
17	6885074	6885105	CTATT	ALOX12-AS1	intronic	CTATT	0.5
7	34924022	34924110	TAGA	NPSR1	downstream	TCTA	0.13636363636363635
3	185802250	185802286	TTCA	ETV5	intronic	TTCA	0.3333333333333333
22	49183493	49183560	CATA	MIR4535	intronic	CATA	0.23529411764705882
18	22760803	22760843	CAA	ZNF521	intronic	TTG	0.16666666666666666
9	75477870	75477950	TCTA	LINC01474	downstream	TCTA	0.2222222222222222
3	65491312	65491343	TAA	MAGI1	intronic	TAA	0.2857142857142857
19	41095342	41095462	GGGTG	SHKBP1	intronic	GGGTG	0.14285714285714285
12	101282650	101282675	TTA	ANO4	intronic	TAA	0.3333333333333333
12	92440051	92440081	TTG	LINC01619	intronic	TTG	0.2727272727272727
7	141017938	141017989	TCCA	TMEM178B	intronic	TGGA	0.2
12	119571076	119571210	TAG	SRRM4	intronic	TAG	0.06976744186046512
12	120735028	120735067	CATA	SIRT4	upstream	CATA	0.4
6	52414024	52414086	TCCC	TRAM2	intronic	TCCC	0.12903225806451613
12	20202178	20202207	TTTTG	LINC02398	intronic	TTTTG	0.25
21	42114714	42114785	CAT	DSCAM	intronic	CAT	0.3125
18	72387468	72387523	TAAAG	ZNF407	intronic	CTTTA	0.2
2	48778157	48778177	TTA	STON1;STON1-GTF2A1L	intronic	TAA	0.2857142857142857
9	9043904	9043988	TAAAA	PTPRD	intronic	TAAAA	0.1875
7	87345379	87345403	TTAA	RUNDC3B	intronic	TTAA	0.4
11	12886164	12886207	TTTTG	TEAD1	intronic	TTTTG	0.2222222222222222
7	105499838	105499875	CATATA	ATXN7L1	intronic	TATATG	0.6
5	9305820	9305896	CATATA	SEMA5A	intronic	TATATG	0.23076923076923078
14	91623338	91623676	TGGA	C14orf159	intronic	TGGA	0.03488372093023256
8	67095783	67095860	TAGA	CRH;LINC00967;TRIM55	upstream	TCTA	0.10526315789473684
2	198331982	198332014	TTTA	COQ10B	intronic	TAAA	0.25
3	100031854	100031887	TAA	TBC1D23	intronic	TAA	0.15384615384615385
1	245034240	245034263	TAAA	HNRNPU	downstream	TAAA	0.2857142857142857
12	117789981	117790033	CATA	NOS1	intronic	CATA	0.14285714285714285
18	40839082	40839104	CAAA	SYT4	downstream	CAAA	0.6666666666666666
7	87488817	87488921	CATATA	SLC25A40	intronic	TATATG	0.21428571428571427
3	60537176	60537213	GAAA	FHIT	intronic	TTTC	0.375
13	95547988	95548029	CATA	LOC101927284	upstream	CATA	0.3
1	28878793	28878934	TATATG	TRNAU1AP	upstream	TATATG	0.08695652173913043
10	26725763	26725796	TAAA	APBB1IP	upstream	TAAA	0.25
5	159656828	159656897	TTTTA	FABP6	intronic	TAAAA	0.2727272727272727
13	97011123	97011172	TCTA	HS6ST3	intronic	TCTA	0.25
7	97511850	97511884	TAAA	ASNS	upstream	TAAA	0.25
17	38037997	38038020	CAA	ZPBP2	downstream	TTG	0.4
19	38882860	38882888	TCC	SPRED3	exonic	GGA	0.18181818181818182
16	12139467	12139504	TTA	SNX29	intronic	TAA	0.23076923076923078
5	40787569	40787598	TAA	PRKAA1	intronic	TAA	0.2727272727272727
2	69665988	69666051	CCCA	NFU1	upstream	CCCA	0.4
3	78851857	78851901	CAT	ROBO1	intronic	CAT	0.15384615384615385
12	9127482	9127507	TTC	KLRG1	intronic	TTC	0.2727272727272727
15	42590018	42590060	TTCA	GANC	intronic	TTCA	0.25
1	55079076	55079110	TCCC	ACOT11;FAM151A	intronic	TCCC	0.2857142857142857
9	35387839	35387897	TTG	UNC13B	intronic	TTG	0.16666666666666666
9	128509450	128509480	CCG	LOC51145;PBX3	upstream	CCG	0.36363636363636365
11	12366019	12366062	TTA	MICALCL	intronic	TAA	0.2
1	41817535	41817628	TCTA	FOXO6	upstream	TCTA	0.125
3	196489546	196489577	GGGAGA	PAK2	intronic	GGGAGA	0.6
16	55852811	55852983	TGGA	CES1	intronic	TGGA	0.07894736842105263
11	17009946	17009984	TTCC	PLEKHA7	intronic	TTCC	0.2
1	153579570	153579616	CTG	S100A16	UTR	CAG	0.23076923076923078
7	148066730	148066778	TTA	CNTNAP2	intronic	TAA	0.25
19	51891488	51891539	CACG	LIM2;C19orf84	downstream	CGTG	0.16666666666666666
4	124861502	124861590	TCCA	LINC01091	downstream	TGGA	0.10526315789473684
11	85244046	85244083	TTG	DLG2	intronic	TTG	0.21428571428571427
1	47274848	47274881	CAAAA	CYP4B1	intronic	TTTTG	0.2857142857142857
X	17079401	17079435	TAGG	REPS2	intronic	TAGG	0.5
21	22105249	22105273	TAA	LINC00320	downstream	TAA	0.25
6	161445996	161446077	TCCA	MAP3K4	intronic	TGGA	0.1
6	73639298	73639384	CAGTA	KCNQ5	intronic	CAGTA	0.11764705882352941
14	59748242	59748276	GGA	DAAM1	intronic	GGA	0.2727272727272727
4	702985	703155	TGAA	PCGF3	intronic	TTCA	0.05405405405405406
19	33645071	33645107	TTTA	WDR88	intronic	TAAA	0.5555555555555556
17	9526983	9527018	TTTG	CFAP52	intronic	CAAA	0.2222222222222222
14	86011543	86011590	TAA	FLRT2	intronic	TAA	0.2727272727272727
8	53117639	53117673	CATATA	ST18	intronic	TATATG	1.0
15	60660504	60660544	TAAAA	ANXA2	intronic	TAAAA	0.3333333333333333
11	18787653	18787693	CAT	PTPN5	intronic	CAT	0.15384615384615385
6	27123628	27123688	TAA	HIST1H2BK;HIST1H2AH;MIR3143	downstream	TAA	0.15789473684210525
17	30593032	30593143	CGCGG	RHBDL3	upstream	CGCGG	0.19047619047619047
X	71137080	71137171	TCCC	NHSL2	intronic	TCCC	0.09090909090909091
19	8313196	8313307	TGGA	CERS4	intronic	TGGA	0.07407407407407407
14	105767035	105767159	CCGCG	BRF1;PACS2	UTR	CGCGG	0.08333333333333333
X	15872619	15872747	CGGGG	AP1S2	intronic	CCCCG	0.09090909090909091
16	78409672	78409694	CAAAA	WWOX	intronic	TTTTG	0.6
12	25403443	25403584	CCCCG	KRAS	intronic	CCCCG	0.08333333333333333
12	133338344	133338487	CCGCG	ANKLE2	exonic	CGCGG	0.07407407407407407
5	19624091	19624133	TTA	CDH18	intronic	TAA	0.21428571428571427
22	18583158	18583178	TAA	PEX26	UTR	TAA	0.875
1	190117726	190117782	TAAA	BRINP3	intronic	TAAA	0.14285714285714285
X	2713001	2713171	TATATG	XG	intronic	TATATG	0.12
16	69750070	69750097	TAA	NQO1	intronic	TAA	0.2222222222222222
3	113417206	113417281	TTTCC	USF3	upstream	GGAAA	0.26666666666666666
Y	15381432	15381497	CAAAA	UTY	intronic	TTTTG	0.23076923076923078
20	43199865	43199897	TAA	PKIG	intronic	TAA	0.36363636363636365
3	127090444	127090642	CAGAGA	LINC02016	intronic	CAGAGA	0.10714285714285714
7	143318007	143318057	CCCCG	TCAF2	exonic	CCCCG	0.2222222222222222
1	49015588	49015678	CAGAGA	AGBL4	intronic	CAGAGA	0.13333333333333333
6	39327354	39327377	TTA	KIF6	intronic	TAA	0.2857142857142857
5	57929982	57929994	TTTG	RAB3C	intronic	CAAA	1.0
1	15428342	15428482	TCCA	KAZN	intronic	TGGA	0.058823529411764705
16	2393709	2393773	TCTA	ABCA17P	intronic	TCTA	0.21428571428571427
3	113556570	113556605	CAAA	GRAMD1C	upstream	CAAA	0.4
1	206816264	206816300	TAA	DYRK3	intronic	TAA	0.14285714285714285
5	140674561	140674590	CAA	SLC25A2	downstream	TTG	0.18181818181818182
5	24837381	24837422	TAG	LINC02239	intronic	TAG	0.16666666666666666
16	81521624	81521660	TTTTA	CMIP	intronic	TAAAA	0.2857142857142857
3	13882053	13882222	TCCA	WNT7A	intronic	TGGA	0.04938271604938271
6	56395174	56395253	TAA	DST	intronic	TAA	0.21052631578947367
X	24022464	24022501	CAAAA	KLHL15	intronic	TTTTG	0.42857142857142855
18	60614293	60614313	CAA	PHLPP1	intronic	TTG	0.25
X	149622983	149623254	CCA	MAMLD1	intronic	CCA	0.04819277108433735
8	106993454	106993489	CAA	ZFPM2-AS1	intronic	TTG	0.15384615384615385
11	47014894	47014923	TTTTC	C11orf49	intronic	GAAAA	0.3333333333333333
1	116536798	116536841	CCA	SLC22A15	intronic	CCA	0.16666666666666666
2	43882318	43882349	TAA	PLEKHH2	intronic	TAA	0.16666666666666666
22	41981467	41981510	TTTA	PMM1	intronic	TAAA	0.18181818181818182
11	471702	471870	GGGTG	PTDSS2	intronic	GGGTG	0.07142857142857142
21	27876543	27876568	TTTA	CYYR1-AS1	intronic	TAAA	0.2857142857142857
16	88226935	88226972	ATG	LINC02182	intronic	CAT	0.3333333333333333
5	97252814	97252829	TTTTTA	LINC02234	intronic	TTTTTA	0.75
8	58911603	58911623	TTG	FAM110B	intronic	TTG	0.2857142857142857
14	95884821	95884878	CAT	SYNE3	intronic	CAT	0.15384615384615385
1	183312034	183312064	TTA	NMNAT2	intronic	TAA	0.3333333333333333
1	196257255	196257289	TAAA	KCNT2	intronic	TAAA	0.2222222222222222
8	97314804	97314828	TTG	PTDSS1	intronic	TTG	0.2222222222222222
17	60896194	60896258	CGTG	LOC101927877	intronic	CGTG	0.3
10	20249316	20249337	TAAAA	PLXDC2	intronic	TAAAA	0.6
16	87244606	87244634	ATG	LOC101928708	upstream	CAT	0.3333333333333333
5	17240224	17240278	TAAA	BASP1	intronic	TAAA	0.14285714285714285
10	5404971	5405063	TGAA	UCN3	upstream	TTCA	0.125
X	154832988	154833072	GAAA	TMLHE	intronic	TTTC	0.14285714285714285
11	117144076	117144096	TTA	RNF214	intronic	TAA	0.5
15	22454031	22454114	TTTC	IGHV1OR15-1;LOC102724760	upstream	TTTC	0.15789473684210525
14	57969997	57970017	TTG	C14orf105	upstream	TTG	0.375
17	8791319	8791377	TAA	PIK3R5	intronic	TAA	0.19047619047619047
1	9319491	9319624	TTATG	H6PD	intronic	TTATG	0.07692307692307693
2	54110031	54110073	TAAA	PSME4	intronic	TAAA	0.16666666666666666
3	139368164	139368196	CAAA	NMNAT3	intronic	CAAA	0.3
1	161206685	161206712	TTTA	NR1I3	intronic	TAAA	0.25
17	18129076	18129218	CGGGG	LLGL1	exonic	CCCCG	0.125
20	25529904	25530087	CCCCAG	NINL	intronic	CCCCAG	0.08
10	50217647	50217671	CAAAA	VSTM4	intronic	TTTTG	0.42857142857142855
22	30866719	30866990	TGGA	SEC14L3	intronic	TGGA	0.03278688524590164
8	67066219	67066252	TTC	TRIM55	intronic	TTC	0.23076923076923078
10	51271285	51271335	CATTT	PARGP1	intronic	AAATG	0.3
20	35328071	35328093	TGG	NDRG3	intronic	CCA	0.375
1	33153434	33153464	TTA	SYNC	intronic	TAA	0.25
1	7548845	7548960	CATATA	CAMTA1	intronic	TATATG	0.16666666666666666
18	6957341	6957374	TGAA	LOC101927188	exonic	TTCA	0.2222222222222222
3	52001748	52001932	CCCCG	ABHD14A;ABHD14A-ACY1;PCBP4;ABHD14B	intronic	CCCCG	0.06451612903225806
16	78480415	78480521	TTA	WWOX	intronic	TAA	0.06451612903225806
7	31826507	31826608	TCTA	PDE1C	UTR	TCTA	0.13636363636363635
3	173515456	173515509	CAAAAA	NLGN1	intronic	TTTTTG	0.2222222222222222
11	99319461	99319525	TTTTA	CNTN5	intronic	TAAAA	0.2857142857142857
19	54600011	54600096	TCTCTG	OSCAR	intronic	CAGAGA	0.2857142857142857
1	173357436	173357500	TATG	LOC100506023	upstream	CATA	0.2
17	37079902	37079948	TAAA	LINC00672;LASP1;MIR6779	upstream	TAAA	0.23076923076923078
5	153570150	153570255	CGG	GALNT10	upstream	CCG	0.125
X	52970684	52970725	TAA	FAM156A;FAM156B	downstream	TAA	0.13333333333333333
8	26386749	26386863	TCTA	DPYSL2	intronic	TCTA	0.10714285714285714
3	77651799	77651882	CCA	ROBO2	intronic	CCA	0.07142857142857142
6	158558394	158558419	TTTG	SERAC1	intronic	CAAA	0.3333333333333333
22	25165766	25165789	TAA	PIWIL3	intronic	TAA	0.7
3	156860449	156860480	TTG	CCNL1	downstream	TTG	0.2727272727272727
13	114307518	114307636	CACAC	ATP4B	exonic	CACAC	0.09090909090909091
22	36947248	36947414	TCCA	CACNG2	upstream	TGGA	0.05
11	9851099	9851134	TCTA	SBF2	intronic	TCTA	0.3333333333333333
5	40820193	40820221	TTTG	LOC100506548	downstream	CAAA	0.2857142857142857
11	122159289	122159471	ATATG	MIR100HG	intronic	ATATG	0.06060606060606061
3	126765193	126765213	TTA	PLXNA1	downstream	TAA	0.2857142857142857
21	17865959	17866058	TATATG	MIR99AHG	intronic	TATATG	0.23076923076923078
8	14902590	14902613	TTTA	SGCZ	intronic	TAAA	0.5
1	190390421	190390457	TTA	BRINP3	intronic	TAA	0.14285714285714285
6	163617800	163617828	CAGA	PACRG	intronic	CAGA	0.375
10	76474507	76474530	TTTTC	ADK	downstream	GAAAA	0.5
5	106848060	106848091	CAA	EFNA5	intronic	TTG	0.18181818181818182
16	30885247	30885296	CATATA	BCL7C	intronic	TATATG	0.8
3	53218349	53218385	CAA	PRKCD	intronic	TTG	0.2
12	97234378	97234419	TTTC	CFAP54	intronic	TTTC	0.18181818181818182
1	19282725	19282772	CCG	IFFO2	exonic	CCG	0.25
17	11190530	11190627	GGAA	SHISA6	intronic	TTCC	0.125
1	204970432	204970470	CGG	NFASC	intronic	CCG	0.3
13	29931309	29931335	ATG	MTUS2	intronic	CAT	0.2
18	18822030	18822071	CGGGG	GREB1L	upstream	CCCCG	0.42857142857142855
1	22213198	22213294	TGGA	HSPG2	intronic	TGGA	0.16666666666666666
1	166135948	166135971	CCG	FAM78B	intronic	CCG	0.5714285714285714
X	152958846	152958876	CCCTG	SLC6A8	intronic	CCCTG	0.5
X	2774940	2775126	TCTA	GYG2	intronic	TCTA	0.0975609756097561
18	46225763	46225815	CTGGGG	CTIF	intronic	CCCCAG	0.3333333333333333
X	44875698	44875745	TATG	KDM6A	intronic	CATA	0.23076923076923078
1	150500334	150500359	TAAA	FALEC	downstream	TAAA	0.3333333333333333
Y	21368192	21368261	TTATG	CD24	upstream	TTATG	0.3076923076923077
X	70361077	70361181	CAG	MED12	exonic	CAG	0.08571428571428572
1	22590643	22590730	TGG	MIR4418	upstream	CCA	0.12
X	117184005	117184028	TTTC	KLHL13	intronic	TTTC	0.2857142857142857
10	27614330	27614372	CAA	ARMC4P1	downstream	TTG	0.13333333333333333
6	64755276	64755353	TTTTA	EYS	intronic	TAAAA	0.1875
12	51401997	51402077	TAGA	SLC11A2	intronic	TCTA	0.10526315789473684
18	71012913	71012991	TAGA	LOC100505817	intronic	TCTA	0.13636363636363635
10	134040975	134041151	ATGGTG	STK32C	intronic	ATGGTG	0.10714285714285714
18	77120416	77120578	CTAA	ATP9B	intronic	CTAA	0.06060606060606061
12	10349932	10349956	TAA	TMEM52B	downstream	TAA	0.375
11	99430999	99431039	TTA	CNTN5	intronic	TAA	0.23076923076923078
1	24848623	24848686	CATATA	RCAN3	intronic	TATATG	0.3333333333333333
2	179164228	179164292	TTTC	OSBPL6	intronic	TTTC	0.13333333333333333
10	134429822	134429931	GCGTG	INPP5A	intronic	GCGTG	0.2
9	117227093	117227147	ATG	WHRN	intronic	CAT	0.11428571428571428
1	144909275	144909298	TTA	LOC100996724	intronic	TAA	0.18181818181818182
13	60589103	60589146	TTTTG	DIAPH3-AS1	intronic	TTTTG	0.3333333333333333
3	8427726	8427785	CATA	LMCD1-AS1	intronic	CATA	0.13333333333333333
15	53082559	53082579	CCG	ONECUT1	upstream	CCG	0.2857142857142857
11	124446273	124446298	TTA	OR8A1	downstream	TAA	0.26666666666666666
8	48395689	48395732	TTTTG	SPIDR	intronic	TTTTG	0.3333333333333333
2	27376376	27376418	TTTTC	TCF23	UTR	GAAAA	0.3333333333333333
12	10151243	10151277	TTTTG	CLEC1B	intronic	TTTTG	0.5
4	120550125	120550153	CGG	PDE5A	UTR	CCG	0.3
7	27676712	27676754	CAG	HIBADH	intronic	CAG	0.25
2	160245604	160245651	CCAA	BAZ2B	intronic	CCAA	0.16666666666666666
16	57520285	57520363	CGG	DOK4	UTR	CCG	0.125
14	27285628	27285674	TCTA	LINC02293;LINC02294	intronic	TCTA	0.21428571428571427
8	95779115	95779147	CAAA	DPY19L4	intronic	CAAA	0.2222222222222222
16	67142563	67142631	TCTA	C16orf70;CBFB	upstream	TCTA	0.16666666666666666
X	71845905	71846002	TATATG	PHKA1	intronic	TATATG	0.13333333333333333
19	13240813	13240851	TTGG	NACC1	intronic	CCAA	0.2222222222222222
5	106892454	106892506	TAAA	EFNA5	intronic	TAAA	0.21428571428571427
14	31074078	31074119	TTCA	G2E3	intronic	TTCA	0.2
5	1441050	1441200	TAGA	SLC6A3	intronic	TCTA	0.10526315789473684
2	148738052	148738078	CAAAAA	ORC4	intronic	TTTTTG	0.6
3	115797124	115797188	TTTA	LSAMP	intronic	TAAA	0.125
3	18016493	18016529	TTTTC	LOC339862	upstream	GAAAA	0.2222222222222222
4	57197019	57197044	CAG	AASDH;KIAA1211	downstream	CAG	0.375
10	735660	735765	CCCCG	DIP2C	UTR	CCCCG	0.1111111111111111
14	79476672	79476721	CCCA	NRXN3	intronic	CCCA	0.2222222222222222
10	109664126	109664234	TCTCTG	LINC01435	intronic	CAGAGA	0.1875
14	45540113	45540141	TTG	TOGARAM1	intronic	TTG	0.2222222222222222
2	233556279	233556311	CCA	GIGYF2;EFHD1	upstream	CCA	0.2222222222222222
8	100580504	100580529	TTA	VPS13B	intronic	TAA	0.3333333333333333
10	93818309	93818364	CATA	CPEB3	intronic	CATA	0.2
4	7353402	7353682	TCCA	SORCS2	intronic	TGGA	0.06153846153846154
8	133376911	133377021	TGGA	KCNQ3	intronic	TGGA	0.13793103448275862
4	171654885	171654949	TCTA	LINC02382	downstream	TCTA	0.17647058823529413
10	99914686	99914728	TATATG	R3HCC1L	intronic	TATATG	0.3333333333333333
21	36090929	36090979	AAATG	CLIC6;LINC00160	downstream	AAATG	0.5
5	56495926	56495976	CCCCG	GPBP1	intronic	CCCCG	0.5
X	40460791	40460843	TATATG	ATP6AP2	intronic	TATATG	1.0
9	109789229	109789294	TATATG	LOC340512	intronic	TATATG	0.5
16	11230318	11230347	TTG	CLEC16A	intronic	TTG	0.2
16	84350899	84350969	TAAA	WFDC1	intronic	TAAA	0.26666666666666666
X	49366765	49366803	TAAA	GAGE1	intronic	TAAA	0.3
12	50287352	50287372	CAAAA	FAIM2	intronic	TTTTG	0.75
14	47625066	47625104	TTTTC	MDGA2	intronic	GAAAA	0.375
X	149747473	149747516	TCTA	MTM1	intronic	TCTA	0.36363636363636365
X	67331931	67332113	CAGAGA	OPHN1	intronic	CAGAGA	0.15384615384615385
19	54399630	54399677	TTA	PRKCG	intronic	TAA	0.2857142857142857
X	77203557	77203642	TTCA	ATP7A	intronic	TTCA	0.09523809523809523
5	170402992	170403016	CAAAA	RANBP17	intronic	TTTTG	0.8
5	148460029	148460077	TAAA	LOC255187	intronic	TAAA	0.25
17	16650167	16650223	TCCC	CCDC144A	intronic	TCCC	0.15384615384615385
13	25748609	25748665	CAT	LINC00463	intronic	CAT	0.16666666666666666
9	113243979	113244006	TTA	SVEP1	intronic	TAA	0.25
6	100505565	100505614	TTCC	MCHR2-AS1	intronic	TTCC	0.15384615384615385
1	218450854	218450900	TAGA	RRP15	upstream	TCTA	0.15384615384615385
6	80747582	80747614	TAA	TTK	intronic	TAA	0.3
2	192179872	192179941	TCCA	MYO1B	intronic	TGGA	0.25
12	94231023	94231050	TTTG	CRADD	intronic	CAAA	0.375
3	28617460	28617489	CCG	LINC00693	intronic	CCG	0.375
11	73465961	73465981	TTA	RAB6A	intronic	TAA	0.3333333333333333
3	62495866	62495950	TCTA	CADPS	intronic	TCTA	0.15384615384615385
1	227441300	227441359	CATA	CDC42BPA	intronic	CATA	0.16666666666666666
17	34784521	34784649	CATTT	TBC1D3F	intronic	AAATG	0.12
4	8096623	8096659	TCCC	ABLIM2	intronic	TCCC	0.3333333333333333
18	70878721	70878814	TAGA	LOC400655	intronic	TCTA	0.13043478260869565
8	9753363	9753387	TTG	LINC00599;MIR124-1	downstream	TTG	0.2222222222222222
7	32473877	32473906	TTTTG	PDE1C	downstream	TTTTG	0.25
1	90484716	90484764	CAAAAA	ZNF326	intronic	TTTTTG	0.25
14	51303624	51303668	TTTC	NIN	upstream	TTTC	0.06666666666666667
5	517097	517172	TTCA	SLC9A3	intronic	TTCA	0.21428571428571427
7	5347542	5347656	CACG	TNRC18	UTR	CGTG	0.12
2	7076442	7076519	CATA	RNF144A	intronic	CATA	0.16666666666666666
7	133364276	133364336	TCCA	EXOC4	intronic	TGGA	0.17647058823529413
X	48275362	48275383	TTTTTA	SSX4;SSX4B	downstream	TTTTTA	0.75
17	28714130	28714150	TTG	CPD	intronic	TTG	0.2857142857142857
13	37682608	37682643	CAA	CSNK1A1L	upstream	TTG	0.15384615384615385
16	16248971	16249095	TCTA	ABCC6	intronic	TCTA	0.1
2	228773948	228774005	TCTA	DAW1	intronic	TCTA	0.17647058823529413
2	220306580	220306617	CCG	SPEG	intronic	CCG	0.3333333333333333
7	75230067	75230087	TTA	HIP1	intronic	TAA	0.2857142857142857
17	75379209	75379282	TCCC	SEPT9	intronic	TCCC	0.15789473684210525
19	4525848	4525991	CAGGA	PLIN5	intronic	CAGGA	0.13043478260869565
3	170729892	170729928	CAT	SLC2A2	intronic	CAT	0.3
17	11722194	11722230	TTA	DNAH9	intronic	TAA	0.16666666666666666
3	59913496	59913520	CAA	FHIT	intronic	TTG	0.3333333333333333
2	115888034	115888125	TCCA	DPP10	intronic	TGGA	0.13636363636363635
6	43903105	43903154	TCCA	LINC01512	downstream	TGGA	0.3076923076923077
15	32884720	32884742	TTAA	LOC101928042	upstream	TTAA	0.5714285714285714
6	25927945	25927968	TTG	SLC17A2	intronic	TTG	0.25
X	117665077	117665105	TTG	DOCK11	intronic	TTG	0.3
X	155182306	155182506	TTAGGC	VAMP7	downstream	TTAGGC	0.0967741935483871
8	138421504	138421558	TTA	LOC101927915	upstream	TAA	0.11764705882352941
6	39813309	39813368	CATA	DAAM2	intronic	CATA	0.3125
19	41055440	41055596	TTCA	SPTBN4	intronic	TTCA	0.08823529411764706
5	6446716	6446752	CAAA	UBE2QL1	upstream	CAAA	0.2
18	14172131	14172306	CTAGGG	ANKRD20A5P	upstream	CTAGGG	0.15384615384615385
5	136735052	136735086	TTG	SPOCK1	intronic	TTG	0.18181818181818182
16	78867319	78867348	TCC	WWOX	intronic	GGA	0.2
8	69727570	69727637	CATATA	C8orf34	intronic	TATATG	0.18181818181818182
16	28931684	28931722	TTA	RABEP2	intronic	TAA	0.3333333333333333
12	132379421	132379540	CCCCG	ULK1	UTR	CCCCG	0.09523809523809523
6	38693080	38693114	TAA	DNAH8	intronic	TAA	0.1875
19	42425545	42425679	CAGAGA	LOC100505585	intronic	CAGAGA	0.1
20	30865501	30865547	CCG	KIF3B	exonic	CCG	0.13333333333333333
2	145573579	145573654	TCTCC	TEX41	intronic	TCTCC	0.14285714285714285
2	68548871	68548891	CAAAAA	CNRIP1	upstream	TTTTTG	0.75
3	27751028	27751063	GAA	EOMES	upstream	TTC	0.08823529411764706
3	60029389	60029416	TAGA	FHIT	intronic	TCTA	0.25
22	22608755	22609012	CATA	VPREB1	downstream	CATA	0.05263157894736842
10	91580851	91580882	CAAA	LINC00865	upstream	CAAA	0.2222222222222222
20	44973475	44973768	TCCA	SLC35C2	downstream	TGGA	0.04411764705882353
9	115977831	115977924	TATATG	FKBP15	intronic	TATATG	0.13333333333333333
12	1307068	1307096	TTTTG	ERC1	intronic	TTTTG	0.3333333333333333
1	10749037	10749068	GGA	CASZ1	intronic	GGA	0.2
1	51985046	51985073	CCCCG	EPS15	intronic	CCCCG	0.3333333333333333
10	31608227	31608347	CGGGG	ZEB1	intronic	CCCCG	0.15789473684210525
8	38851503	38851561	TATATG	TM2D2	intronic	TATATG	0.25
12	8040135	8040225	TAGA	SLC2A14	intronic	TCTA	0.13636363636363635
10	35111852	35111907	TCTA	PARD3;PARD3-AS1	downstream	TCTA	0.21428571428571427
20	43980127	43980175	TTA	SDC4	upstream	TAA	0.125
4	110926153	110926189	TTTC	EGF	intronic	TTTC	0.10714285714285714
4	113617	113689	TTTC	ZNF718	upstream	TTTC	0.10526315789473684
2	202398763	202398811	TCTA	C2CD6	intronic	TCTA	0.23076923076923078
12	53944107	53944171	TAAA	ATF7	intronic	TAAA	0.11764705882352941
3	189783938	189784033	CATATA	P3H2	intronic	TATATG	0.06666666666666667
8	49639361	49639622	TCCA	EFCAB1	intronic	TGGA	0.06153846153846154
1	39557497	39557570	TTCA	MACF1	intronic	TTCA	0.125
X	130224031	130224215	GAGTG	ARHGAP36	downstream	GAGTG	0.12903225806451613
1	9379447	9379500	TCC	SPSB1	intronic	GGA	0.11764705882352941
5	58089439	58089484	CATA	RAB3C	intronic	CATA	0.2
4	170492323	170492373	TAAA	NEK1	intronic	TAAA	0.2857142857142857
7	88771206	88771228	TAA	ZNF804B	intronic	TAA	0.3333333333333333
1	216233115	216233135	TTG	USH2A	intronic	TTG	0.42857142857142855
20	61803742	61803788	CAGAGA	MIR124-3	intronic	CAGAGA	0.25
11	21311917	21311979	TAAA	NELL1	intronic	TAAA	0.17647058823529413
1	175385252	175385328	CATA	TNR	intronic	CATA	0.1
10	22199813	22199839	GGAAA	DNAJC1	intronic	GGAAA	0.3333333333333333
4	2310231	2310266	GGGA	ZFYVE28	intronic	TCCC	0.2222222222222222
17	46323338	46323371	CAA	SKAP1	intronic	TTG	0.3076923076923077
21	31701263	31701380	TATATG	KRTAP26-1;KRTAP27-1	downstream	TATATG	0.10526315789473684
12	41822406	41822452	TATG	PDZRN4	intronic	CATA	0.3333333333333333
4	138438643	138438719	TTTTA	PCDH18	downstream	TAAAA	0.2
16	24045157	24045297	CAGAGA	PRKCB	intronic	CAGAGA	0.2
1	24911480	24911524	TGGA	NCMAP	intronic	TGGA	0.18181818181818182
5	25278249	25278326	CATATA	LINC02211	intronic	TATATG	0.4166666666666667
6	1611802	1611852	CGG	FOXC1	exonic	CCG	0.1111111111111111
8	68099194	68099263	TCTA	CSPP1	intronic	TCTA	0.2222222222222222
4	182033335	182033402	CTATT	LINC00290	intronic	CTATT	0.2
11	18813125	18813189	CGTG	PTPN5	UTR	CGTG	0.23076923076923078
7	148891284	148891309	TTA	ZNF282	upstream	TAA	0.2727272727272727
21	37502600	37502644	TCC	CBR3;LOC100133286;CBR3-AS1	upstream	GGA	0.14285714285714285
3	98435664	98435722	TTTA	ST3GAL6-AS1	intronic	TAAA	0.26666666666666666
3	35151508	35151552	TATATG	LOC101928135	downstream	TATATG	0.5
2	87163959	87163984	TTTTA	RGPD1;RGPD2	intronic	TAAAA	0.3333333333333333
1	67258032	67258161	TAGA	INSL5	downstream	TCTA	0.06060606060606061
15	83779943	83780265	TCCA	TM6SF1	intronic	TGGA	0.03896103896103896
3	14899744	14899828	TGGG	FGD5	intronic	CCCA	0.1
14	79570195	79570364	CATATA	NRXN3	intronic	TATATG	0.12
16	71388684	71388722	CAT	CALB2	upstream	CAT	0.18181818181818182
6	6394960	6395001	GAA	LY86-AS1	intronic	TTC	0.1875
3	112051066	112051158	GGA	LOC105374042	exonic	GGA	0.0967741935483871
14	94379802	94379908	TAGA	FAM181A-AS1	intronic	TCTA	0.1111111111111111
1	34623070	34623315	CATCC	CSMD2	intronic	CATCC	0.09302325581395349
10	118095713	118095809	TTATA	CCDC172	intronic	TTATA	0.15789473684210525
15	75330075	75330097	TTG	PPCDC	intronic	TTG	0.25
10	35473961	35473994	TTCA	CREM	intronic	TTCA	0.3333333333333333
1	76725669	76725700	TTC	ST6GALNAC3	intronic	TTC	0.18181818181818182
4	155243366	155243405	CATA	DCHS2	intronic	CATA	0.2222222222222222
1	24911396	24911451	TGGA	NCMAP	intronic	TGGA	0.23076923076923078
15	29856048	29856075	TAAA	FAM189A1	intronic	TAAA	0.2222222222222222
1	23946052	23946082	CCG	MDS2	intronic	CCG	0.2222222222222222
16	2246513	2246561	CCG	CASKIN1;MLST8	UTR	CCG	0.25
20	15823353	15823408	TAGA	MACROD2	intronic	TCTA	0.13333333333333333
9	97136927	97137064	CCG	MFSD14B	UTR	CCG	0.0975609756097561
11	89770201	89770290	TATG	TRIM49C	intronic	CATA	0.15
2	18072730	18072754	TTTG	KCNS3	intronic	CAAA	0.2857142857142857
15	59468251	59468271	TTG	MYO1E	intronic	TTG	0.375
5	37694942	37694967	TAA	WDR70	intronic	TAA	0.3333333333333333
10	14990708	14990745	TTG	DCLRE1C	intronic	TTG	0.15384615384615385
16	28616014	28616042	TTG	SULT1A2;SULT1A1	downstream	TTG	0.2
8	43147259	43147380	GCTTG	POTEA	upstream	GCTTG	0.13636363636363635
1	53793678	53793717	CCG	LRP8	UTR	CCG	0.25
14	42266874	42266913	TATG	LRFN5	intronic	CATA	0.375
1	17396077	17396249	TATG	PADI2	intronic	CATA	0.1
2	27809081	27809114	TTG	ZNF512	intronic	TTG	0.23076923076923078
12	66800828	66800888	TATATG	GRIP1	intronic	TATATG	0.2222222222222222
2	203349054	203349103	TTCC	BMPR2	intronic	TTCC	0.15384615384615385
10	116255141	116255303	ATG	ABLIM1	intronic	CAT	0.04
20	33740653	33740704	TCTCCC	EDEM2	intronic	GGGAGA	0.3333333333333333
15	89866266	89866315	CACG	POLG	intronic	CGTG	0.2727272727272727
X	62982176	62982212	TAGG	ARHGEF9	intronic	TAGG	0.25
22	24195950	24196029	TCTCCC	SLC2A11	downstream	GGGAGA	0.23076923076923078
2	210393611	210393650	CATA	MAP2	intronic	CATA	0.5
16	53270531	53270560	CCA	CHD9	intronic	CCA	0.2222222222222222
7	114604533	114604625	TTCCC	MDFIC	intronic	TTCCC	0.1111111111111111
10	72972656	72972684	CGG	UNC5B	UTR	CCG	0.4
19	56115126	56115231	CTGGGG	FIZ1;ZNF865;ZNF524	downstream	CCCCAG	0.23076923076923078
5	34130228	34130290	CATA	C1QTNF3-AMACR	upstream	CATA	0.2
2	241375158	241375211	CCG	GPC1	UTR	CCG	0.16666666666666666
X	31582497	31582553	CATATA	DMD	intronic	TATATG	0.3333333333333333
19	44783728	44783780	CATA	ZNF233;ZNF235	intronic	CATA	0.16666666666666666
3	164524785	164524832	CAAAAA	LINC01324	intronic	TTTTTG	0.5
13	113347802	113347907	GTGTG	ATP11A	intronic	CACAC	0.21052631578947367
8	89284462	89284515	CAT	MMP16	intronic	CAT	0.1111111111111111
7	154176028	154176058	TTTG	DPP6	intronic	CAAA	0.25
3	73093371	73093398	TTG	PPP4R2	intronic	TTG	0.18181818181818182
1	171810285	171810348	TGG	DNM3	upstream	CCA	0.17647058823529413
7	32389704	32389753	TTC	PDE1C	upstream	TTC	0.125
14	91526531	91526606	CCCCG	RPS6KA5	intronic	CCCCG	0.21428571428571427
20	60927173	60927303	CCCCG	LAMA5	exonic	CCCCG	0.14285714285714285
11	17290954	17290989	TTTA	NUCB2	intronic	TAAA	0.2
8	139604051	139604149	CATA	COL22A1	intronic	CATA	0.08333333333333333
9	139657666	139657801	CGGGG	LCN15	intronic	CCCCG	0.09090909090909091
4	162798358	162798484	TATAA	FSTL5	intronic	TTATA	0.08
3	85059016	85059078	TAAA	CADM2	intronic	TAAA	0.11764705882352941
1	201871063	201871096	TTA	LMOD1	intronic	TAA	0.3
8	145707455	145707479	CCG	PPP1R16A	upstream	CCG	0.5
13	79979952	79980004	CCG	RBM26	UTR	CCG	0.1875
18	70488184	70488242	TAGA	NETO1	intronic	TCTA	0.2
2	111597550	111597587	TTG	ACOXL	intronic	TTG	0.23529411764705882
1	174910816	174910857	CAAAA	LOC101928696	intronic	TTTTG	0.375
22	32279387	32279412	CTCTG	DEPDC5	intronic	CTCTG	1.0
20	57464988	57465048	CGG	GNAS	intronic	CCG	0.17647058823529413
1	176652144	176652193	TTTA	PAPPA2	intronic	TAAA	0.15384615384615385
14	103600671	103600778	TCCA	TNFAIP2	intronic	TGGA	0.1111111111111111
X	23220182	23220225	ATG	PTCHD1-AS	intronic	CAT	0.21428571428571427
1	227187794	227187837	TAA	CDC42BPA	intronic	TAA	0.23076923076923078
X	66766338	66766408	CGG	AR	exonic	CCG	0.14285714285714285
16	60039975	60040029	TAGA	LINC02141	intronic	TCTA	0.23076923076923078
3	72882595	72882724	TAGA	SHQ1	intronic	TCTA	0.12903225806451613
6	168401085	168401254	CACCC	KIF25-AS1	intronic	GGGTG	0.10714285714285714
5	141351128	141351223	TTTC	RNF14	intronic	TTTC	0.2222222222222222
5	171433540	171433600	CGG	FBXW11	UTR	CCG	0.10526315789473684
5	172518243	172518388	ATG	CREBRF	exonic	CAT	0.044444444444444446
9	6451773	6451803	TTG	UHRF2	intronic	TTG	0.14285714285714285
15	93632524	93632613	CGGGG	RGMA	upstream	CCCCG	0.1875
10	129848437	129848756	TGGA	PTPRE	intronic	TGGA	0.03896103896103896
5	38318351	38318475	CTATA	EGFLAM	intronic	CTATA	0.1111111111111111
1	155637694	155637789	CATA	YY1AP1	intronic	CATA	0.08695652173913043
6	41307107	41307139	TTG	NCR2	intronic	TTG	0.2
2	86928580	86928655	TAGA	RNF103-CHMP3	intronic	TCTA	0.14285714285714285
10	28556975	28556998	CAAA	MPP7	intronic	CAAA	0.2857142857142857
1	94596416	94596450	CAA	ABCA4	upstream	TTG	0.1875
7	132124163	132124283	CATATA	PLXNA4	intronic	TATATG	0.1
17	19865574	19865644	CATA	AKAP10	intronic	CATA	0.16666666666666666
6	94493155	94493232	TCTA	TSG1	upstream	TCTA	0.1
12	15354481	15354651	TAA	RERG	intronic	TAA	0.09803921568627451
7	157144328	157144369	CAA	DNAJB6	intronic	TTG	0.2
19	54489291	54489460	CAGAGA	CACNG8	UTR	CAGAGA	0.11538461538461539
19	36301162	36301194	TAA	PRODH2	intronic	TAA	0.09375
3	156700644	156700700	TAGA	LEKR1	intronic	TCTA	0.26666666666666666
19	8998156	8998211	CAT	MUC16	intronic	CAT	0.1111111111111111
8	113516208	113516242	GAAA	CSMD3	intronic	TTTC	0.2222222222222222
3	171423914	171423958	TCTA	PLD1	intronic	TCTA	0.25
1	159946670	159946815	GAAA	LINC01133	exonic	TTTC	0.10526315789473684
2	103017693	103017713	TGAA	IL18R1	downstream	TTCA	0.4
4	94282618	94282651	TTA	GRID2	intronic	TAA	0.2727272727272727
2	228506992	228507037	TAAAA	C2orf83	exonic	TAAAA	0.2
6	143652983	143653024	TTA	AIG1	intronic	TAA	0.2857142857142857
17	12628970	12629000	TTATA	MYOCD	intronic	TTATA	0.5714285714285714
X	18326403	18326494	GGGA	SCML2	intronic	TCCC	0.13636363636363635
10	19390335	19390490	TATAA	MALRD1	downstream	TTATA	0.13333333333333333
12	96199151	96199204	TAGA	LINC02410;LOC105369921	intronic	TCTA	0.2857142857142857
19	49925294	49925426	CAGAGA	GFY;CCDC155;PTH2;SLC17A7	downstream	CAGAGA	0.1875
14	73624990	73625043	TCTA	PSEN1	intronic	TCTA	0.21428571428571427
1	220961349	220961374	GAAA	MARC1	intronic	TTTC	0.5
12	96741341	96741435	GGGGA	CDK17	intronic	GGGGA	0.1875
6	8577758	8577822	CATA	LOC100506207	upstream	CATA	0.13333333333333333
12	3390654	3390794	CTGGGG	TSPAN9	intronic	CCCCAG	0.14285714285714285
13	97998180	97998429	TAGA	MBNL2	intronic	TCTA	0.05263157894736842
18	42983724	42983759	TGAA	SLC14A2	intronic	TTCA	0.15384615384615385
7	72630169	72630192	TAA	NCF1B;GTF2IP1;GTF2IP4	upstream	TAA	0.3333333333333333
1	225964093	225964116	TTG	SRP9	upstream	TTG	0.2222222222222222
8	53180995	53181141	TCTA	ST18	intronic	TCTA	0.07894736842105263
2	1945428	1945572	TATATG	MYT1L	intronic	TATATG	0.08695652173913043
11	86033447	86033507	TATATG	HIKESHI	intronic	TATATG	0.2222222222222222
3	188121657	188121709	TATATG	LPP	intronic	TATATG	0.42857142857142855
3	118814893	118814918	TTTA	IGSF11	intronic	TAAA	0.3333333333333333
1	61201051	61201210	TAGA	LOC101926964	intronic	TCTA	0.10256410256410256
19	44169170	44169346	TTGGGG	PLAUR	intronic	TTGGGG	0.11538461538461539
16	1464782	1464872	CCCCAG	UNKL;C16orf91	upstream	CCCCAG	0.14285714285714285
6	163623378	163623515	TATG	PACRG	intronic	CATA	0.058823529411764705
6	36673159	36673198	TCCC	RAB44	upstream	TCCC	0.2
4	59896103	59896269	TATG	LINC02429	intronic	CATA	0.07317073170731707
4	14925667	14925714	CATATA	CPEB2-AS1	intronic	TATATG	0.5714285714285714
12	117946581	117946763	TGGA	KSR2	intronic	TGGA	0.045454545454545456
15	101105482	101105519	TAA	PRKXP1;LINS1;LOC102723335	intronic	TAA	0.25
6	143071686	143071738	TAAA	HIVEP2	intronic	TAAA	0.21428571428571427
10	134262020	134262180	CAGCC	C10orf91	UTR	GGCTG	0.1
1	205286559	205286602	GGCTG	NUAK2	intronic	GGCTG	0.25
3	64146619	64146667	CAAA	PRICKLE2	intronic	CAAA	0.2727272727272727
4	47313254	47313279	CAA	GABRB1	intronic	TTG	0.15384615384615385
11	1945304	1945441	TCTCTG	TNNT3	intronic	CAGAGA	0.09523809523809523
2	180066645	180066685	TAA	SESTD1	intronic	TAA	0.15384615384615385
8	141310429	141310479	CACG	TRAPPC9	intronic	CGTG	0.3333333333333333
6	36811916	36811972	CAAA	CPNE5	upstream	CAAA	0.13333333333333333
9	71058960	71058993	TTTC	PGM5	intronic	TTTC	0.2
13	73402183	73402210	TTTTA	PIBF1	intronic	TAAAA	0.2857142857142857
21	17554784	17554901	TCCC	MIR99AHG	intronic	TCCC	0.07142857142857142
14	36226307	36226327	TTA	RALGAPA1P1	intronic	TAA	0.5714285714285714
5	1431685	1431854	GGCTG	SLC6A3	intronic	GGCTG	0.16666666666666666
19	33685258	33685417	CGGGG	LRP3	intronic	CCCCG	0.07692307692307693
7	153764984	153765027	TTTG	DPP6	intronic	CAAA	0.16666666666666666
8	142138553	142138689	CCCCG	DENND3	intronic	CCCCG	0.13043478260869565
9	36611749	36611786	TTA	MELK	intronic	TAA	0.16666666666666666
5	83277117	83277170	TATG	EDIL3	intronic	CATA	0.23076923076923078
2	142633377	142633408	TATATG	LRP1B	intronic	TATATG	0.6
16	57296474	57296496	TAA	PLLP	intronic	TAA	0.3333333333333333
1	20071481	20071653	TGGA	TMCO4	intronic	TGGA	0.06818181818181818
7	138784663	138784719	TAAA	ZC3HAV1	intronic	TAAA	0.2
Y	26197240	26197270	TTG	CDY1;CDY1B	exonic	TTG	0.2727272727272727
11	75323276	75323317	TTCA	MAP6	intronic	TTCA	0.2
2	125296096	125296278	GAAA	CNTNAP5	intronic	TTTC	0.06818181818181818
2	42534781	42534804	TTTTA	EML4	intronic	TAAAA	0.4
17	32301620	32301666	TCCA	ASIC2	intronic	TGGA	0.15384615384615385
2	107832987	107833020	CAAAA	MIR548AU	downstream	TTTTG	0.6
X	136649108	136649141	CACCAT	ZIC3	exonic	ATGGTG	0.6
19	38009017	38009041	TTA	ZNF793	intronic	TAA	0.2857142857142857
9	138463892	138463988	TGGA	LINC01502;PAEP	upstream	TGGA	0.12
19	42493892	42494080	TCTCTG	ATP1A3	intronic	CAGAGA	0.06896551724137931
19	3056255	3056299	GGA	AES	intronic	GGA	0.125
2	28012734	28012853	TATATG	RBKS	intronic	TATATG	0.21052631578947367
8	124513604	124513635	CAAAA	FBXO32	UTR	TTTTG	0.2857142857142857
1	38293005	38293046	TTA	MTF1	intronic	TAA	0.25
1	44281551	44281605	TGGA	ST3GAL3	intronic	TGGA	0.2
17	4654511	4654578	TTTTG	ZMYND15	downstream	TTTTG	0.15384615384615385
13	24871144	24871191	TTG	SPATA13	intronic	TTG	0.2
20	35845675	35845703	TTA	RPN2	intronic	TAA	0.2222222222222222
3	123603231	123603309	CGAG	MYLK	upstream	CTCG	0.16666666666666666
1	31886722	31886753	TCCG	SERINC2	UTR	CGGA	0.2222222222222222
2	166225434	166225454	TTA	SCN2A	intronic	TAA	0.2857142857142857
22	40550501	40550542	TATG	TNRC6B	intronic	CATA	0.42857142857142855
14	101863362	101863392	GAAAA	LINC00524	downstream	GAAAA	0.5714285714285714
X	52943494	52943535	TTA	FAM156A;FAM156B	downstream	TAA	0.14285714285714285
15	40905450	40905530	TATATG	KNL1	intronic	TATATG	0.3
12	122144180	122144204	TTA	TMEM120B	upstream	TAA	0.375
10	45991189	45991235	GGGGA	MARCH8	intronic	GGGGA	0.2222222222222222
2	25692299	25692330	TTCA	DTNB	intronic	TTCA	0.2857142857142857
3	12448650	12448676	TTG	PPARG	intronic	TTG	0.25
3	115839242	115839285	GGAA	LSAMP	intronic	TTCC	0.18181818181818182
19	39259722	39259771	TATATG	LGALS7	intronic	TATATG	0.25
12	65868160	65868194	CATA	LOC100507065	intronic	CATA	0.2222222222222222
11	95772093	95772123	TGAA	MAML2	intronic	TTCA	0.42857142857142855
4	15656904	15656953	CCG	FBXL5	exonic	CCG	0.14285714285714285
1	3815076	3815118	CAA	C1orf174	intronic	TTG	0.2
6	17292125	17292154	CTG	RBM24	exonic	CAG	0.4444444444444444
5	150728404	150728434	TTTG	SLC36A2	upstream	CAAA	0.5
X	71430052	71430096	TAAA	ERCC6L;PIN4	intronic	TAAA	0.36363636363636365
20	13502428	13502455	TTAAA	TASP1	intronic	TTAAA	0.6666666666666666
15	33152230	33152274	GAAA	FMN1	intronic	TTTC	0.16666666666666666
3	79705652	79705696	TCTA	ROBO1	intronic	TCTA	0.42857142857142855
8	7181417	7181548	TTA	FAM66B	intronic	TAA	0.07317073170731707
12	3262858	3262917	TCTG	TSPAN9	intronic	CAGA	0.14285714285714285
13	20080227	20080279	TATG	TPTE2	intronic	CATA	0.2857142857142857
11	19540675	19540717	CAA	NAV2-AS4	intronic	TTG	0.18181818181818182
X	74043524	74043574	TAGA	KIAA2022	intronic	TCTA	0.15384615384615385
7	34377692	34377712	TTG	NPSR1-AS1	downstream	TTG	0.5714285714285714
19	46114736	46114759	TTC	EML2	intronic	TTC	0.375
3	73125909	73126083	TCTA	PPP4R2	upstream	TCTA	0.046511627906976744
6	32153406	32153444	CAA	PBX2	exonic	TTG	0.15384615384615385
10	74850925	74850960	TAAA	P4HA1	intronic	TAAA	0.3333333333333333
15	45959332	45959360	TCCCC	SQOR	intronic	GGGGA	0.3333333333333333
11	75362056	75362082	CAT	MAP6	intronic	CAT	0.25
12	21983908	21983959	TCTA	ABCC9	intronic	TCTA	0.25
8	110975427	110975482	TATAA	KCNV1	downstream	TTATA	0.25
3	193331347	193331381	TTTG	OPA1	intronic	CAAA	0.3333333333333333
5	175692269	175692295	CAAA	SIMC1	intronic	CAAA	0.42857142857142855
X	132446685	132446735	GGAAA	GPC4	intronic	GGAAA	0.25
10	24647969	24648007	TTTC	KIAA1217	intronic	TTTC	0.10714285714285714
11	74449983	74450050	CAT	CHRDL2;RNF169	upstream	CAT	0.1875
13	76146168	76146203	TTCC	UCHL3	intronic	TTCC	0.3333333333333333
1	53173682	53173704	CAA	COA7	upstream	TTG	0.5
15	67675444	67675464	TTG	IQCH	intronic	TTG	0.6
1	146904809	146904834	ATG	LINC00624	upstream	CAT	0.3333333333333333
3	31713871	31713898	GGGAGA	OSBPL10	intronic	GGGAGA	0.6
20	8537618	8537682	TAAA	PLCB1	intronic	TAAA	0.17647058823529413
9	35072550	35072589	CGG	VCP	UTR	CCG	0.4444444444444444
9	42368266	42368345	TTGGGG	ANKRD20A2;ANKRD20A3	UTR	TTGGGG	0.18181818181818182
5	134370038	134370172	CCCCG	C5orf66	intronic	CCCCG	0.13636363636363635
17	42907589	42907640	CCG	GJC1	UTR	CCG	0.17647058823529413
7	69508498	69508593	TTCC	AUTS2	intronic	TTCC	0.18181818181818182
12	54780067	54780250	CAGAGA	LOC102724050	intronic	CAGAGA	0.07142857142857142
1	31542773	31542794	TTA	PUM1	upstream	TAA	0.3333333333333333
16	31114885	31114921	TCTCCC	BCKDK;VKORC1	upstream	GGGAGA	0.25
1	117708714	117708758	TCCA	VTCN1	intronic	TGGA	0.2222222222222222
21	44513266	44513309	CCA	U2AF1;U2AF1L5	exonic	CCA	0.16666666666666666
10	64562912	64562939	CAAA	ADO;EGR2	intronic	CAAA	0.5
20	2588936	2588990	TTA	TMC2	intronic	TAA	0.16666666666666666
21	33673340	33673428	CATAT	MRAP	intronic	ATATG	0.10526315789473684
1	64064228	64064264	TAG	PGM1	intronic	TAG	0.19047619047619047
6	72788560	72788627	CATATA	RIMS1	intronic	TATATG	0.3333333333333333
19	16153528	16153578	TGAA	LINC00905	downstream	TTCA	0.36363636363636365
8	7685091	7685270	CTATA	DEFB106A;DEFB106B	intronic	CTATA	0.14705882352941177
22	22645554	22645856	CTAGGG	BMS1P20	upstream	CTAGGG	0.08888888888888889
1	33359273	33359298	TCCC	HPCA	intronic	TCCC	0.5
9	19129116	19129141	TTG	PLIN2	intronic	TTG	0.2222222222222222
X	96477171	96477219	ATG	DIAPH2	intronic	CAT	0.125
X	101548527	101548563	TTTTG	NXF2;NXF2B	intronic	TTTTG	0.42857142857142855
8	124517190	124517210	CAA	FBXO32	intronic	TTG	0.375
19	46339175	46339203	GAAA	SYMPK	intronic	TTTC	0.375
10	24483205	24483304	TCCCC	KIAA1217	intronic	GGGGA	0.16666666666666666
4	48527613	48527808	TATATG	FRYL	intronic	TATATG	0.06896551724137931
6	102423638	102423765	TCTA	GRIK2	intronic	TCTA	0.08333333333333333
19	32951750	32951793	TTTTG	DPY19L3	intronic	TTTTG	0.2727272727272727
7	137754133	137754187	TAA	AKR1D1	upstream	TAA	0.14285714285714285
8	134519173	134519225	TAAA	ST3GAL1	intronic	TAAA	0.14285714285714285
3	33243516	33243591	TCTA	SUSD5	intronic	TCTA	0.19047619047619047
3	9747936	9747964	TTTTC	CPNE9	intronic	GAAAA	0.3333333333333333
18	67291455	67291485	CAT	DOK6	intronic	CAT	0.25
11	70482935	70483021	TATG	SHANK2	intronic	CATA	0.16666666666666666
7	104438384	104438404	CAA	LHFPL3-AS1	intronic	TTG	0.625
22	16140742	16140850	TCTA	DUXAP8	downstream	TCTA	0.16
8	125719631	125719673	CAAA	MTSS1	intronic	CAAA	0.2
8	16961085	16961128	GGAA	MICU3	intronic	TTCC	0.18181818181818182
4	40050851	40050914	TCCA	LOC344967	intronic	TGGA	0.1875
5	174144286	174144323	TTA	MSX2	upstream	TAA	0.21428571428571427
12	68853171	68853226	CTTA	LINC02384	upstream	CTTA	0.15384615384615385
2	158694304	158694339	GGA	ACVR1	intronic	GGA	0.16666666666666666
18	30352047	30352091	CCCG	KLHL14	exonic	CCCG	0.2
16	54871219	54871317	TTA	LOC101927480	downstream	TAA	0.06451612903225806
11	84123153	84123215	ATG	DLG2	intronic	CAT	0.17647058823529413
16	1245078	1245330	CGGGG	CACNA1H	exonic	CCCCG	0.07317073170731707
1	8563147	8563190	TAAA	RERE	intronic	TAAA	0.25
7	1177623	1177724	CCGCG	C7orf50	UTR	CGCGG	0.15789473684210525
5	54271904	54272084	TCCA	ESM1	downstream	TGGA	0.046511627906976744
10	471233	471400	ACATG	DIP2C	intronic	ACATG	0.10714285714285714
6	169038729	169038774	CCCTG	SMOC2	intronic	CCCTG	0.3333333333333333
6	66185628	66185692	CAGA	EYS	intronic	CAGA	0.11764705882352941
15	72487017	72487044	TTA	GRAMD2A	intronic	TAA	0.25
3	865946	866007	TCTA	LINC01266	intronic	TCTA	0.125
2	11393065	11393110	TAA	ROCK2	intronic	TAA	0.1875
7	31899025	31899138	TATAA	PDE1C	intronic	TTATA	0.15789473684210525
Y	7179336	7179589	TAGA	PRKY	intronic	TCTA	0.06666666666666667
7	65337911	65337997	CCCCG	VKORC1L1	upstream	CCCCG	0.2
2	178129387	178129426	CGG	NFE2L2	exonic	CCG	0.25
21	46872431	46872608	TATG	COL18A1	intronic	CATA	0.0975609756097561
11	56082325	56082408	TCTA	OR8K3	upstream	TCTA	0.09523809523809523
21	18947306	18947369	CATA	CXADR	intronic	CATA	0.13333333333333333
21	31739902	31739933	TTTG	KRTAP13-2;MIR4327	downstream	CAAA	0.375
7	40429041	40429076	CAAA	SUGCT	intronic	CAAA	0.16666666666666666
17	46613687	46613734	TCTA	HOXB-AS1;HOXB1;HOXB2	upstream	TCTA	0.23076923076923078
7	103573938	103573993	GGGA	RELN	intronic	TCCC	0.23076923076923078
3	97115090	97115142	CACG	EPHA6	intronic	CGTG	0.3
8	49638973	49639154	TCCA	EFCAB1	intronic	TGGA	0.06666666666666667
22	43597342	43597382	CAAAA	SCUBE1	UTR	TTTTG	0.25
14	76016256	76016323	TCCC	BATF	downstream	TCCC	0.11764705882352941
5	74823367	74823421	TATATG	POLK	intronic	TATATG	0.25
4	111088809	111088875	TATG	ELOVL6	intronic	CATA	0.1875
19	6855796	6855899	TCTA	VAV1	intronic	TCTA	0.15
2	202898466	202898514	GGGGA	FZD7	upstream	GGGGA	0.42857142857142855
22	43808648	43808709	TCCA	MPPED1	intronic	TGGA	0.1111111111111111
11	40776719	40776776	CTA	LRRC4C	intronic	TAG	0.1875
14	86537740	86537785	TTA	LINC02328	intronic	TAA	0.21428571428571427
1	35904440	35904460	CAA	KIAA0319L	intronic	TTG	0.25
7	119274028	119274094	TTTTA	LINC02476	downstream	TAAAA	0.21428571428571427
20	55001587	55001628	TTC	CASS4	intronic	TTC	0.21428571428571427
2	74147641	74147696	TCC	DGUOK;ACTG2	downstream	GGA	0.15789473684210525
2	130800234	130800279	TTG	FAR2P1	intronic	TTG	0.13333333333333333
10	88075490	88075653	TCCA	GRID1	intronic	TGGA	0.05263157894736842
12	56563325	56563359	CGG	SMARCC2	exonic	CCG	0.2222222222222222
5	71804472	71804581	TCTA	ZNF366	upstream	TCTA	0.06896551724137931
11	125206525	125206770	TATAA	PKNOX2	intronic	TTATA	0.09302325581395349
Y	26899346	26899474	CTA	DAZ3;DAZ4	downstream	TAG	0.045454545454545456
16	28631285	28631337	TATATG	SULT1A1	intronic	TATATG	0.2
9	139614195	139614217	CCCCAG	FAM69B	intronic	CCCCAG	1.0
2	87234307	87234339	TTG	RGPD1;RGPD2	intronic	TTG	0.2727272727272727
17	38296869	38296939	CGG	CASC3	exonic	CCG	0.21052631578947367
X	48878584	48878642	GGAA	TFE3	downstream	TTCC	0.26666666666666666
1	147870257	147870320	TTTA	NBPF19	intronic	TAAA	0.1875
2	210822321	210822363	TTG	UNC80	intronic	TTG	0.4444444444444444
5	135649061	135649115	TCTA	TRPC7-AS2	intronic	TCTA	0.21428571428571427
2	42872666	42872701	CAAA	MTA3	intronic	CAAA	0.2222222222222222
15	31851767	31851942	CATA	OTUD7A	intronic	CATA	0.08108108108108109
9	82445509	82445574	TTCC	LINC01507	upstream	TTCC	0.11764705882352941
1	196472408	196472481	CATA	KCNT2	intronic	CATA	0.10526315789473684
12	130014230	130014327	TCCA	TMEM132D	intronic	TGGA	0.16666666666666666
9	106755781	106755828	TGAA	LOC101928523	downstream	TTCA	0.2727272727272727
12	41642885	41642941	CATATA	PDZRN4	intronic	TATATG	0.2857142857142857
13	114553698	114553953	TGGA	GAS6	intronic	TGGA	0.05
16	6671474	6671494	CAA	RBFOX1	intronic	TTG	0.25
8	116471551	116471578	TAA	TRPS1	intronic	TAA	0.25
1	9294766	9294808	CCCCCG	H6PD	upstream	CGGGGG	0.6
19	56090889	56090957	CCCCAG	ZNF579	exonic	CCCCAG	0.2222222222222222
3	127895824	127895854	TTA	EEFSEC	intronic	TAA	0.2222222222222222
2	125506910	125506992	TTCC	CNTNAP5	intronic	TTCC	0.2
3	150002665	150002685	CAA	LINC01214	intronic	TTG	0.5714285714285714
1	78594296	78594372	CATATA	GIPC2	intronic	TATATG	0.5
10	79222083	79222254	CATA	KCNMA1	intronic	CATA	0.075
17	12647691	12647714	CAG	MYOCD	exonic	CAG	0.2857142857142857
X	148793580	148793644	CCCCG	MAGEA11	intronic	CCCCG	0.16666666666666666
10	91283393	91283420	TTCA	SLC16A12	intronic	TTCA	0.25
18	72997818	72997949	CCCCAG	TSHZ1	exonic	CCCCAG	0.17647058823529413
3	159805532	159805552	TTA	IL12A-AS1	intronic	TAA	0.25
12	49869210	49869239	TTG	SPATS2	intronic	TTG	0.2
17	11139978	11140035	TCTA	SHISA6	upstream	TCTA	0.3333333333333333
17	56667895	56667933	TTG	TEX14	intronic	TTG	0.2222222222222222
22	25251734	25252031	TCCA	SGSM1	intronic	TGGA	0.04225352112676056
1	162041849	162041904	TAGA	NOS1AP	intronic	TCTA	0.1875
20	8725253	8725315	TAAAA	PLCB1	intronic	TAAAA	0.23529411764705882
9	117961933	117962015	TCTA	DEC1	intronic	TCTA	0.17391304347826086
21	40760976	40761041	TTCC	WRB;WRB-SH3BGR	intronic	TTCC	0.11764705882352941
12	85637091	85637131	TTA	LRRIQ1	intronic	TAA	0.26666666666666666
12	15624534	15624574	CAT	PTPRO	intronic	CAT	0.18181818181818182
16	4452242	4452268	TTG	CORO7;CORO7-PAM16	intronic	TTG	0.2222222222222222
13	92370353	92370383	TTG	GPC5	intronic	TTG	0.2
21	16294758	16294844	TTTA	LINC02246	intronic	TAAA	0.15
1	109021222	109021264	TAAA	NBPF6	downstream	TAAA	0.25
16	89387777	89387916	CGGGG	ANKRD11;LOC100287036	intronic	CCCCG	0.13043478260869565
16	2936166	2936190	TTA	FLYWCH2	intronic	TAA	0.5
10	51268764	51268857	CATTT	PARGP1	intronic	AAATG	0.15
5	123437056	123437084	TTTG	LINC01170	downstream	CAAA	0.2857142857142857
16	83952322	83952498	CACAG	MLYCD	intronic	CACAG	0.1
17	34120004	34120121	CATATA	MMP28	intronic	TATATG	0.1875
3	67925228	67925306	CATCC	SUCLG2-AS1	intronic	CATCC	0.17647058823529413
8	13155382	13155405	TTG	DLC1	intronic	TTG	0.2857142857142857
11	100752550	100752591	TTTG	ARHGAP42	intronic	CAAA	0.18181818181818182
10	97686236	97686332	TTATA	ENTPD1-AS1	intronic	TTATA	0.13333333333333333
8	9593588	9593622	TATAA	TNKS	intronic	TTATA	0.2857142857142857
10	119020706	119020735	CAAAA	SLC18A2	intronic	TTTTG	0.375
10	24948957	24949005	CAT	ARHGAP21	intronic	CAT	0.18181818181818182
3	15501298	15501320	TTA	COLQ	intronic	TAA	0.2
1	31220705	31220846	ATGGTG	LAPTM5	intronic	ATGGTG	0.09523809523809523
15	20765324	20765408	TCTA	GOLGA8CP	upstream	TCTA	0.18181818181818182
13	73301692	73301717	CCG	MZT1	exonic	CCG	0.375
12	132700598	132700769	CAGAGA	GALNT9	intronic	CAGAGA	0.14814814814814814
16	58059709	58059755	CTCG	MMP15	UTR	CTCG	0.36363636363636365
13	25260902	25260930	GGAA	ATP12A	intronic	TTCC	0.5
5	124681567	124681595	TAA	LOC101927421	downstream	TAA	0.2
12	111617397	111617424	TTG	CUX2	intronic	TTG	0.2222222222222222
6	56470981	56471030	CAT	DST	exonic	CAT	0.23076923076923078
1	206858601	206858707	CCG	MAPKAPK2	exonic	CCG	0.13333333333333333
8	81018573	81018608	TTG	TPD52	intronic	TTG	0.2
8	87133808	87133890	GGA	ATP6V0D2	intronic	GGA	0.07142857142857142
17	65266041	65266082	TAAA	LOC101928021	upstream	TAAA	0.42857142857142855
1	42070800	42070881	GGGAA	HIVEP3	intronic	TTCCC	0.2
11	113738511	113738585	GGGA	USP28	intronic	TCCC	0.11764705882352941
19	4334401	4334455	TCCA	STAP2	intronic	TGGA	0.21428571428571427
15	79089055	79089108	CCG	ADAMTS7	exonic	CCG	0.2
20	15384054	15384102	GGA	MACROD2	intronic	GGA	0.125
15	28927410	28927440	GGGAA	HERC2P9	intronic	TTCCC	0.3333333333333333
1	100430097	100430141	TTG	SLC35A3	downstream	TTG	0.21428571428571427
19	17137594	17137756	CCCCG	CPAMD8	UTR	CCCCG	0.07407407407407407
8	61308170	61308227	TTA	LINC01301	intronic	TAA	0.2
12	107081552	107081607	TCTA	LOC100287944	intronic	TCTA	0.23076923076923078
12	29744841	29744867	CAAAA	TMTC1	intronic	TTTTG	0.42857142857142855
19	54063276	54063324	CATATA	ZNF331	intronic	TATATG	0.5
17	36990519	36990594	CATATA	CWC25;C17orf98;MIR4727	downstream	TATATG	0.3333333333333333
7	134521193	134521241	ATG	CALD1	intronic	CAT	0.14285714285714285
X	132475698	132475742	CATA	GPC4	intronic	CATA	0.375
12	72937577	72937612	TTA	TRHDE	intronic	TAA	0.16666666666666666
19	3605337	3605513	CAGA	TBXA2R	intronic	CAGA	0.07317073170731707
X	9570380	9570407	TTTC	TBL1X	intronic	TTTC	0.25
20	31537812	31537845	CAA	EFCAB8	intronic	TTG	0.15384615384615385
3	41789636	41789820	CATATA	ULK4	intronic	TATATG	0.06896551724137931
1	106567231	106567267	TCTA	LINC01677	upstream	TCTA	0.6666666666666666
13	108363258	108363296	CATATA	FAM155A	intronic	TATATG	0.2857142857142857
1	12643253	12643346	CCCA	DHRS3	intronic	CCCA	0.19047619047619047
10	73030094	73030154	GGGA	UNC5B	intronic	TCCC	0.21428571428571427
9	8857656	8857810	CCG	PTPRD	UTR	CCG	0.06521739130434782
11	19466569	19466608	CAT	NAV2	intronic	CAT	0.3076923076923077
10	5013876	5013992	TATATG	AKR1C1	intronic	TATATG	0.21428571428571427
5	89892658	89892688	GGGAGA	ADGRV1	intronic	GGGAGA	0.2857142857142857
2	128785192	128785220	CCCG	SAP130	intronic	CCCG	0.42857142857142855
7	133914127	133914169	TCTA	LRGUK	intronic	TCTA	0.25
16	74497622	74497650	TTG	GLG1	intronic	TTG	0.16666666666666666
7	87682860	87682980	GAAA	ADAM22	intronic	TTTC	0.13793103448275862
20	61376565	61376751	CAGAGA	NTSR1	intronic	CAGAGA	0.14285714285714285
20	32901575	32901697	CATA	AHCY	upstream	CATA	0.1111111111111111
3	150856764	150856803	CCTA	MED12L	intronic	TAGG	0.3
8	107300733	107300813	TATATG	OXR1	intronic	TATATG	0.21428571428571427
1	102340026	102340068	TAA	DNAJA1P5	intronic	TAA	0.125
9	35622789	35622815	TAA	CD72	intronic	TAA	0.3
2	159313416	159313516	CGG	PKP4	UTR	CCG	0.0967741935483871
4	88061495	88061532	TATG	AFF1	UTR	CATA	0.25
19	32593435	32593478	GGA	LINC01782	intronic	GGA	0.3
12	133817689	133818005	TTAGGG	ANHX	downstream	CCCTAA	0.08695652173913043
13	94544357	94544414	TATATG	GPC6	intronic	TATATG	0.2
22	50221008	50221032	CCG	BRD1	intronic	CCG	0.42857142857142855
13	22819870	22819955	TATG	LINC00540	upstream	CATA	0.15
8	129422342	129422366	TTTTG	LINC00824	intronic	TTTTG	0.5
2	33689177	33689205	TTA	RASGRP3	intronic	TAA	0.3333333333333333
10	109810307	109810384	CATCT	LINC01435	intronic	CATCT	0.25
19	55661479	55661661	TCTCTG	TNNT1;DNAAF3;TNNI3	upstream	CAGAGA	0.07142857142857142
13	36253259	36253429	CATA	NBEA	downstream	CATA	0.09523809523809523
9	110183219	110183245	TCCA	LINC01509	intronic	TGGA	0.5714285714285714
17	9060151	9060218	CCTA	NTN1	intronic	TAGG	0.125
10	62627811	62627837	TTTC	RHOBTB1	downstream	TTTC	0.42857142857142855
19	6666908	6666968	TAAA	TNFSF14	intronic	TAAA	0.1875
10	86057613	86057698	GGGAA	LINC00858	downstream	TTCCC	0.1111111111111111
13	20638838	20638959	TTA	ZMYM2	intronic	TAA	0.05555555555555555
8	123946839	123946930	TTCC	ZHX2	intronic	TTCC	0.08333333333333333
15	30776421	30776481	TATATG	LOC100288203	intronic	TATATG	0.3
9	71468943	71468970	TTA	PIP5K1B	intronic	TAA	0.2222222222222222
13	22809706	22809737	GAAA	LINC00540	upstream	TTTC	0.25
1	154063528	154063588	TTA	NUP210L	intronic	TAA	0.17647058823529413
21	42685727	42685747	TTG	FAM3B	intronic	TTG	0.375
5	89515129	89515206	GGA	LINC01339	intronic	GGA	0.07692307692307693
X	46537847	46537886	TTTA	SLC9A7	intronic	TAAA	0.14285714285714285
1	182838617	182838767	GTCTG	DHX9	intronic	GTCTG	0.06896551724137931
X	135337054	135337090	CAAA	MAP7D3	intronic	CAAA	0.2
13	92247223	92247295	TTTA	GPC5	intronic	TAAA	0.125
14	33985955	33986000	ATG	NPAS3	intronic	CAT	0.15384615384615385
10	25223143	25223227	GAA	PRTFDC1	intronic	TTC	0.1111111111111111
2	68691603	68691679	TATATG	FBXO48	intronic	TATATG	0.16666666666666666
4	85665209	85665348	TTATA	WDFY3	intronic	TTATA	0.16
13	43652999	43653023	CAAAA	DNAJC15	intronic	TTTTG	0.4
7	150783749	150783794	CCG	AGAP3	intronic	CCG	0.125
17	50936012	50936123	TTAA	LINC02089	upstream	TTAA	0.15384615384615385
5	35768299	35768355	ATG	SPEF2	intronic	CAT	0.1875
7	100318393	100318472	CCGCG	EPO	UTR	CGCGG	0.13333333333333333
2	97339278	97339342	TCCA	FER1L5	intronic	TGGA	0.17647058823529413
19	14453018	14453040	TTTG	LINC01841;LINC01842	intronic	CAAA	0.3333333333333333
12	53073719	53073876	CCA	KRT1	exonic	CCA	0.06666666666666667
1	159500727	159500779	CGTG	OR10J5	downstream	CGTG	0.6666666666666666
2	176972309	176972454	CGG	HOXD11	exonic	CCG	0.0851063829787234
16	2045141	2045167	TAAA	GFER;SYNGR3;ZNF598	downstream	TAAA	0.5
13	63336196	63336225	CAA	LINC00448	upstream	TTG	0.36363636363636365
9	93661573	93661741	CATG	SYK	downstream	CATG	0.10810810810810811
20	51231053	51231150	TCCCC	LINC01524	intronic	GGGGA	0.17647058823529413
8	131279349	131279395	CAAA	ASAP1	intronic	CAAA	0.25
11	76846781	76846812	TTTTG	MYO7A	intronic	TTTTG	0.3333333333333333
1	110943600	110943624	CAAAA	LAMTOR5-AS1;SLC16A4;LAMTOR5	intronic	TTTTG	0.6
10	75805006	75805067	TAGA	VCL	intronic	TCTA	0.1875
15	32088368	32088463	TCTA	OTUD7A	intronic	TCTA	0.125
X	18344297	18344345	TATG	SCML2	intronic	CATA	0.2
1	21502719	21502773	CCG	EIF4G3	UTR	CCG	0.16666666666666666
7	126622032	126622066	TCTA	GRM8	intronic	TCTA	0.5
16	8956665	8956708	CAT	CARHSP1	intronic	CAT	0.36363636363636365
1	242465067	242465095	TTA	PLD5	intronic	TAA	0.3076923076923077
X	148770297	148770394	CATATA	MAGEA11	intronic	TATATG	0.2
9	132381671	132381723	TGGA	C9orf50;NTMT1	intronic	TGGA	0.2857142857142857
20	22038662	22038673	TGGA	LINC01432	intronic	TGGA	0.3
10	12869570	12869601	CCCTG	CAMK1D	intronic	CCCTG	0.42857142857142855
1	16874135	16874156	CAAAA	MIR3675;FAM231B	downstream	TTTTG	0.6666666666666666
2	139656617	139656648	TTTA	YY1P2	downstream	TAAA	0.3
19	42610913	42611025	GGA	POU2F2	intronic	GGA	0.08108108108108109
1	108720781	108720811	CAA	SLC25A24	intronic	TTG	0.2727272727272727
Y	21226429	21226456	GAAA	TTTY14	intronic	TTTC	0.2857142857142857
1	17643204	17643228	TTAA	PADI4	intronic	TTAA	0.2857142857142857
4	47195142	47195165	TTG	GABRB1	intronic	TTG	0.375
18	56280940	56280983	TAA	ALPK2	intronic	TAA	0.2
7	70989275	70989354	TTA	GALNT17	intronic	TAA	0.06818181818181818
19	9804814	9804893	TCTA	ZNF812P	intronic	TCTA	0.15789473684210525
16	8875046	8875074	TGGA	ABAT	intronic	TGGA	0.25
4	8401977	8402012	TAA	ACOX3	intronic	TAA	0.18181818181818182
5	110813763	110813841	TTA	CAMK4	intronic	TAA	0.07692307692307693
1	89995920	89995957	TAAA	LRRC8B	intronic	TAAA	0.2
19	46901827	46901901	TAGA	PPP5C	downstream	TCTA	0.125
3	167493013	167493066	TTA	SERPINI1	intronic	TAA	0.17647058823529413
14	61787316	61787343	CAA	PRKCH	intronic	TTG	0.2727272727272727
10	19988132	19988157	TAA	MALRD1	intronic	TAA	0.3333333333333333
3	86110131	86110160	TAA	CADM2	intronic	TAA	0.2727272727272727
16	79194743	79194846	CATATA	WWOX	intronic	TATATG	0.21428571428571427
8	64994795	64994844	TCTA	LOC102724623	intronic	TCTA	0.23076923076923078
2	105048857	105048892	TTTC	LINC01102	upstream	TTTC	0.2
1	168222528	168222569	CATA	ANKRD36BP1	downstream	CATA	0.18181818181818182
10	72040758	72040781	CAA	NPFFR1	intronic	TTG	0.2222222222222222
1	233463298	233463470	CGGGG	MAP3K21	upstream	CCCCG	0.1111111111111111
1	201753890	201753910	TTG	IPO9-AS1	intronic	TTG	0.2857142857142857
12	124916716	124916817	CAGA	NCOR2	intronic	CAGA	0.08333333333333333
10	47642824	47643034	CTACT	ANTXRLP1	intronic	CTACT	0.375
22	21316429	21316484	TCCCC	LINC01637	intronic	GGGGA	0.3333333333333333
4	73319589	73319615	TTATA	ADAMTS3	intronic	TTATA	0.5
X	124015546	124015586	TTG	TENM1	intronic	TTG	0.2857142857142857
1	53726907	53726981	CATATA	LRP8	intronic	TATATG	0.25
14	50307944	50307977	CAAAA	NEMF	intronic	TTTTG	0.42857142857142855
15	48423422	48423503	TATG	SLC24A5	intronic	CATA	0.15
8	144845103	144845172	TTTTC	LOC105375800	intronic	GAAAA	0.23076923076923078
17	42210903	42210938	CAAA	C17orf53;HDAC5	downstream	CAAA	0.3333333333333333
5	152922811	152922851	TGG	GRIA1	intronic	CCA	0.2222222222222222
2	26784853	26784900	CACG	C2orf70;OTOF	upstream	CGTG	0.3
12	31717495	31717538	TTA	DENND5B	intronic	TAA	0.26666666666666666
1	1407477	1407498	CGGGG	ATAD3B	intronic	CCCCG	0.42857142857142855
6	149306523	149306550	CAA	UST	intronic	TTG	0.4
5	171516390	171516538	TGGA	STK10	intronic	TGGA	0.11267605633802817
6	6585303	6585348	TCTCC	LY86-AS1	intronic	TCTCC	0.3
4	167954536	167954574	TTA	SPOCK3	intronic	TAA	0.2
14	83182360	83182392	TATG	LINC02301	downstream	CATA	0.375
1	243498925	243498945	TTTA	SDCCAG8	intronic	TAAA	0.4
20	16429221	16429371	CAA	KIF16B	intronic	TTG	0.043478260869565216
2	223290958	223290986	CAAA	SGPP2	intronic	CAAA	0.2222222222222222
12	1088045	1088102	TAGA	RAD52	intronic	TCTA	0.11764705882352941
2	113982149	113982295	TGGA	PAX8	intronic	TGGA	0.05555555555555555
3	26739599	26739632	TGG	LRRC3B	intronic	CCA	0.375
3	4988874	4988921	TTTA	BHLHE40-AS1	intronic	TAAA	0.3333333333333333
19	50435340	50435513	TTGG	ATF5	intronic	CCAA	0.07317073170731707
1	69528105	69528128	CAA	LINC01707	intronic	TTG	0.2222222222222222
15	40312709	40312742	TTTA	EIF2AK4	intronic	TAAA	0.2857142857142857
20	9202669	9202757	TTTTA	PLCB4	intronic	TAAAA	0.11764705882352941
20	55912932	55912958	TTA	SPO11	intronic	TAA	0.42857142857142855
5	15725738	15725767	TTG	FBXL7	intronic	TTG	0.2
4	40607033	40607059	TTG	RBM47	intronic	TTG	0.4444444444444444
12	107091730	107091759	TTA	LOC100287944	intronic	TAA	0.3333333333333333
16	13079079	13079131	TAAA	SHISA9	intronic	TAAA	0.23076923076923078
12	53320720	53320759	TGAA	KRT8	intronic	TTCA	0.18181818181818182
6	124545253	124545387	CATATA	NKAIN2	intronic	TATATG	0.1111111111111111
7	114599879	114599910	TAA	MDFIC	intronic	TAA	0.25
X	147763105	147763269	GAAA	AFF2	intronic	TTTC	0.07894736842105263
15	22671710	22671731	TAA	MIR4509-1;MIR4509-2;MIR4509-3	downstream	TAA	0.375
8	92016176	92016250	TAGA	TMEM55A	intronic	TCTA	0.15
3	55933436	55933483	CATA	ERC2	intronic	CATA	0.3
4	1331494	1331661	TCTCTG	MAEA	intronic	CAGAGA	0.13043478260869565
15	59650413	59650489	GGA	MYO1E	intronic	GGA	0.07692307692307693
20	3645120	3645151	CAAA	GFRA4;ADAM33	upstream	CAAA	0.25
3	177441643	177441736	TCTA	LINC00578	intronic	TCTA	0.08
8	101002072	101002171	TAGA	RGS22	intronic	TCTA	0.07692307692307693
10	68805163	68805208	TTG	CTNNA3;LRRTM3	intronic	TTG	0.2
11	49054983	49055070	TATG	TRIM49B	intronic	CATA	0.14285714285714285
9	139943365	139943385	CCCCG	ENTPD2	intronic	CCCCG	0.75
14	95758765	95758800	CCCCCA	CLMN	intronic	TGGGGG	0.42857142857142855
9	130563806	130563830	TTA	FPGS	intronic	TAA	0.25
4	143766881	143766912	CGG	INPP4B	intronic	CCG	0.2222222222222222
11	108717544	108717581	CAGAC	DDX10	intronic	GTCTG	0.375
14	63988656	63988689	CCCCCT	PPP2R5E	intronic	CCCCCT	0.4
12	118506324	118506362	TCC	VSIG10	exonic	GGA	0.2727272727272727
3	129972925	129972953	TTTTA	COL6A4P2	intronic	TAAAA	0.5
6	118997200	118997247	TTA	CEP85L	intronic	TAA	0.125
7	101753388	101753730	TTATA	CUX1	intronic	TTATA	0.04838709677419355
20	15269485	15269556	TCTA	MACROD2	intronic	TCTA	0.15789473684210525
9	125496774	125496817	CTG	OR1L4	downstream	CAG	0.23076923076923078
14	72543548	72543560	CATATA	RGS6	intronic	TATATG	1.5
13	63775743	63775850	TAAAA	LINC00376	intronic	TAAAA	0.08695652173913043
12	43548051	43548152	GAAA	LINC02461	upstream	TTTC	0.12
X	80487895	80487944	ATG	SH3BGRL	intronic	CAT	0.125
16	80639455	80639621	TAA	CDYL2	intronic	TAA	0.09433962264150944
Y	16176193	16176286	CTA	VCY;VCY1B	downstream	TAG	0.06451612903225806
2	32164292	32164364	TATATG	MEMO1	intronic	TATATG	0.16666666666666666
X	41214075	41214101	TTG	DDX3X	intronic	TTG	0.2
20	30820110	30820137	GAAA	POFUT1	intronic	TTTC	0.625
X	54095199	54095281	AATAG	FAM120C	UTR	CTATT	0.23529411764705882
9	92028597	92028728	TATATG	SEMA4D	intronic	TATATG	0.19047619047619047
17	15945037	15945065	TTAA	NCOR1	intronic	TTAA	0.3333333333333333
12	126919519	126919569	CAAA	LOC283435	downstream	CAAA	0.15384615384615385
6	143266179	143266280	CCG	HIVEP2	UTR	CCG	0.13793103448275862
10	53463980	53464035	TAGA	PRKG1	intronic	TCTA	0.21428571428571427
11	41739463	41739511	TAAAA	LINC01499	intronic	TAAAA	0.18181818181818182
11	77119361	77119409	CATA	PAK1	intronic	CATA	0.16666666666666666
4	62359990	62360037	TATATG	ADGRL3	intronic	TATATG	0.3333333333333333
12	114671654	114671743	TAGA	LINC02459	downstream	TCTA	0.25
11	2456719	2457035	TCCA	KCNQ1	upstream	TGGA	0.03896103896103896
X	101836283	101836461	CATATA	NXF4	downstream	TATATG	0.1724137931034483
10	122342263	122342332	TCCC	PLPP4	intronic	TCCC	0.15789473684210525
1	47799516	47799579	CCCCG	CMPK1	UTR	CCCCG	0.2
1	158693002	158693047	TCTA	OR6K3	downstream	TCTA	0.26666666666666666
5	74044690	74044791	TAAAA	GFM2	intronic	TAAAA	0.09523809523809523
1	166840758	166840781	TTG	TADA1	intronic	TTG	0.2857142857142857
2	43537336	43537359	TCCC	THADA	intronic	TCCC	0.4
Y	21209089	21209279	TGGA	TTTY14	intronic	TGGA	0.046511627906976744
8	145560317	145560372	CGG	DGAT1;SCRT1	upstream	CCG	0.25
X	107774596	107774635	TAAA	COL4A5	intronic	TAAA	0.23076923076923078
12	87005120	87005277	TAGA	MGAT4C	intronic	TCTA	0.1
2	69443502	69443627	CATATA	ANTXR1	intronic	TATATG	0.16666666666666666
3	68582031	68582063	TAA	FAM19A1	intronic	TAA	0.16666666666666666
5	139027923	139028003	CGG	CXXC5	UTR	CCG	0.125
17	29422496	29422528	GGGAA	NF1	intronic	TTCCC	0.5
20	2411998	2412151	TTCA	TGM6	intronic	TTCA	0.10810810810810811
5	65214215	65214322	TTTC	ERBIN	downstream	TTTC	0.1111111111111111
13	33775197	33775242	TAAAAA	STARD13	intronic	TTTTTA	0.25
1	95140440	95140755	TGGA	SLC44A3-AS1	intronic	TGGA	0.0547945205479452
21	47217214	47217394	TGGA	PCBP3	intronic	TGGA	0.0975609756097561
18	65538363	65538422	CATATA	LOC643542	intronic	TATATG	0.375
8	145805998	145806183	CCCCG	ARHGAP39	intronic	CCCCG	0.1
10	93880014	93880053	CAAA	CPEB3	intronic	CAAA	0.2
1	190416630	190416707	CATATA	BRINP3	intronic	TATATG	0.2727272727272727
1	113063934	113063971	TTTTC	ST7L;WNT2B	UTR	GAAAA	0.25
10	47185243	47185291	TTA	FAM25C;FAM25G;AGAP9	upstream	TAA	0.2
11	34354953	34354989	CAAA	ABTB2	intronic	CAAA	0.3
9	135888125	135888138	TAA	SNORD141A;SNORD141B	upstream	TAA	0.3333333333333333
4	120889754	120889793	TAGA	LINC02502	downstream	TCTA	0.2727272727272727
13	110708755	110708801	GGAA	LINC00396	downstream	TTCC	0.25
14	71374200	71374274	CGG	PCNX1	UTR	CCG	0.13636363636363635
19	11654278	11654306	TAA	CNN1	intronic	TAA	0.45454545454545453
6	109012436	109012475	GGGGA	FOXO3	downstream	GGGGA	0.42857142857142855
4	173791203	173791245	CAT	GALNTL6	intronic	CAT	0.14285714285714285
13	114755193	114755270	CCCA	RASA3	intronic	CCCA	0.15789473684210525
7	4269600	4269671	TGGA	SDK1	intronic	TGGA	0.29411764705882354
5	176684813	176684852	TTTTA	NSD1	intronic	TAAAA	0.2222222222222222
5	53951437	53951478	TCTA	LOC102467080	downstream	TCTA	0.2222222222222222
2	68050257	68050263	GGAA	LINC01812	intronic	TTCC	0.6666666666666666
2	163437039	163437090	CAATT	KCNH7	intronic	CAATT	0.5
2	105945912	105946148	CCCCG	TGFBRAP1	intronic	CCCCG	0.07692307692307693
17	66942191	66942223	TTAA	ABCA8	intronic	TTAA	0.25
14	81278162	81278191	TAGA	CEP128	intronic	TCTA	0.23076923076923078
17	8500609	8500678	GAAA	MYH10	intronic	TTTC	0.17647058823529413
12	12288377	12288441	TTA	LRP6	intronic	TAA	0.15
15	65205597	65205628	TGG	ANKDD1A	intronic	CCA	0.42857142857142855
16	87526513	87526572	CGG	LOC101928737;ZCCHC14	intronic	CCG	0.25
16	25856968	25857006	TAA	HS3ST4	intronic	TAA	0.2857142857142857
1	113558574	113558649	TTTTA	LOC100996251	intronic	TAAAA	0.21428571428571427
3	136470964	136471027	CCG	STAG1	intronic	CCG	0.14285714285714285
3	109017560	109017590	TAA	DPPA2	intronic	TAA	0.25
1	110447824	110447849	TTA	CSF1	upstream	TAA	0.25
8	139755460	139755508	ATGGTG	COL22A1	intronic	ATGGTG	0.3333333333333333
10	5577667	5577704	TTTC	CALML3-AS1;CALML3	downstream	TTTC	0.14285714285714285
2	29476710	29476769	TAGA	ALK	intronic	TCTA	0.1875
8	32291700	32291734	TAAAA	NRG1	intronic	TAAAA	0.2857142857142857
8	25085389	25085409	TTG	DOCK5	intronic	TTG	0.375
17	75876782	75876821	CAGG	LINC01973	UTR	CCTG	0.3
12	111368468	111368549	TGAG	LINC01405	upstream	TGAG	0.15
1	86192848	86192919	CATATA	COL24A1	downstream	TATATG	0.2
13	63890869	63890892	TTTA	LINC00376	upstream	TAAA	0.5
4	162688009	162688109	TAGA	FSTL5	intronic	TCTA	0.06976744186046512
X	152851352	152851419	GGGA	ATP2B3;FAM58A	downstream	TCCC	0.11764705882352941
19	4179426	4179530	CAGAGA	SIRT6	intronic	CAGAGA	0.2222222222222222
1	10689855	10689902	GGA	PEX14	exonic	GGA	0.26666666666666666
5	111112682	111112761	GGA	NREP	intronic	GGA	0.07142857142857142
7	86590383	86590426	CATA	KIAA1324L	intronic	CATA	0.18181818181818182
1	33557848	33557937	GGCTG	AZIN2	intronic	GGCTG	0.16666666666666666
2	203327422	203327448	TTG	BMPR2	intronic	TTG	0.3333333333333333
15	50313315	50313367	TAGA	ATP8B4	intronic	TCTA	0.21428571428571427
3	171481237	171481347	GGGGA	PLD1	intronic	GGGGA	0.2
12	129176347	129176626	TCCA	TMEM132C	intronic	TGGA	0.05970149253731343
7	5575117	5575154	TTG	ACTB;LOC221946	intronic	TTG	0.16666666666666666
17	7090866	7090897	TAA	ASGR1;DLG4	downstream	TAA	0.18181818181818182
9	78817875	78817916	TGAA	PCSK5	intronic	TTCA	0.42857142857142855
11	22754316	22754369	CAT	GAS2	intronic	CAT	0.21052631578947367
7	31878911	31879050	CATA	PDE1C	intronic	CATA	0.058823529411764705
12	121278739	121278765	TTCA	SPPL3	intronic	TTCA	0.25
2	144899155	144899189	GAAA	GTDC1	intronic	TTTC	0.2
19	19260919	19261037	GGGA	BORCS8-MEF2B;MEF2B	intronic	TCCC	0.06666666666666667
1	240285362	240285399	TTAA	FMN2	intronic	TTAA	0.3
20	19664585	19664712	TGGA	SLC24A3	intronic	TGGA	0.06451612903225806
7	32165813	32165858	TAGA	PDE1C	intronic	TCTA	0.25
17	20933681	20933727	TATG	USP22	intronic	CATA	0.16666666666666666
10	81038152	81038182	TTA	ZMIZ1	intronic	TAA	0.06666666666666667
15	80221936	80222039	TTCC	ST20;ST20-MTHFS;ST20-AS1	downstream	TTCC	0.11538461538461539
10	94055144	94055182	TTTA	MARCH5	intronic	TAAA	0.18181818181818182
19	54387863	54388051	CAGAGA	PRKCG	intronic	CAGAGA	0.07407407407407407
Y	4968315	4968340	GAA	PCDH11Y	exonic	TTC	0.2222222222222222
3	193157219	193157250	TTA	ATP13A4	intronic	TAA	0.2
1	190763642	190763838	TATAA	LINC01720	intronic	TTATA	0.05714285714285714
13	50992565	50992665	TTAA	DLEU1	upstream	TTAA	0.125
7	119951051	119951102	TATG	KCND2	intronic	CATA	0.38461538461538464
7	103969177	103969226	GGA	LHFPL3	UTR	GGA	0.17647058823529413
13	80915310	80915348	GGA	SPRY2	upstream	GGA	0.3333333333333333
7	76089652	76089673	TTA	DTX2;FDPSP2	upstream	TAA	0.375
7	5518323	5518512	CACG	FBXL18	exonic	CGTG	0.1
2	216300901	216300927	CCCG	FN1	upstream	CCCG	0.42857142857142855
19	4999714	4999894	TCCA	KDM4B	intronic	TGGA	0.13636363636363635
21	43684477	43684657	TCCA	ABCG1	intronic	TGGA	0.044444444444444446
11	20759231	20759315	TTA	NELL1	intronic	TAA	0.09090909090909091
17	33251689	33251745	CATA	CCT6B	downstream	CATA	0.21428571428571427
19	48946238	48946324	CCG	GRIN2D	exonic	CCG	0.07692307692307693
10	48922993	48923028	CCCCAG	BMS1P5	intronic	CCCCAG	0.6666666666666666
10	86026421	86026480	CATA	RGR	downstream	CATA	0.1875
22	31294845	31294876	TAA	LOC107985544	intronic	TAA	0.2
20	37067327	37067389	GGAA	SNHG11;SNHG17;SNORA71C;SNORA71D;SNORA71E	upstream	TTCC	0.23529411764705882
7	74308819	74308861	TAA	PMS2P5	intronic	TAA	0.2
8	56130280	56130348	TAGA	XKR4	intronic	TCTA	0.17647058823529413
18	50040513	50040620	TATATG	DCC	intronic	TATATG	0.11764705882352941
7	93213355	93213392	TTA	CALCR	upstream	TAA	0.2
2	136299426	136299460	GAAA	R3HDM1	intronic	TTTC	0.3
X	109611201	109611246	TTA	AMMECR1	intronic	TAA	0.25
15	81658299	81658375	CATATA	TMC3-AS1	intronic	TATATG	0.18181818181818182
22	42365680	42365750	TGGG	SEPT3	upstream	CCCA	0.125
7	110860632	110860679	TGGA	IMMP2L	intronic	TGGA	0.15384615384615385
8	688994	689014	CCG	LOC401442	intronic	CCG	0.3333333333333333
10	3461767	3462003	TAGA	LOC105376360	downstream	TCTA	0.037037037037037035
12	131832696	131832779	CATG	LINC02370	intronic	CATG	0.2222222222222222
3	18106675	18106707	TTG	LOC339862	downstream	TTG	0.2
10	1178559	1178798	CTGGGG	WDR37	downstream	CCCCAG	0.05405405405405406
4	167799623	167799691	TATATG	SPOCK3	intronic	TATATG	0.2727272727272727
4	41358129	41358153	CAAAA	LIMCH1	upstream	TTTTG	0.3333333333333333
4	7470825	7471002	TGG	SORCS2	intronic	CCA	0.05172413793103448
4	106300582	106300624	TAGA	PPA2	intronic	TCTA	0.2727272727272727
10	12072542	12072566	TAA	UPF2	intronic	TAA	0.3333333333333333
20	31613166	31613341	TCCA	BPIFB6;BPIFB2	downstream	TGGA	0.07142857142857142
2	220305271	220305327	TTTA	SPEG	intronic	TAAA	0.21428571428571427
17	4435384	4435511	TCCA	SPNS2	intronic	TGGA	0.09375
18	3000049	3000145	GGA	LPIN2	intronic	GGA	0.125
9	99229747	99229796	TTTC	HABP4	intronic	TTTC	0.0625
2	197011634	197011654	TAAA	STK17B	intronic	TAAA	0.4
2	231578228	231578292	CGGGG	CAB39	UTR	CCCCG	0.2
15	45789034	45789082	TAAA	SLC30A4	intronic	TAAA	0.16666666666666666
9	101373739	101373778	TGAA	GABBR2	intronic	TTCA	0.18181818181818182
4	17753909	17754054	TGGG	FAM184B	intronic	CCCA	0.0967741935483871
22	45148388	45148580	CGGGG	ARHGAP8	UTR	CCCCG	0.125
6	29196675	29196714	GGAA	LOC101929006	intronic	TTCC	0.4
6	168060673	168060854	CATA	LOC401286	downstream	CATA	0.09090909090909091
22	26419427	26419501	TCC	MYO18B	intronic	GGA	0.13043478260869565
4	20344514	20344564	TTTC	SLIT2	intronic	TTTC	0.15384615384615385
6	163617828	163618003	TAGA	PACRG	intronic	TCTA	0.06976744186046512
13	99738937	99739075	CGGGG	DOCK9-AS2	upstream	CCCCG	0.08333333333333333
22	47731969	47732151	CAT	LOC339685	upstream	CAT	0.041666666666666664
7	75864605	75864760	CGGGG	SRRM3	exonic	CCCCG	0.08
8	42312242	42312266	TTA	SLC20A2	intronic	TAA	0.25
11	63501381	63501445	CATA	RTN3	intronic	CATA	0.1875
4	113745292	113745349	TCTA	ANK2	intronic	TCTA	0.1875
X	37313124	37313191	TATATG	PRRG1	UTR	TATATG	0.2
12	14721816	14721840	TAA	PLBD1-AS1	intronic	TAA	0.2222222222222222
2	47617348	47617428	TTCC	EPCAM	downstream	TTCC	0.17391304347826086
9	139543026	139543047	TAA	HSPC324	downstream	TAA	0.375
2	24571982	24572016	CAT	ITSN2	intronic	CAT	0.2222222222222222
9	138455212	138455392	TGGG	PAEP	intronic	CCCA	0.058823529411764705
14	51134747	51134818	CCG	SAV1	UTR	CCG	0.13636363636363635
4	8019007	8019030	TTA	ABLIM2	intronic	TAA	0.375
7	53739844	53739883	TTG	LINC01446	intronic	TTG	0.21428571428571427
X	104592236	104592280	CAT	IL1RAPL2	intronic	CAT	0.26666666666666666
7	141742237	141742275	TATAA	MGAM	intronic	TTATA	0.3333333333333333
6	160520363	160520412	TTATG	IGF2R	intronic	TTATG	0.2727272727272727
1	34665996	34666173	TGGA	C1orf94	intronic	TGGA	0.07142857142857142
5	34072465	34072534	GAAA	C1QTNF3-AMACR	intronic	TTTC	0.15789473684210525
7	5632248	5632329	CGG	FSCN1	upstream	CCG	0.11538461538461539
14	20777436	20777468	TCTCCC	TTC5;CCNB1IP1	downstream	GGGAGA	0.5
11	117336458	117336499	TGAA	DSCAML1	intronic	TTCA	0.25
8	30517102	30517153	TAGA	GTF2E2	upstream	TCTA	0.25
7	43485730	43485777	TTG	HECW1	intronic	TTG	0.1875
6	43988915	43989017	CCA	LOC101929705	intronic	CCA	0.1111111111111111
10	11060548	11060693	CGGGG	CELF2	intronic	CCCCG	0.08333333333333333
3	172119410	172119437	CAA	FNDC3B	UTR	TTG	0.2222222222222222
12	27236866	27236919	CACG	C12orf71	upstream	CGTG	0.2727272727272727
13	111785273	111785456	CATA	ARHGEF7	intronic	CATA	0.06818181818181818
2	30123861	30123900	CAAG	ALK	intronic	CAAG	0.4
11	11444695	11444913	CATG	GALNT18	intronic	CATG	0.0625
7	123991731	123991802	CATATA	LOC101928211	intronic	TATATG	0.2222222222222222
14	93523737	93523768	CTCA	ITPK1	intronic	TGAG	0.5
8	68939131	68939191	TCCA	PREX2	intronic	TGGA	0.16666666666666666
7	6660188	6660238	TTCC	ZNF853	intronic	TTCC	0.23076923076923078
3	56894065	56894110	TAGA	ARHGEF3	intronic	TCTA	0.15384615384615385
9	74876760	74876792	TCC	GDA	downstream	GGA	0.06896551724137931
3	87883381	87883475	TATATG	HTR1F	upstream	TATATG	0.21428571428571427
5	176685510	176685544	TTG	NSD1	intronic	TTG	0.18181818181818182
5	138706159	138706198	TTTA	SLC23A1	intronic	TAAA	0.2222222222222222
11	61963911	61963938	TTA	SCGB1D1	downstream	TAA	0.14285714285714285
15	91789943	91789997	TCC	SV2B	intronic	GGA	0.16666666666666666
1	86290586	86290623	TTA	COL24A1	intronic	TAA	0.15384615384615385
7	48018876	48019053	CCCCG	HUS1	UTR	CCCCG	0.10344827586206896
1	46902650	46902769	CCCA	FAAHP1	intronic	CCCA	0.10714285714285714
10	118120544	118120596	TTA	CCDC172	intronic	TAA	0.3333333333333333
20	25742413	25742551	ATG	FAM182B;LOC105372582;LOC105379511	downstream	CAT	0.09302325581395349
11	117982227	117982253	GAAA	TMPRSS4	intronic	TTTC	0.25
4	62970043	62970092	TAGA	ADGRL3-AS1	intronic	TCTA	0.15384615384615385
21	40041079	40041102	CAAA	ERG	upstream	CAAA	0.3333333333333333
12	124915900	124916072	CAGA	NCOR2	intronic	CAGA	0.07317073170731707
16	69885886	69885914	CAAAA	WWP2	intronic	TTTTG	0.2222222222222222
10	100841338	100841379	ATG	HPSE2	intronic	CAT	0.1875
7	65841667	65841714	CGAGG	LINC00174	exonic	CGAGG	0.375
20	37478307	37478330	CAA	PPP1R16B	intronic	TTG	0.3333333333333333
16	7049170	7049226	TTTTA	RBFOX1	intronic	TAAAA	0.3333333333333333
19	6480465	6480627	TCTA	DENND1C	intronic	TCTA	0.07692307692307693
8	41878509	41878529	TTG	KAT6A	intronic	TTG	0.2857142857142857
18	50448069	50448097	TAA	DCC	intronic	TAA	0.2727272727272727
8	62618991	62619079	GAA	ASPH	intronic	TTC	0.08163265306122448
10	56484663	56484739	CATATA	PCDH15	intronic	TATATG	0.25
12	129082019	129082083	GGAA	TMEM132C	intronic	TTCC	0.13333333333333333
11	87434393	87434476	CATATA	LOC105369423	upstream	TATATG	0.21428571428571427
12	44596898	44596924	TTG	TMEM117	intronic	TTG	0.5
14	67233457	67233506	TATATG	GPHN	intronic	TATATG	0.42857142857142855
16	22328959	22328988	TTG	POLR3E	intronic	TTG	0.3
11	62217807	62217827	TTG	AHNAK	intronic	TTG	0.3333333333333333
3	113376095	113376147	CTG	USF3	exonic	CAG	0.21428571428571427
14	59463246	59463298	TTA	LINC01500	intronic	TAA	0.21428571428571427
17	73172708	73172732	CAA	SUMO2	intronic	TTG	0.25
X	110493061	110493148	GGAA	CAPN6	intronic	TTCC	0.13043478260869565
17	77693930	77693986	TTCA	LINC02078	upstream	TTCA	0.14285714285714285
16	2975336	2975483	CATCC	FLYWCH1	intronic	CATCC	0.07407407407407407
4	6718088	6718145	CCGCG	BLOC1S4	exonic	CGCGG	0.36363636363636365
8	10132360	10132425	TCCA	MSRA	intronic	TGGA	0.14285714285714285
1	100675863	100675922	TAA	DBT	intronic	TAA	0.16666666666666666
12	79262347	79262387	TATATG	SYT1	intronic	TATATG	0.3333333333333333
5	22521085	22521111	TTTC	CDH12	intronic	TTTC	0.2857142857142857
12	47176985	47177072	TAGA	SLC38A4	intronic	TCTA	0.17391304347826086
19	44146463	44146507	TAA	CADM4;PLAUR	upstream	TAA	0.2
2	166523655	166523680	GGAA	CSRNP3	intronic	TTCC	0.375
8	56660191	56660212	TTA	TMEM68	intronic	TAA	0.25
4	2890127	2890160	TTA	ADD1	intronic	TAA	0.3
2	109014832	109014861	CAAAA	SULT1C4	downstream	TTTTG	0.3333333333333333
1	153198352	153198411	CTG	PRR9	exonic	CAG	0.26666666666666666
1	118578836	118578865	GGAA	SPAG17	intronic	TTCC	0.25
16	19489771	19490155	TCCA	TMC5	intronic	TGGA	0.031914893617021274
X	53095906	53095934	TTA	GPR173	intronic	TAA	0.2
19	10724636	10724656	TTA	SLC44A2	intronic	TAA	0.3333333333333333
1	228742669	228742744	TCTCTG	MIR7641-2	upstream	CAGAGA	0.36363636363636365
12	62564900	62564961	TTA	FAM19A2	intronic	TAA	0.10526315789473684
1	45482903	45483046	CATA	ZSWIM5	UTR	CATA	0.08571428571428572
10	125454281	125454320	GGAA	GPR26	downstream	TTCC	0.18181818181818182
14	100706037	100706178	CGG	YY1	exonic	CCG	0.07317073170731707
17	45333334	45333377	TAAA	ITGB3	intronic	TAAA	0.18181818181818182
7	130274456	130274481	TCTCCC	COPG2	downstream	GGGAGA	0.5
4	8081477	8081509	CGTG	ABLIM2	intronic	CGTG	0.2857142857142857
2	74420561	74420609	TTA	MTHFD2	downstream	TAA	0.1875
22	19419065	19419230	CCG	HIRA	UTR	CCG	0.0625
17	4538254	4538279	TAA	ALOX15	intronic	TAA	0.2
3	194028883	194029102	TGGA	LINC00887	intronic	TGGA	0.05555555555555555
X	150155004	150155124	CATATA	HMGB3	intronic	TATATG	0.17647058823529413
5	172097645	172097814	TTCA	NEURL1B	intronic	TTCA	0.05128205128205128
Y	5190650	5190671	TATATG	PCDH11Y	intronic	TATATG	0.6666666666666666
20	30932129	30932154	TAA	KIF3B	downstream	TAA	0.2
1	117703342	117703365	TTG	VTCN1	intronic	TTG	0.25
3	58291767	58291800	TGAA	HTD2;RPP14	upstream	TTCA	0.25
17	43874121	43874168	GGAA	CRHR1;LINC02210-CRHR1	intronic	TTCC	0.23076923076923078
3	65841327	65841368	GAAAA	MAGI1	intronic	GAAAA	0.3
7	32322097	32322123	TAGA	PDE1C	intronic	TCTA	0.21428571428571427
3	143133000	143133091	TATG	SLC9A9	intronic	CATA	0.09090909090909091
13	28562019	28562072	TAGA	URAD	intronic	TCTA	0.3125
9	140334427	140334591	CAGCC	ENTPD8	intronic	GGCTG	0.1111111111111111
8	31536220	31536332	TTAA	NRG1	intronic	TTAA	0.10714285714285714
16	19518463	19518506	TAAA	GDE1	intronic	TAAA	0.2727272727272727
19	7985395	7985651	CGGGG	SNAPC2	exonic	CCCCG	0.0975609756097561
18	11800167	11800265	TAGA	GNAL	intronic	TCTA	0.07692307692307693
16	89582094	89582125	TTA	SPG7	intronic	TAA	0.2727272727272727
16	49891214	49891238	CGG	ZNF423	intronic	CCG	0.3333333333333333
17	775502	775695	CAGAGA	NXN	intronic	CAGAGA	0.07142857142857142
14	95885303	95885345	CACCAT	SYNE3	intronic	ATGGTG	0.6
9	69171784	69171813	CAAAA	LOC440896	downstream	TTTTG	0.25
14	65265648	65265752	TATG	SPTB	intronic	CATA	0.12
5	167344932	167344994	TTA	TENM2	intronic	TAA	0.15789473684210525
11	75063039	75063065	TGG	ARRB1	upstream	CCA	0.4
6	55645268	55645299	GAAA	BMP5	intronic	TTTC	0.2
8	112221681	112221816	TCTA	LINC01609	intronic	TCTA	0.08571428571428572
2	178530231	178530254	TAAAA	PDE11A	intronic	TAAAA	0.4
8	39485844	39485978	TAGA	ADAM18	intronic	TCTA	0.08571428571428572
2	47704998	47705065	TCCC	MSH2	intronic	TCCC	0.23529411764705882
6	101968220	101968275	TTATA	GRIK2	intronic	TTATA	0.2727272727272727
14	50457175	50457203	CAAA	LINC01588	intronic	CAAA	0.25
19	23988789	23988837	TCTA	RPSAP58	intronic	TCTA	0.15384615384615385
10	98808464	98808708	CAGG	SLIT1	intronic	CCTG	0.04918032786885246
14	26917612	26917675	CTG	NOVA1	exonic	CAG	0.15
11	130756170	130756228	TATG	SNX19	intronic	CATA	0.2857142857142857
9	119603649	119603673	GGGAGA	ASTN2	intronic	GGGAGA	0.6
X	91404456	91404513	TATG	PCDH11X	intronic	CATA	0.21428571428571427
17	38512421	38512446	CCCCAG	RARA	exonic	CCCCAG	1.0
3	159864968	159864991	TCCC	IL12A-AS1	intronic	TCCC	0.3333333333333333
19	35065493	35065554	CAAAA	SCGB1B2P	downstream	TTTTG	0.23076923076923078
X	99850264	99850287	TTC	TNMD	intronic	TTC	0.25
4	36262352	36262527	CAGC	LOC439933	intronic	CAGC	0.07692307692307693
12	53197071	53197193	TGGA	KRT3;KRT4	downstream	TGGA	0.0967741935483871
16	28784293	28784315	TTA	NPIPB9	downstream	TAA	0.2857142857142857
2	241696825	241696876	TCC	KIF1A	exonic	GGA	0.17647058823529413
11	46369055	46369136	CGGGG	DGKZ	UTR	CCCCG	0.13333333333333333
3	4792410	4792438	TTTC	EGOT	intronic	TTTC	0.25
2	108835386	108835437	TCTA	LINC01594	upstream	TCTA	0.16666666666666666
17	80797210	80797365	CATA	TBCD;ZNF750	intronic	CATA	0.05714285714285714
5	55759578	55759617	CAA	LINC01948	intronic	TTG	0.14285714285714285
11	99071727	99071755	TTCC	CNTN5	intronic	TTCC	0.42857142857142855
7	130596043	130596097	CACAG	LINC-PINT	intronic	CACAG	0.25
16	82061991	82062164	CATA	HSD17B2	upstream	CATA	0.075
14	77718387	77718435	CATG	TMEM63C	intronic	CATG	0.16666666666666666
5	178017106	178017182	CCG	COL23A1	exonic	CCG	0.125
11	21250221	21250317	TCCCC	NELL1	intronic	GGGGA	0.13043478260869565
19	55300941	55301147	TAGA	KIR2DL1	intronic	TCTA	0.058823529411764705
10	129761937	129761969	CGTG	PTPRE	intronic	CGTG	0.375
12	128849916	128850018	TTA	TMEM132C	intronic	TAA	0.10344827586206896
3	115368677	115368705	GAAAA	GAP43	intronic	GAAAA	0.42857142857142855
5	54759608	54759675	TAAA	PLPP1	intronic	TAAA	0.2
12	133066399	133066679	CGGGG	FBRSL1	UTR	CCCCG	0.06666666666666667
4	8585741	8585860	CATG	GPR78	intronic	CATG	0.12
1	46712985	46713046	CCCCG	RAD54L	upstream	CCCCG	0.2
3	126679394	126679419	CAG	CHCHD6	downstream	CAG	0.625
10	3209468	3209505	CGAG	PITRM1	intronic	CTCG	0.2857142857142857
5	59802062	59802155	CATG	PART1	intronic	CATG	0.14285714285714285
11	65715747	65715844	TCCA	TSGA10IP	intronic	TGGA	0.08333333333333333
20	40980325	40980359	TTCA	PTPRT	intronic	TTCA	0.42857142857142855
4	156126956	156127008	TCTA	NPY2R	downstream	TCTA	0.14285714285714285
18	25757021	25757069	CGG	CDH2	UTR	CCG	0.2
4	93264416	93264519	CATATA	GRID2	intronic	TATATG	0.2
10	44117993	44118019	CAA	ZNF32-AS3;ZNF485	downstream	TTG	0.3
1	24679859	24680036	TGGG	GRHL3	intronic	CCCA	0.07692307692307693
4	2766065	2766133	CCCCG	TNIP2	upstream	CCCCG	0.18181818181818182
13	44737803	44737834	CATA	SMIM2;SMIM2-IT1;SMIM2-AS1	intronic	CATA	0.2857142857142857
1	146562824	146562867	TAGA	NBPF19	intronic	TCTA	0.3
2	230297645	230297671	TTG	DNER	intronic	TTG	0.3333333333333333
8	4738933	4738986	TCTA	CSMD1	intronic	TCTA	0.2
8	143353707	143353831	TCCA	TSNARE1	intronic	TGGA	0.15625
11	22410276	22410338	TTA	SLC17A6	downstream	TAA	0.10526315789473684
12	114327455	114327495	CAAAAA	RBM19	intronic	TTTTTG	0.42857142857142855
9	113675777	113675849	TATATG	LPAR1	intronic	TATATG	0.18181818181818182
15	74070692	74070853	GAAA	C15orf59-AS1	downstream	TTTC	0.10810810810810811
11	99070692	99070727	CAT	CNTN5	intronic	CAT	0.16666666666666666
15	23058812	23058841	CATA	NIPA1	intronic	CATA	0.4
5	146057080	146057114	TCCC	PPP2R2B	intronic	TCCC	0.5
10	12666950	12667022	TCC	CAMK1D	intronic	GGA	0.13043478260869565
7	151788121	151788145	TTG	GALNT11	intronic	TTG	0.2857142857142857
6	32799508	32799534	TGGA	TAP2	intronic	TGGA	0.2857142857142857
22	24513163	24513183	TTG	CABIN1	intronic	TTG	0.3333333333333333
1	100633334	100633386	TAA	LRRC39	intronic	TAA	0.17647058823529413
1	154554247	154554283	CAAT	ADAR;CHRNB2	downstream	ATTG	0.4444444444444444
13	60672702	60672764	AATAG	DIAPH3	intronic	CTATT	0.15384615384615385
4	111440773	111440806	CCA	ENPEP	intronic	CCA	0.3333333333333333
5	52331874	52331909	TTCA	ITGA2	intronic	TTCA	0.2
2	219874246	219874600	GGATG	LOC100129175	intronic	CATCC	0.058823529411764705
2	100096237	100096266	TAA	REV1	intronic	TAA	0.3
21	27954311	27954355	TTTA	CYYR1	upstream	TAAA	0.25
5	64127302	64127359	TAGA	CWC27	intronic	TCTA	0.125
7	149155593	149155637	CAAAA	ZNF777	intronic	TTTTG	0.3
16	51045860	51046085	TGGA	LINC02127	upstream	TGGA	0.05357142857142857
2	42742948	42742978	TTTTA	MTA3	intronic	TAAAA	0.3333333333333333
1	29563037	29563065	CTCCG	PTPRU	UTR	CTCCG	0.5
14	91680035	91680064	TTTG	C14orf159	intronic	CAAA	0.3
20	31741766	31741936	TGGA	BPIFA2	upstream	TGGA	0.07692307692307693
X	18676896	18676938	CAT	RS1	intronic	CAT	0.2
2	68743985	68744172	TATAA	APLF	intronic	TTATA	0.05714285714285714
1	2079829	2079995	TCCA	PRKCZ	intronic	TGGA	0.05555555555555555
18	10911755	10911783	CAAAA	PIEZO2	intronic	TTTTG	0.42857142857142855
10	20237303	20237334	TTTC	PLXDC2	intronic	TTTC	0.2222222222222222
4	10020170	10020214	TAGA	SLC2A9	intronic	TCTA	0.25
15	84355777	84355808	CAAA	ADAMTSL3	intronic	CAAA	0.2857142857142857
X	12414782	12414814	CATA	FRMPD4	intronic	CATA	0.25
6	110300350	110300409	CGG	GPR6	exonic	CCG	0.21428571428571427
22	42045857	42045881	TAAA	XRCC6	intronic	TAAA	0.3333333333333333
22	50942132	50942154	GGGA	LMF2	intronic	TCCC	0.3333333333333333
20	45807871	45808052	TGGG	EYA2	intronic	CCCA	0.1590909090909091
12	91546060	91546097	CATATA	DCN	intronic	TATATG	0.3333333333333333
2	29705595	29705638	CAA	ALK	intronic	TTG	0.14285714285714285
2	23705692	23705744	TTCA	KLHL29	intronic	TTCA	0.3
X	48322159	48322310	GAAA	SLC38A5	intronic	TTTC	0.10526315789473684
2	189016578	189016616	ATG	LINC01090	intronic	CAT	0.16666666666666666
9	132662030	132662111	GGGAA	FNBP1	intronic	TTCCC	0.23529411764705882
5	108185155	108185203	TTG	FER	intronic	TTG	0.17647058823529413
6	134525359	134525405	TAAA	SGK1	intronic	TAAA	0.18181818181818182
19	15070922	15070955	GGAA	SLC1A6	intronic	TTCC	0.2222222222222222
1	155459586	155459628	TAAA	ASH1L	intronic	TAAA	0.23076923076923078
5	150632317	150632510	CCCCG	GM2A	UTR	CCCCG	0.0967741935483871
14	23900329	23900560	CAGAGA	MYH7	intronic	CAGAGA	0.058823529411764705
9	29211546	29211588	TTCTC	LINGO2	downstream	GAGAA	0.2
8	139160425	139160550	TTCA	FAM135B	intronic	TTCA	0.06666666666666667
9	112142494	112142547	TCTA	PTPN3	intronic	TCTA	0.21428571428571427
8	133148939	133149000	CATATA	KCNQ3	intronic	TATATG	0.5
6	137468510	137468551	TAAA	IL22RA2	intronic	TAAA	0.2727272727272727
16	58550028	58550056	CGGGG	SETD6	intronic	CCCCG	0.375
9	80378032	80378075	CAAA	GNAQ	intronic	CAAA	0.2727272727272727
13	96937002	96937043	CTTG	HS6ST3	intronic	CAAG	0.3
11	56947372	56947423	GGGA	LRRC55	upstream	TCCC	0.15384615384615385
10	21314825	21314870	TTA	NEBL	intronic	TAA	0.15384615384615385
11	132543185	132543218	ATG	OPCML	intronic	CAT	0.2
1	23654984	23655011	TTG	HNRNPR	intronic	TTG	0.2
7	64134313	64134333	TTG	ZNF107	intronic	TTG	0.25
X	16888666	16888770	CGGGG	RBBP7	upstream	CCCCG	0.16666666666666666
9	28932105	28932154	TAAAA	LINGO2	upstream	TAAAA	0.15384615384615385
15	100275578	100275680	TAGA	LYSMD4	upstream	TCTA	0.14814814814814814
2	159663359	159663383	TAA	DAPL1	intronic	TAA	0.25
3	66169061	66169242	CCCTAA	SLC25A26	intronic	CCCTAA	0.13043478260869565
2	218958189	218958229	GGA	RUFY4	downstream	GGA	0.14285714285714285
2	144946075	144946153	TGGA	GTDC1	intronic	TGGA	0.1
13	35575100	35575120	TTG	NBEA	intronic	TTG	0.5714285714285714
13	20529278	20529308	TTA	ZMYM2	upstream	TAA	0.4444444444444444
4	56364770	56364793	TTA	CLOCK	intronic	TAA	0.3333333333333333
11	1269939	1270076	CCA	MUC5B	exonic	CCA	0.07317073170731707
6	140368658	140368746	TTCC	LOC100507477	upstream	TTCC	0.18181818181818182
3	21466846	21466887	TGGA	ZNF385D	intronic	TGGA	0.2
20	41584442	41584475	GGGA	PTPRT	intronic	TCCC	0.2727272727272727
9	123476528	123476568	CGG	MEGF9	exonic	CCG	0.21428571428571427
5	172350135	172350155	GGA	ERGIC1	intronic	GGA	0.3333333333333333
19	2702080	2702263	CCCCAG	GNG7	intronic	CCCCAG	0.08
10	24752362	24752382	TCTG	KIAA1217	intronic	CAGA	0.4
X	114961176	114961215	CCCGG	DANT1;DANT2	downstream	CCCGG	0.5
11	75144268	75144293	GGGGA	KLHL35;GDPD5	downstream	GGGGA	0.4
19	50028904	50029164	CAGAGA	FCGRT	intronic	CAGAGA	0.08108108108108109
20	60735313	60735477	GGGTG	SS18L1	intronic	GGGTG	0.1
X	107026060	107026191	CATATA	NCBP2L	intronic	TATATG	0.14285714285714285
1	166136045	166136075	CGG	FAM78B	intronic	CCG	0.3
14	71423703	71423728	TTA	PCNX1	intronic	TAA	0.3333333333333333
18	14179223	14179305	TTGGGG	ANKRD20A5P	exonic	TTGGGG	0.16666666666666666
13	88214683	88214721	TAAA	MIR4500HG	intronic	TAAA	0.2
3	77278405	77278498	CTA	ROBO2	intronic	TAG	0.06666666666666667
3	108314051	108314074	TTG	DZIP3	intronic	TTG	0.25
21	37532429	37532451	TAA	DOPEY2	intronic	TAA	0.25
15	22717987	22718075	TAGA	GOLGA8DP	upstream	TCTA	0.13043478260869565
X	85609853	85609884	CAAAA	DACH2	intronic	TTTTG	0.42857142857142855
11	124881115	124881146	TTA	CCDC15	intronic	TAA	0.3333333333333333
1	45881217	45881243	CAA	TESK2	intronic	TTG	0.2222222222222222
2	71247361	71247501	TTA	OR7E91P	intronic	TAA	0.04878048780487805
4	135407442	135407470	TAA	LINC02462	downstream	TAA	0.375
10	12119074	12119174	CATATA	DHTKD1	intronic	TATATG	0.13333333333333333
12	132640168	132640213	CACTA	NOC4L	downstream	CACTA	0.2727272727272727
20	57490651	57490704	TCCC	GNAS	downstream	TCCC	0.15384615384615385
7	44325378	44325502	CGGGG	CAMK2B	intronic	CCCCG	0.13333333333333333
3	115902985	115903040	CAT	LSAMP	intronic	CAT	0.125
13	96478616	96478639	CAAA	UGGT2	intronic	CAAA	0.3333333333333333
5	32041953	32041982	CAA	PDZD2	intronic	TTG	0.36363636363636365
8	102578762	102578861	TTA	GRHL2	intronic	TAA	0.125
8	141403124	141403185	TTTTA	TRAPPC9	intronic	TAAAA	0.25
14	39650335	39650388	CCCCAG	PNN	exonic	CCCCAG	0.42857142857142855
16	81129934	81130076	CGGGG	GCSH	UTR	CCCCG	0.125
3	172030418	172030463	CGTG	FNDC3B	intronic	CGTG	0.5
10	56178979	56179021	CATATA	PCDH15	intronic	TATATG	0.6
X	41605899	41605922	TTCA	CASK	intronic	TTCA	0.3333333333333333
3	128997739	128997952	CGAGG	HMCES	UTR	CGAGG	0.05405405405405406
7	146008713	146008805	GAAA	CNTNAP2	intronic	TTTC	0.125
19	42424515	42424669	ACATG	LOC100505585	intronic	ACATG	0.10714285714285714
8	19267032	19267066	CATATA	CSGALNACT1	intronic	TATATG	1.0
10	14087851	14088024	TTATA	FRMD4A	intronic	TTATA	0.0425531914893617
10	77964049	77964194	TCCA	LRMDA	intronic	TGGA	0.06451612903225806
10	32795784	32795804	GGGAGA	CCDC7	intronic	GGGAGA	1.0
12	7182622	7182677	TTCC	C1R;C1S	downstream	TTCC	0.14285714285714285
19	42462747	42462872	CGGGG	RABAC1	intronic	CCCCG	0.09523809523809523
10	103326196	103326273	CGTG	BTRC	upstream	CGTG	0.26666666666666666
5	153038792	153038856	CATATA	GRIA1	intronic	TATATG	0.18181818181818182
11	72423774	72423932	CAGAGA	ARAP1	UTR	CAGAGA	0.08333333333333333
1	204109404	204109454	TCCA	ETNK2	intronic	TGGA	0.16666666666666666
15	99571740	99571811	TTTAG	LUNAR1	intronic	TTTAG	0.23076923076923078
3	9113389	9113422	GGAA	SRGAP3	intronic	TTCC	0.25
19	47909263	47909442	TGGG	MEIS3	UTR	CCCA	0.125
19	48383819	48383861	TTA	SULT2A1	intronic	TAA	0.375
17	67037870	67037903	TCTA	ABCA9	intronic	TCTA	0.16666666666666666
14	99988812	99988849	TGAA	CCDC85C	UTR	TTCA	0.5
21	46708194	46708279	CGGGG	LOC642852	intronic	CCCCG	0.2
1	160125158	160125336	TAATG	ATP1A4	intronic	TAATG	0.06060606060606061
19	13487358	13487558	CATATA	CACNA1A	intronic	TATATG	0.16666666666666666
1	2111891	2112049	CGGA	PRKCZ	intronic	CGGA	0.12903225806451613
16	639986	640216	CGGGG	RAB40C	UTR	CCCCG	0.07894736842105263
7	133258940	133259073	TATATG	EXOC4	intronic	TATATG	0.11764705882352941
17	61600360	61600395	CCCCG	KCNH6	upstream	CCCCG	0.42857142857142855
12	14518621	14518656	CGG	ATF7IP	UTR	CCG	0.3333333333333333
3	96868673	96868735	TATAA	EPHA6	intronic	TTATA	0.18181818181818182
5	12679969	12680095	TTAA	LINC01194	intronic	TTAA	0.1016949152542373
7	131241319	131241399	CGG	PODXL	UTR	CCG	0.08695652173913043
13	87592359	87592393	TTTTTA	LINC00430	downstream	TTTTTA	0.42857142857142855
12	119536927	119536958	TTA	SRRM4	intronic	TAA	0.18181818181818182
16	31709179	31709238	TAA	CLUHP3	upstream	TAA	0.15384615384615385
3	108423254	108423279	CAAAA	DZIP3	downstream	TTTTG	0.2
19	50832075	50832122	CCG	KCNC3	exonic	CCG	0.2857142857142857
6	31075565	31075621	TTG	PSORS1C1;C6orf15;CDSN	downstream	TTG	0.1111111111111111
9	89647395	89647494	TAGA	LOC440173	intronic	TCTA	0.1111111111111111
15	72630638	72630735	TCTA	HEXA	intronic	TCTA	0.10714285714285714
1	83443144	83443258	TTCC	LINC01361;LINC01362	intronic	TTCC	0.10344827586206896
4	142660795	142660815	CAA	IL15	downstream	TTG	0.35294117647058826
9	127020143	127020246	CGG	NEK6	UTR	CCG	0.0967741935483871
7	82759441	82759484	TTG	PCLO	intronic	TTG	0.2857142857142857
17	63209614	63209706	TGG	RGS9	intronic	CCA	0.1
22	18501506	18501536	TCTA	MICAL3	intronic	TCTA	0.3333333333333333
2	71149053	71149084	CTA	VAX2	intronic	TAG	0.2222222222222222
11	132289150	132289260	TAGA	OPCML	UTR	TCTA	0.11538461538461539
19	7755694	7755853	CCA	FCER2	intronic	CCA	0.08333333333333333
13	38311358	38311402	TAA	TRPC4	intronic	TAA	0.125
X	49054937	49055105	TCTCTG	SYP	intronic	CAGAGA	0.07407407407407407
16	72341466	72341560	TAGA	LINC01572	downstream	TCTA	0.13043478260869565
13	41189665	41189714	CATA	FOXO1	intronic	CATA	0.2727272727272727
5	142070986	142071055	TAAAA	FGF1	intronic	TAAAA	0.23076923076923078
12	75478003	75478114	TAGA	KCNC2	intronic	TCTA	0.0967741935483871
9	15590746	15590889	TTTC	CCDC171	intronic	TTTC	0.07894736842105263
X	96507710	96507736	TTTTG	DIAPH2	intronic	TTTTG	0.25
20	39308458	39308506	TATG	MAFB	downstream	CATA	0.36363636363636365
1	117973809	117973855	AGGGGG	MAN1A2	intronic	CCCCCT	0.375
11	83976736	83976779	TAG	DLG2	intronic	TAG	0.3
10	134205585	134205637	ATGGTG	PWWP2B	upstream	ATGGTG	0.375
3	2843707	2843810	TTA	CNTN4	intronic	TAA	0.0967741935483871
4	121773806	121773894	CATATA	PRDM5	intronic	TATATG	0.15384615384615385
9	32641479	32641568	GGGGA	TAF1L	intronic	GGGGA	0.125
5	168150091	168150265	CCCA	SLIT3	intronic	CCCA	0.05128205128205128
X	49107540	49107587	CTGGGG	FOXP3	UTR	CCCCAG	0.3333333333333333
6	163777636	163777698	CCCCG	DKFZp451B082	upstream	CCCCG	0.2222222222222222
15	62633481	62633562	TAGA	MIR6085	downstream	TCTA	0.19047619047619047
X	67868229	67868249	TTA	STARD8	intronic	TAA	0.42857142857142855
22	24224160	24224291	CAGAGA	SLC2A11	intronic	CAGAGA	0.09523809523809523
1	197604128	197604185	GGAA	DENND1B	intronic	TTCC	0.13333333333333333
16	55912499	55912670	CACAC	CES5A	intronic	CACAC	0.10344827586206896
8	56387945	56387977	TTG	XKR4	intronic	TTG	0.2727272727272727
10	108825224	108825270	TCTCC	SORCS1	intronic	TCTCC	0.2727272727272727
18	22509345	22509372	TTTG	LINC01894	downstream	CAAA	0.42857142857142855
14	106127421	106127601	CACAT	ELK2AP	downstream	CACAT	0.08823529411764706
12	104480397	104480440	TAAA	HCFC2	intronic	TAAA	0.25
2	215098061	215098107	ATG	SPAG16	intronic	CAT	0.17647058823529413
4	37494632	37494748	TATG	C4orf19	intronic	CATA	0.06666666666666667
22	37819713	37819746	TTA	ELFN2	intronic	TAA	0.2222222222222222
15	42606153	42606176	CAA	GANC	intronic	TTG	0.15384615384615385
2	130013816	130013981	CTCA	LINC01854	intronic	TGAG	0.08571428571428572
2	197371816	197371975	CATATA	HECW2	intronic	TATATG	0.08
13	96381480	96381658	TCTCCC	DNAJC3	intronic	GGGAGA	0.10526315789473684
8	19053452	19053633	TATG	LOC100128993	intronic	CATA	0.10256410256410256
16	20706870	20707027	TCTA	ACSM1	intronic	TCTA	0.10256410256410256
11	1881982	1882104	TGGA	LSP1	intronic	TGGA	0.09090909090909091
1	167944265	167944377	TATG	DCAF6	intronic	CATA	0.125
2	99859254	99859299	CTCA	LYG2	intronic	TGAG	0.5
19	41036384	41036432	CCG	SPTBN4	UTR	CCG	0.2
10	98260535	98260579	GGGA	TLL2	intronic	TCCC	0.3076923076923077
2	135408074	135408124	TTTG	TMEM163	intronic	CAAA	0.38461538461538464
14	90808151	90808195	GGAA	NRDE2	upstream	TTCC	0.2
2	120578402	120578525	CATATA	PTPN4	intronic	TATATG	0.16666666666666666
18	61837473	61837529	TCTA	LINC01924	intronic	TCTA	0.23076923076923078
6	119029918	119029949	TTCC	CEP85L	intronic	TTCC	0.3333333333333333
19	17593786	17593961	TGAA	SLC27A1	intronic	TTCA	0.09523809523809523
1	150947244	150947274	CCG	CERS2	intronic	CCG	0.2222222222222222
15	26171280	26171312	TAA	LINC02346	intronic	TAA	0.25
6	12038906	12038991	CAA	HIVEP1	UTR	TTG	0.07142857142857142
9	15677707	15677787	TATATG	CCDC171	intronic	TATATG	0.3333333333333333
5	43392208	43392234	TTTA	CCL28	intronic	TAAA	0.2857142857142857
3	25202669	25202708	TTA	RARB	intronic	TAA	0.3
3	46963277	46963324	CATA	CCDC12	UTR	CATA	0.2
6	68761105	68761165	TCTA	LOC102723883	upstream	TCTA	0.25
14	51083173	51083223	TTTA	ATL1	intronic	TAAA	0.16666666666666666
1	70530322	70530354	TTG	LRRC7	intronic	TTG	0.18181818181818182
9	138692779	138692821	GGGGA	CAMSAP1;KCNT1	downstream	GGGGA	0.2857142857142857
[truncated: 19,359 more rows]

## Sheet: distribution of motif sizes
Motif size	Number
Motif size=3	7106
Motif size=4	8706
Motif size=5	3241
Motif size=6	2305

## Sheet: distribution of genomic regions
genomic regions	Number
downstream	1709
intronic_distal	9687
intronic_proximal	5984
exonic	1022
UTR	815
upstream	2141

## Sheet: repeat unit
repeat unit	Number
TAAAA	350
CCG	832
CAG	297
