# Supplementary material for: Profiling the Genome-Wide Landscape of Short Tandem Repeats by Long-Read Sequencing
Source: Front Genet. 2022 May 5;13:810595. doi: 10.3389/fgene.2022.810595 (PMC9117641; doi:10.3389/fgene.2022.810595)
Supplement: Supplementary file 19 [file Table8.XLSX]

## Sheet: GO enrichment
cluster	ID	Description	GeneRatio	BgRatio	pvalue	p.adjust	qvalue	geneID	Count
vhSTR	GO:0016358	dendrite development	100/4476	199/11512	0.000665246	0.580323	0.580323	ABI2/ACSL4/ACTR2/ALK/ANKRD27/APP/ARC/ASAP1/BAIAP2/BBS4/BCL11A/BMP5/BTBD3/CAMK1D/CAMK2A/CAMK2B/CAMSAP2/CARM1/CHRNA3/COBL/CPEB3/CRTC1/CTNNA2/CTNND2/CUX1/CUX2/CYFIP1/DAB1/DCC/DCLK1/DISC1/DLG5/DNM1L/DNM3/DOCK10/DSCAM/DVL1/EPHA4/EPHB1/EPHB2/FARP1/FLRT1/FMR1/GRIP1/GSK3B/HECW1/HPRT1/IL1RAPL1/ITSN1/KALRN/LRP4/LRP8/LZTS1/MAP1B/MAP1S/MAP2/MAPK8IP2/MCF2/MINK1/MTOR/NEDD4/NLGN1/NLGN3/NSMF/NTN1/OPA1/PAK2/PAK3/…	100
vhSTR	GO:0035176	social behavior	27/4476	45/11512	0.00327313	1	1	ATXN1/AVPR1A/BBS4/BRINP1/CHD8/CLN8/CNTNAP2/DRD3/DRD4/DVL1/EIF4EBP2/GAD1/GRP/KALRN/MAPK8IP2/MTOR/NLGN3/NLGN4X/NLGN4Y/NRXN1/NRXN2/NRXN3/PCM1/SHANK2/SLC6A4/TBX1/VPS13A	27
vhSTR	GO:0032793	positive regulation of CREB transcription factor activity	12/4476	16/11512	0.00369182	1	1	ADCY1/ADCY8/CAMK1D/CD200/CRTC1/CRTC3/EPHA5/LRP8/OPRD1/PRKD1/RELN/RPS6KA5	12
vhSTR	GO:0099173	postsynapse organization	68/4476	136/11512	0.00522604	1	1	ABI2/ACTB/ACTR2/ARC/ARHGAP22/BAIAP2/CAMK2B/CDH2/CNKSR2/COLQ/CTNND2/CUX2/DGKB/DLG1/DLG2/DLG3/DNM1L/DNM3/DOCK10/DVL1/EPHA4/EPHA7/EPHB1/EPHB2/FCGR2B/FRMPD4/GAP43/GPHN/GRID2/IGF1R/IL1RAP/IL1RAPL1/INSR/KALRN/LGMN/LRP4/LRP8/MAGI2/MUSK/MYH10/NLGN1/NLGN3/NLGN4X/NLGN4Y/NOS1AP/NRCAM/NRP2/NRXN1/NRXN2/NTRK3/OPA1/OPHN1/PAK3/PDLIM5/PPP1R9A/PTPRD/PTPRS/RELN/SHANK2/SIPA1L1/SPTBN2/SSH1/TIAM1/UBE3A/WASF2/WNT7A/ZMY…	68
vhSTR	GO:0099172	presynapse organization	21/4476	34/11512	0.0057228	1	1	APP/C5AR1/CLSTN3/CNTN5/DVL1/EFNB2/IL1RAP/IL1RAPL1/IL1RAPL2/LRFN3/LRP4/NLGN1/NLGN3/NLGN4X/NLGN4Y/NRXN1/NTRK3/PPFIA2/PTPRD/SNCA/WNT7A	21
vhSTR	GO:0099177	regulation of trans-synaptic signaling	167/4476	370/11512	0.00737944	1	1	ABAT/ABHD6/ABR/ADCY1/ADCY8/ADNP/AKAP7/APBA1/APBA2/APP/ARC/BAIAP2/BAIAP3/BCHE/BCR/CACNA1A/CACNA1B/CACNA1D/CACNA2D2/CACNG2/CACNG3/CACNG4/CALB2/CAMK2A/CAMK2B/CASK/CCR2/CDH11/CDH2/CHRNA3/CLSTN1/CLSTN2/CLSTN3/CNR2/CPEB3/CPLX2/CRHR2/CRTC1/CSPG5/CUX2/CX3CL1/CYFIP1/DCC/DGKB/DGKI/DISC1/DNM1/DNM1L/DRD3/DRD4/DVL1/EDN1/EGFR/EIF4A3/EIF4EBP2/EPHA4/EPHB1/EPHB2/FGF14/FMR1/GIPC1/GLUL/GNAI1/GRIA1/GRID2/GRIK1/GRIK2…	167
vhSTR	GO:0050808	synapse organization	148/4476	326/11512	0.00876551	1	1	ABI2/ACTB/ACTR2/ADNP/AFG3L2/AGRN/ANK3/APP/ARC/ARHGAP22/ASIC2/BAIAP2/BSN/C1QB/C3/C5AR1/CACNA2D2/CACNB4/CACNG2/CAMK2B/CAST/CDH2/CDH9/CLSTN1/CLSTN2/CLSTN3/CNKSR2/CNTN5/COL4A1/COL4A5/COLQ/CTNNA2/CTNND2/CUX2/CX3CL1/CYFIP1/DGKB/DISC1/DLG1/DLG2/DLG3/DLG5/DNM1L/DNM3/DOCK10/DSCAM/DVL1/EFNB2/EPHA4/EPHA7/EPHB1/EPHB2/ERBB4/ERC2/FARP1/FCGR2B/FLRT1/FMR1/FRMPD4/GABRA1/GABRA2/GABRB3/GABRG2/GAP43/GPHN/GPM6A/GRID2…	148
vhSTR	GO:0099590	neurotransmitter receptor internalization	14/4476	21/11512	0.00919049	1	1	ARC/CACNG2/CACNG3/CACNG4/DNM1/DNM2/DNM3/DRD3/DRD4/EFNB2/ITGB3/NUMB/OPHN1/USP46	14
vhSTR	GO:0099149	regulation of postsynaptic neurotransmitter receptor internalization	8/4476	10/11512	0.0100723	1	1	ARC/DRD3/DRD4/EFNB2/ITGB3/NUMB/OPHN1/USP46	8
vhSTR	GO:0042391	regulation of membrane potential	156/4476	348/11512	0.0125	1	1	ABAT/ADRB1/AKAP6/AKT2/ANK2/ANK3/APP/ASIC2/ATP1A3/ATP1B1/BAIAP2/BCL2/BID/BIN1/BNIP3L/CACNA1A/CACNA1B/CACNA1C/CACNA1D/CACNA1E/CACNA1I/CACNA2D1/CACNB4/CACNG2/CACNG4/CASQ2/CAV1/CCK/CD36/CHRNA3/CLCN1/CNR2/CRTC1/CTNNA3/CUX2/CXADR/DCN/DGKI/DLG1/DMD/DRD4/DVL1/EDN1/EIF4A3/FGF12/FGF13/FGF14/FMR1/FXYD1/GABBR1/GABRA1/GABRA2/GABRB1/GABRB3/GABRG2/GABRG3/GABRR1/GJC1/GLRA1/GLRA2/GLRA3/GNAQ/GPD1L/GPR35/GPR88/GRIA…	156
vhSTR	GO:0031646	positive regulation of neurological system process	29/4476	53/11512	0.0138046	1	1	ABAT/BAIAP2/CARTPT/CCK/CUX2/DVL1/HCRT/IGSF9B/ITGAX/MTOR/NLGN1/NLGN3/NRXN1/NTSR1/OPRL1/PARD3/PRKCZ/RELN/RIMS1/RIMS2/SHANK2/SLC25A12/SSH1/TENM4/TNFRSF1B/TNR/UNC13B/WASF3/WNT7A	29
vhSTR	GO:0098900	regulation of action potential	24/4476	43/11512	0.0178601	1	1	ANK2/ANK3/BIN1/CACNA1C/CACNA2D1/CAV1/CD36/CNR2/CTNNA3/CXADR/DLG1/FGF12/FGF13/FMR1/GPR35/JUP/KCNB1/NOS1AP/NTSR1/PKP2/RYR2/SCN5A/TAC1/TRPM4	24
vhSTR	GO:0099072	regulation of postsynaptic membrane neurotransmitter receptor levels	28/4476	52/11512	0.0200226	1	1	ADAM22/ARC/CACNG2/CACNG3/CACNG4/CLSTN1/DLG1/DLG2/DLG3/DNM1/DNM2/DNM3/DRD3/DRD4/EFNB2/EPS8/GPHN/GRIP1/GRIP2/HRAS/IQSEC2/ITGB3/MAPK10/NUMB/OPHN1/PRKCZ/RAB11A/USP46	28
vhSTR	GO:0060996	dendritic spine development	42/4476	84/11512	0.024535	1	1	ABI2/ACSL4/ACTR2/ARC/ASAP1/BAIAP2/CAMK2A/CAMK2B/CPEB3/CTNND2/CUX2/DISC1/DLG5/DNM1L/DNM3/DOCK10/DVL1/EPHA4/EPHB1/EPHB2/FMR1/ITSN1/KALRN/LRP8/MTOR/NLGN1/NLGN3/OPA1/PAK2/PAK3/PAK4/PDLIM5/PPP1R9A/PTPRS/RELN/SHANK2/SIPA1L1/SRGAP2/TIAM1/UBE3A/WNT7A/ZMYND8	42
vhSTR	GO:0051963	regulation of synapse assembly	38/4476	76/11512	0.0313802	1	1	ADNP/AGRN/APP/ASIC2/CLSTN1/CLSTN2/CLSTN3/COLQ/CUX2/DLG5/EPHA7/EPHB1/EPHB2/FLRT1/GAP43/GRID2/IL1RAP/IL1RAPL1/IL1RAPL2/LRFN3/MUSK/NLGN1/NLGN3/NRXN1/NTN1/NTRK1/NTRK2/NTRK3/PDLIM5/PPP1R9A/PTK2/PTPRD/PTPRS/SEMA4D/SNCA/SYNDIG1/THBS2/WNT7A	38
vhSTR	GO:0051965	positive regulation of synapse assembly	25/4476	47/11512	0.0322846	1	1	ADNP/AGRN/ASIC2/CLSTN1/CLSTN2/CLSTN3/CUX2/DLG5/EPHB1/EPHB2/FLRT1/GRID2/IL1RAP/IL1RAPL1/NLGN1/NLGN3/NRXN1/NTRK1/NTRK2/NTRK3/PTPRD/SEMA4D/SYNDIG1/THBS2/WNT7A	25
vhSTR	GO:0051590	positive regulation of neurotransmitter transport	19/4476	34/11512	0.0328513	1	1	BAIAP3/CACNA1D/DNM1L/DRD4/KMO/NLGN1/NTSR1/P2RX7/RAB3B/RAB3GAP1/SLC6A4/SNCA/SNX4/STXBP1/SYT1/UNC13A/UNC13B/VAMP7/VAMP8	19
vhSTR	GO:0060560	developmental growth involved in morphogenesis	89/4476	197/11512	0.0404349	1	1	ADNP/ALCAM/APP/AREG/AURKA/AUTS2/BCL11A/BIN3/CDH4/COBL/CPNE1/CSF1/CXCL12/CYFIP1/CYFIP2/DCC/DCLK1/DISC1/DNM2/DPYSL2/DSCAM/DVL1/EPHA7/ESR1/FGF1/FGF13/FGFR2/FLRT1/FN1/GSK3B/ITSN2/KDM5B/KIF26B/L1CAM/LHX2/LRP1/LRP6/MACF1/MAGI2/MAP1B/MAP2/MAP3K13/MAPT/MED1/MED12/NDEL1/NDN/NIN/NLGN3/NRCAM/NRP2/NTN1/NTRK3/OLFM1/PAK1/PLXNA1/PPP3CB/PRKCZ/PTPRS/RAB11A/RAB21/RASAL1/RIMS1/RIMS2/RUFY3/SALL1/SEMA3A/SEMA3B/SEMA3E…	89
vhSTR	GO:0061337	cardiac conduction	56/4476	119/11512	0.0414804	1	1	ABCC9/ANK2/ATP1A3/ATP1B1/ATP2A3/ATP2B1/ATP2B2/ATP2B4/BIN1/CACNA1C/CACNA1D/CACNA1F/CACNA1S/CACNA2D1/CACNA2D2/CACNA2D3/CACNB4/CACNG2/CACNG3/CACNG4/CASQ2/CAV1/CORIN/CTNNA3/CXADR/FXYD1/FXYD2/GJC1/ITPR1/ITPR2/JUP/KCNA5/KCND2/KCNE4/KCNH2/KCNIP1/KCNJ12/KCNJ5/KCNK1/KCNK3/KCNQ1/NOS1/PDE4D/PKP2/PRKACA/RYR1/RYR2/SCN2B/SCN5A/SLC8A1/SPTBN4/STIM1/TRDN/TRPC1/TRPM4/ZMPSTE24	56
vhSTR	GO:0010644	cell communication by electrical coupling	14/4476	24/11512	0.0419293	1	1	ANK3/ATP1A3/ATP1B1/CACNA1C/CASQ2/CAV1/GJC1/GJC2/PDE4D/PKP2/PRKACA/RYR2/SLC8A1/TRDN	14
vhSTR	GO:0098901	regulation of cardiac muscle cell action potential	14/4476	24/11512	0.0419293	1	1	ANK2/ANK3/BIN1/CACNA1C/CAV1/CTNNA3/CXADR/DLG1/FGF13/JUP/NOS1AP/PKP2/RYR2/TRPM4	14
vhSTR	GO:0045211	postsynaptic membrane	134/4673	256/11816	1.88871e-05	0.00814478	0.00809715	ABHD6/ADAM22/ADCY1/ADCY8/ADRA2C/ANK1/ANK2/ANK3/ANKS1B/ARC/ARHGEF9/ATP2B2/BCR/CACNA1C/CACNG2/CACNG3/CACNG4/CADPS2/CAMK2A/CDH2/CDH9/CHRM3/CHRNA3/CLSTN1/CLSTN2/CLSTN3/CNKSR2/CNTN1/COL13A1/CPEB3/CSPG5/CTNNA2/DAGLA/DCC/DGKI/DISC1/DLG1/DLG2/DLG3/DLG5/DLGAP1/DLGAP2/DMD/DNM1/DNM2/DNM3/DRD3/EFNB2/EPHA4/EPHA7/EPHB2/ERBB4/FMR1/GABBR1/GABBR2/GABRA1/GABRA2/GABRB1/GABRB3/GABRG2/GABRG3/GABRR1/GLRA1/GLRA2/GLRA3/…	134
vhSTR	GO:0097060	synaptic membrane	176/4673	350/11816	2.32045e-05	0.00814478	0.00809715	ABHD6/ADAM22/ADCY1/ADCY8/ADRA2C/ANK1/ANK2/ANK3/ANKS1B/ANXA1/APBA1/ARC/ARHGEF9/ATP2B1/ATP2B2/ATP2B4/BAIAP2/BCR/CACNA1C/CACNA1D/CACNG2/CACNG3/CACNG4/CADPS2/CALB2/CAMK2A/CASK/CDH2/CDH9/CHRM3/CHRNA3/CLSTN1/CLSTN2/CLSTN3/CLTA/CLTB/CNKSR2/CNTN1/CNTN5/CNTN6/COL13A1/CPEB3/CRYAB/CSPG5/CTNNA2/DAGLA/DCC/DGKI/DISC1/DLG1/DLG2/DLG3/DLG5/DLGAP1/DLGAP2/DMD/DNM1/DNM1L/DNM2/DNM3/DRD3/EFNB2/EPHA4/EPHA7/EPHB2/ERBB4/…	176
vhSTR	GO:0032279	asymmetric synapse	138/4673	271/11816	8.12678e-05	0.0142625	0.0141791	ABR/ACTR2/ADAM22/ADCY1/ADCY8/ADD1/ADRA2C/ANKS1B/ARC/ARFGEF2/ARHGEF2/ARHGEF9/ATP2B2/BAIAP2/BCAS1/BCL11A/BCR/BSN/CACNA1C/CACNG2/CACNG3/CACNG4/CAMK2A/CAP2/CDH2/CHRM3/CHRNA3/CLSTN1/CLSTN2/CLSTN3/CNKSR2/CPEB3/CRTC1/CRYAB/CTNNA2/CTNND2/DAB1/DCC/DCLK1/DGKI/DISC1/DLG1/DLG2/DLG3/DLG5/DLGAP1/DLGAP2/DNM1/DNM2/DNM3/DRD3/DVL1/EFNB2/EPB41L3/EPHA4/EPHA7/EPS8/ERBB4/FMR1/FRMPD4/GAP43/GPHN/GRIA1/GRIA2/GRID2/GRIK2/…	138
vhSTR	GO:0014069	postsynaptic density	135/4673	267/11816	0.000146186	0.0171038	0.0170037	ABR/ACTR2/ADAM22/ADCY1/ADCY8/ADD1/ADRA2C/ANKS1B/ARC/ARHGEF2/ARHGEF9/ATP2B2/BAIAP2/BCAS1/BCL11A/BCR/BSN/CACNA1C/CACNG2/CACNG3/CACNG4/CAMK2A/CAP2/CDH2/CHRM3/CHRNA3/CLSTN1/CLSTN2/CLSTN3/CNKSR2/CPEB3/CRTC1/CRYAB/CTNNA2/CTNND2/DAB1/DCC/DCLK1/DGKI/DISC1/DLG1/DLG2/DLG3/DLG5/DLGAP1/DLGAP2/DNM1/DNM2/DNM3/DRD3/DVL1/EFNB2/EPB41L3/EPHA4/EPHA7/EPS8/ERBB4/FMR1/FRMPD4/GAP43/GPHN/GRIA1/GRIA2/GRID2/GRIK2/GRIN2A/G…	135
vhSTR	GO:0098839	postsynaptic density membrane	35/4673	56/11816	0.000420715	0.0369177	0.0367018	ADAM22/ADCY1/ADRA2C/ARC/ATP2B2/CACNG2/CACNG3/CACNG4/CHRM3/CLSTN1/CLSTN2/CLSTN3/CNKSR2/DCC/DGKI/DLG1/DLG2/DLG3/DRD3/EFNB2/EPHA7/ERBB4/GRIA1/GRID2/GRIN2A/GRM1/GRM5/LRFN3/NRCAM/OPRD1/PTPRO/PTPRS/RGS9/SORCS3/TIAM1	35
vhSTR	GO:0099572	postsynaptic specialization	139/4673	288/11816	0.00145795	0.0852903	0.0847915	ABR/ACTR2/ADAM22/ADCY1/ADCY8/ADD1/ADRA2C/ANKS1B/ARC/ARHGEF2/ARHGEF9/ATP2B2/BAIAP2/BCAS1/BCL11A/BCR/BSN/CACNA1C/CACNG2/CACNG3/CACNG4/CAMK2A/CAP2/CDH2/CHRM3/CHRNA3/CLSTN1/CLSTN2/CLSTN3/CNKSR2/CPEB3/CRTC1/CRYAB/CTNNA2/CTNND2/DAB1/DCC/DCLK1/DGKI/DISC1/DLG1/DLG2/DLG3/DLG5/DLGAP1/DLGAP2/DLGAP4/DNM1/DNM2/DNM3/DRD3/DVL1/EFNB2/EPB41L3/EPHA4/EPHA7/EPS8/ERBB4/FMR1/FRMPD4/GABRA1/GAP43/GLRA1/GPHN/GRIA1/GRIA2/…	139
vhSTR	GO:0099146	intrinsic component of postsynaptic density membrane	24/4673	37/11816	0.00160031	0.0864166	0.0859112	ADAM22/ADCY1/ADRA2C/CACNG2/CACNG3/CACNG4/CHRM3/CLSTN1/CLSTN2/CLSTN3/DCC/DRD3/EFNB2/EPHA7/ERBB4/GRIA1/GRID2/GRIN2A/LRFN3/NRCAM/OPRD1/PTPRO/PTPRS/SORCS3	24
vhSTR	GO:0044447	axoneme part	12/4673	16/11816	0.0043607	0.218658	0.217379	ARFGEF2/DNAH17/DNAH2/DNAH3/DNAH7/DNAH9/DNAI1/DNAI2/HYDIN/RSPH6A/SPAG16/WDR78	12
vhSTR	GO:0042734	presynaptic membrane	70/4673	140/11816	0.00743689	0.326293	0.324385	ADCY8/APBA1/ATP2B1/ATP2B4/CACNA1D/CADPS2/CASK/CDH2/CDH9/CHRM3/CLTA/CLTB/CNTN1/CNTN5/CNTN6/CTNNA2/DGKI/DNM1/DNM1L/EFNB2/EPHA4/EPHB2/ERBB4/ERC1/ERC2/EXOC3/FMR1/GABBR1/GAD2/GLRA1/GPM6A/GRIK1/GRIK2/GRIK3/GRIK4/GRIN2A/GRM2/GRM4/GRM7/GRM8/HIP1/HTR2A/KCNC1/KCNC2/KCNH1/LRFN3/NRXN1/OPRD1/OPRM1/P2RY1/PDE2A/PI4K2A/PICALM/PTPRS/RIMS1/RIMS2/SCN2A/SLC1A6/SLC6A11/SLC6A2/SLC6A3/SLC6A4/SNAP91/SNPH/STX11/STX2/STXB…	70
vhSTR	GO:0044420	extracellular matrix component	26/4673	46/11816	0.0144929	0.484478	0.481645	COL2A1/COL3A1/COL4A1/COL4A2/COL4A4/COL4A5/COL4A6/COL5A1/COL5A3/COL8A1/ELN/FBLN1/FBLN5/FBN1/FBN2/LAMA1/LAMA3/LAMA5/LAMB4/LAMC1/LTBP1/LUM/PTPRZ1/THSD4/TNC/TNR	26
vhSTR	GO:0099634	postsynaptic specialization membrane	41/4673	79/11816	0.0171107	0.492539	0.489659	ADAM22/ADCY1/ADRA2C/ARC/ATP2B2/CACNG2/CACNG3/CACNG4/CDH2/CHRM3/CLSTN1/CLSTN2/CLSTN3/CNKSR2/DCC/DGKI/DLG1/DLG2/DLG3/DRD3/EFNB2/EPHA7/ERBB4/GABRA1/GLRA1/GPHN/GRIA1/GRID2/GRIN2A/GRM1/GRM5/KCND2/LRFN3/NLGN1/NRCAM/OPRD1/PTPRO/PTPRS/RGS9/SORCS3/TIAM1	41
vhSTR	GO:0033267	axon part	143/4673	315/11816	0.0186508	0.492539	0.489659	ACTB/ADRA2C/AMFR/ANK1/ANK2/ANK3/AP3D1/APBB2/APP/ARL8B/AURKA/AUTS2/BASP1/BIN1/BRSK2/CBL/CCK/CHRM3/CNGB1/CNTNAP2/COBL/CPLX2/CRHR2/CRTAC1/CXADR/CYFIP1/DAGLA/DGKI/DISC1/DLG1/DLG2/DLG3/DNM1/DNM2/DSCAM/DST/DVL1/DYNLL1/EPB41L3/EPHA4/EPS8/ERC2/EXOC3/FEZ1/FGF13/FMR1/FSCN1/GAD1/GAP43/GDPD5/GJC2/GLRA1/GLUL/GPM6A/GRIA1/GRIK2/GRIK3/ITSN1/KCNAB1/KCNAB2/KCNC1/KCNC2/KCNK2/KCNQ2/KCNQ3/KIF1A/KIF1B/KIF20B/KIF4A/L1C…	143
vhSTR	GO:0043198	dendritic shaft	17/4673	28/11816	0.0189438	0.492539	0.489659	APP/ARHGEF2/BAIAP2/DLG3/EPHA4/GIPC1/GRM7/HTR2A/LZTS1/MAP2/NLGN1/NSF/NTSR1/SLC8A1/SYNDIG1/ZMYND8/ZNF804A	17
vhSTR	GO:0043197	dendritic spine	69/4673	145/11816	0.0290977	0.658922	0.655068	ABI2/ANKS1B/APBA1/APBA2/APP/ARC/ARFGEF2/ASAP1/ASIC2/ATP2B1/BAIAP2/CAMK2A/CLSTN1/CRYAB/CYFIP1/DGKI/DNM1/DNM2/DNM3/DOCK10/DVL1/EPHA4/FARP1/FCGR2B/FMR1/FRMPD4/GIPC1/GPM6A/GRIA1/GRIA2/GRID2/GRIN2A/ITGA8/ITSN1/KCND2/LAMA2/LZTS1/MAP1B/MAPT/MYH10/NEDD4/NLGN1/NOS1/NTRK2/NTSR1/OPHN1/OPRD1/OPRM1/P2RX4/PALMD/PDE4B/PDLIM4/PPP1R9A/PPP3CA/PRKACA/PTK2/PTPRO/RGS10/RGS14/RHOA/RPH3A/SHANK2/SIPA1L1/SLC8A1/SRGAP2/SY…	69
vhSTR	GO:0099060	integral component of postsynaptic specialization membrane	29/4673	55/11816	0.0322103	0.665048	0.661159	ADAM22/ADCY1/ADRA2C/CACNG2/CACNG3/CACNG4/CDH2/CHRM3/CLSTN1/CLSTN2/CLSTN3/DCC/DRD3/EFNB2/EPHA7/ERBB4/GABRA1/GLRA1/GRIA1/GRID2/GRIN2A/KCND2/LRFN3/NLGN1/NRCAM/OPRD1/PTPRO/PTPRS/SORCS3	29
vhSTR	GO:0030427	site of polarized growth	69/4673	146/11816	0.0342565	0.687088	0.68307	AMFR/APBB2/APP/AUTS2/BASP1/CBL/COBL/CRTAC1/CXADR/CYFIP1/DISC1/DLG3/DNM2/DSCAM/DVL1/EPHA4/EPS8/ERC2/EXOC3/FEZ1/FGF13/FMR1/FSCN1/GAP43/GDPD5/GPM6A/HCLS1/KIF20B/L1CAM/LMTK2/LRP1/MAP1B/MAP2/MAPK8IP3/MAPT/MYH10/MYH14/MYO9A/NDEL1/NDRG2/NIN/OLFM1/PALLD/PARD3/PCDH9/PI4K2A/PINK1/PPP1R9A/PTCH1/PTPRO/RAC3/RASGRF1/RUFY3/SHANK2/SNCA/SSH1/STMN3/TAOK2/TIAM1/TIAM2/TMOD2/TRAK1/TRPC5/TRPM1/TRPV4/TSC1/UNC5C/UTRN/ZN…	69
vhSTR	GO:0045503	dynein light chain binding	13/4435	15/11509	0.000177609	0.0939549	0.0939549	DNAH17/DNAH2/DNAH3/DNAH6/DNAH7/DNAH9/DNAI1/DNAI2/DYNC1I1/DYNC1I2/DYNC2H1/GLUL/WDR78	13
vhSTR	GO:0005088	Ras guanyl-nucleotide exchange factor activity	53/4435	97/11509	0.000895884	0.236961	0.236961	ABR/ADRB1/AKAP13/ARHGEF10/ARHGEF10L/ARHGEF2/ARHGEF28/ARHGEF3/ARHGEF38/ARHGEF4/ARHGEF6/ARHGEF9/BCR/DENND1B/DENND1C/DENND2A/DENND4C/DENND5B/DENND6B/DOCK1/DOCK2/DOCK3/EGF/EPS8/EPS8L1/FARP1/FARP2/FGD2/ITSN1/ITSN2/KALRN/MCF2/MCF2L/MCF2L2/NET1/OBSCN/PREX2/RAB3GAP1/RALGPS1/RAPGEF2/RAPGEF4/RAPGEF5/RASGRF1/RGL1/RIN3/SERGEF/SOS2/TIAM1/TIAM2/TRIO/VAV1/VAV2/VAV3	53
vhSTR	GO:0008013	beta-catenin binding	36/4435	70/11509	0.0188681	1	1	AJAP1/AR/AXIN1/BTRC/CARM1/CDH2/CDH5/CHD8/CTNNA1/CTNNA3/CTNND2/CXADR/DLG5/DVL1/EP300/ESR1/FOXO1/FOXO3/GLI3/GRIP1/GSK3B/KANK1/KLF4/MED12/NUMB/PROP1/PTPRJ/PTPRK/PTPRT/RORA/SALL1/SHROOM2/TBL1XR1/TCF7L2/TRPC4/VCL	36
vhSTR	GO:0030020	extracellular matrix structural constituent conferring tensile strength	19/4435	33/11509	0.0204257	1	1	COL13A1/COL16A1/COL18A1/COL19A1/COL21A1/COL2A1/COL3A1/COL4A1/COL4A2/COL4A4/COL4A5/COL4A6/COL5A1/COL5A3/COL6A1/COL6A2/COL6A3/COL8A1/COL9A3	19
motif3	GO:0097485	neuron projection guidance	70/2348	227/11512	0.000114829	0.23531	0.23531	EVL/RPS6KA5/SLIT3/SLIT2/EFNB2/APP/NRXN3/NRXN1/DPYSL2/CSF1R/TRIO/GAP43/ARHGAP35/TUBB2B/SRC/CRMP1/SIAH1/LHX2/CXCL12/SEMA3B/SHC3/EPHA7/PTK2/SEMA6D/PRKCA/PRKCQ/UNC5B/UNC5C/RELN/PALLD/SPTBN2/SEMA7A/ROBO1/GBX2/SEMA4D/MYH10/RET/BMPR1B/NRP2/DAB1/PLXND1/CDH4/SEMA5A/CHN1/EPHB1/EPHB4/FOXD1/CYFIP2/NKX2-1/EPHA4/EPHA3/EPHA2/SEMA3A/SEMA3E/FEZ1/LAMA1/DSCAM/TNR/APBB2/GRB10/PLXNC1/PTPRM/PLXNA2/PLXNA1/RAP1GAP/GLI3/…	70
motif3	GO:0099173	postsynapse organization	46/2348	136/11512	0.000164696	0.23531	0.23531	NRXN2/NRXN1/NLGN1/GAP43/IL1RAP/NTRK3/KALRN/DLG2/IGF1R/CAMK2B/CUX2/GRID2/FRMPD4/NOS1AP/NLGN4X/EPHA7/DLG3/UBE3A/TIAM1/RELN/INSR/SPTBN2/ZMYND8/WNT7A/BAIAP2/CNKSR2/DGKB/LRP4/MYH10/NRP2/ABI2/EPHB1/GPHN/CTNND2/IL1RAPL1/ZNF804A/EPHA4/PDLIM5/SIPA1L1/PTPRD/MAGI2/LGMN/DOCK10/DNM3/SHANK2/DNM1L	46
motif3	GO:0050808	synapse organization	92/2348	326/11512	0.000382585	0.282271	0.282271	SDK2/COL4A5/COL4A1/ITGAM/IL1RAPL2/WASF3/EFNB2/APP/NRXN2/NRXN1/NLGN1/SYNDIG1/GAP43/FLRT1/UTRN/ADNP/FMR1/IL1RAP/SYBU/NTRK2/NTRK3/CACNB4/KALRN/DLG2/IGF1R/CAMK2B/CUX2/BSN/GRID2/FRMPD4/ERC2/NOS1AP/NLGN4X/CLSTN2/EPHA7/DLG3/FARP1/PTK2/UBE3A/TIAM1/ERBB4/MAP1B/RELN/INSR/SPTBN2/ZMYND8/WNT7A/BAIAP2/CNKSR2/DGKB/SEMA4D/LRP4/MYH10/TSC1/NRP2/SEZ6L/ANK3/PLXND1/CNTN5/GABRG2/ABI2/PCLO/EPHB1/GPHN/CTNND2/IL1RAPL1/ZN…	92
motif3	GO:0035176	social behavior	19/2348	45/11512	0.000707995	0.337182	0.337182	NRXN3/NRXN2/NRXN1/DRD3/GRP/EIF4EBP2/PCM1/KALRN/NLGN4X/BRINP1/ATXN1/SLC6A4/CLN8/DRD4/GAD1/CNTNAP2/TBX1/SHANK2/BBS4	19
motif3	GO:0035265	organ growth	48/2348	154/11512	0.000990168	0.381589	0.381589	HLX/SMAD1/ZMPSTE24/SASH3/TGFBR3/COL6A1/DDR2/PLAG1/COL6A3/RBPJ/ESR1/MAPK11/KCNK2/STK3/YBX3/PPARA/NLGN4X/TENM4/PTK2/UBE3A/SORBS2/MATN1/ERBB4/FGFR2/ANXA2/WWC3/COMP/IGF1/IL7/AKAP13/FOXC2/BNC2/MYH6/TGFB2/TGFBR2/HEG1/SLC6A4/YY1/COL21A1/PDLIM5/FGF2/YAP1/CER1/ZFPM2/CARM1/AGTR2/CACNA2D2/GLI1	48
motif3	GO:0061337	cardiac conduction	39/2348	119/11512	0.00100155	0.381589	0.381589	ATP2A3/KCNIP1/ZMPSTE24/BIN1/CACNA1S/CACNA1C/ITPR2/ITPR1/CACNB4/GJC1/PRKACA/ANK2/SCN2B/KCNK1/KCNK3/KCNJ12/ATP1B1/CACNA2D1/TRPC1/CASQ2/JUP/RYR2/ATP2B2/CACNA1D/CORIN/NOS1/TRDN/CTNNA3/CACNG2/CACNG3/TRPM4/PDE4D/STIM1/KCNE4/RYR1/CACNA2D2/CACNA2D3/ATP2B4/KCNA5	39
motif3	GO:0016358	dendrite development	59/2348	199/11512	0.00113446	0.385673	0.385673	SARM1/CPEB3/APP/PRKG1/NLGN1/FLRT1/ASAP1/CAMK1D/FMR1/BMP5/GSK3B/RAP2A/KALRN/CAMK2B/CUX2/CAMSAP2/PPP3CA/FARP1/TAOK2/UBE3A/TIAM1/MAP1B/MAP1S/RELN/BCL11A/ZMYND8/GRIP1/WNT7A/BAIAP2/SEMA4D/LRP4/DAB1/ABI2/EPHB1/CUX1/CTNND2/IL1RAPL1/EPHA4/SEMA3A/DSCAM/DCLK1/PDLIM5/ALK/SIPA1L1/PTPRD/CTNNA2/CARM1/CRTC1/TNIK/DOCK10/HPRT1/MINK1/DCC/DNM3/PREX2/SHANK2/CHRNA3/BBS4/DNM1L	59
motif3	GO:0051965	positive regulation of synapse assembly	19/2348	47/11512	0.00133216	0.385673	0.385673	NRXN1/NLGN1/SYNDIG1/FLRT1/ADNP/IL1RAP/NTRK2/NTRK3/CUX2/GRID2/CLSTN2/WNT7A/SEMA4D/EPHB1/IL1RAPL1/ASIC2/PTPRD/CLSTN1/THBS2	19
motif3	GO:0003013	circulatory system process	122/2348	476/11512	0.00279647	0.573819	0.573819	ANGPT1/ATP2A3/ITGA1/KCNIP1/ZMPSTE24/BIN1/SLIT2/WNK1/PRKG1/EPHX2/F2RL1/DRD3/CACNA1S/ARHGAP35/CD34/ACSM3/CACNA1C/THRB/HMGCR/DMD/NTSR1/BCR/SRC/ADRB1/CHD7/ITPR2/ITPR1/CACNB4/GJC1/PRKACA/CXCL12/CELF2/PPARG/PPARA/NR2F2/TRPV4/NOS1AP/SLC1A1/ADRA2B/DOCK5/ANK2/SCN2B/CYP4F12/PDE3A/STK39/KCNK1/EPO/KCNK3/GRIP2/KCNJ12/ATP1B1/SGCG/SGCD/SCPEP1/ELN/COMP/PIK3C2A/CACNA2D1/VEGFB/AKAP13/TNNI3/FOXC2/MAP2K6/EGFR/CDH5/E…	122
motif3	GO:0098900	regulation of action potential	17/2348	43/11512	0.00311258	0.573819	0.573819	BIN1/CD36/CACNA1C/NTSR1/FMR1/NOS1AP/ANK2/CACNA2D1/ANK3/GPR35/JUP/RYR2/FGF13/FGF12/KCNB1/CTNNA3/TRPM4	17
motif3	GO:0099172	presynapse organization	14/2348	34/11512	0.00458619	0.672053	0.672053	IL1RAPL2/EFNB2/APP/NRXN1/NLGN1/IL1RAP/NTRK3/NLGN4X/WNT7A/LRP4/CNTN5/IL1RAPL1/PPFIA2/PTPRD	14
motif3	GO:0042391	regulation of membrane potential	91/2348	348/11512	0.00505776	0.703002	0.703002	KCNH1/SCN11A/ZMPSTE24/BIN1/APP/NRXN1/PINK1/NLGN1/P2RX7/CD36/CACNA1C/CLCN1/DMD/NTSR1/SLC1A6/SRC/ADRB1/FMR1/PIEZO2/NTRK2/NTRK3/GSK3B/GRIN2A/RAB3GAP1/CACNB4/GJC1/KCNK2/GRM1/CUX2/RIMS2/GRID2/NOS1AP/NLGN4X/PPP3CA/ANK2/SCN2B/SCN2A/PRKCZ/WWP2/GNAQ/GPR88/RELN/ZMYND8/OPRD1/KCNK1/KCNK3/WNT7A/BAIAP2/ATP1B1/DGKI/CACNA2D1/MYH14/ANK3/KCNC2/GABRG3/GABRG2/CASQ2/GPR35/GRIA3/JUP/RYR2/SH3GL1/DRD4/AKT2/FGF13/FGF12/F…	91
motif3	GO:0099177	regulation of trans-synaptic signaling	96/2348	370/11512	0.00516642	0.703002	0.703002	CALB2/PRKAR1B/CPEB3/APP/NRXN1/PINK1/MCTP1/NLGN1/DRD3/TUBB2B/NTSR1/EIF4EBP2/ADNP/BCR/SRC/FMR1/SYBU/NTRK2/ABHD6/GSK3B/GRIN2A/RAB3GAP1/PRKACA/CAMK2B/GRM8/GRM1/CUX2/RIMS2/GRID2/NLGN4X/SLC24A2/SLC24A1/PPP3CA/PPP3CB/CLSTN2/SYT1/ROR2/PRKCB/PRKCE/PRKCG/PRKCZ/MAP1B/CASK/RELN/ZMYND8/CCR2/WNT7A/BAIAP2/STXBP5L/SORCS3/DGKI/DGKB/NF1/APBA1/EGFR/CRHR2/SLC6A4/ADCY1/HRAS/EPHB1/PLCB4/SH3GL1/SLC4A10/DRD4/GIPC1/HTR2A…	96
motif3	GO:0051963	regulation of synapse assembly	25/2348	76/11512	0.00714033	0.777165	0.777165	IL1RAPL2/APP/NRXN1/NLGN1/SYNDIG1/GAP43/FLRT1/ADNP/IL1RAP/NTRK2/NTRK3/CUX2/GRID2/CLSTN2/EPHA7/PTK2/WNT7A/SEMA4D/EPHB1/IL1RAPL1/PDLIM5/ASIC2/PTPRD/CLSTN1/THBS2	25
motif3	GO:0032793	positive regulation of CREB transcription factor activity	8/2348	16/11512	0.00788207	0.777165	0.777165	RPS6KA5/CD200/CAMK1D/RELN/OPRD1/ADCY1/CRTC1/CRTC3	8
motif3	GO:0021988	olfactory lobe development	10/2348	23/11512	0.0102204	0.834425	0.834425	SLIT2/CSF1R/CHD7/LHX2/ERBB4/SALL1/SEMA7A/ROBO1/CRTAC1/SEMA3A	10
motif3	GO:0099072	regulation of postsynaptic membrane neurotransmitter receptor levels	18/2348	52/11512	0.0118877	0.841404	0.841404	EFNB2/DRD3/DLG2/EPS8/DLG3/PRKCZ/ADAM22/GRIP1/GRIP2/HRAS/GPHN/DRD4/CACNG2/CACNG3/CLSTN1/NUMB/DNM3/DNM2	18
motif3	GO:0044057	regulation of system process	122/2348	499/11512	0.0137966	0.857016	0.857016	NPHS1/ATP2A3/KCNIP1/TACR1/SCN11A/ZMPSTE24/BIN1/WASF3/APP/NRXN1/WNK1/PRKG1/NLGN1/F2RL1/DRD3/CACNA1S/PBX3/CACNA1C/THRB/GALR1/UTRN/DMD/NTSR1/SRC/ADRB1/FOXO1/FMR1/ITPR2/ITPR1/CACNB4/GJC1/PPARGC1A/PRKACA/CAMK2B/CELF2/GRM1/CUX2/PPARA/RIMS2/KLF4/NOS1AP/NLGN4X/PPP3CA/SLC1A1/SETD3/ADRA2B/MTMR4/DOCK5/TENM4/PTK2/ANK2/SCN2B/PRKCA/PRKCZ/RELN/STK39/ZMYND8/OPRD1/KCNK1/KCNK3/KCNJ12/WNT7A/BAIAP2/ATP1B1/NKX3-1/CAC…	122
motif3	GO:0008038	neuron recognition	14/2348	38/11512	0.0141147	0.857016	0.857016	APP/GAP43/ARHGAP35/PALLD/ROBO1/CRTAC1/SEMA5A/EPHA4/EPHA3/SEMA3A/CNTNAP2/DSCAM/TNN/OPCML	14
motif3	GO:0010644	cell communication by electrical coupling	10/2348	24/11512	0.0143761	0.857016	0.857016	CACNA1C/GJC2/GJC1/PRKACA/ATP1B1/ANK3/CASQ2/RYR2/TRDN/PDE4D	10
motif3	GO:0098901	regulation of cardiac muscle cell action potential	10/2348	24/11512	0.0143761	0.857016	0.857016	BIN1/CACNA1C/NOS1AP/ANK2/ANK3/JUP/RYR2/FGF13/CTNNA3/TRPM4	10
motif3	GO:0046620	regulation of organ growth	26/2348	84/11512	0.0143961	0.857016	0.857016	HLX/SASH3/TGFBR3/RBPJ/MAPK11/KCNK2/STK3/YBX3/PPARA/PTK2/ERBB4/FGFR2/WWC3/IGF1/IL7/FOXC2/MYH6/TGFBR2/SLC6A4/YY1/FGF2/YAP1/ZFPM2/CARM1/CACNA2D2/GLI1	26
motif3	GO:0032409	regulation of transporter activity	55/2348	207/11512	0.0184715	0.995895	0.995895	APP/WNK1/PINK1/NLGN1/DRD3/UTRN/DMD/NTSR1/FMR1/GRIN2A/CACNB4/PPARGC1A/PRKACA/DLG2/DYSF/PPARG/PLCG2/NOS1AP/DLG3/ANK2/SCN2B/PRKCE/WWP2/KCNAB1/RELN/STK39/EPO/CCR2/ATP1B1/CACNA2D1/ANK3/KCNC2/CASQ2/TESC/GPR35/GRIA3/RYR2/DRD4/FGF12/FGF14/CACNA1D/DAPK1/NOS1/STAC/GRIA2/TRDN/CACNG2/CACNG3/SGK1/PDE4D/STIM1/MINK1/KCNE4/DNM2/SHANK2	55
motif3	GO:0055017	cardiac muscle tissue growth	23/2348	74/11512	0.0195335	1	1	SMAD1/TGFBR3/RBPJ/MAPK11/KCNK2/PPARA/TENM4/SORBS2/ERBB4/FGFR2/IGF1/AKAP13/FOXC2/TGFB2/TGFBR2/HEG1/YY1/PDLIM5/FGF2/YAP1/ZFPM2/AGTR2/GLI1	23
motif3	GO:0007613	memory	29/2348	99/11512	0.0219559	1	1	ITGA8/CPEB3/EIF4EBP2/ADNP/GRIN2A/KALRN/KCNK2/CUX2/SLC24A2/PPP3CB/SCN2A/PRKCZ/RELN/INSR/BRINP1/SORCS3/ATXN1/SLC6A4/ADCY1/HTR2A/FGF13/ABCA7/CEBPB/PLCB1/CRTC1/B4GALT2/LGMN/SGK1/MAPT	29
motif3	GO:0021772	olfactory bulb development	9/2348	22/11512	0.0226455	1	1	SLIT2/CSF1R/CHD7/LHX2/ERBB4/SALL1/ROBO1/CRTAC1/SEMA3A	9
motif3	GO:0032411	positive regulation of transporter activity	25/2348	84/11512	0.0263197	1	1	WNK1/PINK1/DMD/NTSR1/PLCG2/NOS1AP/ANK2/RELN/STK39/CCR2/ATP1B1/CACNA2D1/ANK3/KCNC2/TESC/RYR2/DRD4/FGF14/STAC/TRDN/CACNG2/CACNG3/SGK1/STIM1/DNM2	25
motif3	GO:0060419	heart growth	24/2348	80/11512	0.0265228	1	1	SMAD1/TGFBR3/RBPJ/MAPK11/KCNK2/PPARA/TENM4/SORBS2/ERBB4/FGFR2/IGF1/AKAP13/FOXC2/MYH6/TGFB2/TGFBR2/HEG1/YY1/PDLIM5/FGF2/YAP1/ZFPM2/AGTR2/GLI1	24
motif3	GO:1903779	regulation of cardiac conduction	18/2348	57/11512	0.0309719	1	1	ATP2A3/ITPR2/ITPR1/PRKACA/ANK2/ATP1B1/TRPC1/CASQ2/RYR2/ATP2B2/CORIN/NOS1/TRDN/TRPM4/PDE4D/STIM1/RYR1/ATP2B4	18
motif3	GO:0050806	positive regulation of synaptic transmission	40/2348	149/11512	0.0341843	1	1	CALB2/APP/NRXN1/PINK1/NLGN1/NTSR1/FMR1/NTRK2/GSK3B/GRIN2A/RAB3GAP1/CUX2/RIMS2/SLC24A2/SLC24A1/CLSTN2/SYT1/ROR2/PRKCE/PRKCZ/RELN/CCR2/WNT7A/BAIAP2/NF1/EGFR/CRHR2/ADCY1/DRD4/EPHA4/CACNA1D/TNR/SERPINE2/CACNG2/CACNG3/CRTC1/CLSTN1/LGMN/SHANK2/DNM1L	40
motif3	GO:0097120	receptor localization to synapse	14/2348	42/11512	0.0344203	1	1	NLGN1/DLG2/DLG3/PRKCZ/RELN/ADAM22/GRIP1/GRIP2/ANKS1B/HRAS/GPHN/CACNG2/CACNG3/CLSTN1	14
motif3	GO:0086065	cell communication involved in cardiac conduction	15/2348	46/11512	0.0353613	1	1	CACNA1C/GJC1/PRKACA/ANK2/ATP1B1/CACNA2D1/CASQ2/JUP/RYR2/CACNA1D/TRDN/CTNNA3/TRPM4/PDE4D/KCNA5	15
motif3	GO:0048167	regulation of synaptic plasticity	42/2348	158/11512	0.0355859	1	1	CALB2/CPEB3/APP/MCTP1/NLGN1/EIF4EBP2/FMR1/NTRK2/ABHD6/GSK3B/GRIN2A/RAB3GAP1/CAMK2B/RIMS2/GRID2/SLC24A2/SLC24A1/PPP3CB/PRKCZ/MAP1B/RELN/BAIAP2/SORCS3/DGKI/NF1/CRHR2/ADCY1/HRAS/SLC4A10/GIPC1/EPHA4/FGF14/KCNB1/KCNJ10/TNR/SERPINE2/SIPA1L1/KIT/CRTC1/LGMN/MAPT/SHANK2	42
motif3	GO:0051283	negative regulation of sequestering of calcium ion	29/2348	103/11512	0.0364837	1	1	PLCH1/P2RX7/F2RL3/CACNA1C/DMD/NTSR1/CHD7/ITPR2/ITPR1/PRKACA/TPCN1/PLCG2/LCK/ANK2/PRKCE/TRPC1/CASQ2/RYR2/HTR2A/HTR2C/RASA3/FGF2/NOS1/TRDN/PLCB1/TRPM2/PDE4D/RYR1/SLC8B1	29
motif3	GO:0098868	bone growth	13/2348	39/11512	0.0406924	1	1	ZMPSTE24/COL6A1/DDR2/COL6A3/MATN1/FGFR2/ANXA2/COMP/BNC2/TGFBR2/COL21A1/CER1/CARM1	13
motif3	GO:0051282	regulation of sequestering of calcium ion	29/2348	104/11512	0.0410477	1	1	PLCH1/P2RX7/F2RL3/CACNA1C/DMD/NTSR1/CHD7/ITPR2/ITPR1/PRKACA/TPCN1/PLCG2/LCK/ANK2/PRKCE/TRPC1/CASQ2/RYR2/HTR2A/HTR2C/RASA3/FGF2/NOS1/TRDN/PLCB1/TRPM2/PDE4D/RYR1/SLC8B1	29
motif3	GO:0050803	regulation of synapse structure or activity	46/2348	177/11512	0.0414833	1	1	IL1RAPL2/APP/NRXN1/NLGN1/SYNDIG1/GAP43/FLRT1/ADNP/FMR1/IL1RAP/SYBU/NTRK2/NTRK3/KALRN/CAMK2B/CUX2/GRID2/FRMPD4/CLSTN2/EPHA7/PTK2/UBE3A/TIAM1/RELN/ZMYND8/WNT7A/BAIAP2/DGKB/SEMA4D/LRP4/NRP2/ABI2/EPHB1/IL1RAPL1/ZNF804A/EPHA4/PDLIM5/SIPA1L1/ASIC2/PTPRD/CTNNA2/CLSTN1/DNM3/DNM2/THBS2/DNM1L	46
motif3	GO:0120163	negative regulation of cold-induced thermogenesis	14/2348	43/11512	0.0417587	1	1	LAMA4/LNPEP/RBPJ/ABHD6/CIDEA/PCTP/NOVA2/ZNF423/FOXC2/MAP2K6/IL15/IL18R1/PLCL1/RHEB	14
motif3	GO:0008344	adult locomotory behavior	20/2348	67/11512	0.0424333	1	1	ZMPSTE24/APP/PBX3/NTSR1/CHD7/KALRN/CXCL12/HOXB8/EPS8/ADAM22/OPRD1/TSC1/SEZ6L/DAB1/CLN8/DRD4/EPHA4/FGF12/KCNJ10/PREX2	20
motif3	GO:0010633	negative regulation of epithelial cell migration	18/2348	59/11512	0.0429688	1	1	EVL/CORO1C/HMGB1/SLIT2/PPARG/NR2F2/KLF4/RGCC/SP100/JUP/MEOX2/SEMA3A/PTPRG/FGF2/MCC/PTPRM/AGTR2/MAP2K5	18
motif3	GO:0099590	neurotransmitter receptor internalization	8/2348	21/11512	0.0476042	1	1	EFNB2/DRD3/DRD4/CACNG2/CACNG3/NUMB/DNM3/DNM2	8
motif3	GO:0071805	potassium ion transmembrane transport	40/2348	153/11512	0.0499864	1	1	KCNIP1/KCNH1/BIN1/WNK1/KCNJ6/KCNK2/NOS1AP/SLC24A2/SLC24A1/SLC24A3/ANK2/WWP2/KCNAB1/KCNAB2/DPP6/STK39/KCNK1/KCNK3/KCNN3/KCNJ12/ATP1B1/KCNQ2/ANK3/KCNC2/CASQ2/SLC9A3/KCNB2/KCNB1/KCNQ3/CACNA1D/KCNJ10/KCNMA1/SLC12A7/SLC12A1/SLC12A8/KCNV1/KCNE4/DNM2/KCNA5/KCNJ15	40
motif3	GO:0014069	postsynaptic density	89/2470	267/11816	1.20395e-06	0.000279432	0.000270929	ITGA8/KCNH1/CPEB3/EFNB2/NLGN1/DRD3/SYNDIG1/GAP43/CACNA1C/PSD3/RPS3/BCR/SRC/FMR1/NTRK2/CAP2/GRIN2A/ITPR1/DLG2/GRM1/BSN/GRID2/FRMPD4/EPS8/NLGN4X/LIN7A/CLSTN2/EPHA7/DLG3/PRKCG/PRKCZ/TIAM1/ERBB4/KCNAB2/MAP1B/EPB41L3/BCL11A/ADAM22/NSF/OPRD1/GRIP2/PLEKHA5/BAIAP2/SORCS3/CNKSR2/ANKS1B/DGKI/LRP4/TSC1/DAB1/ARHGEF2/CHRM3/PCLO/ADCY1/PLCB4/GPHN/CTNND2/SH3GL1/SH3GL3/ATP2B2/EPHA4/DCLK1/SAMD14/PDLIM5/DLGAP1/P2RY…	89
motif3	GO:0032279	asymmetric synapse	90/2470	271/11816	1.25535e-06	0.000279432	0.000270929	ITGA8/KCNH1/CPEB3/EFNB2/NLGN1/DRD3/SYNDIG1/GAP43/CACNA1C/PSD3/RPS3/BCR/SRC/FMR1/NTRK2/CAP2/GRIN2A/ITPR1/DLG2/GRM1/BSN/GRID2/FRMPD4/EPS8/NLGN4X/LIN7A/CLSTN2/EPHA7/DLG3/PRKCG/PRKCZ/TIAM1/ERBB4/KCNAB2/MAP1B/EPB41L3/BCL11A/ADAM22/NSF/OPRD1/GRIP2/PLEKHA5/BAIAP2/SORCS3/CNKSR2/ANKS1B/DGKI/LRP4/TSC1/DAB1/ARHGEF2/CHRM3/PCLO/ADCY1/PLCB4/GPHN/CTNND2/SH3GL1/SH3GL3/ATP2B2/EPHA4/DCLK1/SAMD14/PDLIM5/DLGAP1/P2RY…	90
motif3	GO:0097060	synaptic membrane	105/2470	350/11816	2.95905e-05	0.00389447	0.00377596	ITGA8/KCNH1/CALB2/CADPS2/CPEB3/EFNB2/NRXN1/NLGN1/DRD3/SYNDIG1/CACNA1C/PSD3/UTRN/DMD/BCR/SLC1A6/FMR1/NTRK3/ABHD6/GRIN2A/DLG2/GRM8/GRM1/SNPH/RIMS2/GRID2/ERC1/ERC2/NLGN4X/LIN7A/CLSTN2/EPHA7/DLG3/SYT1/LRRTM4/ANK2/SCN2A/PRKCG/TIAM1/ERBB4/CASK/ADAM22/STX11/OPRD1/GRIP1/GRIP2/BAIAP2/SORCS3/CNKSR2/ANKS1B/DGKI/EXOC3/LRP4/APBA1/NRP2/ANK1/ANK3/KCNC2/CNTN1/CNTN5/GABRG3/GABRG2/CHRM3/SLC6A2/SLC6A4/ADCY1/GRIA3/G…	105
motif3	GO:0099572	postsynaptic specialization	89/2470	288/11816	3.5458e-05	0.00389447	0.00377596	ITGA8/KCNH1/CPEB3/EFNB2/NLGN1/DRD3/SYNDIG1/GAP43/CACNA1C/PSD3/RPS3/BCR/SRC/FMR1/NTRK2/CAP2/GRIN2A/ITPR1/DLG2/GRM1/BSN/GRID2/FRMPD4/EPS8/NLGN4X/LIN7A/CLSTN2/EPHA7/DLG3/PRKCG/PRKCZ/TIAM1/ERBB4/KCNAB2/MAP1B/EPB41L3/BCL11A/ADAM22/NSF/OPRD1/GRIP2/PLEKHA5/BAIAP2/SORCS3/CNKSR2/ANKS1B/DGKI/LRP4/TSC1/DAB1/ARHGEF2/CHRM3/PCLO/ADCY1/PLCB4/GPHN/CTNND2/SH3GL1/SH3GL3/ATP2B2/EPHA4/DCLK1/SAMD14/PDLIM5/DLGAP1/P2RY…	89
motif3	GO:0045211	postsynaptic membrane	80/2470	256/11816	5.66439e-05	0.00516371	0.00500658	KCNH1/CADPS2/CPEB3/EFNB2/NLGN1/DRD3/SYNDIG1/CACNA1C/PSD3/UTRN/DMD/BCR/FMR1/NTRK3/ABHD6/GRIN2A/DLG2/GRM1/GRID2/NLGN4X/LIN7A/CLSTN2/EPHA7/DLG3/LRRTM4/ANK2/TIAM1/ERBB4/ADAM22/OPRD1/GRIP1/GRIP2/SORCS3/CNKSR2/ANKS1B/DGKI/NRP2/ANK1/ANK3/KCNC2/CNTN1/GABRG3/GABRG2/CHRM3/SLC6A4/ADCY1/GRIA3/GPHN/COL13A1/IL1RAPL1/ATP2B2/HTR2A/EPHA4/KCNB1/GABBR1/GABBR2/KCNMA1/PDLIM4/PDLIM5/DLGAP1/P2RY1/SIPA1L1/GRIA2/ZC4H2/HI…	80
motif3	GO:0098839	postsynaptic density membrane	24/2470	56/11816	0.000166523	0.0121932	0.0118221	EFNB2/DRD3/GRIN2A/DLG2/GRM1/GRID2/CLSTN2/EPHA7/DLG3/TIAM1/ERBB4/ADAM22/OPRD1/SORCS3/CNKSR2/DGKI/CHRM3/ADCY1/ATP2B2/CACNG2/CACNG3/CLSTN1/ADRA2C/DCC	24
motif3	GO:0099146	intrinsic component of postsynaptic density membrane	17/2470	37/11816	0.000554402	0.0304459	0.0295195	EFNB2/DRD3/GRIN2A/GRID2/CLSTN2/EPHA7/ERBB4/ADAM22/OPRD1/SORCS3/CHRM3/ADCY1/CACNG2/CACNG3/CLSTN1/ADRA2C/DCC	17
motif3	GO:0099092	postsynaptic density, intracellular component	10/2470	17/11816	0.00070898	0.0333727	0.0323572	BCR/DLG3/BAIAP2/ARHGEF2/SH3GL1/SH3GL3/ABR/CTNNA2/TNIK/DNM2	10
motif3	GO:0099091	postsynaptic specialization, intracellular component	11/2470	20/11816	0.000828136	0.0363828	0.0352757	BCR/SRC/DLG3/BAIAP2/ARHGEF2/SH3GL1/SH3GL3/ABR/CTNNA2/TNIK/DNM2	11
motif3	GO:0043198	dendritic shaft	13/2470	28/11816	0.00219009	0.0822231	0.0797212	APP/NLGN1/SYNDIG1/NTSR1/DLG3/NSF/ZMYND8/BAIAP2/ARHGEF2/ZNF804A/GIPC1/HTR2A/EPHA4	13
motif3	GO:0098797	plasma membrane protein complex	122/2470	469/11816	0.00390902	0.135581	0.131456	ITGA8/ITGA1/KCNIP1/KCNH1/ITGAM/SNTB2/SCN11A/CORO1C/HMGB1/CDH22/MR1/TGFBR3/NLGN1/CACNA1S/AP2A2/CALCR/CACNA1C/UTRN/DMD/HLA-DQB1/GNA15/KCNJ6/CATSPERB/ABHD6/BMP2/GRIN2A/FZD8/CACNB4/GJC2/GJC1/KCNK2/DLG2/IGF1R/GRM1/GRID2/IL2RB/EPS8/NOS1AP/LIN7A/DLG3/TBC1D5/SCN2B/SCN2A/PRKCA/GNAQ/KCNAB1/KCNAB2/GNAL/KRT8/INSR/DPP6/KCNK1/HLA-F/NOX5/FAF1/PGM5/ATP1B1/SGCG/SGCD/CACNA2D1/IGF1/KCNQ2/CDH13/RET/BMPR1B/EGFR/HLA-D…	122
motif3	GO:0019897	extrinsic component of plasma membrane	39/2470	129/11816	0.00772806	0.232409	0.225337	KCNIP1/CDH22/GNA15/HCK/SRC/FMR1/OSBPL2/LCK/FARP1/FRK/GNAQ/TIAM1/KCNAB1/KCNAB2/GNAL/ANXA2/CNKSR2/FERMT2/DGKI/CDH13/CDH5/CDH4/CDH7/JUP/ST14/GNAI1/TF/SERPINE2/GNG7/STAC/HIP1/CTNNA2/FCN1/PLG/CDH11/CDH12/CDH18/NUMB/GNGT1	39
motif3	GO:0043197	dendritic spine	43/2470	145/11816	0.00775872	0.232409	0.225337	PALMD/ITGA8/APP/NLGN1/SYNDIG1/NTSR1/ASAP1/FMR1/NTRK2/GRIN2A/PRKACA/GRID2/FRMPD4/PPP3CA/FARP1/PTK2/TIAM1/MAP1B/ZMYND8/OPRD1/BAIAP2/ANKS1B/DGKI/MYH10/APBA1/ABI2/ZNF804A/GIPC1/EPHA4/PDLIM4/SIPA1L1/NOS1/ASIC2/GRIA2/CLSTN1/DOCK10/RPH3A/MAPT/DNM3/DNM2/SHANK2/ARFGEF2/CRYAB	43
motif3	GO:0099634	postsynaptic specialization membrane	26/2470	79/11816	0.00850363	0.236146	0.22896	EFNB2/NLGN1/DRD3/GRIN2A/DLG2/GRM1/GRID2/CLSTN2/EPHA7/DLG3/TIAM1/ERBB4/ADAM22/OPRD1/SORCS3/CNKSR2/DGKI/CHRM3/ADCY1/GPHN/ATP2B2/CACNG2/CACNG3/CLSTN1/ADRA2C/DCC	26
motif3	GO:0044420	extracellular matrix component	17/2470	46/11816	0.00895849	0.236146	0.22896	THSD4/COL4A6/COL4A5/COL4A4/COL4A1/COL5A3/FBLN1/LAMB4/ELN/FBLN5/PTPRZ1/LAMA1/TNR/LAMA5/LTBP1/FBN1/COL5A1	17
motif3	GO:0016010	dystrophin-associated glycoprotein complex	8/2470	18/11816	0.0210044	0.477307	0.462783	SNTB2/UTRN/DMD/KRT8/PGM5/SGCG/SGCD/SNTG1	8
motif3	GO:0098688	parallel fiber to Purkinje cell synapse	7/2470	15/11816	0.0227648	0.49258	0.477591	CALB2/CADPS2/GRID2/SPTBN2/GRIA3/PLCB4/CTNNA2	7
motif3	GO:0099060	integral component of postsynaptic specialization membrane	18/2470	55/11816	0.02734	0.51501	0.499339	EFNB2/NLGN1/DRD3/GRIN2A/GRID2/CLSTN2/EPHA7/ERBB4/ADAM22/OPRD1/SORCS3/CHRM3/ADCY1/CACNG2/CACNG3/CLSTN1/ADRA2C/DCC	18
motif3	GO:0031674	I band	34/2470	119/11816	0.0285023	0.51501	0.499339	BIN1/CACNA1S/CACNA1C/DMD/NOS1AP/PPP3CA/PPP3CB/OBSCN/SORBS2/ANK2/KRT8/MTM1/PALLD/PGM5/FERMT2/ANK1/ANK3/MYH6/CASQ2/JUP/MYOM2/MYOM1/RYR2/CACNA1D/PDLIM4/PDLIM5/FLNB/PARVB/SCN8A/NOS1/RYR1/ATP2B4/KCNA5/CRYAB	34
motif3	GO:0042383	sarcolemma	34/2470	119/11816	0.0285023	0.51501	0.499339	CORO1C/BIN1/CACNA1S/COL6A1/CACNA1C/CLCN1/UTRN/DMD/COL6A3/DYSF/NOS1AP/PPP3CA/PPP3CB/OBSCN/ANK2/SCN2A/KRT8/ANXA2/PGM5/ATP1B1/SGCG/SGCD/CACNA2D1/ANK1/ANK3/RYR2/PLEC/KCNB1/CACNA1D/NOS1/STAC/RYR1/ATP2B4/SLC8B1	34
motif3	GO:0044447	axoneme part	7/2470	16/11816	0.0333192	0.51501	0.499339	WDR78/RSPH6A/SPAG16/HYDIN/DNAH9/DNAH17/ARFGEF2	7
motif3	GO:0030427	site of polarized growth	40/2470	146/11816	0.0359578	0.51501	0.499339	APP/PINK1/RAC3/GAP43/UTRN/FMR1/AMFR/TRPV4/ERC2/EPS8/DLG3/TAOK2/TIAM1/TIAM2/MAP1B/UNC5C/PALLD/EXOC3/CRTAC1/MYH10/MYH14/TSC1/MYO9A/HCLS1/ZNF804A/EPHA4/FGF13/FEZ1/DSCAM/APBB2/LMTK2/CBL/PARD3/NIN/TRPM1/MAPT/TMOD2/DNM2/SHANK2/MAPK8IP3	40
motif3	GO:1902495	transmembrane transporter complex	63/2470	244/11816	0.0360926	0.51501	0.499339	KCNIP1/KCNH1/SCN11A/NLGN1/ANO1/CACNA1S/CACNA1C/CLCN1/KCNJ6/CATSPERB/ABHD6/GRIN2A/CACNB4/PRKACA/KCNK2/DLG2/GRID2/EPS8/NOS1AP/DLG3/SCN2B/SCN2A/KCNAB1/KCNAB2/DPP6/KCNK1/ATP1B1/CACNA2D1/KCNQ2/KCNC2/TRPC1/GABRG3/GABRG2/ANO2/CASQ2/GRIA3/SCNN1B/RYR2/TTYH1/KCNB2/KCNB1/KCNQ3/CNTNAP2/CACNA1D/KCNMA1/CACNA1I/SCN8A/NOS1/GRIA2/CACNG2/CACNG3/KCNV1/TRPM4/GABRB3/PDE4D/MICU1/KCNE4/RYR1/CACNA2D2/CACNA2D3/KCNA5/SHAN…	63
motif3	GO:0031332	RNAi effector complex	6/2470	13/11816	0.0366659	0.51501	0.499339	MEG3/AGO4/AGO1/AGO3/TNRC6B/SND1	6
motif3	GO:0098948	intrinsic component of postsynaptic specialization membrane	18/2470	57/11816	0.0386846	0.51501	0.499339	EFNB2/NLGN1/DRD3/GRIN2A/GRID2/CLSTN2/EPHA7/ERBB4/ADAM22/OPRD1/SORCS3/CHRM3/ADCY1/CACNG2/CACNG3/CLSTN1/ADRA2C/DCC	18
motif3	GO:0002116	semaphorin receptor complex	5/2470	10/11816	0.0390751	0.51501	0.499339	NRP2/PLXND1/PLXNC1/PLXNA2/PLXNA1	5
motif3	GO:0030018	Z disc	31/2470	110/11816	0.0419811	0.542461	0.525955	BIN1/CACNA1C/DMD/NOS1AP/PPP3CA/PPP3CB/OBSCN/SORBS2/ANK2/KRT8/PALLD/PGM5/ANK1/ANK3/MYH6/CASQ2/JUP/MYOM2/MYOM1/RYR2/CACNA1D/PDLIM4/PDLIM5/FLNB/PARVB/SCN8A/NOS1/RYR1/ATP2B4/KCNA5/CRYAB	31
motif3	GO:0030315	T-tubule	15/2470	46/11816	0.0430278	0.545295	0.528702	BIN1/CACNA1S/CACNA1C/DYSF/NOS1AP/PPP3CB/ANK2/SCN2A/CACNA2D1/ANK3/CACNA1D/NOS1/STAC/RYR1/ATP2B4	15
motif3	GO:0005088	Ras guanyl-nucleotide exchange factor activity	31/2334	97/11509	0.0044006	0.434102	0.434102	MCF2L/TRIO/BCR/ADRB1/RAB3GAP1/KALRN/DENND1B/EPS8/FARP1/OBSCN/RGL1/TIAM1/TIAM2/VAV3/VAV2/AKAP13/ARHGEF6/ARHGEF2/ARHGEF3/ARHGEF10L/DOCK2/DOCK1/RALGPS1/RIN3/ABR/DOCK3/RAPGEF4/NET1/ITSN2/PREX2/DENND5B	31
motif3	GO:0005516	calmodulin binding	49/2334	170/11509	0.00467233	0.434102	0.434102	KCNH1/SNTB2/ARPP21/MYO3A/TJP1/CACNA1S/GAP43/CACNA1C/MYO1F/CAMK1D/UBR4/CAMK2B/CAMSAP2/TRPV4/PPP3CA/PPP3CB/SYT1/OBSCN/PHKA2/CASK/PCNT/KCNN3/IQCB1/KCNQ2/MYH10/MYH13/MYH14/EGFR/PDE1C/PDE1A/MYH6/MYO9B/CALD1/ADCY1/RYR2/NGFR/ATP2B2/KCNQ3/DAPK2/DAPK1/MYO7A/NOS1/MYO6/PLCB1/TRPM4/MBP/RYR1/ATP2B4/RGS16	49
motif3	GO:0030020	extracellular matrix structural constituent conferring tensile strength	13/2334	33/11509	0.00912728	0.54871	0.54871	COL4A6/COL4A5/COL4A4/COL4A1/COL6A1/COL6A3/COL19A1/COL5A3/COL9A3/COL13A1/COL21A1/COL5A1/COL18A1	13
motif3	GO:0004672	protein kinase activity	117/2334	482/11509	0.0163897	0.629672	0.629672	PRKAG2/PIK3C3/RPS6KA2/RPS6KA5/RPS6KA6/SRPK2/WNK1/PINK1/PRKG1/NLK/MYO3A/CSF1R/TGFBR3/TRIO/MAP3K9/BRD4/CHEK1/DDR2/HCK/BCR/SRC/CAMK1D/NTRK2/NTRK3/CCNI/GSK3B/TLK2/MAPK11/TEC/PRKACA/PRKACB/KALRN/IGF1R/CAMK2B/STK3/LCK/CDK19/CDK14/EPHA7/ROR2/FRK/MAPK8/TAOK2/OBSCN/PTK2/PRKCA/PRKCB/PRKCE/PRKCG/PRKCZ/PRKCQ/MAP3K5/ERBB4/FGFR4/FGFR2/MARK4/PHKA2/SIK3/CASK/INSR/STK39/ICK/NEK1/HIPK3/TYK2/PRKG2/RET/AKAP13/BMPR1B…	117
motif3	GO:0004653	polypeptide N-acetylgalactosaminyltransferase activity	5/2334	10/11509	0.0346126	0.822654	0.822654	GALNT6/GALNT2/GALNT1/GALNT3/GALNT14	5
motif3	GO:0004691	cAMP-dependent protein kinase activity	5/2334	10/11509	0.0346126	0.822654	0.822654	PRKG1/PRKACA/PRKACB/PRKG2/AKAP13	5
motif3	GO:0060589	nucleoside-triphosphatase regulator activity	63/2334	253/11509	0.0408253	0.94826	0.94826	SLIT2/DEPDC5/ARHGAP35/ARHGAP6/BCR/RAP1GAP2/ASAP1/RGS6/RGS7/EVI5/RAB3GAP1/ARHGAP12/ARHGAP19/DNAJC1/DOCK5/TBC1D5/SGSM2/GNAQ/TIAM2/HSPBP1/RABEP1/RABGAP1L/VAV3/STXBP5L/ATP1B1/TBC1D19/DGKI/NF1/TSC1/TOR1AIP2/ARHGEF6/ARHGEF10L/AGAP1/AGAP2/MYO9B/MYO9A/TBC1D22A/CHN2/CHN1/DOCK2/DOCK1/RAP1GDS1/TBC1D8/TBC1D9/TBC1D1/RIN3/RASA2/RASA3/PDE6D/SIPA1L1/SIPA1L3/ABR/RASAL2/DOCK4/ARAP3/ARAP2/ARHGAP24/PLCB1/RAP1GAP/PRE…	63
motif3	GO:0035591	signaling adaptor activity	20/2334	68/11509	0.046486	0.990073	0.990073	SARM1/ARHGAP6/SRC/EPS8/SH2D3C/TOB1/VAV3/AKAP13/CHN2/CHN1/STAP1/SPAG9/FCRL2/GRB10/SH2D1A/STAM/SKAP1/SLA/ITSN2/MAPK8IP3	20
motif4	GO:0031646	positive regulation of neurological system process	26/3070	53/11512	0.000399167	0.314005	0.314005	ABAT/RELN/NRXN1/NTSR1/DVL1/RIMS2/PRKCZ/IGSF9B/TNR/BAIAP2/SHANK2/SSH1/WNT7A/NLGN3/NLGN1/CCK/TENM4/UNC13B/RIMS1/CARTPT/PARD3/SLC25A12/MTOR/OPRL1/HCRT/TNFRSF1B	26
motif4	GO:0032793	positive regulation of CREB transcription factor activity	11/3070	16/11512	0.000520904	0.314005	0.314005	RPS6KA5/RELN/ADCY1/CD200/CAMK1D/PRKD1/EPHA5/OPRD1/LRP8/ADCY8/CRTC3	11
motif4	GO:0050808	synapse organization	112/3070	326/11512	0.001141	0.439209	0.439209	OPA1/SDK2/COL4A5/ITGAM/RELN/APP/NRXN1/PAK3/GABRA1/PCLO/SYNDIG1/FCGR2B/CX3CL1/NTRK1/C3/IL1RAP/SYBU/NTRK2/ARHGAP22/DVL1/CACNB4/KALRN/P2RX2/DLG1/DLG2/GRM5/DNM1L/GRID2/FRMPD4/ERC2/NOS1AP/NLGN4Y/NLGN4X/OPHN1/DLG3/DISC1/SNCA/BSN/ERBB4/SEMA3E/TIAM1/IGSF9B/CAST/IL10/INSR/TNR/ASIC2/BAIAP2/CNKSR2/GABRG2/DGKB/SHANK2/SEMA4D/GABRB3/LRP8/DLG5/MYH10/NTN1/SEZ6L/C5AR1/CDH2/NRG1/SSH1/ACTB/WNT7A/WNT7B/CNTN5/NLGN3/N…	112
motif4	GO:0042391	regulation of membrane potential	118/3070	348/11512	0.00146147	0.527407	0.527407	KCNQ3/KCNH1/KCNH2/ABAT/BIN1/GLRA3/GLRA2/GLRA1/RELN/APP/NRXN1/PINK1/GABRA1/P2RX7/BCL2/CD36/DCN/CACNA1I/CACNA1A/CACNA1C/DMD/NTSR1/KCNK10/KCNJ5/PIEZO2/PIEZO1/NTRK2/DVL1/GRIN2A/CACNA1B/CACNB4/CACNA1E/P2RX2/P2RX5/KCNK2/DLG1/AKAP6/GABRG3/GRM5/GRM1/RIMS2/GRID2/NOS1AP/NLGN4X/PPP3CA/KCNK3/BID/SNCA/GRIK1/GRIK2/GRIK3/SCN2B/SCN2A/PRKCZ/PID1/IGSF9B/GNAQ/GRIK4/P2RX4/GPD1L/OPRD1/ASIC2/SLC26A3/BAIAP2/ATP1B1/GPR8…	118
motif4	GO:0099173	postsynapse organization	52/3070	136/11512	0.00199967	0.586095	0.586095	OPA1/RELN/NRXN1/PAK3/FCGR2B/IL1RAP/ARHGAP22/DVL1/KALRN/DLG1/DLG2/DNM1L/GRID2/FRMPD4/NOS1AP/NLGN4Y/NLGN4X/OPHN1/DLG3/TIAM1/INSR/BAIAP2/CNKSR2/DGKB/SHANK2/LRP8/MYH10/CDH2/SSH1/ACTB/WNT7A/NLGN3/NLGN1/EPHB2/EPHB1/GPHN/CTNND2/IL1RAPL1/WASF2/EPHA4/PTPRD/PDLIM5/NRP2/MUSK/MAGI2/ZMYND8/CAMK2B/DOCK10/LRP4/DNM3/NRXN2/COLQ	52
motif4	GO:0099172	presynapse organization	17/3070	34/11512	0.00306218	0.727324	0.727324	APP/NRXN1/IL1RAP/DVL1/NLGN4Y/NLGN4X/SNCA/C5AR1/WNT7A/CNTN5/NLGN3/NLGN1/IL1RAPL1/IL1RAPL2/LRFN3/PTPRD/LRP4	17
motif4	GO:0099177	regulation of trans-synaptic signaling	120/3070	370/11512	0.00716626	1	1	HRH2/PRKAR1B/ABAT/PLCB4/BCR/RELN/APP/NRXN1/PINK1/AKAP7/MCTP1/DRD3/IQSEC2/CPLX2/TUBB2B/CACNA1A/DCC/ADCY1/NTSR1/USP46/CX3CL1/KMO/NTRK1/SYBU/NTRK2/DVL1/ABHD6/GRIN2A/CACNA1B/CACNG3/PRKACA/NCS1/CDH11/GRM4/GRM5/GRM7/GRM1/GRM2/DNM1L/RIMS2/GRID2/NLGN4Y/NLGN4X/SLC24A2/PPP3CA/PPP3CB/OPHN1/SYT1/DISC1/SNCA/GRIK1/GRIK2/GRIK3/PRKCB/PRKCE/PRKCZ/IGSF9B/GRIK4/CASK/TNR/BAIAP3/BAIAP2/SORCS3/CNR2/DGKB/SHANK2/JPH3/LR…	120
motif4	GO:0032409	regulation of transporter activity	71/3070	207/11512	0.00874146	1	1	RELN/STIM1/APP/PINK1/DRD3/BCL2/DMD/NTSR1/PPARGC1A/RGS9/FXYD2/GRIN2A/CACNB4/CACNG3/PRKACA/DLG1/DLG2/AKAP6/GRM5/PLCG2/NOS1AP/DLG3/SNCA/SCN2B/PRKCE/AHNAK/RGN/GSTM2/GPD1L/DNM2/ATP1B1/SHANK2/JPH3/CACNA2D1/SGK1/DYSF/ANK2/KCNC1/ACTB/TRPC6/NLGN3/NLGN1/TESC/GPR35/EPHB2/RYR2/DRD4/CASQ2/CAPN1/HECW1/FGF12/ACTN4/CAV1/KLHL24/OPRM1/KCNC2/NOS1/GRIA1/STAC/GRIA3/OPRL1/JPH2/ABCB1/CACNG2/STK39/PDE4B/PDE4D/MINK1/UTRN…	71
motif4	GO:0032411	positive regulation of transporter activity	32/3070	84/11512	0.0142171	1	1	RELN/STIM1/PINK1/DMD/NTSR1/RGS9/CACNG3/AKAP6/PLCG2/NOS1AP/RGN/GSTM2/DNM2/ATP1B1/CACNA2D1/SGK1/ANK2/KCNC1/TRPC6/NLGN3/TESC/EPHB2/RYR2/DRD4/ACTN4/KCNC2/STAC/JPH2/ABCB1/CACNG2/STK39/PON1	32
motif4	GO:0035176	social behavior	19/3070	45/11512	0.0169673	1	1	GRP/NRXN3/NRXN1/DRD3/DVL1/KALRN/VPS13A/NLGN4Y/NLGN4X/GAD1/CNTNAP2/SHANK2/ATXN1/NLGN3/DRD4/BRINP1/MTOR/NRXN2/BBS4	19
motif4	GO:0098900	regulation of action potential	18/3070	43/11512	0.021831	1	1	BIN1/CD36/CACNA1C/NTSR1/DLG1/NOS1AP/CNR2/CACNA2D1/ANK2/GPR35/RYR2/FGF13/FGF12/KCNB1/CAV1/CTNNA3/PKP2/TRPM4	18
motif4	GO:0061337	cardiac conduction	42/3070	119/11512	0.0231331	1	1	KCNH2/BIN1/STIM1/CACNA1C/KCNJ5/FXYD2/ITPR2/ITPR1/CACNB4/CACNG3/PRKACA/KCNK3/SCN2B/SPTBN4/ATP1B1/SLC8A1/KCNIP1/CACNA2D1/KCNQ1/GJC1/ANK2/ATP2B1/TRPC1/RYR2/ABCC9/CASQ2/ATP2B4/KCNJ12/CAV1/NOS1/CORIN/KCND2/CTNNA3/CACNG2/PKP2/TRPM4/PDE4D/KCNE4/RYR1/CACNA2D2/CACNA2D3/ATP2B2	42
motif4	GO:0016082	synaptic vesicle priming	8/3070	15/11512	0.025377	1	1	CADPS2/ERC2/SNCA/SYNJ1/UNC13B/UNC13A/SNAP23/STXBP1	8
motif4	GO:0051965	positive regulation of synapse assembly	19/3070	47/11512	0.0277204	1	1	NRXN1/SYNDIG1/NTRK1/IL1RAP/NTRK2/GRID2/ASIC2/SEMA4D/DLG5/WNT7A/NLGN3/NLGN1/EPHB2/EPHB1/AGRN/IL1RAPL1/PTPRD/THBS2/CLSTN2	19
motif4	GO:0044091	membrane biogenesis	15/3070	35/11512	0.0278008	1	1	UGCG/NRXN1/NLGN4Y/NLGN4X/CDH2/STX2/NLGN3/NLGN1/EPHB2/IL1RAPL1/PTPRD/CAV1/MAGI2/LRP4/NRXN2	15
motif4	GO:0014047	glutamate secretion	17/3070	41/11512	0.0280712	1	1	P2RX7/NTSR1/KMO/NTRK2/GRM7/GRM2/SLC1A1/SYT1/SNCA/NF1/APBA1/CCK/GIPC1/UNC13B/RIMS1/STXBP1/SLC17A7	17
motif4	GO:0099590	neurotransmitter receptor internalization	10/3070	21/11512	0.0317954	1	1	DRD3/USP46/CACNG3/OPHN1/DNM2/DRD4/ITGB3/CACNG2/DNM1/DNM3	10
motif4	GO:0051668	localization within membrane	43/3070	125/11512	0.0335298	1	1	MAL/AP3D1/RELN/NRXN1/ITGB2/DRD3/IQSEC2/USP46/DVL1/MAPK10/CACNG3/DLG1/DLG2/CEP112/OPHN1/DLG3/GRIK2/PRKCZ/ADAM22/GRIP2/DNM2/ATP1B1/HIP1/CDH2/SSH1/NLGN1/DOCK2/GPHN/AGRN/DRD4/INSIG1/SEC23A/ITGB3/KIF17/CACNG2/MUSK/MAGI2/LRP4/CDH13/DNM1/DNM3/NRXN2/COLQ	43
motif4	GO:0010644	cell communication by electrical coupling	11/3070	24/11512	0.0336853	1	1	CACNA1C/GJC2/PRKACA/ATP1B1/SLC8A1/GJC1/RYR2/CASQ2/CAV1/PKP2/PDE4D	11
motif4	GO:0098901	regulation of cardiac muscle cell action potential	11/3070	24/11512	0.0336853	1	1	BIN1/CACNA1C/DLG1/NOS1AP/ANK2/RYR2/FGF13/CAV1/CTNNA3/PKP2/TRPM4	11
motif4	GO:0016358	dendrite development	65/3070	199/11512	0.0341817	1	1	OPA1/RAB21/RELN/APP/PAK4/PAK3/PRKG1/PHACTR1/DCC/ASAP1/CAMK1D/DVL1/ACSL4/ANKRD27/KALRN/CUX1/CAMSAP2/DNM1L/PPP3CA/DISC1/COBL/RERE/DAB1/TIAM1/DCLK1/BAIAP2/SHANK2/SEMA4D/LRP8/DLG5/SRGAP2/NTN1/WNT7A/TRPC6/NLGN3/NLGN1/EPHB2/EPHB1/RHOA/ITSN1/CTNND2/IL1RAPL1/PICALM/GSK3B/HECW1/EPHA4/SEMA3A/BCL11A/DSCAM/PTPRD/PDLIM5/ALK/MTOR/CTNNA2/RAPGEF2/ZMYND8/CAMK2B/TNIK/DOCK10/HPRT1/LRP4/MINK1/DNM3/BTBD3/BBS4	65
motif4	GO:0001505	regulation of neurotransmitter levels	93/3070	296/11512	0.0370478	1	1	ASS1/CADPS2/ABAT/DPYD/DPYS/NAALAD2/NRXN1/MCTP1/P2RX7/ITGB2/DRD3/PCLO/CPLX2/CADPS/CD36/ADCY1/NTSR1/KMO/SLC6A11/DVL1/GRIN2A/CACNA1B/NCS1/GRM4/SLC18A2/DNM1L/RIMS2/ERC2/NOS1AP/SLC1A1/LIN7A/SYT1/GAD1/SARDH/SNCA/PRKCB/RGN/CASK/IL10/INSR/P2RX4/SDS/DNM2/BAIAP3/PTGIS/ZNF219/NF1/APBA1/APBA2/WNT7A/STX2/NLGN1/ROCK2/MMP8/SLC6A3/OTOF/EDN1/MOXD1/SYNJ1/DRD4/GIPC1/ATP2B4/GSK3B/GAD2/DAGLA/UNC13B/UNC13A/GLUL/RIMS1/…	93
motif4	GO:0060560	developmental growth involved in morphogenesis	64/3070	197/11512	0.0393419	1	1	ZEB2/BIN3/SLIT3/RAB21/APP/DPYSL2/DCC/DVL1/MACF1/CXCL12/RIMS2/PPP3CB/CSF1/LHX2/FN1/SYT1/DISC1/COBL/SEMA6D/SEMA6B/PRKCZ/SEMA3E/FGFR2/TIAM1/SALL1/DCLK1/TNR/DNM2/FGF1/MED1/AUTS2/NDEL1/SEMA4D/NTN1/OLFM1/CDH4/CPNE1/WNT7B/AREG/SEMA5A/NLGN3/AURKA/ESR1/SH3GL2/GSK3B/VCL/FGF13/UNC13A/SEMA3A/BCL11A/DSCAM/TNC/RIMS1/NRP2/PAK1/KIF26B/ITSN2/MAGI2/NIN/L1CAM/LRP1/PLXNA1/MAP3K13/MAPT	64
motif4	GO:0050803	regulation of synapse structure or activity	58/3070	177/11512	0.0409258	1	1	OPA1/RELN/APP/NRXN1/PAK3/SYNDIG1/FCGR2B/NTRK1/IL1RAP/SYBU/NTRK2/ARHGAP22/KALRN/DNM1L/GRID2/FRMPD4/DISC1/SNCA/TIAM1/IL10/DNM2/ASIC2/BAIAP2/DGKB/SEMA4D/LRP8/DLG5/NTN1/CDH2/SSH1/WNT7A/NLGN3/NLGN1/EPHB2/EPHB1/RHOA/ITSN1/AGRN/IL1RAPL1/IL1RAPL2/LRFN3/EPHA4/PTPRD/PTPRO/THBS2/GPM6A/PDLIM5/NRP2/CTNNA2/MUSK/ZMYND8/CAMK2B/CLSTN2/LRP4/SLC17A7/DNM1/DNM3/COLQ	58
motif4	GO:0060996	dendritic spine development	30/3070	84/11512	0.0422573	1	1	OPA1/RELN/PAK4/PAK3/ASAP1/DVL1/ACSL4/KALRN/DNM1L/DISC1/TIAM1/BAIAP2/SHANK2/LRP8/DLG5/SRGAP2/WNT7A/NLGN3/NLGN1/EPHB2/EPHB1/ITSN1/CTNND2/EPHA4/PDLIM5/MTOR/ZMYND8/CAMK2B/DOCK10/DNM3	30
motif4	GO:0097060	synaptic membrane	137/3174	350/11816	2.61489e-07	0.000179643	0.000172858	KCNH1/CADPS2/BCR/GLRA3/GLRA2/GLRA1/NRXN1/GABRA1/DRD3/SYNDIG1/CACNA1C/DCC/DLGAP2/DLGAP1/ADCY1/DMD/PJA2/SLC6A11/RGS9/ABHD6/GRIN2A/CACNG3/NCS1/SNAP91/DLG1/DLG2/GABRG3/GRM4/GRM5/GRM7/GRM1/GRM2/DNM1L/RIMS2/GRID2/ERC1/ERC2/NLGN4Y/NLGN4X/LIN7A/DLG3/SYT1/DISC1/GRIK1/GRIK2/GRIK3/SCN2A/LRRTM4/ERBB4/TIAM1/IGSF9B/ARHGEF9/GRIK4/CASK/ADAM22/OPRD1/NDUFS7/PI4K2A/GRIP2/CLTA/DNM2/MPDZ/BAIAP2/SORCS3/CNKSR2/SLC8A1/G…	137
motif4	GO:0045211	postsynaptic membrane	104/3174	256/11816	9.64522e-07	0.000331313	0.0003188	KCNH1/CADPS2/BCR/GLRA3/GLRA2/GLRA1/GABRA1/DRD3/SYNDIG1/CACNA1C/DCC/DLGAP2/DLGAP1/ADCY1/DMD/PJA2/SLC6A11/RGS9/ABHD6/GRIN2A/CACNG3/NCS1/DLG1/DLG2/GABRG3/GRM5/GRM7/GRM1/GRM2/GRID2/NLGN4Y/NLGN4X/LIN7A/DLG3/DISC1/GRIK1/GRIK2/GRIK3/LRRTM4/ERBB4/TIAM1/IGSF9B/ARHGEF9/GRIK4/ADAM22/OPRD1/GRIP2/DNM2/MPDZ/SORCS3/CNKSR2/SLC8A1/GABRG2/SHANK2/GABRB3/DLG5/SRGAP2/HIP1/ANK1/ANK2/CDH2/KCNC1/CNTN1/NLGN3/NLGN1/CHRM3/…	104
motif4	GO:0032279	asymmetric synapse	100/3174	271/11816	0.000161765	0.0158761	0.0152765	KCNH1/PLCB4/BCR/RPL23/PAK3/DRD3/PCLO/SYNDIG1/CACNA1C/DCC/DLGAP2/DLGAP1/ADCY1/PJA2/RGS9/NTRK2/DVL1/CAP2/GRIN2A/ITPR1/CACNG3/NCS1/DLG1/DLG2/GRM5/GRM7/GRM1/GRID2/FRMPD4/SPOCK1/NLGN4Y/NLGN4X/LIN7A/DLG3/DISC1/BSN/GRIK2/PRKCZ/ADD1/ERBB4/DAB1/TIAM1/IGSF9B/ARHGEF9/ADAM22/NSF/P2RX4/OPRD1/GRIP2/DCLK1/DNM2/MPDZ/BAIAP2/SORCS3/CNKSR2/SHANK2/PDPK1/LRP8/PTCH1/DLG5/SRGAP2/CDH2/PLEKHA5/NLGN3/NLGN1/CHRM3/GPHN/CTNN…	100
motif4	GO:0014069	postsynaptic density	97/3174	267/11816	0.000380441	0.0241338	0.0232223	KCNH1/PLCB4/BCR/RPL23/PAK3/DRD3/PCLO/SYNDIG1/CACNA1C/DCC/DLGAP2/DLGAP1/ADCY1/PJA2/RGS9/NTRK2/DVL1/CAP2/GRIN2A/ITPR1/CACNG3/NCS1/DLG1/DLG2/GRM5/GRM1/GRID2/FRMPD4/SPOCK1/NLGN4Y/NLGN4X/LIN7A/DLG3/DISC1/BSN/GRIK2/PRKCZ/ADD1/ERBB4/DAB1/TIAM1/IGSF9B/ARHGEF9/ADAM22/NSF/P2RX4/OPRD1/GRIP2/DCLK1/DNM2/MPDZ/BAIAP2/SORCS3/CNKSR2/SHANK2/PDPK1/LRP8/PTCH1/DLG5/SRGAP2/CDH2/PLEKHA5/NLGN1/CHRM3/GPHN/CTNND2/SH3GL1/S…	97
motif4	GO:0042734	presynaptic membrane	55/3174	140/11816	0.000867993	0.0496926	0.0478157	KCNH1/CADPS2/GLRA1/NRXN1/SLC6A11/GRIN2A/SNAP91/GRM4/GRM7/GRM2/DNM1L/RIMS2/ERC1/ERC2/SYT1/GRIK1/GRIK2/GRIK3/SCN2A/ERBB4/GRIK4/CASK/OPRD1/PI4K2A/CLTA/PDE2A/HIP1/APBA1/CLTB/CDH2/ATP2B1/KCNC1/CNTN1/CNTN5/STX2/CHRM3/SLC6A3/GRM8/EPHB2/PICALM/LRFN3/ATP2B4/EPHA4/GAD2/UNC13B/UNC13A/RIMS1/GPM6A/STXBP1/OPRM1/KCNC2/ADCY8/CTNNA2/DGKI/DNM1	55
motif4	GO:0098839	postsynaptic density membrane	26/3174	56/11816	0.00128624	0.0679729	0.0654056	DRD3/DCC/ADCY1/RGS9/GRIN2A/CACNG3/DLG1/DLG2/GRM5/GRM1/GRID2/DLG3/ERBB4/TIAM1/ADAM22/OPRD1/SORCS3/CNKSR2/CHRM3/LRFN3/PTPRO/GRIA1/CACNG2/CLSTN2/DGKI/ATP2B2	26
motif4	GO:0099572	postsynaptic specialization	100/3174	288/11816	0.00178995	0.0752213	0.0723802	KCNH1/PLCB4/BCR/GLRA1/RPL23/PAK3/GABRA1/DRD3/PCLO/SYNDIG1/CACNA1C/DCC/DLGAP2/DLGAP1/DLGAP4/ADCY1/PJA2/RGS9/NTRK2/DVL1/CAP2/GRIN2A/ITPR1/CACNG3/NCS1/DLG1/DLG2/GRM5/GRM1/GRID2/FRMPD4/SPOCK1/NLGN4Y/NLGN4X/LIN7A/DLG3/DISC1/BSN/GRIK2/PRKCZ/ADD1/ERBB4/DAB1/TIAM1/IGSF9B/ARHGEF9/ADAM22/NSF/P2RX4/OPRD1/GRIP2/DCLK1/DNM2/MPDZ/BAIAP2/SORCS3/CNKSR2/SHANK2/PDPK1/LRP8/PTCH1/DLG5/SRGAP2/CDH2/PLEKHA5/NLGN1/CHRM3/…	100
motif4	GO:0044420	extracellular matrix component	22/3174	46/11816	0.00185135	0.0752213	0.0723802	THSD4/COL4A5/COL4A4/COL5A3/COL4A6/FBN1/TNR/LAMB4/ELN/PTPRZ1/FBLN1/FBLN5/LUM/COL3A1/LAMC1/LAMA5/TNC/LAMA3/LTBP1/COL5A1/COL8A1/COL4A2	22
motif4	GO:0033267	axon part	108/3174	315/11816	0.00194969	0.0752213	0.0723802	OPA1/KCNQ3/AP3D1/BIN1/RAB21/GLRA1/APP/PINK1/STMN3/RAC3/CPLX2/KIF1A/NTSR1/NDRG2/FSCN1/SYBU/NTRK2/DVL1/GJC2/KIF20B/SPG7/NCS1/KCNK2/PCDH9/DLG1/DLG2/DST/CNGB1/SLC18A2/TRPV4/ERC2/SPOCK1/OPHN1/DLG3/GAD1/DISC1/SNCA/GRIK2/GRIK3/COBL/SCN2A/PRKCB/PRKCZ/TIAM2/TIAM1/UNC5C/PALLD/CNTNAP2/SPTBN4/P2RX4/OPRD1/USH2A/DNM2/AUTS2/NDEL1/SHANK2/CRTAC1/PTCH1/MYH10/MYH14/ARL8B/ANK1/ANK2/OLFM1/SSH1/KCNC1/ACTB/BASP1/GDPD5/…	108
motif4	GO:1902495	transmembrane transporter complex	86/3174	244/11816	0.00222619	0.0764695	0.0735813	KCNQ3/KCNH1/KCNH2/GLRA3/GLRA2/GLRA1/GABRA1/CATSPERG/CACNA1I/CACNA1A/CACNA1C/TTYH1/KCNJ6/KCNJ5/CATSPERB/FXYD2/ABHD6/GRIN2A/CACNA1B/CACNB4/CACNG3/CACNA1E/PRKACA/KCNK2/DLG1/DLG2/AKAP6/GABRG3/ANO2/CNGB1/GRID2/NOS1AP/DLG3/GRIK1/GRIK2/GRIK3/SCN2B/SCN2A/PKD2L1/KCNB2/GRIK4/CNTNAP2/DPP6/BEST1/ATP1B1/KCNIP1/GABRG2/SHANK2/GABRB3/CACNA2D1/SCN7A/KCNQ4/KCNQ1/KCNC1/TRPC1/TRPC6/ANO1/CLIC5/NLGN1/SCNN1G/SCNN1B/RYR…	86
motif4	GO:0098793	presynapse	135/3174	411/11816	0.00364654	0.108921	0.104807	KCNH1/AP3D1/CADPS2/BIN1/GLRA1/APP/NRXN1/MCTP1/P2RX7/PCLO/SYNDIG1/CPLX2/CADPS/KIF1A/NTSR1/SLC6A11/NTRK2/DVL1/GRIN2A/AMPH/CACNA1B/NCS1/KCNK2/SNAP91/GRM4/GRM7/GRM2/CNGB1/SLC18A2/DNM1L/RIMS2/SLC17A5/ERC1/ERC2/NLGN4Y/NLGN4X/LIN7A/OPHN1/SYT1/GAD1/DISC1/SCAMP5/SNCA/BSN/GRIK1/GRIK2/GRIK3/SCN2A/PRKCB/ERBB4/GRIK4/VPS45/CASK/P2RX4/OPRD1/USH2A/PI4K2A/CLTA/DNM2/BAIAP3/BAIAP2/NDEL1/SV2B/PDE2A/NF1/HIP1/APBA1/AP…	135
motif4	GO:0099092	postsynaptic density, intracellular component	10/3174	17/11816	0.00543367	0.135008	0.129908	BCR/DLG3/DNM2/BAIAP2/SH3GL1/SH3GL3/ABR/CTNNA2/ARHGEF2/TNIK	10
motif4	GO:0099634	postsynaptic specialization membrane	32/3174	79/11816	0.00569901	0.135008	0.129908	GLRA1/GABRA1/DRD3/DCC/ADCY1/RGS9/GRIN2A/CACNG3/DLG1/DLG2/GRM5/GRM1/GRID2/DLG3/ERBB4/TIAM1/ADAM22/OPRD1/SORCS3/CNKSR2/CDH2/NLGN1/CHRM3/GPHN/LRFN3/PTPRO/GRIA1/KCND2/CACNG2/CLSTN2/DGKI/ATP2B2	32
motif4	GO:0043195	terminal bouton	20/3174	44/11816	0.00606284	0.138839	0.133595	AP3D1/CPLX2/NTSR1/NTRK2/CNGB1/SLC18A2/OPHN1/SNCA/GRIK2/GRIK3/P2RX4/USH2A/SYNJ1/CCK/UNC13B/UNC13A/POLG/KCNC2/PTPRN2/TNN	20
motif4	GO:0098831	presynaptic active zone cytoplasmic component	8/3174	13/11816	0.00899828	0.199413	0.191882	PCLO/RIMS2/ERC2/BSN/UNC13B/UNC13A/RIMS1/CTNNA2	8
motif4	GO:0099243	extrinsic component of synaptic membrane	7/3174	11/11816	0.0114745	0.238878	0.229856	SNAP91/TIAM1/CNKSR2/HIP1/PICALM/CTNNA2/DGKI	7
motif4	GO:0044447	axoneme part	9/3174	16/11816	0.012233	0.247179	0.237843	WDR78/SPAG16/HYDIN/DNAI1/DNAI2/DNAH2/DNAH9/DNAH17/ARFGEF2	9
motif4	GO:0043197	dendritic spine	51/3174	145/11816	0.0164809	0.314511	0.302633	APP/SYNDIG1/FCGR2B/NTSR1/ASAP1/NTRK2/DVL1/GRIN2A/PRKACA/GRID2/FRMPD4/PPP3CA/OPHN1/TIAM1/P2RX4/OPRD1/DNM2/ASIC2/BAIAP2/SLC8A1/SHANK2/MYH10/SRGAP2/APBA1/APBA2/ATP2B1/NLGN1/RHOA/ITSN1/GIPC1/EPHA4/PTPRO/GPM6A/LAMA2/OPRM1/NOS1/GRIA1/RPH3A/PALMD/KCND2/ZMYND8/DOCK10/PDE4B/MAPT/DGKI/DNM1/DNM3/ITGA8/ARFGEF2/RGS14/RGS10	51
motif4	GO:0043198	dendritic shaft	13/3174	28/11816	0.0204557	0.369818	0.35585	APP/SYNDIG1/NTSR1/GRM7/DLG3/NSF/BAIAP2/SLC8A1/NLGN1/GIPC1/EPHA4/ZMYND8/ARHGEF2	13
motif4	GO:0099091	postsynaptic specialization, intracellular component	10/3174	20/11816	0.0228695	0.374496	0.360351	BCR/DLG3/DNM2/BAIAP2/SH3GL1/SH3GL3/ABR/CTNNA2/ARHGEF2/TNIK	10
motif4	GO:0099146	intrinsic component of postsynaptic density membrane	16/3174	37/11816	0.0228949	0.374496	0.360351	DRD3/DCC/ADCY1/GRIN2A/CACNG3/GRID2/ERBB4/ADAM22/OPRD1/SORCS3/CHRM3/LRFN3/PTPRO/GRIA1/CACNG2/CLSTN2	16
motif4	GO:0042383	sarcolemma	42/3174	119/11816	0.0260008	0.415408	0.399719	BIN1/PRX/COL6A2/CACNA1C/DMD/KCNJ5/COL6A1/COL6A3/DLG1/AKAP6/NOS1AP/PPP3CA/PPP3CB/OBSCN/SCN2A/AHNAK/KRT8/ATP1B1/SGCG/SGCE/SGCD/SLC8A1/CACNA2D1/DYSF/ANK1/ANK2/CDH2/ANXA1/RYR2/ABCC9/ATP2B4/VCL/KCNB1/CAV1/LAMA2/OPRM1/NOS1/STAC/SNTG2/SLC8B1/UTRN/RYR1	42
motif4	GO:0044306	neuron projection terminus	41/3174	116/11816	0.0269388	0.420613	0.404727	AP3D1/GLRA1/CPLX2/DMD/NTSR1/PTPN9/NTRK2/NCS1/KCNK2/CNGB1/SLC18A2/OPHN1/SYT1/GAD1/SNCA/BSN/GRIK2/GRIK3/PRKCB/P2RX4/OPRD1/USH2A/BAIAP2/KCNC1/ACTB/CHRM3/ITSN1/SLC4A10/SYNJ1/CCK/EPHA4/UNC13B/UNC13A/GLUL/POLG/KCNC2/NOS1/DGKI/PTPRN2/RGS10/TNN	41
motif4	GO:0032280	symmetric synapse	6/3174	10/11816	0.0279646	0.426926	0.410801	NTSR1/NLGN4Y/NLGN4X/IGSF9B/NLGN3/ARFGEF2	6
motif4	GO:0016010	dystrophin-associated glycoprotein complex	9/3174	18/11816	0.0304552	0.426994	0.410867	SNTB2/DMD/KRT8/SGCG/SGCE/SGCD/SNTG1/SNTG2/UTRN	9
motif4	GO:0098644	complex of collagen trimers	9/3174	18/11816	0.0304552	0.426994	0.410867	COL4A5/COL4A4/COL5A3/COL4A6/LUM/COL3A1/COL5A1/COL8A1/COL4A2	9
motif4	GO:0043679	axon terminus	36/3174	101/11816	0.0321295	0.441459	0.424785	AP3D1/GLRA1/CPLX2/NTSR1/NTRK2/NCS1/KCNK2/CNGB1/SLC18A2/OPHN1/GAD1/SNCA/GRIK2/GRIK3/PRKCB/P2RX4/OPRD1/USH2A/KCNC1/ACTB/CHRM3/ITSN1/SLC4A10/SYNJ1/CCK/EPHA4/UNC13B/UNC13A/GLUL/POLG/KCNC2/NOS1/DGKI/PTPRN2/RGS10/TNN	36
motif4	GO:0048786	presynaptic active zone	24/3174	63/11816	0.0335686	0.443492	0.426742	APP/NRXN1/PCLO/GRM7/RIMS2/ERC2/GAD1/BSN/APBA1/CDH2/ATP2B1/STX2/LRFN3/ATP2B4/UNC13B/UNC13A/RIMS1/GPM6A/STXBP1/ADCY8/CTNNA2/SYN1/DGKI/SLC17A7	24
motif4	GO:0030426	growth cone	48/3174	142/11816	0.0396139	0.499123	0.480271	APP/PINK1/STMN3/RAC3/NDRG2/FSCN1/DVL1/KIF20B/PCDH9/TRPV4/ERC2/DLG3/DISC1/SNCA/COBL/TIAM2/TIAM1/UNC5C/PALLD/DNM2/AUTS2/NDEL1/SHANK2/CRTAC1/PTCH1/MYH10/MYH14/OLFM1/SSH1/BASP1/GDPD5/FEZ1/TMOD2/CBL/EPHA4/FGF13/DSCAM/PTPRO/GPM6A/APBB2/LMTK2/PARD3/NIN/L1CAM/LRP1/UTRN/MAPT/MAPK8IP3	48
motif4	GO:0030427	site of polarized growth	49/3174	146/11816	0.0428209	0.525321	0.50548	APP/PINK1/STMN3/RAC3/NDRG2/FSCN1/DVL1/KIF20B/PCDH9/TRPV4/ERC2/DLG3/DISC1/SNCA/COBL/TIAM2/TIAM1/UNC5C/PALLD/PI4K2A/DNM2/AUTS2/NDEL1/SHANK2/CRTAC1/PTCH1/MYH10/MYH14/OLFM1/SSH1/BASP1/GDPD5/FEZ1/TMOD2/CBL/EPHA4/FGF13/DSCAM/PTPRO/GPM6A/APBB2/LMTK2/PARD3/NIN/L1CAM/LRP1/UTRN/MAPT/MAPK8IP3	49
motif4	GO:0099060	integral component of postsynaptic specialization membrane	21/3174	55/11816	0.0438171	0.525979	0.506113	GLRA1/GABRA1/DRD3/DCC/ADCY1/GRIN2A/CACNG3/GRID2/ERBB4/ADAM22/OPRD1/SORCS3/CDH2/NLGN1/CHRM3/LRFN3/PTPRO/GRIA1/KCND2/CACNG2/CLSTN2	21
motif4	GO:0098936	intrinsic component of postsynaptic membrane	35/3174	100/11816	0.0444058	0.525979	0.506113	GLRA1/GABRA1/DRD3/DCC/ADCY1/SLC6A11/ABHD6/GRIN2A/CACNG3/GRM2/GRID2/ERBB4/GRIK4/ADAM22/OPRD1/SORCS3/SLC8A1/CDH2/KCNC1/CNTN1/NLGN3/NLGN1/CHRM3/SLC6A3/EPHB2/LRFN3/EPHA4/DAGLA/PTPRO/OPRM1/NRP2/GRIA1/KCND2/CACNG2/CLSTN2	35
motif4	GO:0045503	dynein light chain binding	10/3025	15/11509	0.00120781	0.125129	0.125129	WDR78/DYNC1I1/DNAI1/DNAI2/DYNC1I2/DYNC2H1/DNAH2/DNAH9/GLUL/DNAH17	10
motif4	GO:0022803	passive transmembrane transporter activity	108/3025	326/11509	0.00318074	0.221588	0.221588	KCNQ3/KCNH1/KCNH2/SHROOM2/GLRA3/GLRA2/GLRA1/GABRA1/GJA8/GAS6/TMC5/TMC6/P2RX7/BCL2/CACNA1I/CACNA1A/CACNA1C/KCNK10/TTYH1/KCNJ6/KCNJ5/PIEZO2/PIEZO1/GRIN2A/ITPR2/ITPR1/CACNA1B/CACNB4/CACNG3/GJC2/CACNA1E/NCS1/P2RX2/P2RX5/KCNK2/TMCO1/GABRG3/ANO2/CNGB1/GRID2/CLCN5/TRPV4/SLC24A2/KCNK3/GRIK1/GRIK2/GRIK3/SCN2B/SCN2A/PKD2L1/KCNB2/GRIK4/P2RX4/FAM155A/NOX1/ASIC2/BEST1/KCNIP1/GABRG2/PDE2A/JPH3/GABRB3/CACNA2D1/…	108
motif4	GO:0005088	Ras guanyl-nucleotide exchange factor activity	36/3025	97/11509	0.0121023	0.488762	0.488762	BCR/TRIO/AKAP13/KALRN/DENND1C/MCF2L/DOCK1/FARP2/OBSCN/TIAM2/TIAM1/ARHGEF9/MCF2L2/DENND2A/VAV2/ARHGEF10/ARHGEF6/ARHGEF4/ARHGEF10L/DOCK2/DOCK3/ARHGEF38/ITSN1/ARHGEF28/RIN3/VAV1/ABR/ITSN2/EPS8L1/RAPGEF2/EGF/ARHGEF2/RALGPS1/DENND1B/NET1/DENND5B	36
motif4	GO:0030020	extracellular matrix structural constituent conferring tensile strength	15/3025	33/11509	0.0134698	0.488762	0.488762	COL4A5/COL4A4/COL16A1/COL6A2/COL5A3/COL4A6/COL6A1/COL6A3/COL3A1/COL13A1/COL21A1/COL5A1/COL18A1/COL8A1/COL4A2	15
motif5	GO:0016358	dendrite development	48/1457	199/11512	5.79204e-06	0.0154532	0.0154532	CYFIP1/CPEB3/BCL11A/RELN/PAK2/PRKG1/PPP1R9A/PHACTR1/DCC/ASAP1/CAMK1D/ACSL4/KALRN/CUX1/DISC1/DAB1/TIAM1/GRIP1/TRAK1/HPRT1/SHANK2/SEMA4D/NEDD4/NTN1/TRPC5/EPHB2/CTNND2/IL1RAPL1/GSK3B/EPHA4/DCLK1/SEMA3A/DSCAM/PTPRS/PDLIM5/ALK/CTNNA2/RAPGEF2/ZMYND8/TNIK/DOCK10/LRP8/MAP2/MINK1/ARC/NSMF/DNM3/MAPK8IP2	48
motif5	GO:0050808	synapse organization	66/1457	326/11512	5.97542e-05	0.0318848	0.0318848	GAP43/SDK2/CYFIP1/SYBU/RELN/NRXN1/PPP1R9A/C3/NTRK2/NTRK3/ARHGAP22/CACNB4/KALRN/DLG2/IGF1R/GABRG2/PCLO/FRMPD4/ERC2/NOS1AP/NLGN4Y/NLGN4X/DISC1/UNC13A/TIAM1/ITGAM/NRCAM/SHANK2/SEMA4D/GABRB3/NEDD4/NTN1/NRP2/SEZ6L/ANK3/CDH9/PLXND1/CNTN5/GRM5/EPHB2/CTNND2/IL1RAPL1/IL1RAPL2/WASF2/PLXNB2/EPHA4/SEMA3E/DSCAM/GRID2/TNR/PTPRS/PTPRO/GPM6A/PDLIM5/ASIC2/CTNNA2/CACNG2/MUSK/MAGI2/ZMYND8/DOCK10/LRP8/NRG1/ARC/AFG3L…	66
motif5	GO:0048588	developmental cell growth	42/1457	193/11512	0.00026207	0.0932271	0.0932271	CYFIP1/SLIT3/BCL11A/PAK1/DPYSL2/DCC/NTRK3/ALCAM/CXCL12/AKAP6/RIMS1/RIMS2/FN1/DISC1/UNC13A/TIAM1/NRCAM/OLFM1/SEMA4D/LHX2/AKAP13/NTN1/NRP2/CDH4/SEMA5A/TRPC5/PPARA/SH3GL2/GSK3B/RUFY3/FGF13/DCLK1/SEMA3A/SEMA3E/DSCAM/ULK1/TNR/PTPRS/GATA4/PDLIM5/RAB11A/MAP2	42
motif5	GO:0099173	postsynapse organization	32/1457	136/11512	0.000323281	0.0979056	0.0979056	GAP43/RELN/NRXN1/PPP1R9A/NTRK3/ARHGAP22/KALRN/DLG2/IGF1R/FRMPD4/NOS1AP/NLGN4Y/NLGN4X/TIAM1/NRCAM/SHANK2/NRP2/EPHB2/CTNND2/IL1RAPL1/WASF2/EPHA4/GRID2/PTPRS/PDLIM5/MUSK/MAGI2/ZMYND8/DOCK10/LRP8/ARC/DNM3	32
motif5	GO:0098900	regulation of action potential	14/1457	43/11512	0.00055944	0.13569	0.13569	CACNA1C/NTSR1/TAC1/NOS1AP/ANK2/ANK3/SCN5A/RYR2/FGF13/FGF12/KCNB1/GPR35/CTNNA3/TRPM4	14
motif5	GO:0060560	developmental growth involved in morphogenesis	41/1457	197/11512	0.000803549	0.168508	0.168508	CYFIP1/SLIT3/BCL11A/PAK1/DPYSL2/DCC/NTRK3/ALCAM/CXCL12/RIMS1/RIMS2/FN1/DISC1/UNC13A/FGFR2/TIAM1/NRCAM/OLFM1/SEMA4D/LHX2/NTN1/NRP2/CDH4/SEMA5A/TRPC5/SH3GL2/GSK3B/RUFY3/FGF13/DCLK1/SEMA3A/SEMA3E/DSCAM/ULK1/TNR/PTPRS/RAB11A/KIF26B/MED12/MAGI2/MAP2	41
motif5	GO:0035176	social behavior	14/1457	45/11512	0.00093319	0.168508	0.168508	GRP/NRXN3/NRXN1/CHD8/KALRN/NLGN4Y/NLGN4X/CNTNAP2/SHANK2/ATXN1/SLC6A4/DRD3/AVPR1A/MAPK8IP2	14
motif5	GO:0008038	neuron recognition	12/1457	38/11512	0.00184525	0.289596	0.289596	GAP43/ARHGAP35/CNTNAP2/NRCAM/CRTAC1/SEMA5A/EPHB2/EPHA4/SEMA3A/DSCAM/OPCML/NCAM2	12
motif5	GO:0019226	transmission of nerve impulse	17/1457	65/11512	0.00239178	0.341637	0.341637	GLRA1/NTRK2/NTRK3/CNTNAP2/NRCAM/ANK3/SCN5A/SCN7A/FGF12/TNR/GPR35/SCN8A/KCND2/CACNG2/CACNG3/CACNG4/AVPR1A	17
motif5	GO:0042391	regulation of membrane potential	62/1457	348/11512	0.00305502	0.341637	0.341637	ABAT/GLRA3/GLRA1/RELN/NRXN1/PPP1R9A/CACNA1C/NTSR1/KCNK10/TAC1/PIEZO2/PIEZO1/FXYD1/NTRK2/NTRK3/CACNB4/KCNK3/AKAP6/GABRG2/RIMS1/RIMS2/NOS1AP/NLGN4X/GRIK1/GRIK3/NRCAM/GRIN2A/SHANK2/GABRB3/NEDD4/ANK2/ANK3/SCN5A/TRPC5/GRM5/GRM1/RYR2/GSK3B/SCN7A/FGF13/FGF12/KCNB1/GRID2/GPR35/KCNMA1/ASIC2/GABRR1/OPRM1/KCNC1/SCN8A/DMD/TRDN/BID/KCND2/CTNNA3/CACNG2/CACNG4/ZMYND8/TRPM4/BNIP3L/GABRB1/MAPK8IP2	62
motif5	GO:0060996	dendritic spine development	20/1457	84/11512	0.00347323	0.370663	0.370663	CPEB3/RELN/PAK2/PPP1R9A/ASAP1/ACSL4/KALRN/DISC1/TIAM1/SHANK2/EPHB2/CTNND2/EPHA4/PTPRS/PDLIM5/ZMYND8/DOCK10/LRP8/ARC/DNM3	20
motif5	GO:0032409	regulation of transporter activity	39/1457	207/11512	0.00664523	0.526969	0.526969	RELN/NTSR1/PPARGC1A/RASGRF1/FXYD1/CACNB4/DLG2/AKAP6/PLCG2/NOS1AP/PLA2G6/GRIN2A/SHANK2/NEDD4/ANK2/ANK3/GRM5/EPHB2/RYR2/DRD3/FGF12/DAPK1/DYSF/GPR35/OPRM1/KCNC1/NOS1/STAC/DMD/TRDN/CACNG2/CACNG3/CACNG4/SGK1/PDE4B/PDE4D/MINK1/ARC/MAPK8IP2	39
motif5	GO:0001964	startle response	8/1457	24/11512	0.00730336	0.526969	0.526969	GLRA1/NRXN1/CHD8/GRIN2A/SLC6A3/DRD3/GRID2/CTNNA2	8
motif5	GO:0098901	regulation of cardiac muscle cell action potential	8/1457	24/11512	0.00730336	0.526969	0.526969	CACNA1C/NOS1AP/ANK2/ANK3/RYR2/FGF13/CTNNA3/TRPM4	8
motif5	GO:0048638	regulation of developmental growth	50/1457	281/11512	0.00748228	0.526969	0.526969	CYFIP1/BCL11A/PAK1/DPYSL2/DCC/NTRK3/HSF1/STK3/CXCL12/AKAP6/PRKDC/RIMS1/RIMS2/FN1/DISC1/UNC13A/FGFR2/NRCAM/OLFM1/ATP8A2/SEMA4D/CDKN1A/NTN1/TP73/GHR/CDH4/SEMA5A/TRPC5/TGFBR1/SLC6A3/SLC6A4/PLCB1/PPARA/TBX5/ATRN/DRD3/GSK3B/RUFY3/FGF13/SEMA3A/SEMA3E/DSCAM/TNR/PTPRS/SGPL1/ZFPM2/RAB11A/MUSK/MAP2/AFG3L2	50
motif5	GO:0050803	regulation of synapse structure or activity	34/1457	177/11512	0.00801703	0.528888	0.528888	GAP43/CYFIP1/SYBU/RELN/NRXN1/PPP1R9A/NTRK2/NTRK3/ARHGAP22/KALRN/FRMPD4/DISC1/TIAM1/NRCAM/SEMA4D/NEDD4/NTN1/NRP2/EPHB2/IL1RAPL1/IL1RAPL2/EPHA4/GRID2/PTPRS/PTPRO/GPM6A/PDLIM5/ASIC2/CTNNA2/MUSK/ZMYND8/LRP8/ARC/DNM3	34
motif5	GO:0099177	regulation of trans-synaptic signaling	63/1457	370/11512	0.00802848	0.528888	0.528888	HRH1/CYFIP1/CPEB3/ABAT/SYBU/RELN/NRXN1/PPP1R9A/MCTP1/DCC/ADCY1/NTSR1/RASGRF1/TAC1/NTRK2/GRM7/RIMS1/RIMS2/NLGN4Y/NLGN4X/DISC1/GRIK1/GRIK3/PRKCB/PRKCG/UNC13A/PLA2G6/CASK/BAIAP3/SORCS3/GRIN2A/SHANK2/SLC4A10/SLC6A4/GRM5/GRM1/EPHB2/PLCB1/PLCB4/DRD3/GSK3B/EPHA4/KCNB1/GRID2/TNR/PTPRS/LAMA2/PLCL1/RAB11A/ABR/STXBP5L/CACNG2/CACNG3/CACNG4/RAPGEF2/ZMYND8/SYN3/LRP8/CDH11/ARC/NSMF/RAB3B/MAPK8IP2	63
motif5	GO:0032411	positive regulation of transporter activity	18/1457	84/11512	0.016367	0.81575	0.81575	RELN/NTSR1/AKAP6/PLCG2/NOS1AP/ANK2/ANK3/EPHB2/RYR2/KCNC1/STAC/DMD/TRDN/CACNG2/CACNG3/CACNG4/SGK1/ARC	18
motif5	GO:0097485	neuron projection guidance	40/1457	227/11512	0.0180473	0.844739	0.844739	PIK3CD/EVL/GAP43/CYFIP1/SLIT3/RELN/NRXN3/NRXN1/BCL11B/DPYSL2/TRIO/RAC2/ARHGAP35/DCC/ALCAM/CXCL12/DAB1/NRCAM/SEMA4D/PLXNA2/LHX2/NTN1/NRP2/PLXND1/CDH4/SEMA5A/EPHB2/PLXNB2/EPHA5/EPHA4/SEMA3A/SEMA3E/DSCAM/TNR/PTPRO/LAMA2/EXT1/GBX2/MYCBP2/ETV1	40
motif5	GO:0099637	neurotransmitter receptor transport	6/1457	18/11512	0.0195718	0.885043	0.885043	AP3D1/GRIP1/RAB11A/CACNG2/CACNG3/CACNG4	6
motif5	GO:0044091	membrane biogenesis	9/1457	35/11512	0.0268147	1	1	NRXN1/NLGN4Y/NLGN4X/ANXA2/ANK3/EPHB2/IL1RAPL1/MAGI2/RFTN1	9
motif5	GO:0048639	positive regulation of developmental growth	27/1457	148/11512	0.0310877	1	1	CYFIP1/PAK1/NTRK3/HSF1/CXCL12/AKAP6/PRKDC/RIMS1/RIMS2/FN1/DISC1/UNC13A/FGFR2/ATP8A2/SEMA4D/NTN1/GHR/CDH4/SEMA5A/TRPC5/SLC6A3/PLCB1/TBX5/RUFY3/DSCAM/ZFPM2/RAB11A	27
motif5	GO:0051969	regulation of transmission of nerve impulse	5/1457	15/11512	0.0325088	1	1	GLRA1/FGF12/TNR/GPR35/AVPR1A	5
motif5	GO:0007612	learning	24/1457	129/11512	0.0328562	1	1	CLDN5/HRH1/RELN/NRXN3/NRXN1/NTSR1/TAC1/NTRK2/KALRN/NLGN4Y/NLGN4X/DEAF1/CNTNAP2/SORCS3/GRIN2A/SHANK2/ATXN1/GRM5/EPHB2/DRD3/FGF13/TNR/ARC/MAPK8IP2	24
motif5	GO:0044057	regulation of system process	77/1457	499/11512	0.0356469	1	1	HRH1/KCNIP1/ITGAX/BDKRB2/ABAT/GLRA1/RELN/NRXN1/PAK1/PRKG1/PBX3/CACNA1C/THRB/NTSR1/PPARGC1A/PLCE1/TAC1/FXYD1/ITPR2/ITPR1/CACNB4/TFF2/KCNK3/AKAP6/CELF2/RIMS1/RIMS2/NOS1AP/NLGN4X/SLC1A1/PPP1R12B/SHANK2/ANK2/SCN5A/TRPC1/CHRM3/ROCK2/GRM1/DOCK4/DOCK5/RYR2/PPARA/DRD3/ATP2B1/HTR2C/TENM4/KCNB2/FGF13/FGF12/SEMA3A/TNR/PTPRO/GATA4/TNNT1/GPR35/KCNMA1/ASIC2/OPRM1/NOS1/SLC25A12/FGA/DMD/TRDN/KCND2/CTNNA3/CACNG2/…	77
motif5	GO:0090066	regulation of anatomical structure size	66/1457	421/11512	0.0368315	1	1	EVL/ITGA1/SWAP70/HRH1/CYFIP1/BDKRB2/UTS2/PAK1/PRKG1/PPP1R9A/DPYSL2/EPHX2/RAC3/ARHGAP35/DCC/MAGEL2/RAP1GAP2/NTRK3/ARHGAP28/SCIN/CXCL12/CCL24/EPS8/FN1/DISC1/PLA2G6/NRCAM/OLFM1/VAV1/SEMA4D/NTN1/LMOD1/CDH4/SEMA5A/TRPC5/HCLS1/CHRM3/ROCK2/SLC6A4/DOCK4/DOCK5/ATP2B1/GSK3B/RUFY3/TENM1/FGF13/SEMA3A/SEMA3E/DSCAM/TNR/PTPRS/PRR16/KCNMA1/ASIC2/VAV2/NOS1/SLC12A7/FGA/RAB11A/CTNNA2/AVPR1A/TRPM4/MAP2/TMOD3/MYO1C/R…	66
motif5	GO:0048640	negative regulation of developmental growth	18/1457	92/11512	0.0383101	1	1	BCL11A/PAK1/DCC/STK3/SEMA4D/CDKN1A/NTN1/TP73/SEMA5A/SLC6A4/PPARA/TBX5/FGF13/SEMA3A/SEMA3E/TNR/PTPRS/MAP2	18
motif5	GO:0070571	negative regulation of neuron projection regeneration	4/1457	11/11512	0.0404935	1	1	INPP5F/EPHA4/TNR/PTPRS	4
motif5	GO:0007613	memory	19/1457	99/11512	0.0405032	1	1	ITGA8/HRH1/CPEB3/RELN/ADCY1/KCNK10/RASGRF1/TAC1/KALRN/PLA2G6/SORCS3/GRIN2A/ATXN1/SLC6A4/PLCB1/FGF13/MUSK/SGK1/ARC	19
motif5	GO:0099590	neurotransmitter receptor internalization	6/1457	21/11512	0.0411333	1	1	DRD3/CACNG2/CACNG3/CACNG4/ARC/DNM3	6
motif5	GO:0061337	cardiac conduction	22/1457	119/11512	0.0423006	1	1	KCNIP1/CACNA1C/FXYD1/ITPR2/ITPR1/CACNB4/KCNK3/ANK2/SCN5A/TRPC1/RYR2/ATP2B1/NOS1/TRDN/KCND2/CTNNA3/CACNG2/CACNG3/CACNG4/TRPM4/PDE4D/CACNA2D3	22
motif5	GO:0032793	positive regulation of CREB transcription factor activity	5/1457	16/11512	0.0424948	1	1	RELN/ADCY1/CAMK1D/EPHA5/LRP8	5
motif5	GO:0045211	postsynaptic membrane	66/1508	256/11816	9.50952e-09	5.81983e-06	5.63564e-06	LRRTM4/CADPS2/CPEB3/GLRA3/GLRA1/CACNA1C/DCC/PSD3/ADCY1/SLC6A11/NTRK3/DLG2/GABRG2/GRM7/NLGN4Y/NLGN4X/DISC1/GRIK1/GRIK3/TIAM1/NRCAM/GRIP1/SORCS3/GRIN2A/SHANK2/GABRB3/NRP2/ANK1/ANK2/ANK3/ARHGEF9/CDH9/CHRM3/SLC6A3/SLC6A4/GRM5/GRM1/EPHB2/COL13A1/IL1RAPL1/DRD3/EPHA4/SYNE1/KCNB1/GRID2/PTPRS/PTPRO/GABBR2/KCNMA1/PDLIM5/GABRR1/OPRM1/KCNC1/DMD/KCND2/CTNNA2/CACNG2/CACNG3/CACNG4/MUSK/GABRB1/MINK1/DLGAP2/ARC/N…	66
motif5	GO:0097060	synaptic membrane	79/1508	350/11816	1.87152e-07	5.72684e-05	5.5456e-05	LRRTM4/ITGA8/CADPS2/CPEB3/GLRA3/GLRA1/NRXN1/CACNA1C/DCC/PSD3/ADCY1/SLC6A11/NTRK3/DLG2/GABRG2/GRM7/RIMS1/RIMS2/ERC1/ERC2/NLGN4Y/NLGN4X/DISC1/GRIK1/GRIK3/PRKCG/UNC13A/TIAM1/CASK/NRCAM/GRIP1/CLTA/SORCS3/GRIN2A/SHANK2/GABRB3/NRP2/ANK1/ANK2/ANK3/ARHGEF9/CDH9/CNTN5/CHRM3/SLC6A3/SLC6A4/GRM5/GRM1/EPHB2/COL13A1/IL1RAPL1/DRD3/ATP2B1/EPHA4/SYNE1/KCNB1/GRID2/PTPRS/PTPRO/GPM6A/GABBR2/KCNMA1/PDLIM5/GABRR1/OPRM…	79
motif5	GO:0032279	asymmetric synapse	64/1508	271/11816	5.17723e-07	7.92116e-05	7.67047e-05	ITGA8/GAP43/CPEB3/BCL11A/PAK2/PPP1R9A/CACNA1C/DCC/PSD3/ADCY1/NTRK2/CAP2/ITPR1/DLG2/PCLO/GRM7/FRMPD4/EPS8/NLGN4Y/NLGN4X/DISC1/PRKCG/KCNAB2/DAB1/TIAM1/EPB41L3/NRCAM/SORCS3/GRIN2A/SHANK2/ARHGEF9/CHRM3/GRM5/GRM1/PLCB4/CTNND2/DRD3/EPHA4/DCLK1/GRID2/PTPRS/PTPRO/PDLIM5/NOS1/ABR/KCND2/CTNNA2/CACNG2/CACNG3/CACNG4/MAGI2/KPNA1/SYN3/TNIK/BCAS1/LRP8/PDE4B/MAP2/MINK1/DLGAP2/ARC/NSMF/DNM3/MAPK8IP2	64
motif5	GO:0014069	postsynaptic density	63/1508	267/11816	6.55768e-07	8.0266e-05	7.77258e-05	ITGA8/GAP43/CPEB3/BCL11A/PAK2/PPP1R9A/CACNA1C/DCC/PSD3/ADCY1/NTRK2/CAP2/ITPR1/DLG2/PCLO/FRMPD4/EPS8/NLGN4Y/NLGN4X/DISC1/PRKCG/KCNAB2/DAB1/TIAM1/EPB41L3/NRCAM/SORCS3/GRIN2A/SHANK2/ARHGEF9/CHRM3/GRM5/GRM1/PLCB4/CTNND2/DRD3/EPHA4/DCLK1/GRID2/PTPRS/PTPRO/PDLIM5/NOS1/ABR/KCND2/CTNNA2/CACNG2/CACNG3/CACNG4/MAGI2/KPNA1/SYN3/TNIK/BCAS1/LRP8/PDE4B/MAP2/MINK1/DLGAP2/ARC/NSMF/DNM3/MAPK8IP2	63
motif5	GO:0099572	postsynaptic specialization	64/1508	288/11816	4.71398e-06	0.000480826	0.000465609	ITGA8/GAP43/CPEB3/GLRA1/BCL11A/PAK2/PPP1R9A/CACNA1C/DCC/PSD3/ADCY1/NTRK2/CAP2/ITPR1/DLG2/PCLO/FRMPD4/EPS8/NLGN4Y/NLGN4X/DISC1/PRKCG/KCNAB2/DAB1/TIAM1/EPB41L3/NRCAM/SORCS3/GRIN2A/SHANK2/ARHGEF9/CHRM3/GRM5/GRM1/PLCB4/CTNND2/DRD3/EPHA4/DCLK1/GRID2/PTPRS/PTPRO/PDLIM5/NOS1/ABR/KCND2/CTNNA2/CACNG2/CACNG3/CACNG4/MAGI2/KPNA1/SYN3/TNIK/BCAS1/LRP8/PDE4B/MAP2/MINK1/DLGAP2/ARC/NSMF/DNM3/MAPK8IP2	64
motif5	GO:0098839	postsynaptic density membrane	18/1508	56/11816	0.000128007	0.0097925	0.00948259	DCC/ADCY1/DLG2/TIAM1/NRCAM/SORCS3/GRIN2A/CHRM3/GRM5/GRM1/DRD3/GRID2/PTPRS/PTPRO/CACNG2/CACNG3/CACNG4/ARC	18
motif5	GO:0099146	intrinsic component of postsynaptic density membrane	13/1508	37/11816	0.000413085	0.0194468	0.0188313	DCC/ADCY1/NRCAM/SORCS3/GRIN2A/CHRM3/DRD3/GRID2/PTPRS/PTPRO/CACNG2/CACNG3/CACNG4	13
motif5	GO:0098936	intrinsic component of postsynaptic membrane	25/1508	100/11816	0.000615966	0.0235065	0.0227625	GLRA1/DCC/ADCY1/SLC6A11/NTRK3/NRCAM/SORCS3/GRIN2A/NRP2/CDH9/CHRM3/SLC6A3/SLC6A4/EPHB2/DRD3/EPHA4/GRID2/PTPRS/PTPRO/OPRM1/KCNC1/KCND2/CACNG2/CACNG3/CACNG4	25
motif5	GO:0099634	postsynaptic specialization membrane	20/1508	79/11816	0.00176496	0.0568502	0.055051	GLRA1/DCC/ADCY1/DLG2/TIAM1/NRCAM/SORCS3/GRIN2A/CHRM3/GRM5/GRM1/DRD3/GRID2/PTPRS/PTPRO/KCND2/CACNG2/CACNG3/CACNG4/ARC	20
motif5	GO:1902495	transmembrane transporter complex	47/1508	244/11816	0.00233053	0.0713142	0.0690572	KCNIP1/GLRA3/GLRA1/CACNA1C/FXYD1/CACNB4/DLG2/AKAP6/GABRG2/ANO2/EPS8/NOS1AP/GRIK1/GRIK3/PKD2L1/KCNAB2/CNTNAP2/DPP6/GRIN2A/SHANK2/GABRB3/KCNQ4/SCN5A/TRPC1/TRPC4/TRPC5/SCNN1G/SCNN1B/RYR2/SCN7A/KCNB2/KCNB1/GRID2/KCNMA1/GABRR1/KCNC1/NOS1/SCN8A/KCND2/CACNG2/CACNG3/CACNG4/TRPM4/GABRB1/PDE4B/PDE4D/CACNA2D3	47
motif5	GO:0099060	integral component of postsynaptic specialization membrane	15/1508	55/11816	0.00295403	0.0781348	0.075662	GLRA1/DCC/ADCY1/NRCAM/SORCS3/GRIN2A/CHRM3/DRD3/GRID2/PTPRS/PTPRO/KCND2/CACNG2/CACNG3/CACNG4	15
motif5	GO:0099699	integral component of synaptic membrane	28/1508	129/11816	0.00306411	0.0781348	0.075662	GLRA1/NRXN1/DCC/ADCY1/SLC6A11/NTRK3/NRCAM/SORCS3/GRIN2A/NRP2/CDH9/CHRM3/SLC6A3/SLC6A4/EPHB2/DRD3/ATP2B1/EPHA4/GRID2/PTPRS/PTPRO/GPM6A/OPRM1/KCNC1/KCND2/CACNG2/CACNG3/CACNG4	28
motif5	GO:0098831	presynaptic active zone cytoplasmic component	6/1508	13/11816	0.00329839	0.0807447	0.0781893	PCLO/RIMS1/RIMS2/ERC2/UNC13A/CTNNA2	6
motif5	GO:0098948	intrinsic component of postsynaptic specialization membrane	15/1508	57/11816	0.00428356	0.0970941	0.0940213	GLRA1/DCC/ADCY1/NRCAM/SORCS3/GRIN2A/CHRM3/DRD3/GRID2/PTPRS/PTPRO/KCND2/CACNG2/CACNG3/CACNG4	15
motif5	GO:0099240	intrinsic component of synaptic membrane	29/1508	139/11816	0.00476998	0.100663	0.0974772	GLRA1/NRXN1/DCC/ADCY1/SLC6A11/NTRK3/NRCAM/SORCS3/GRIN2A/NRP2/CDH9/CNTN5/CHRM3/SLC6A3/SLC6A4/EPHB2/DRD3/ATP2B1/EPHA4/GRID2/PTPRS/PTPRO/GPM6A/OPRM1/KCNC1/KCND2/CACNG2/CACNG3/CACNG4	29
motif5	GO:0042734	presynaptic membrane	28/1508	140/11816	0.00988435	0.18331	0.177508	CADPS2/GLRA1/NRXN1/SLC6A11/GRM7/RIMS1/RIMS2/ERC1/ERC2/GRIK1/GRIK3/UNC13A/CASK/CLTA/GRIN2A/CDH9/CNTN5/CHRM3/SLC6A3/SLC6A4/EPHB2/ATP2B1/EPHA4/PTPRS/GPM6A/OPRM1/KCNC1/CTNNA2	28
motif5	GO:0043204	perikaryon	23/1508	110/11816	0.0108474	0.189091	0.183107	ITGA8/ITGA1/GLRA3/GLRA1/CACNA1C/NTSR1/PDE10A/GRIK3/CNTNAP2/OLFM1/ASTN2/SLC4A10/CTNND2/WDFY3/RUFY3/EPHA4/KCNB2/KCNB1/PTPRS/OPRM1/KCND2/TRPM2/NSMF	23
motif5	GO:0098797	plasma membrane protein complex	77/1508	469/11816	0.011123	0.189091	0.183107	ITGA8/ITGA9/ITGA1/EVC/KCNIP1/ITGAX/GLRA3/CALCR/CACNA1C/C7/FXYD1/CACNB4/ALCAM/DLG2/IGF1R/EBI3/EPS8/NOS1AP/FADD/GRIK1/GRIK3/IL18RAP/KCNAB2/ITGAM/CNTNAP2/DPP6/CLTA/NOX4/FAF1/PGM5/SDCBP/SGCE/SGCD/TOLLIP/GRIN2A/SHANK2/KCNQ4/CDH15/CDH9/CDH4/CDH7/CDH6/SCN5A/TGFBR1/SLC6A3/GRM1/COL13A1/CORO1C/SCN7A/NCF4/KCNB2/SLC7A5/KCNB1/GRID2/IL18R1/GABBR2/KCNMA1/KCNC1/NOS1/ITGB2/ITGB5/SCN8A/DMD/SKAP1/CD247/KCND2/CACNG2…	77
motif5	GO:0098802	plasma membrane receptor complex	30/1508	156/11816	0.013446	0.216551	0.209698	ITGA8/ITGA9/ITGA1/ITGAX/CALCR/ALCAM/DLG2/IGF1R/EBI3/EPS8/GRIK1/GRIK3/IL18RAP/ITGAM/SDCBP/TOLLIP/GRIN2A/SHANK2/TGFBR1/GRM1/GRID2/IL18R1/GABBR2/ITGB2/ITGB5/SKAP1/CD247/CACNG2/CACNG3/CACNG4	30
motif5	GO:0042383	sarcolemma	24/1508	119/11816	0.0145611	0.228497	0.221266	CACNA1C/COL6A1/FXYD1/AKAP6/NOS1AP/ANXA2/PGM5/SGCE/SGCD/PEMT/ANK1/ANK2/ANK3/SCN5A/RYR2/CORO1C/KCNB1/DYSF/LAMA2/OPRM1/NOS1/STAC/DMD/CACNG4	24
motif5	GO:0030315	T-tubule	11/1508	46/11816	0.0271545	0.401729	0.389015	CACNA1C/FXYD1/AKAP6/NOS1AP/ANK2/ANK3/SCN5A/DYSF/NOS1/STAC/CACNG4	11
motif5	GO:0044420	extracellular matrix component	11/1508	46/11816	0.0271545	0.401729	0.389015	THSD4/COL4A4/COL2A1/PTPRZ1/FBLN1/LAMB4/LAMC1/TNR/LAMA5/FBN2/COL5A1	11
motif5	GO:0002116	semaphorin receptor complex	4/1508	10/11816	0.0293791	0.401729	0.389015	PLXNA2/NRP2/PLXND1/PLXNB2	4
motif5	GO:0033267	axon part	52/1508	315/11816	0.0296666	0.401729	0.389015	GAP43/CYFIP1/AP3D1/KIF4A/GLRA1/SYBU/PPP1R9A/RAC3/SPAST/NTSR1/RASGRF1/NTRK2/SPG7/PCDH9/DLG2/ERC2/EPS8/DISC1/GRIK3/PRKCB/PRKCG/UNC13A/KCNAB2/TIAM1/EPB41L3/CNTNAP2/NRCAM/BRSK2/OLFM1/TRAK1/SHANK2/CRTAC1/ANK1/ANK2/ANK3/TRPC5/SLC4A10/CHRM3/RUFY3/EPHA4/STMN3/FGF13/DSCAM/PTPRO/GPM6A/PTPRN2/KCNC1/NOS1/SCN8A/MAP2/MBP/MAPK8IP3	52
motif5	GO:0032589	neuron projection membrane	11/1508	47/11816	0.0315015	0.410189	0.397208	ITGA8/GABRG2/EPB41L3/CNTNAP2/SGCE/ANK1/ATP2B1/KCNB1/OPRM1/KCNC1/MYO1C	11
motif5	GO:0043197	dendritic spine	26/1508	145/11816	0.0445968	0.557005	0.539377	ITGA8/CYFIP1/PPP1R9A/NTSR1/ASAP1/NTRK2/FRMPD4/TIAM1/GRIN2A/SHANK2/NEDD4/ATP2B1/EPHA4/GRID2/PTPRO/GPM6A/ASIC2/LAMA2/OPRM1/NOS1/KCND2/ZMYND8/DOCK10/PDE4B/ARC/DNM3	26
motif5	GO:0005088	Ras guanyl-nucleotide exchange factor activity	28/1438	97/11509	1.2788e-05	0.00595922	0.00586903	DENND4C/MCF2L/EPS8L1/TRIO/RASGRF1/DENND6B/KALRN/DENND1B/EPS8/FARP2/SERGEF/TIAM1/VAV1/ARHGEF10L/ARHGEF10/AKAP13/ARHGEF9/ARHGEF3/DOCK2/DOCK3/DOCK1/ARHGEF38/ARHGEF28/VAV2/ABR/RAPGEF4/RAPGEF5/RAPGEF2	28
motif5	GO:0022803	passive transmembrane transporter activity	56/1438	326/11509	0.00778743	0.302412	0.297835	KCNIP1/SHROOM2/GLRA3/GLRA1/CACNA1C/KCNK10/PIEZO2/PIEZO1/FXYD1/ITPR2/ITPR1/CACNB4/KCNK3/TMCO1/GABRG2/ANO2/GRIK1/GRIK3/PKD2L1/KCNAB2/ANXA2/KCNN3/GRIN2A/GABRB3/KCNQ4/TMC6/SCN5A/TRPC1/TRPC4/TRPC5/SCNN1G/SCNN1D/SCNN1B/RYR2/IL1RAPL1/SCN7A/KCNB2/KCNB1/GRID2/RASA3/GPM6A/KCNMA1/ASIC2/GABRR1/OPRM1/KCNC1/SCN8A/KCND2/CACNG2/CACNG3/CACNG4/TRPM4/TRPM6/TRPM2/GABRB1/CACNA2D3	56
motif5	GO:0045295	gamma-catenin binding	5/1438	12/11509	0.0112216	0.388381	0.382503	DSG1/PTPRK/TCF7L2/PTPRT/PTPRJ	5
motif5	GO:0030594	neurotransmitter receptor activity	19/1438	89/11509	0.0127089	0.388381	0.382503	HRH1/GLRA3/GLRA1/GABRG2/GRIK1/GRIK3/GRIN2A/GABRB3/CHRM3/GRM5/GRM1/DRD3/HTR4/HTR2C/GRID2/GABBR2/GABRR1/OPRM1/GABRB1	19
motif5	GO:0032947	protein-containing complex scaffold activity	7/1438	22/11509	0.0145851	0.388381	0.382503	GRIP1/SHANK2/AKAP13/CARD10/MAGI2/MAPK8IP2/MAPK8IP3	7
motif5	GO:0044325	ion channel binding	20/1438	98/11509	0.0174269	0.437064	0.430449	PPP1R9A/FXYD1/AKAP6/RIMS1/RIMS2/USP10/ANK1/ANK2/ANK3/SCN5A/RYR2/FGF13/FGF12/KCNB1/KCNC1/NOS1/STAC/TRDN/PDE4B/PDE4D	20
motif5	GO:0045505	dynein intermediate chain binding	6/1438	18/11509	0.0184448	0.437064	0.430449	DNAH7/DYNC2H1/DNAH3/DNAH6/DNAH9/BICD1	6
motif5	GO:0008013	beta-catenin binding	15/1438	70/11509	0.0242501	0.470856	0.46373	SHROOM2/PROP1/CHD8/BTRC/GRIP1/PTPRK/TRPC4/TCF7L2/CTNND2/GSK3B/PTPRT/PTPRJ/MED12/CTNNA3/RORA	15
motif5	GO:0045503	dynein light chain binding	5/1438	15/11509	0.0309264	0.565164	0.556611	DNAH7/DYNC2H1/DNAH3/DNAH6/DNAH9	5
motif5	GO:0051959	dynein light intermediate chain binding	5/1438	16/11509	0.040482	0.673736	0.663539	DNAH7/DYNC2H1/DNAH3/DNAH6/DNAH9	5
motif5	GO:0060589	nucleoside-triphosphatase regulator activity	41/1438	253/11509	0.0473832	0.746523	0.735225	DEPDC5/ARHGAP35/ARHGAP6/EVI5/RAP1GAP2/ASAP1/OCRL/RGS6/RGS7/RGS3/ARHGAP22/ARHGAP24/ARHGAP28/STARD8/ARHGAP19/RIMS1/TBCD/LLGL2/RABEP1/BRSK2/SIL1/TBC1D12/TBC1D16/ARHGEF10L/ARHGAP10/RANBP1/MYO9B/DOCK2/DOCK1/DOCK4/DOCK5/PLCB1/TBC1D1/TBC1D22A/RASA3/PDE6D/TOR1AIP2/ABR/STXBP5L/RAPGEF2/SEC23A	41
motif6	GO:0016358	dendrite development	28/856	199/11512	0.000786651	0.957354	0.957354	CAMK2A/CAMK2B/PPP1R9A/CRTC1/CUX1/CPEB3/PPP3CA/ACTR2/PTPRD/PRKG1/PHACTR1/CTNNA2/DCC/MCF2/SHANK2/DAB1/ITSN1/EPHA4/ASAP1/IL1RAPL1/CAMK1D/HECW1/CTNND2/VAMP7/LZTS1/KALRN/BCL11A/DISC1	28
motif6	GO:0008356	asymmetric cell division	5/856	14/11512	0.00255068	1	1	ACTR2/RGS14/PAX6/ARHGEF2/FGF13	5
motif6	GO:0060969	negative regulation of gene silencing	7/856	29/11512	0.00449435	1	1	ATAD2B/PPP3CA/PPARG/PHF2/TERT/NCOR2/NCOR1	7
motif6	GO:0007613	memory	15/856	99/11512	0.00621695	1	1	CRTC1/SLC17A7/CPEB3/ADCY1/ITGA8/PRKCZ/RGS14/GRIA1/PJA2/PLCB1/MAPT/SGK1/SORCS3/FGF13/KALRN	15
motif6	GO:0055094	response to lipoprotein particle	6/856	28/11512	0.0151988	1	1	CDH13/ABCA1/CD36/SYK/PPARG/FGF21	6
motif6	GO:0035176	social behavior	8/856	45/11512	0.016627	1	1	NRXN3/DRD3/SHANK2/TBX1/PCM1/KALRN/CNTNAP2/VPS13A	8
motif6	GO:0099177	regulation of trans-synaptic signaling	39/856	370/11512	0.0167667	1	1	CAMK2A/CAMK2B/PPP1R9A/CRTC1/GRM7/LAMA2/PRKAR1B/CPEB3/PPP3CA/CDH2/ADCY1/CLSTN3/GRIK2/DRD3/PRKCG/CPLX2/PRKCZ/P2RY1/ABHD6/NTSR1/DCC/RGS14/SHANK2/GRIA1/PLCB1/IGSF9B/MAPT/SYN3/EPHA4/GRM2/SYBU/NTRK2/DGKB/LZTS1/PRKCB/SNCA/BAIAP3/SORCS3/DISC1	39
motif6	GO:0031589	cell-substrate adhesion	33/856	304/11512	0.0179228	1	1	FER/CDH13/ITGA1/PARVB/LAMA5/EMID1/MUC4/MKLN1/FN1/ITGA8/MMRN1/PRKCZ/CD36/EMILIN2/DOCK5/BCL2/CORO2B/LAMC1/DDR2/SKAP1/BCAS3/LRP1/PLG/PEAK1/RREB1/ADAM9/EPHA3/FERMT2/SEMA3E/ADAMTS12/DISC1/RASA1/PTPRK	33
motif6	GO:0021987	cerebral cortex development	14/856	102/11512	0.0184651	1	1	HTR6/CDH2/PHACTR1/DAB1/PLCB1/PAX6/LRP1/NTRK2/ROBO1/FGF13/SYNE2/TACC2/CNTNAP2/DISC1	14
motif6	GO:0008038	neuron recognition	7/856	38/11512	0.0203205	1	1	CNTN6/SEMA5A/EPHA4/ROBO1/EPHA3/CNTNAP2/NDN	7
motif6	GO:0060996	dendritic spine development	12/856	84/11512	0.0209845	1	1	CAMK2A/CAMK2B/PPP1R9A/CPEB3/ACTR2/SHANK2/ITSN1/EPHA4/ASAP1/CTNND2/KALRN/DISC1	12
motif6	GO:0071402	cellular response to lipoprotein particle stimulus	6/856	30/11512	0.0211157	1	1	CDH13/ABCA1/CD36/SYK/PPARG/FGF21	6
motif6	GO:0050803	regulation of synapse structure or activity	21/856	177/11512	0.0222308	1	1	CAMK2B/PPP1R9A/SLC17A7/ACTR2/CDH2/PTPRD/CLSTN3/SYNDIG1/CTNNA2/ITSN1/EPHA4/IL1RAPL1/IL1RAPL2/SYBU/LRFN3/NTRK2/DGKB/ASIC2/SNCA/KALRN/DISC1	21
motif6	GO:1903779	regulation of cardiac conduction	9/856	57/11512	0.0238006	1	1	ATP2A3/ATP1A3/CASQ2/CXADR/TRPM4/PDE4D/STIM1/RYR1/ITPR2	9
motif6	GO:0048167	regulation of synaptic plasticity	19/856	158/11512	0.0253154	1	1	CAMK2A/CAMK2B/PPP1R9A/CRTC1/CPEB3/ADCY1/GRIK2/CPLX2/PRKCZ/ABHD6/RGS14/SHANK2/GRIA1/MAPT/EPHA4/NTRK2/LZTS1/SNCA/SORCS3	19
motif6	GO:0071695	anatomical structure maturation	17/856	138/11512	0.0269942	1	1	MAEA/CDKN1C/RECK/TRPC4AP/MAP3K13/XYLT1/RFX3/FARP2/TYMS/FOXA1/BCL2/C3/CDH5/SPTBN4/RYR1/BCL11A/CNTNAP2	17
motif6	GO:0050808	synapse organization	34/856	326/11512	0.0279077	1	1	CAMK2B/PPP1R9A/COL4A1/ERC2/DLG2/ACTR2/CDH2/PTPRD/CLSTN3/CACNB4/SYNDIG1/CTNNA2/SHANK2/IGSF9B/MAPT/ITSN1/EPHA4/C3/GPHN/GABRB3/IL1RAPL1/IL1RAPL2/WASF2/ITGAM/SYBU/LRFN3/NTRK2/DGKB/CTNND2/ASIC2/SNCA/SEMA3E/KALRN/DISC1	34
motif6	GO:0061337	cardiac conduction	15/856	119/11512	0.0303214	1	1	ATP2A3/KCNIP1/ATP1A3/CACNB4/CASQ2/CXADR/CTNNA3/TRPM4/PDE4D/STIM1/SPTBN4/RYR1/ITPR2/CACNA1F/KCNJ12	15
motif6	GO:0097186	amelogenesis	4/856	17/11512	0.0331179	1	1	KLK5/PERP/TBX1/STIM1	4
motif6	GO:1905954	positive regulation of lipid localization	10/856	70/11512	0.0333745	1	1	GALR1/ABCA1/LIPG/ANXA2/CD36/NTSR1/C3/LRP1/MAP2K6/PON1	10
motif6	GO:0051962	positive regulation of nervous system development	44/856	448/11512	0.0344147	1	1	CAMK2B/PPP1R9A/CRTC1/GJC2/CUX1/TP73/CPEB3/MAP3K13/RASAL1/ACTR2/CDH4/FN1/PTPRD/ZNF609/FIG4/CLSTN3/SEMA5A/EP300/SYNDIG1/RGS14/SHANK2/FOXA1/BCL2/DAB1/MAPT/PAX6/PPARG/ITSN1/EPHA4/ARHGEF2/LRP2/LRP1/IL1RAPL1/CAMK1D/SEMA7A/NTRK2/BRINP2/ROBO1/VAMP7/ASIC2/EPHA3/TENM4/KALRN/DISC1	44
motif6	GO:0010810	regulation of cell-substrate adhesion	21/856	186/11512	0.0358662	1	1	CDH13/EMID1/FN1/MMRN1/PRKCZ/CD36/EMILIN2/DOCK5/BCL2/CORO2B/DDR2/SKAP1/BCAS3/LRP1/PLG/PEAK1/RREB1/EPHA3/SEMA3E/DISC1/RASA1	21
motif6	GO:0099172	presynapse organization	6/856	34/11512	0.0372173	1	1	PTPRD/CLSTN3/IL1RAPL1/IL1RAPL2/LRFN3/SNCA	6
motif6	GO:1905952	regulation of lipid localization	14/856	115/11512	0.0457635	1	1	GALR1/AKT2/ABCA1/LIPG/ANXA2/CD36/NTSR1/SYK/PPARG/C3/LRP1/MAP2K6/PON1/NCOR1	14
motif6	GO:0032370	positive regulation of lipid transport	8/856	55/11512	0.0491541	1	1	GALR1/ABCA1/LIPG/ANXA2/NTSR1/LRP1/MAP2K6/PON1	8
motif6	GO:0032279	asymmetric synapse	40/892	271/11816	3.0901e-05	0.0087759	0.00863603	CAMK2A/PPP1R9A/CRTC1/GRM7/DLGAP1/CPEB3/DLG2/ACTR2/CDH2/ADCY1/CLSTN3/ITGA8/GRIK2/DRD3/SYNDIG1/PRKCG/PRKCZ/CTNNA2/P2RY1/ARHGEF9/DCC/RGS14/SHANK2/GRIA2/GRIA1/DAB1/PJA2/IGSF9B/SYN3/EPHA4/ARHGEF2/GPHN/LRFN3/NTRK2/GRIP2/CTNND2/LZTS1/SORCS3/BCL11A/DISC1	40
motif6	GO:0014069	postsynaptic density	39/892	267/11816	4.90285e-05	0.00928273	0.00913479	CAMK2A/PPP1R9A/CRTC1/DLGAP1/CPEB3/DLG2/ACTR2/CDH2/ADCY1/CLSTN3/ITGA8/GRIK2/DRD3/SYNDIG1/PRKCG/PRKCZ/CTNNA2/P2RY1/ARHGEF9/DCC/RGS14/SHANK2/GRIA2/GRIA1/DAB1/PJA2/IGSF9B/SYN3/EPHA4/ARHGEF2/GPHN/LRFN3/NTRK2/GRIP2/CTNND2/LZTS1/SORCS3/BCL11A/DISC1	39
motif6	GO:0099572	postsynaptic specialization	40/892	288/11816	0.000122318	0.0173692	0.0170924	CAMK2A/PPP1R9A/CRTC1/DLGAP1/CPEB3/DLG2/YES1/ACTR2/CDH2/ADCY1/CLSTN3/ITGA8/GRIK2/DRD3/SYNDIG1/PRKCG/PRKCZ/CTNNA2/P2RY1/ARHGEF9/DCC/RGS14/SHANK2/GRIA2/GRIA1/DAB1/PJA2/IGSF9B/SYN3/EPHA4/ARHGEF2/GPHN/LRFN3/NTRK2/GRIP2/CTNND2/LZTS1/SORCS3/BCL11A/DISC1	40
motif6	GO:0045211	postsynaptic membrane	36/892	256/11816	0.000205352	0.023328	0.0229562	CAMK2A/GRM7/DLGAP1/CADPS2/CPEB3/DLG2/CDH2/ADCY1/LRRTM4/CLSTN3/GABRG3/GRIK2/DRD3/SYNDIG1/CTNNA2/P2RY1/ABHD6/ARHGEF9/DCC/RGS14/SHANK2/DMD/GRIA2/GRIA1/PJA2/IGSF9B/EPHA4/GPHN/GABRB3/IL1RAPL1/GRM2/LRFN3/GRIP2/LZTS1/SORCS3/DISC1	36
motif6	GO:0097060	synaptic membrane	44/892	350/11816	0.000546511	0.0517363	0.0509118	CAMK2A/GRM7/GAD2/DLGAP1/ERC2/CADPS2/ERC1/CPEB3/DLG2/CDH2/ADCY1/CNTN6/LRRTM4/CLSTN3/ITGA8/GABRG3/GRIK2/STX2/DRD3/SYNDIG1/PRKCG/CTNNA2/P2RY1/ABHD6/ARHGEF9/DCC/RGS14/SHANK2/DMD/GRIA2/GRIA1/PJA2/IGSF9B/EPHA4/GPHN/GABRB3/IL1RAPL1/GRM2/LRFN3/GRIP2/LZTS1/SNAP91/SORCS3/DISC1	44
motif6	GO:0043195	terminal bouton	9/892	44/11816	0.00490028	0.397623	0.391285	SLC18A2/AP3D1/PRSS12/GRIK2/CPLX2/NTSR1/NTRK2/PTPRN2/SNCA	9
motif6	GO:0033017	sarcoplasmic reticulum membrane	7/892	31/11816	0.00721729	0.48919	0.481393	CAMK2B/ATP2A3/CASQ2/STIM1/RYR1/ITPR2/SYNE2	7
motif6	GO:0043679	axon terminus	15/892	101/11816	0.00856334	0.48919	0.481393	NTS/SLC18A2/AP3D1/PRSS12/GRIK2/PRKCG/CPLX2/NTSR1/ITSN1/EPHA4/NTRK2/PTPRN2/PRKCB/SNCA/RGS10	15
motif6	GO:0036379	myofilament	6/892	26/11816	0.0113193	0.48919	0.481393	MYBPC2/MYBPC1/TMOD1/TMOD3/FHOD3/MYOM2	6
motif6	GO:0031430	M band	5/892	19/11816	0.0115518	0.48919	0.481393	MYBPC2/MYBPC1/OBSCN/SMPX/MYOM2	5
motif6	GO:0043197	dendritic spine	19/892	145/11816	0.0127728	0.48919	0.481393	CAMK2A/PPP1R9A/LAMA2/PPP3CA/ITGA8/SYNDIG1/NTSR1/RGS14/SHANK2/GRIA2/GRIA1/MAPT/ITSN1/EPHA4/ASAP1/NTRK2/LZTS1/ASIC2/RGS10	19
motif6	GO:0033267	axon part	35/892	315/11816	0.0134494	0.48919	0.481393	PPP1R9A/NTS/GJC2/SLC18A2/MYH14/AP3D1/ERC2/ARL8B/DLG2/PRSS12/CXADR/GRIK2/PRKCG/CPLX2/PRKCZ/SPAST/NTSR1/SHANK2/GRIA1/TRPV4/MAPT/ITSN1/EPHA4/AUTS2/LRP1/SPTBN4/SYBU/NTRK2/PTPRN2/PRKCB/SNCA/FGF13/RGS10/CNTNAP2/DISC1	35
motif6	GO:0044306	neuron projection terminus	16/892	116/11816	0.0134741	0.48919	0.481393	NTS/SLC18A2/AP3D1/PRSS12/GRIK2/PRKCG/CPLX2/NTSR1/DMD/ITSN1/EPHA4/NTRK2/PTPRN2/PRKCB/SNCA/RGS10	16
motif6	GO:0043198	dendritic shaft	6/892	28/11816	0.0162879	0.491737	0.4839	GRM7/SYNDIG1/NTSR1/EPHA4/ARHGEF2/LZTS1	6
motif6	GO:0099146	intrinsic component of postsynaptic density membrane	7/892	37/11816	0.0190709	0.491737	0.4839	ADCY1/CLSTN3/DRD3/DCC/GRIA1/LRFN3/SORCS3	7
motif6	GO:0031672	A band	6/892	29/11816	0.0192619	0.491737	0.4839	MYBPC2/MYBPC1/OBSCN/MYL3/SMPX/MYOM2	6
motif6	GO:0098686	hippocampal mossy fiber to CA3 synapse	6/892	29/11816	0.0192619	0.491737	0.4839	RAPGEF4/PRKAR1B/ADCY1/GRIK2/CTNNA2/VAMP7	6
motif6	GO:0005938	cell cortex	27/892	240/11816	0.0238791	0.565139	0.556132	FER/MAEA/PPP1R9A/GRM7/AKT2/PARD6B/ERC2/FRYL/ACTR2/MKLN1/CDH2/ANXA2/PRKCZ/CTNNA2/SPTB/TMOD1/TRPV4/ASTN2/STIM1/SPTBN4/EXOC6B/RYR1/SHROOM2/ITPR2/TNFAIP2/SNCA/FERMT2	27
motif6	GO:0044447	axoneme part	4/892	16/11816	0.0282278	0.616669	0.606841	SPAG16/DNAH9/DNAI1/DNAH17	4
motif6	GO:0005913	cell-cell adherens junction	13/892	99/11816	0.0348575	0.682589	0.67171	CDH13/CRB1/CDH2/CDH4/ANXA2/CXADR/CTNNA2/CTNNA3/PTPRM/CDH5/TMOD3/SHROOM2/CTNND2	13
motif6	GO:0030027	lamellipodium	19/892	163/11816	0.0383048	0.683414	0.672522	FER/PPP1R9A/PARVB/ACTR2/CDH2/KITLG/MYLK/FGD2/STX2/CTNNA2/CTNNA3/PTPRM/VIL1/TRPV4/ITSN1/WASF2/VAMP7/FERMT2/SYNE2	19
motif6	GO:0031252	cell leading edge	35/892	343/11816	0.041477	0.683414	0.672522	FER/PPP1R9A/SNTG1/AKT2/PARVB/ACTR2/MKLN1/CDH2/KITLG/MYLK/ITGA8/GABRG3/FGD2/ANXA2/STX2/PRKCZ/CTNNA2/CTNNA3/PTPRM/GRIA1/VIL1/TRPV4/MAPT/ITSN1/SKAP1/ARHGEF2/BCAS3/WASF2/VEZT/VAMP7/FERMT2/SYNE2/CNTNAP2/RASA1/PTPRK	35
motif6	GO:0016010	dystrophin-associated glycoprotein complex	4/892	18/11816	0.0421118	0.683414	0.672522	SNTG1/SNTG2/DMD/SGCD	4
motif6	GO:0000149	SNARE binding	12/836	79/11509	0.0112128	1	1	CAPN10/ABCA1/STX2/CPLX2/STX16/SYBU/VAMP7/SNAP91/TNFAIP2/SNCA/BAIAP3/DAPK1	12
motif6	GO:0005088	Ras guanyl-nucleotide exchange factor activity	13/836	97/11509	0.0228402	1	1	ARHGEF10/RAPGEF4/MCF2L/FARP2/FGD2/OBSCN/ARHGEF9/MCF2/ITSN1/ARHGEF2/VAV3/SOS2/KALRN	13
motif6	GO:0034185	apolipoprotein binding	4/836	16/11509	0.0248801	1	1	ABCA1/MAPT/LRP1/PLG	4
motif6	GO:0008013	beta-catenin binding	10/836	70/11509	0.02903	1	1	CDH2/RORA/EP300/CXADR/CTNNA3/CDH5/SHROOM2/CTNND2/AR/PTPRK	10
motif6	GO:0051015	actin filament binding	18/836	160/11509	0.0420366	1	1	PPP1R9A/MYH14/ACTR2/MYBPC2/MYBPC1/CTNNA2/CTNNA3/SPTB/TMOD1/VIL1/TRPV4/CORO2B/FSCN2/SHROOM2/FERMT2/SYNE2/SVIL/MYOM2	18
exonic	GO:0008038	neuron recognition	7/453	38/11512	0.000609999	0.521111	0.521111	APP/SEMA5A/GAP43/ROBO1/EPHA3/SEMA3A/CNTNAP2	7
exonic	GO:0070268	cornification	10/453	75/11512	0.000674017	0.521111	0.521111	PCSK6/KRT10/KRT76/KRT3/KRT2/KRT1/LOR/TCHH/ST14/IVL	10
exonic	GO:0035265	organ growth	15/453	154/11512	0.00108746	0.625914	0.625914	YAP1/NLGN4X/SASH3/BNC2/TGFB2/SORBS2/HEG1/SLC6A4/CARM1/FOXC2/COMP/HLX/ZMPSTE24/COL6A3/TENM4	15
exonic	GO:0045124	regulation of bone resorption	6/453	35/11512	0.00220706	0.790991	0.790991	NF1/EGFR/CSF1R/CALCA/INPP5D/DEF8	6
exonic	GO:0050805	negative regulation of synaptic transmission	8/453	61/11512	0.0025481	0.790991	0.790991	NF1/NLGN4X/SLC24A1/GRIK2/SLC6A4/SORCS3/DGKI/SHANK2	8
exonic	GO:0021536	diencephalon development	8/453	66/11512	0.00419053	0.891035	0.891035	SEMA5A/SALL1/LRP6/NKX2-1/GBX2/SEMA3A/CNTNAP2/GLI2	8
exonic	GO:0030900	forebrain development	22/453	315/11512	0.00663057	0.940403	0.940403	NF1/MYH10/SSTR3/EGFR/APP/SEMA5A/CSF1R/ID4/PLCB1/SALL1/LRP6/DISC1/NKX2-1/ROBO1/DCLK1/GBX2/FGF13/DLC1/SEMA3A/CNTNAP2/GLI2/RAC3	22
exonic	GO:0021987	cerebral cortex development	10/453	102/11512	0.00676885	0.940403	0.940403	NF1/EGFR/PLCB1/LRP6/DISC1/NKX2-1/ROBO1/FGF13/SEMA3A/CNTNAP2	10
exonic	GO:0021794	thalamus development	3/453	11/11512	0.00788631	0.947153	0.947153	LRP6/GBX2/CNTNAP2	3
exonic	GO:0035176	social behavior	6/453	45/11512	0.00795988	0.947153	0.947153	NLGN4X/NRXN2/SLC6A4/TBX1/CNTNAP2/SHANK2	6
exonic	GO:0097485	neuron projection guidance	17/453	227/11512	0.00833692	0.94823	0.94823	MYH10/SLIT3/PLXND1/APP/SEMA5A/CSF1R/TRIO/GAP43/SEMA6D/DCC/FOXD1/NKX2-1/ROBO1/EPHA3/GBX2/SEMA3A/GLI2	17
exonic	GO:0045926	negative regulation of growth	16/453	212/11512	0.00961268	0.94823	0.94823	TSPYL2/PPARG/SLIT3/SEMA5A/TGFB2/SEMA6D/NOTCH2/SLC6A4/DCC/ADRB1/DDX3X/ENPP1/SIRT1/FGF13/SEMA3A/PTPRJ	16
exonic	GO:0021772	olfactory bulb development	4/453	22/11512	0.00984926	0.94823	0.94823	CSF1R/SALL1/ROBO1/SEMA3A	4
exonic	GO:0043616	keratinocyte proliferation	5/453	35/11512	0.0113027	0.94823	0.94823	YAP1/NOTCH2/KRT2/CASK/CDH13	5
exonic	GO:0001945	lymph vessel development	4/453	23/11512	0.0115597	0.94823	0.94823	HEG1/PTPN14/FOXC2/TBX1	4
exonic	GO:0021988	olfactory lobe development	4/453	23/11512	0.0115597	0.94823	0.94823	CSF1R/SALL1/ROBO1/SEMA3A	4
exonic	GO:0061138	morphogenesis of a branching epithelium	13/453	162/11512	0.0115869	0.94823	0.94823	YAP1/PLXND1/CELSR1/FOXC2/FOXD1/SALL1/LRP6/NKX2-1/ST14/BTBD7/GBX2/SEMA3A/GLI2	13
exonic	GO:0030308	negative regulation of cell growth	13/453	163/11512	0.0121567	0.94823	0.94823	TSPYL2/PPARG/SLIT3/SEMA5A/TGFB2/SEMA6D/DCC/DDX3X/ENPP1/SIRT1/FGF13/SEMA3A/PTPRJ	13
exonic	GO:0003279	cardiac septum development	9/453	95/11512	0.0123232	0.94823	0.94823	MYH10/SLIT3/PLXND1/TGFB2/HEG1/NOTCH2/SALL1/TBX1/ROBO1	9
exonic	GO:0010644	cell communication by electrical coupling	4/453	24/11512	0.0134499	0.950693	0.950693	PRKACA/CACNA1C/GJC1/GJC2	4
exonic	GO:0046849	bone remodeling	8/453	81/11512	0.014111	0.972187	0.972187	NF1/EGFR/CSF1R/NOTCH2/CALCA/INPP5D/DEF8/LRP6	8
exonic	GO:0098868	bone growth	5/453	39/11512	0.0176423	1	1	BNC2/CARM1/COMP/ZMPSTE24/COL6A3	5
exonic	GO:0001763	morphogenesis of a branching structure	13/453	173/11512	0.0191183	1	1	YAP1/PLXND1/CELSR1/FOXC2/FOXD1/SALL1/LRP6/NKX2-1/ST14/BTBD7/GBX2/SEMA3A/GLI2	13
exonic	GO:0034330	cell junction organization	17/453	250/11512	0.0200921	1	1	SDC4/NLGN4X/CDH5/CSF1R/TGFB2/HEG1/PRKACA/GJC1/CTNND2/CDH13/CDH18/PARD6B/PLEC/CDH7/EPHA3/DLC1/PTPRJ	17
exonic	GO:0032793	positive regulation of CREB transcription factor activity	3/453	16/11512	0.0231348	1	1	CAMK1D/ADCY1/CRTC3	3
exonic	GO:0016358	dendrite development	14/453	199/11512	0.0256063	1	1	CAMK1D/CPEB3/APP/DCC/FLRT1/CARM1/CTNND2/MINK1/DISC1/DCLK1/DNM3/CHRNA3/SEMA3A/SHANK2	14
exonic	GO:0045104	intermediate filament cytoskeleton organization	5/453	43/11512	0.0259745	1	1	KRT3/KRT2/ATXN3/TCHH/PLEC	5
exonic	GO:1902742	apoptotic process involved in development	4/453	30/11512	0.0288502	1	1	SPI1/SLIT3/TGFB2/FOXC2	4
exonic	GO:0007612	learning	10/453	129/11512	0.0308825	1	1	NF1/NLGN4X/APP/NRXN2/NTSR1/SORCS3/FGF13/CNTNAP2/DGKI/SHANK2	10
exonic	GO:0003205	cardiac chamber development	11/453	148/11512	0.0318103	1	1	MYH10/SLIT3/PLXND1/TGFB2/HEG1/NOTCH2/FOXC2/SALL1/ZMPSTE24/TBX1/ROBO1	11
exonic	GO:0021543	pallium development	11/453	148/11512	0.0318103	1	1	NF1/EGFR/ID4/PLCB1/LRP6/DISC1/NKX2-1/ROBO1/FGF13/SEMA3A/CNTNAP2	11
exonic	GO:0033630	positive regulation of cell adhesion mediated by integrin	3/453	18/11512	0.0318152	1	1	TGFB2/FOXC2/RAC3	3
exonic	GO:0021537	telencephalon development	14/453	205/11512	0.0318999	1	1	NF1/MYH10/EGFR/CSF1R/ID4/PLCB1/SALL1/LRP6/DISC1/NKX2-1/ROBO1/FGF13/SEMA3A/CNTNAP2	14
exonic	GO:0003013	circulatory system process	27/453	476/11512	0.0358688	1	1	ITGA1/PPARG/YAP1/EGFR/PIK3C2A/SLC1A1/ADRA2C/CDH5/TGFB2/HEG1/PRKACA/ITPR1/SLC6A4/FXYD1/CACNA1C/THRB/DMD/NTSR1/GJC1/FOXC2/COMP/ADRB1/ZMPSTE24/ASIC2/SEMA3A/KCNJ12/PTPRJ	27
exonic	GO:0060560	developmental growth involved in morphogenesis	13/453	197/11512	0.0475269	1	1	YAP1/SLIT3/APP/SEMA5A/SEMA6D/DCC/FLRT1/SALL1/LRP6/DISC1/DCLK1/FGF13/SEMA3A	13
exonic	GO:0034103	regulation of tissue remodeling	6/453	67/11512	0.0476589	1	1	NF1/EGFR/CSF1R/CALCA/INPP5D/DEF8	6
exonic	GO:0014069	postsynaptic density	27/470	267/11816	8.0084e-06	0.00204654	0.00202133	GRM1/PCLO/CPEB3/DLG2/NLGN4X/LIN7A/ADRA2C/GRIK2/GAP43/SYNDIG1/ITPR1/CACNA1C/DCC/ADCY1/CTNND2/MINK1/NSF/DISC1/DLGAP1/DCLK1/DNM3/CAP2/SORCS3/CNKSR2/CHRNA3/DGKI/SHANK2	27
exonic	GO:0032279	asymmetric synapse	27/470	271/11816	1.05349e-05	0.00204654	0.00202133	GRM1/PCLO/CPEB3/DLG2/NLGN4X/LIN7A/ADRA2C/GRIK2/GAP43/SYNDIG1/ITPR1/CACNA1C/DCC/ADCY1/CTNND2/MINK1/NSF/DISC1/DLGAP1/DCLK1/DNM3/CAP2/SORCS3/CNKSR2/CHRNA3/DGKI/SHANK2	27
exonic	GO:0045211	postsynaptic membrane	25/470	256/11816	3.13488e-05	0.00296077	0.0029243	GRM1/CPEB3/DLG2/NLGN4X/LIN7A/ADRA2C/GRIK2/GABBR2/SYNDIG1/SLC6A4/CACNA1C/DCC/ADCY1/DMD/GRIA3/MINK1/DISC1/DLGAP1/GABRG2/DNM3/SORCS3/CNKSR2/CHRNA3/DGKI/SHANK2	25
exonic	GO:0099572	postsynaptic specialization	27/470	288/11816	3.14975e-05	0.00296077	0.0029243	GRM1/PCLO/CPEB3/DLG2/NLGN4X/LIN7A/ADRA2C/GRIK2/GAP43/SYNDIG1/ITPR1/CACNA1C/DCC/ADCY1/CTNND2/MINK1/NSF/DISC1/DLGAP1/DCLK1/DNM3/CAP2/SORCS3/CNKSR2/CHRNA3/DGKI/SHANK2	27
exonic	GO:0097060	synaptic membrane	28/470	350/11816	0.000348069	0.0272654	0.0269296	GRM1/CPEB3/DLG2/NLGN4X/LIN7A/ADRA2C/CNTN5/GRIK2/GABBR2/SYNDIG1/SLC6A4/CACNA1C/DCC/ADCY1/DMD/GRIA3/CASK/MINK1/DISC1/DLGAP1/GABRG2/CLTA/DNM3/SORCS3/CNKSR2/CHRNA3/DGKI/SHANK2	28
exonic	GO:0098839	postsynaptic density membrane	8/470	56/11816	0.00156307	0.104949	0.103656	GRM1/DLG2/ADRA2C/DCC/ADCY1/SORCS3/CNKSR2/DGKI	8
exonic	GO:0001533	cornified envelope	6/470	34/11816	0.00199763	0.117361	0.115915	KRT10/KRT2/KRT1/LOR/TCHH/IVL	6
exonic	GO:0044447	axoneme part	4/470	16/11816	0.00307145	0.160398	0.158422	WDR78/RSPH6A/DNAH17/HYDIN	4
exonic	GO:0030014	CCR4-NOT complex	3/470	12/11816	0.0105185	0.436799	0.431419	CPEB3/TOB1/CNOT3	3
exonic	GO:0043204	perikaryon	10/470	110/11816	0.0121364	0.436799	0.431419	ITGA1/APP/ASTN2/GRIK2/CACNA1C/NTSR1/TRPM2/CTNND2/GJC2/CNTNAP2	10
exonic	GO:0099634	postsynaptic specialization membrane	8/470	79/11816	0.013011	0.436799	0.431419	GRM1/DLG2/ADRA2C/DCC/ADCY1/SORCS3/CNKSR2/DGKI	8
exonic	GO:0005930	axoneme	7/470	69/11816	0.0194216	0.480429	0.474511	WDR78/CCDC40/PRKACA/RSPH6A/DNAH17/HYDIN/GLI2	7
exonic	GO:0097014	ciliary plasm	7/470	70/11816	0.0208675	0.490386	0.484345	WDR78/CCDC40/PRKACA/RSPH6A/DNAH17/HYDIN/GLI2	7
exonic	GO:0043198	dendritic shaft	4/470	28/11816	0.0237381	0.508444	0.502181	APP/SYNDIG1/NTSR1/NSF	4
exonic	GO:0098797	plasma membrane protein complex	27/470	469/11816	0.0344427	0.697924	0.689327	ITGA1/GRM1/EGFR/DLG2/LIN7A/CDH5/APBB1IP/GRIK2/GABBR2/FXYD1/CACNA1C/DMD/GRIA3/GJC1/LRP6/CDH13/CDH18/C8B/CD4/CLTA/GNG7/CDH7/FZD8/CHRNA3/GJC2/CNTNAP2/SHANK2	27
exonic	GO:0043034	costamere	3/470	19/11816	0.0377259	0.697924	0.689327	SDC4/DMD/PLEC	3
exonic	GO:0019213	deacetylase activity	6/432	33/11509	0.0012631	0.422507	0.422507	HDAC9/PIGL/NDST4/SIRT1/NACC2/SIN3B	6
exonic	GO:0033558	protein deacetylase activity	4/432	23/11509	0.00983353	0.985788	0.985788	HDAC9/SIRT1/NACC2/SIN3B	4
exonic	GO:0008013	beta-catenin binding	6/432	70/11509	0.0471432	1	1	SHROOM2/CDH5/CARM1/CTNND2/SALL1/PTPRJ	6
exonic	GO:0030594	neurotransmitter receptor activity	7/432	89/11509	0.0495514	1	1	GRM1/GRIK2/GABBR2/GRIA3/ADRB1/GABRG2/CHRNA3	7
UTR	GO:0050808	synapse organization	27/402	326/11512	2.84745e-05	0.0763231	0.0761582	DLG3/IGF1R/CAMK2B/PDLIM5/COL4A5/ITGAM/NLGN4X/ANK3/NRXN1/ADNP/DISC1/FARP1/NLGN1/SYNDIG1/MAPT/SHANK2/CAST/GABRB3/IL1RAPL2/FMR1/NTRK2/CACNA2D2/UBE3A/ASIC2/EPHA4/UNC13A/DSCAM	27
UTR	GO:0016358	dendrite development	18/402	199/11512	0.000209436	0.0964082	0.0962	CAMK2B/PDLIM5/CUX1/CAMSAP2/PPP3CA/DISC1/FARP1/NLGN1/CARM1/SHANK2/TNIK/CAMK1D/FMR1/UBE3A/EPHA4/MAPK8IP2/DSCAM/BBS4	18
UTR	GO:0099177	regulation of trans-synaptic signaling	27/402	370/11512	0.000241262	0.0964082	0.0962	CAMK2B/EIF4A3/APBA1/NLGN4X/ABR/PPP3CA/NRXN1/ADNP/DISC1/NLGN1/MAPT/SHANK2/HRAS/SH3GL1/FMR1/NTRK2/CACNA2D2/GIPC1/CSPG5/APBA2/BCR/BAIAP3/EPHA4/UNC13A/KCNB1/MAPK8IP2/RIMS1	27
UTR	GO:0048639	positive regulation of developmental growth	14/402	148/11512	0.000667079	0.166603	0.166243	SASH3/GHR/ZFPM2/CDH4/ADNP/DISC1/MAPT/CACNA2D2/CHD7/ATP8A2/UNC13A/RIMS1/DSCAM/BBS4	14
UTR	GO:0045927	positive regulation of growth	17/402	220/11512	0.00183402	0.271434	0.270848	SASH3/GHR/ZFPM2/CDH4/ADNP/DISC1/TGFBR1/MAPT/MAP2K5/CACNA2D2/CHD7/ATP8A2/UNC13A/RIMS1/ADAM17/DSCAM/BBS4	17
UTR	GO:0035265	organ growth	13/402	154/11512	0.00286971	0.382245	0.381419	PDLIM5/AKAP13/NLGN4X/SASH3/ZFPM2/CARM1/TGFBR1/PLAG1/COL6A1/CACNA2D2/UBE3A/MAPK11/KCNK2	13
UTR	GO:0051962	positive regulation of nervous system development	27/402	448/11512	0.00409185	0.444062	0.443103	CAMK2B/CUX1/PLXNC1/CDH4/NRXN1/ADNP/DISC1/TCF4/NLGN1/SYNDIG1/MAPT/CBFA2T2/SHANK2/SH3GL3/PLXNA2/CAMK1D/FMR1/PLAG1/NTRK2/ROBO1/ASIC2/EPHA4/TMEM30A/ATP8A2/UNC13A/RIMS1/DSCAM	27
UTR	GO:0035264	multicellular organism growth	11/402	127/11512	0.00485241	0.4541	0.453119	PDE4D/APBA1/ARID5B/ADARB1/GHR/PLAG1/CACNA2D2/APBA2/CHD7/ATP8A2/BBS4	11
UTR	GO:0051963	regulation of synapse assembly	8/402	76/11512	0.00488646	0.4541	0.453119	PDLIM5/NRXN1/ADNP/NLGN1/SYNDIG1/IL1RAPL2/NTRK2/ASIC2	8
UTR	GO:0050805	negative regulation of synaptic transmission	7/402	61/11512	0.00516326	0.461353	0.460357	EIF4A3/NLGN4X/ADNP/MAPT/SHANK2/FMR1/KCNB1	7
UTR	GO:0051965	positive regulation of synapse assembly	6/402	47/11512	0.00558542	0.461353	0.460357	NRXN1/ADNP/NLGN1/SYNDIG1/NTRK2/ASIC2	6
UTR	GO:0001505	regulation of neurotransmitter levels	19/402	296/11512	0.00790026	0.52057	0.519445	CHKA/SLC22A2/APBA1/NRXN1/NLGN1/TICAM1/ROCK2/FMR1/GIPC1/ATP2B4/CSPG5/ZNF219/APBA2/PTPRN2/BAIAP3/GAD2/UNC13A/RIMS1/PTGIS	19
UTR	GO:0060996	dendritic spine development	8/402	84/11512	0.00888564	0.52057	0.519445	CAMK2B/PDLIM5/DISC1/NLGN1/SHANK2/FMR1/UBE3A/EPHA4	8
UTR	GO:0050803	regulation of synapse structure or activity	13/402	177/11512	0.00917468	0.52057	0.519445	CAMK2B/PDLIM5/NRXN1/ADNP/DISC1/NLGN1/SYNDIG1/IL1RAPL2/FMR1/NTRK2/UBE3A/ASIC2/EPHA4	13
UTR	GO:0048167	regulation of synaptic plasticity	12/402	158/11512	0.00937964	0.52057	0.519445	CAMK2B/NLGN1/MAPT/SHANK2/HRAS/FMR1/NTRK2/GIPC1/EPHA4/UNC13A/KCNB1/RIMS1	12
UTR	GO:0048638	regulation of developmental growth	18/402	281/11512	0.00977523	0.535093	0.533937	SASH3/GHR/ZFPM2/CDH4/ADNP/DISC1/CARM1/TGFBR1/MAPT/CACNA2D2/CHD7/MAPK11/ATP8A2/UNC13A/RIMS1/DSCAM/KCNK2/BBS4	18
UTR	GO:0042391	regulation of membrane potential	21/402	348/11512	0.0105537	0.547695	0.546512	EIF4A3/NLGN4X/SCN8A/ANK3/PPP3CA/NRXN1/NLGN1/MAPT/SHANK2/DMD/SH3GL1/GABRB3/FMR1/RYR2/NTRK2/ASIC2/KCNB1/MAPK8IP2/RIMS1/KCNK2/KCNK3	21
UTR	GO:0040018	positive regulation of multicellular organism growth	4/402	26/11512	0.0119101	0.573177	0.571939	GHR/CHD7/ATP8A2/BBS4	4
UTR	GO:0090102	cochlea development	5/402	42/11512	0.0148958	0.620039	0.618699	PVALB/GABRB3/EPHA4/KCNK2/KCNK3	5
UTR	GO:0002687	positive regulation of leukocyte migration	9/402	114/11512	0.0182161	0.69318	0.691683	VEGFB/TRPV4/FADD/KITLG/SWAP70/STK39/CAMK1D/DAPK2/ADAM17	9
UTR	GO:0035176	social behavior	5/402	45/11512	0.0196592	0.69318	0.691683	NLGN4X/NRXN1/SHANK2/MAPK8IP2/BBS4	5
UTR	GO:0070997	neuron death	18/402	303/11512	0.0197754	0.69318	0.691683	ITGAM/CDC34/ADARB1/FADD/ADNP/AMBRA1/CEBPB/MAPT/HRAS/RASA1/EGR1/UBE2M/FGF21/GABRB3/TERT/NTRK2/HLA-F/KCNB1	18
UTR	GO:0023061	signal release	22/402	394/11512	0.0204328	0.697859	0.696352	SLC22A2/TRPV4/APBA1/PASK/PPP3CA/NRXN1/NLGN1/FMR1/CACNA2D2/GIPC1/CSPG5/APBA2/CHD7/PTPRN2/ITPR1/BAIAP3/GAD2/UNC13A/KCNB1/RIMS1/NKX3-1/TCF7L2	22
UTR	GO:0099173	postsynapse organization	10/402	136/11512	0.0207516	0.702742	0.701224	DLG3/IGF1R/CAMK2B/PDLIM5/NLGN4X/NRXN1/NLGN1/SHANK2/UBE3A/EPHA4	10
UTR	GO:0030307	positive regulation of cell growth	10/402	137/11512	0.0217173	0.716517	0.71497	CDH4/ADNP/DISC1/TGFBR1/MAPT/MAP2K5/UNC13A/RIMS1/ADAM17/DSCAM	10
UTR	GO:0120034	positive regulation of plasma membrane bounded cell projection assembly	7/402	83/11512	0.025694	0.755954	0.754321	NLGN1/TGFBR1/HRAS/MARK4/FMR1/ARPC2/BBS4	7
UTR	GO:0044057	regulation of system process	26/402	499/11512	0.0270855	0.766051	0.764397	CAMK2B/PDE4D/EIF4A3/NLGN4X/PPP3CA/NRXN1/NLGN1/ROCK2/SETD3/SHANK2/DMD/DOCK4/STK39/CORO2B/SH3GL1/SGK1/FMR1/RYR2/CACNA2D2/ATP2B4/ASIC2/ITPR1/RIMS1/NKX3-1/KCNK3/RNLS	26
UTR	GO:0032231	regulation of actin filament bundle assembly	7/402	84/11512	0.027222	0.766051	0.764397	EVL/TGFBR1/SWAP70/ROCK2/ARHGAP6/CORO2B/BBS4	7
UTR	GO:0046620	regulation of organ growth	7/402	84/11512	0.027222	0.766051	0.764397	SASH3/ZFPM2/CARM1/TGFBR1/CACNA2D2/MAPK11/KCNK2	7
UTR	GO:0099172	presynapse organization	4/402	34/11512	0.029726	0.819207	0.817437	NLGN4X/NRXN1/NLGN1/IL1RAPL2	4
UTR	GO:0044091	membrane biogenesis	4/402	35/11512	0.0326672	0.879537	0.877637	NLGN4X/ANK3/NRXN1/NLGN1	4
UTR	GO:0002685	regulation of leukocyte migration	11/402	170/11512	0.0360797	0.911556	0.909587	VEGFB/TRPV4/ABR/FADD/KITLG/SWAP70/STK39/CAMK1D/DAPK2/BCR/ADAM17	11
UTR	GO:0048839	inner ear development	10/402	151/11512	0.0388643	0.931779	0.929766	ABR/PVALB/CELSR1/GABRB3/CHD7/BCR/EPHA4/ATP8A2/KCNK2/KCNK3	10
UTR	GO:0060074	synapse maturation	3/402	22/11512	0.0397864	0.931779	0.929766	CAMK2B/NRXN1/DISC1	3
UTR	GO:0008038	neuron recognition	4/402	38/11512	0.0424782	0.931779	0.929766	OPCML/ROBO1/EPHA4/DSCAM	4
UTR	GO:0060043	regulation of cardiac muscle cell proliferation	4/402	38/11512	0.0424782	0.931779	0.929766	ZFPM2/TGFBR1/MAPK11/KCNK2	4
UTR	GO:0055017	cardiac muscle tissue growth	6/402	74/11512	0.0442277	0.931779	0.929766	PDLIM5/AKAP13/ZFPM2/TGFBR1/MAPK11/KCNK2	6
UTR	GO:0003013	circulatory system process	24/402	476/11512	0.0452901	0.931779	0.929766	VEGFB/PDE4D/AKAP13/NR2F2/TRPV4/NTS/ABR/ROCK2/DMD/DOCK4/STK39/CORO2B/SGK1/MAP2K6/RYR2/CACNA2D2/ATP2B4/CHD7/BCR/ASIC2/ITPR1/KCNK3/BBS4/RNLS	24
UTR	GO:0060174	limb bud formation	2/402	10/11512	0.0454697	0.931779	0.929766	PLXNA2/ZNF219	2
UTR	GO:0060736	prostate gland growth	2/402	10/11512	0.0454697	0.931779	0.929766	PLAG1/UBE3A	2
UTR	GO:0003012	muscle system process	20/402	382/11512	0.0465832	0.939355	0.937326	CAMK2B/PDLIM5/VEGFB/PDE4D/MYH13/AKAP13/PPP3CA/STAC/ROCK2/SLC6A8/SETD3/DMD/DOCK4/MYOM2/MAP2K6/TMOD2/RYR2/ATP2B4/ATP8A2/CRYAB	20
UTR	GO:0010644	cell communication by electrical coupling	3/402	24/11512	0.0497005	0.957576	0.955507	PDE4D/ANK3/RYR2	3
UTR	GO:0099092	postsynaptic density, intracellular component	6/416	17/11816	1.63399e-05	0.00784314	0.00758514	DLG3/ABR/TNIK/SH3GL1/SH3GL3/BCR	6
UTR	GO:0099091	postsynaptic specialization, intracellular component	6/416	20/11816	4.67708e-05	0.011225	0.0108558	DLG3/ABR/TNIK/SH3GL1/SH3GL3/BCR	6
UTR	GO:0043197	dendritic spine	15/416	145/11816	0.000178567	0.0199575	0.019301	PDLIM4/APBA1/PPP3CA/FARP1/NLGN1/SYNDIG1/MAPT/SHANK2/FMR1/NTRK2/GIPC1/APBA2/ASIC2/EPHA4/CRYAB	15
UTR	GO:0097060	synaptic membrane	26/416	350/11816	0.000271652	0.0200265	0.0193677	DLG3/PDLIM4/PDLIM5/APBA1/ERC1/NLGN4X/EXOC3/ANK3/NRXN1/DISC1/NLGN1/SYNDIG1/DLGAP2/SHANK2/DMD/GABRB3/FMR1/ATP2B4/CSPG5/BCR/EPHA4/GAD2/UNC13A/KCNB1/RIMS1/CRYAB	26
UTR	GO:0098793	presynapse	29/416	411/11816	0.000292053	0.0200265	0.0193677	SLC22A2/APBA1/NTS/ERC1/NLGN4X/EXOC3/NRXN1/DISC1/NLGN1/SYNDIG1/TNIK/SH3GL1/SH3GL3/FMR1/GAK/SYNJ2/NTRK2/SCAMP5/GIPC1/ATP2B4/APBA2/PTPRN2/AMPH/BAIAP3/EPHA4/GAD2/UNC13A/RIMS1/KCNK2	29
UTR	GO:0014069	postsynaptic density	20/416	267/11816	0.00122376	0.0734257	0.0710104	DLG3/PDLIM5/NLGN4X/ABR/DISC1/NLGN1/SYNDIG1/DLGAP2/SHANK2/TNIK/SH3GL1/SH3GL3/EPB41L3/FMR1/NTRK2/BCR/ITPR1/EPHA4/MAPK8IP2/CRYAB	20
UTR	GO:0032279	asymmetric synapse	20/416	271/11816	0.00146458	0.0781108	0.0755414	DLG3/PDLIM5/NLGN4X/ABR/DISC1/NLGN1/SYNDIG1/DLGAP2/SHANK2/TNIK/SH3GL1/SH3GL3/EPB41L3/FMR1/NTRK2/BCR/ITPR1/EPHA4/MAPK8IP2/CRYAB	20
UTR	GO:0043198	dendritic shaft	5/416	28/11816	0.00265594	0.127485	0.123291	DLG3/NLGN1/SYNDIG1/GIPC1/EPHA4	5
UTR	GO:0099572	postsynaptic specialization	20/416	288/11816	0.00298913	0.129382	0.125126	DLG3/PDLIM5/NLGN4X/ABR/DISC1/NLGN1/SYNDIG1/DLGAP2/SHANK2/TNIK/SH3GL1/SH3GL3/EPB41L3/FMR1/NTRK2/BCR/ITPR1/EPHA4/MAPK8IP2/CRYAB	20
UTR	GO:0030018	Z disc	10/416	110/11816	0.00535758	0.183689	0.177646	PDLIM4/PDLIM5/SCN8A/ANK3/PPP3CA/DMD/MYOM2/RYR2/ATP2B4/CRYAB	10
UTR	GO:0045211	postsynaptic membrane	17/416	256/11816	0.00916117	0.253353	0.245019	DLG3/PDLIM4/PDLIM5/NLGN4X/ANK3/DISC1/NLGN1/SYNDIG1/DLGAP2/SHANK2/DMD/GABRB3/FMR1/CSPG5/BCR/EPHA4/KCNB1	17
UTR	GO:0031674	I band	10/416	119/11816	0.00920835	0.253353	0.245019	PDLIM4/PDLIM5/SCN8A/ANK3/PPP3CA/DMD/MYOM2/RYR2/ATP2B4/CRYAB	10
UTR	GO:0044449	contractile fiber part	13/416	177/11816	0.00979771	0.253353	0.245019	PDLIM4/PDLIM5/MYH13/SCN8A/ANK3/PPP3CA/MMP2/DMD/MYOM2/TMOD2/RYR2/ATP2B4/CRYAB	13
UTR	GO:0030017	sarcomere	12/416	161/11816	0.011486	0.253353	0.245019	PDLIM4/PDLIM5/SCN8A/ANK3/PPP3CA/MMP2/DMD/MYOM2/TMOD2/RYR2/ATP2B4/CRYAB	12
UTR	GO:0030426	growth cone	11/416	142/11816	0.011612	0.253353	0.245019	DLG3/TRPV4/EXOC3/DISC1/MAPT/AMFR/SHANK2/FMR1/TMOD2/EPHA4/DSCAM	11
UTR	GO:0030427	site of polarized growth	11/416	146/11816	0.014084	0.28168	0.272414	DLG3/TRPV4/EXOC3/DISC1/MAPT/AMFR/SHANK2/FMR1/TMOD2/EPHA4/DSCAM	11
UTR	GO:0033267	axon part	19/416	315/11816	0.0158695	0.292975	0.283338	DLG3/TRPV4/NTS/SCN8A/EXOC3/ANK3/DISC1/MAPT/AMFR/SHANK2/EPB41L3/FMR1/TMOD2/NTRK2/PTPRN2/EPHA4/UNC13A/DSCAM/KCNK2	19
UTR	GO:0044306	neuron projection terminus	9/416	116/11816	0.0211601	0.362744	0.350812	NTS/DMD/PTPN9/FMR1/NTRK2/PTPRN2/EPHA4/UNC13A/KCNK2	9
UTR	GO:0042734	presynaptic membrane	10/416	140/11816	0.0260817	0.417308	0.40358	APBA1/ERC1/EXOC3/NRXN1/FMR1/ATP2B4/EPHA4/GAD2/UNC13A/RIMS1	10
UTR	GO:0036064	ciliary basal body	7/416	84/11816	0.0283064	0.422033	0.408151	ERC1/RAB28/DISC1/TTBK2/MARK4/ICK/BBS4	7
UTR	GO:0098553	lumenal side of endoplasmic reticulum membrane	3/416	20/11816	0.0316525	0.422033	0.408151	SPPL2B/HLA-DRA/HLA-F	3
UTR	GO:0002116	semaphorin receptor complex	2/416	10/11816	0.0461507	0.568008	0.549324	PLXNC1/PLXNA2	2
UTR	GO:0004672	protein kinase activity	32/392	482/11509	0.000233876	0.107914	0.107914	IGF1R/CAMK2B/RPS6KA2/AKAP13/TLK1/PASK/STYK1/CCNE1/TEC/TTBK2/TRIO/TGFBR1/ROCK2/PHKA2/STK39/LCK/TNIK/MARK4/SGK1/CAMK1D/MAP2K6/MAP2K5/GAK/GRK4/NTRK2/DAPK2/BCR/TLK2/EPHA4/MAPK11/MAPK9/ICK	32
UTR	GO:0042277	peptide binding	16/392	253/11509	0.0129472	0.722272	0.722272	IGF1R/ITGAM/APBA1/HLA-DRA/PPP3CA/GHR/ADNP/NLGN1/CALCR/GALR3/KPNA3/HLA-F/APBA2/EPHA4/MAPK8IP2/CRYAB	16
UTR	GO:0044325	ion channel binding	8/392	98/11509	0.0184874	0.837217	0.837217	PDE4D/ANK3/STAC/SH3GL1/FMR1/RYR2/KCNB1/RIMS1	8
UTR	GO:0005516	calmodulin binding	11/392	170/11509	0.0309198	0.965169	0.965169	CAMK2B/CAMSAP2/MYH13/TRPV4/PPP3CA/PHKA2/CAMK1D/RYR2/ATP2B4/DAPK2/UNC13A	11
UTR	GO:0032947	protein-containing complex scaffold activity	3/392	22/11509	0.0373639	0.965169	0.965169	AKAP13/SHANK2/MAPK8IP2	3
UTR	GO:0005088	Ras guanyl-nucleotide exchange factor activity	7/392	97/11509	0.0473959	0.965169	0.965169	AKAP13/ABR/FARP1/TRIO/BCR/VAV2/RIN3	7
intronic_proximal	GO:0099173	postsynapse organization	47/2322	136/11512	5.84585e-05	0.136323	0.136323	OPA1/GAP43/IL1RAPL1/NRXN1/PPP1R9A/NLGN3/FCGR2B/IL1RAP/NTRK3/ARHGAP22/KALRN/CUX2/GRID2/FRMPD4/NOS1AP/NLGN4X/EPHA7/DLG2/MUSK/TIAM1/LGMN/INSR/SPTBN2/SSH1/CNKSR2/DGKB/SHANK2/NRP2/CDH2/NLGN1/ABI2/EPHB1/GPHN/CTNND2/WASF2/EPHA4/PTPRD/PDLIM5/BAIAP2/ACTR2/DVL1/MAGI2/ZMYND8/DOCK10/LRP4/LRP8/DNM3	47
intronic_proximal	GO:0050808	synapse organization	94/2322	326/11512	9.51954e-05	0.136323	0.136323	OPA1/GAP43/SDK2/COL4A5/COL4A1/ITGAM/IL1RAPL1/SYBU/NRXN1/PPP1R9A/NLGN3/FCGR2B/NTRK1/C3/IL1RAP/NTRK2/NTRK3/ARHGAP22/SNCA/CACNB4/KALRN/GRM5/CUX2/GRID2/FRMPD4/ERC2/NOS1AP/NLGN4X/CLSTN2/CLSTN3/EPHA7/DLG2/PTK2/ERBB4/MUSK/TIAM1/MAP1B/IGSF9B/CAST/LGMN/INSR/SPTBN2/SSH1/TNR/CNKSR2/DGKB/SHANK2/SEMA4D/GABRB3/NRP2/SEZ6L/ANK3/PLXND1/CDH2/NRG1/WNT7B/CNTN5/GABRG2/NLGN1/ABI2/EPHB1/GPHN/ITSN1/CTNND2/AGRN/IL1RAPL2/…	94
intronic_proximal	GO:0042391	regulation of membrane potential	95/2322	348/11512	0.000709723	0.450674	0.450674	KCNH1/KCNH2/ATP1A3/ABAT/BIN1/GLRA3/GLRA1/NRXN1/PINK1/PPP1R9A/NLGN3/TAC1/CD36/CACNA1A/CACNA1C/NTSR1/KCNJ5/PIEZO2/NTRK2/NTRK3/SNCA/CACNB4/GRIN2A/WWP2/GRM5/GRM1/CUX2/CLCN1/RIMS2/GRID2/NOS1AP/NLGN4X/PPP3CA/KCNK3/GRIK1/GRIK2/SCN2A/PRKCZ/KCNB1/GJC1/IGSF9B/GRIK3/P2RX7/OPRD1/SSH1/SLC26A3/DGKI/SHANK2/GABRB3/KCNK10/MYH14/ANK2/ANK3/KCNC1/GABRG3/GABRG2/CASQ2/NLGN1/GRIA3/GRIA1/CACNA2D1/RYR2/KCNA5/DRD4/BCL2/AK…	95
intronic_proximal	GO:0051963	regulation of synapse assembly	27/2322	76/11512	0.00129674	0.580222	0.580222	GAP43/IL1RAPL1/NRXN1/PPP1R9A/NLGN3/NTRK1/IL1RAP/NTRK2/NTRK3/SNCA/CUX2/GRID2/CLSTN2/CLSTN3/EPHA7/PTK2/MUSK/SEMA4D/NLGN1/EPHB1/AGRN/IL1RAPL2/LRFN3/PTPRD/PDLIM5/ASIC2/THBS2	27
intronic_proximal	GO:0099172	presynapse organization	15/2322	34/11512	0.00131984	0.580222	0.580222	IL1RAPL1/NRXN1/NLGN3/IL1RAP/NTRK3/SNCA/NLGN4X/CLSTN3/CNTN5/NLGN1/IL1RAPL2/LRFN3/PTPRD/DVL1/LRP4	15
intronic_proximal	GO:0050803	regulation of synapse structure or activity	52/2322	177/11512	0.00208679	0.613854	0.613854	OPA1/GAP43/IL1RAPL1/SYBU/NRXN1/PPP1R9A/NLGN3/FCGR2B/NTRK1/IL1RAP/NTRK2/NTRK3/ARHGAP22/SNCA/KALRN/CUX2/GRID2/FRMPD4/CLSTN2/CLSTN3/EPHA7/PTK2/MUSK/TIAM1/SSH1/DGKB/SEMA4D/NRP2/CDH2/NLGN1/ABI2/EPHB1/ITSN1/AGRN/IL1RAPL2/LRFN3/EPHA4/PTPRD/PTPRO/PDLIM5/ASIC2/BAIAP2/ACTR2/SLC17A7/CTNNA2/ZMYND8/LRP4/LRP8/DNM1/DNM3/DNM2/THBS2	52
intronic_proximal	GO:0097485	neuron projection guidance	64/2322	227/11512	0.00214822	0.613854	0.613854	PIK3CD/GAP43/RPS6KA5/SLIT3/FEZ1/NRXN3/NRXN1/BCL11B/DPYSL2/CSF1R/TRIO/RAC2/ARHGAP35/PTCH1/TUBB2B/SEMA7A/NTRK1/CRMP1/SIAH1/LHX2/CXCL12/EPHA7/PTK2/SEMA6B/PRKCQ/SHC3/DAB1/UNC5B/PALLD/SPTBN4/SPTBN2/TNR/GBX2/SEMA4D/PLXNA2/SEMA3B/NRP2/RAP1GAP/PLXND1/CDH4/CHN1/ENAH/EPHB1/EPHB4/AGRN/ROBO1/EPHA5/EPHA4/EPHA3/EPHA2/SEMA3E/DSCAM/PTPRO/APBB2/GRB10/ETV1/LAMA2/SRC/DVL1/PTPRM/MYCBP2/LRP1/NCAM1/GLI2	64
intronic_proximal	GO:0031646	positive regulation of neurological system process	20/2322	53/11512	0.00234388	0.637871	0.637871	ITGAX/ABAT/NRXN1/NLGN3/NTSR1/CUX2/RIMS2/PRKCZ/IGSF9B/SSH1/TNR/CARTPT/SHANK2/NLGN1/TENM4/UNC13B/BAIAP2/MTOR/OPRL1/DVL1	20
intronic_proximal	GO:0051965	positive regulation of synapse assembly	18/2322	47/11512	0.00315502	0.643963	0.643963	IL1RAPL1/NRXN1/NLGN3/NTRK1/IL1RAP/NTRK2/NTRK3/CUX2/GRID2/CLSTN2/CLSTN3/SEMA4D/NLGN1/EPHB1/AGRN/PTPRD/ASIC2/THBS2	18
intronic_proximal	GO:0035176	social behavior	17/2322	45/11512	0.00478843	0.781299	0.781299	NRXN3/NRXN1/NLGN3/DRD3/KALRN/ATXN1/NLGN4X/VPS13A/SHANK2/CLN8/TBX1/DRD4/BRINP1/GAD1/CNTNAP2/MTOR/DVL1	17
intronic_proximal	GO:0050806	positive regulation of synaptic transmission	43/2322	149/11512	0.00682007	0.781299	0.781299	ABAT/NRXN1/PINK1/PPP1R9A/NLGN3/TAC1/NTSR1/KMO/NTRK1/NTRK2/SNCA/GRIN2A/CUX2/RIMS2/SLC24A2/CLSTN2/CLSTN3/GRIK2/PRKCZ/IGSF9B/LGMN/SSH1/TNR/BAIAP3/SHANK2/EGFR/NLGN1/ADCY1/ADCY8/DRD4/GSK3B/EPHA4/UNC13B/UNC13A/CACNA1D/SERPINE2/LAMA2/BAIAP2/CALB2/DVL1/CACNG2/RAB3B/RGS14	43
intronic_proximal	GO:0098900	regulation of action potential	16/2322	43/11512	0.00724294	0.781299	0.781299	BIN1/TAC1/CD36/CACNA1C/NTSR1/NOS1AP/KCNB1/ANK2/ANK3/CACNA2D1/RYR2/FGF13/FGF12/GPR35/CTNNA3/TRPM4	16
intronic_proximal	GO:0032793	positive regulation of CREB transcription factor activity	8/2322	16/11512	0.00734832	0.781299	0.781299	RPS6KA5/CD200/CAMK1D/OPRD1/ADCY1/ADCY8/EPHA5/LRP8	8
intronic_proximal	GO:0043114	regulation of vascular permeability	13/2322	33/11512	0.00871352	0.873645	0.873645	ANGPT1/MYLK3/ARHGAP35/BCR/TRPV4/CDH5/YES1/BDKRB2/PTPRJ/SRC/ABR/DDAH1/PDE2A	13
intronic_proximal	GO:0061337	cardiac conduction	35/2322	119/11512	0.0100933	0.930375	0.930375	ATP2A3/KCNH2/ATP1A3/BIN1/CACNA1C/CACNA1F/CACNA1S/KCNJ5/FXYD2/ITPR1/CACNB4/ITPR2/KCNK3/GJC1/SPTBN4/KCNIP1/ANK2/CASQ2/CACNA2D1/RYR2/KCNA5/CACNA1D/KCNJ12/NOS1/CORIN/TRDN/KCND2/CTNNA3/CACNG2/TRPM4/PDE4D/KCNE4/RYR1/CACNA2D3/ATP2B2	35
intronic_proximal	GO:0099177	regulation of trans-synaptic signaling	93/2322	370/11512	0.0106146	0.947855	0.947855	IQSEC2/PRKAR1B/ABAT/SYBU/NRXN1/PINK1/PPP1R9A/NLGN3/TAC1/DRD3/CPLX2/TUBB2B/CACNA1A/NTSR1/KMO/NTRK1/RASGRF1/BCR/NTRK2/ABHD6/SNCA/GRIN2A/GRM8/GRM5/GRM1/GRM2/CUX2/RIMS2/GRID2/NLGN4X/SLC24A2/PPP3CA/CLSTN2/CLSTN3/GRIK1/GRIK2/PRKCB/PRKCG/PRKCZ/KCNB1/MAP1B/IGSF9B/GRIK3/CASK/GRM7/LGMN/SSH1/TNR/BAIAP3/SORCS3/DGKI/DGKB/SHANK2/JPH3/EGFR/CDH2/SLC4A10/NLGN1/ADCY1/ADCY8/GRIA1/PLCB1/EPHB1/DRD4/GSK3B/SCTR/EPHA4/U…	93
intronic_proximal	GO:0098868	bone growth	14/2322	39/11512	0.0163703	1	1	EVC/COL6A2/DDR2/COL6A1/LEPR/RARB/BNC2/SCARA3/MATN1/FGFR2/ANXA2/COMP/TGFBR2/COL21A1	14
intronic_proximal	GO:0010884	positive regulation of lipid storage	7/2322	15/11512	0.0188274	1	1	APOB/CD36/C3/NFKB1/CIDEA/ACACB/OSBPL11	7
intronic_proximal	GO:0007613	memory	29/2322	99/11512	0.0190462	1	1	ITGA8/TAC1/PJA2/RASGRF1/KALRN/GRIN2A/ATXN1/CUX2/SLC24A2/SCN2A/PRKCZ/MUSK/LGMN/INSR/SORCS3/JPH3/SGK1/KCNK10/ADCY1/ADCY8/GRIA1/PLCB1/BRINP1/FGF13/ABCA7/SLC17A7/MTOR/MAPT/RGS14	29
intronic_proximal	GO:0060996	dendritic spine development	25/2322	84/11512	0.0231731	1	1	OPA1/PPP1R9A/NLGN3/ASAP1/ACSL4/KALRN/CUX2/TIAM1/SHANK2/NLGN1/ABI2/EPHB1/ITSN1/CTNND2/EPHA4/PDLIM5/BAIAP2/ACTR2/MTOR/DVL1/ZMYND8/PAK2/DOCK10/LRP8/DNM3	25
intronic_proximal	GO:0010883	regulation of lipid storage	13/2322	37/11512	0.0244296	1	1	PPARA/APOB/CD36/C3/ABCG1/NFKB1/CIDEA/PPARG/FTO/ACACB/OSBPL11/ABCA1/ITGB3	13
intronic_proximal	GO:0030048	actin filament-based movement	34/2322	122/11512	0.0249751	1	1	KCNH2/BIN1/MYL3/CACNA1C/VIL1/MYO1C/KCNJ5/NOS1AP/GJC1/WAS/SGCD/MYH14/ANK2/MYBPC2/MYH6/MYO9B/CACNA2D1/RYR2/KCNA5/WASF2/FGF12/SYNE2/CACNA1D/MYO7A/TNNT1/TNNT3/MYO6/TNNI3/CTNNA3/TRPM4/GPD1L/PDE4B/PDE4D/KCNE4	34
intronic_proximal	GO:0003013	circulatory system process	113/2322	476/11512	0.0288842	1	1	ANGPT1/ATP2A3/ITGA1/KCNH2/MYLK3/ATP1A3/ABAT/BIN1/KLK1/MYL3/WNK1/PRKG1/PPARA/TAC1/DRD3/ARHGAP35/ACSM3/CACNA1C/THRB/CACNA1F/THRA/CACNA1S/HMGCR/TBC1D8/NTSR1/BCR/KCNJ5/FXYD2/ITPR1/CACNB4/CHD7/CXCL12/CELF2/PPARG/ITPR2/NOS1AP/ADRA2B/KCNK3/CYP4F12/TRPV4/GJC1/GSTM2/SPTBN4/GRIP2/NOX1/NOX4/SGCG/SGCD/SCPEP1/ELN/OR51E2/KCNIP1/COMP/CARTPT/PCSK5/PIK3C2A/SGK1/AKAP13/EGFR/ANK2/EPHX2/CDH5/ERAP2/MYH6/CASQ2/CHRM3/R…	113
intronic_proximal	GO:0051590	positive regulation of neurotransmitter transport	12/2322	34/11512	0.0289765	1	1	NTSR1/KMO/SNCA/P2RX7/BAIAP3/NLGN1/DRD4/UNC13B/UNC13A/CACNA1D/SNX4/RAB3B	12
intronic_proximal	GO:0044091	membrane biogenesis	12/2322	35/11512	0.0362372	1	1	IL1RAPL1/NRXN1/NLGN3/NLGN4X/ANXA2/ANK3/CDH2/STX2/NLGN1/PTPRD/MAGI2/LRP4	12
intronic_proximal	GO:0010644	cell communication by electrical coupling	9/2322	24/11512	0.037852	1	1	ATP1A3/CACNA1C/GJC2/GJC1/ANK3/CASQ2/RYR2/TRDN/PDE4D	9
intronic_proximal	GO:0098901	regulation of cardiac muscle cell action potential	9/2322	24/11512	0.037852	1	1	BIN1/CACNA1C/NOS1AP/ANK2/ANK3/RYR2/FGF13/CTNNA3/TRPM4	9
intronic_proximal	GO:0086019	cell-cell signaling involved in cardiac conduction	10/2322	28/11512	0.0409771	1	1	CACNA1C/KCNJ5/GJC1/ANK2/CASQ2/CACNA2D1/RYR2/KCNA5/CACNA1D/TRPM4	10
intronic_proximal	GO:0099590	neurotransmitter receptor internalization	8/2322	21/11512	0.0448819	1	1	DRD3/DRD4/ITGB3/CACNG2/USP46/DNM1/DNM3/DNM2	8
intronic_proximal	GO:0008356	asymmetric cell division	6/2322	14/11512	0.0454199	1	1	ACTR3/ARHGEF2/FGF13/ACTR2/ZBTB16/RGS14	6
intronic_proximal	GO:0010523	negative regulation of calcium ion transport into cytosol	6/2322	14/11512	0.0454199	1	1	NTSR1/GSTM2/CASQ2/BCL2/NOS1/TRDN	6
intronic_proximal	GO:0044057	regulation of system process	116/2322	499/11512	0.0468672	1	1	ATP2A3/TACR1/ITGAX/KCNH2/ATP1A3/ABAT/BIN1/GLRA1/MYL3/NRXN1/WNK1/PAK1/PRKG1/IGF1/NLGN3/PPARA/TAC1/DRD3/PBX3/CACNA1C/THRB/CACNA1F/THRA/CACNA1S/GALR1/NTSR1/PLCE1/KCNJ5/FXYD2/ITPR1/CACNB4/TFF2/CELF2/GRM1/CUX2/ITPR2/RIMS2/KLF4/NOS1AP/NLGN4X/PPP3CA/ADRA2B/KCNK3/PTK2/MGLL/PRKCZ/GJC1/IGSF9B/GSTM2/SPTBN4/OPRD1/SSH1/TNR/FTO/PPP1R12B/OR51E2/KCNIP1/CARTPT/SHANK2/SGK1/EGFR/ANK2/MYH6/CASQ2/NLGN1/CHRM3/ROCK2/DO…	116
intronic_proximal	GO:0032279	asymmetric synapse	91/2430	271/11816	2.9885e-07	0.000201293	0.000191574	ITGA8/GAP43/KCNH1/PPP1R9A/NLGN3/DRD3/PTCH1/CACNA1C/DLGAP2/DLGAP1/PJA2/BCR/RGS9/NTRK2/ITPR1/NSF/GRIN2A/GRM5/GRM1/GRID2/FRMPD4/EPS8/NLGN4X/CLSTN2/CLSTN3/EPHA7/DLG2/GRIK2/PRKCG/PRKCZ/ADD1/ERBB4/KCNAB2/DAB1/TIAM1/MAP1B/IGSF9B/EPB41L3/GRM7/OPRD1/GRIP2/DCLK1/MPDZ/SORCS3/CNKSR2/DGKI/SHANK2/PDPK1/ARHGEF2/CDH2/NLGN1/CHRM3/ADCY1/ADCY8/GRIA1/GPHN/CTNND2/SH3GL3/LRFN3/EPHA4/BCL11A/PTPRO/SAMD14/PDLIM5/NOS1/SRC…	91
intronic_proximal	GO:0014069	postsynaptic density	88/2430	267/11816	1.14975e-06	0.000259845	0.000247298	ITGA8/GAP43/KCNH1/PPP1R9A/DRD3/PTCH1/CACNA1C/DLGAP2/DLGAP1/PJA2/BCR/RGS9/NTRK2/ITPR1/NSF/GRIN2A/GRM5/GRM1/GRID2/FRMPD4/EPS8/NLGN4X/CLSTN2/CLSTN3/EPHA7/DLG2/GRIK2/PRKCG/PRKCZ/ADD1/ERBB4/KCNAB2/DAB1/TIAM1/MAP1B/IGSF9B/EPB41L3/OPRD1/GRIP2/DCLK1/MPDZ/SORCS3/CNKSR2/DGKI/SHANK2/PDPK1/ARHGEF2/CDH2/NLGN1/CHRM3/ADCY1/ADCY8/GRIA1/GPHN/CTNND2/SH3GL3/LRFN3/EPHA4/BCL11A/PTPRO/SAMD14/PDLIM5/NOS1/SRC/ABR/BAIAP2…	88
intronic_proximal	GO:0099572	postsynaptic specialization	90/2430	288/11816	1.02628e-05	0.00173954	0.00165554	ITGA8/GAP43/KCNH1/GLRA1/PPP1R9A/DRD3/PTCH1/CACNA1C/DLGAP2/DLGAP1/PJA2/BCR/RGS9/NTRK2/ITPR1/NSF/GRIN2A/GRM5/GRM1/GRID2/FRMPD4/EPS8/NLGN4X/CLSTN2/CLSTN3/EPHA7/DLG2/GRIK2/PRKCG/PRKCZ/ADD1/ERBB4/KCNAB2/DAB1/TIAM1/MAP1B/IGSF9B/EPB41L3/OPRD1/GRIP2/DCLK1/MPDZ/SORCS3/CNKSR2/DGKI/SHANK2/PDPK1/ARHGEF2/CDH2/NLGN1/CHRM3/ADCY1/ADCY8/GRIA1/GPHN/CTNND2/SH3GL3/YES1/LRFN3/EPHA4/BCL11A/PTPRO/SAMD14/PDLIM5/NOS1/SRC…	90
intronic_proximal	GO:0045211	postsynaptic membrane	81/2430	256/11816	1.69894e-05	0.0019198	0.0018271	LRRTM4/KCNH1/IL1RAPL1/CADPS2/GLRA3/GLRA1/NLGN3/DRD3/CACNA1C/DLGAP2/DLGAP1/PJA2/BCR/SLC6A11/RGS9/NTRK3/ABHD6/GRIN2A/GRM5/GRM1/GRM2/GRID2/NLGN4X/CLSTN2/CLSTN3/EPHA7/DLG2/GRIK1/GRIK2/KCNB1/ERBB4/MUSK/TIAM1/IGSF9B/GRIK3/GRM7/OPRD1/GRIP2/MPDZ/SORCS3/CNKSR2/DGKI/SHANK2/GABRB3/NRP2/ANK1/ANK2/ANK3/CDH2/KCNC1/GABRG3/GABRG2/NLGN1/CHRM3/SLC6A3/ADCY1/ADCY8/GRIA3/GRIA1/GPHN/LRFN3/EPHA4/SYNE1/PTPRO/GABBR2/KCNM…	81
intronic_proximal	GO:0097060	synaptic membrane	103/2430	350/11816	4.14875e-05	0.00401836	0.00382434	LRRTM4/ITGA8/KCNH1/IL1RAPL1/CADPS2/GLRA3/GLRA1/NRXN1/NLGN3/DRD3/CACNA1C/DLGAP2/DLGAP1/PJA2/BCR/SLC6A11/RGS9/NTRK3/ABHD6/GRIN2A/GRM8/GRM5/GRM1/GRM2/RIMS2/GRID2/ERC2/NLGN4X/CLSTN2/CLSTN3/EPHA7/DLG2/GRIK1/GRIK2/SCN2A/PRKCG/KCNB1/ERBB4/MUSK/TIAM1/IGSF9B/GRIK3/CASK/GRM7/ANXA1/OPRD1/GRIP2/MPDZ/SORCS3/CNKSR2/DGKI/SHANK2/GABRB3/PI4K2A/NRP2/ANK1/ANK2/ANK3/CDH2/KCNC1/CNTN5/GABRG3/GABRG2/STX2/NLGN1/SLC6A2/C…	103
intronic_proximal	GO:0033267	axon part	91/2430	315/11816	0.000232449	0.0175111	0.0166656	OPA1/GAP43/AP3D1/BIN1/FEZ1/RAB21/GLRA1/SYBU/PINK1/PPP1R9A/RAC3/CPLX2/PTCH1/NTSR1/RASGRF1/NTRK2/SNCA/GJC2/KIF20B/SPG7/PCDH9/DST/CNGB1/SLC18A2/ERC2/EPS8/DLG2/TAOK2/GRIK2/SCN2A/PRKCB/PRKCG/PRKCZ/TRPV4/KCNAB2/TIAM1/TIAM2/MAP1B/GRIK3/EPB41L3/PALLD/SPTBN4/OPRD1/USH2A/SSH1/TPX2/BRSK2/OLFM1/DGKI/NDEL1/SHANK2/CRTAC1/KCNQ2/MYH14/ANK1/ANK2/ANK3/KCNC1/GDPD5/SLC4A10/CHRM3/GRIA1/ITSN1/EPHA4/GAD1/STMN3/FGF13/UN…	91
intronic_proximal	GO:0044447	axoneme part	10/2430	16/11816	0.000311872	0.0211449	0.0201239	WDR78/SPAG16/HYDIN/DNAI1/DNAI2/DNAH3/DNAH7/DNAH9/ARFGEF2/DNAH17	10
intronic_proximal	GO:0098839	postsynaptic density membrane	23/2430	56/11816	0.000373075	0.022995	0.0218847	DRD3/RGS9/GRIN2A/GRM5/GRM1/GRID2/CLSTN2/CLSTN3/EPHA7/DLG2/ERBB4/TIAM1/OPRD1/SORCS3/CNKSR2/DGKI/CHRM3/ADCY1/GRIA1/LRFN3/PTPRO/CACNG2/ATP2B2	23
intronic_proximal	GO:0099634	postsynaptic specialization membrane	28/2430	79/11816	0.00151455	0.0641792	0.0610803	GLRA1/DRD3/RGS9/GRIN2A/GRM5/GRM1/GRID2/CLSTN2/CLSTN3/EPHA7/DLG2/ERBB4/TIAM1/OPRD1/SORCS3/CNKSR2/DGKI/CDH2/NLGN1/CHRM3/ADCY1/GRIA1/GPHN/LRFN3/PTPRO/KCND2/CACNG2/ATP2B2	28
intronic_proximal	GO:0044420	extracellular matrix component	18/2430	46/11816	0.00299267	0.0985625	0.0938034	COL4A5/COL4A4/COL4A1/COL4A6/TNR/ELN/LAMB4/PTPRZ1/FBLN1/LUM/LAMC1/LAMA3/LAMA5/LTBP1/COL5A3/COL5A1/COL8A1/COL4A2	18
intronic_proximal	GO:0098797	plasma membrane protein complex	121/2430	469/11816	0.00307608	0.0985625	0.0938034	ITGA8/ITGA1/EVC/CORO1C/ITGAX/KCNH1/KCNH2/ITGAM/ATP1A3/CDH22/GLRA3/IGF1/GJA8/ITGA9/CATSPERG/AP2A2/CALCR/CACNA1A/CACNA1C/CACNA1F/CACNA1S/HLA-DQB1/C9/C5/KCNJ6/KCNJ5/CATSPERB/FXYD2/ABHD6/FZD8/CACNB4/GJC2/GRIN2A/GNA12/GRM1/HMGB1/GRID2/EBI3/EPS8/NOS1AP/DLG2/ITGBL1/GRIK1/GRIK2/SCN2A/KCNB1/KCNAB2/DUOX1/GJC1/GRIK3/GNAL/ACVR1/INSR/SLC7A5/NOX1/NOX5/NOX4/PGM5/SGCG/SGCE/SGCD/KCNIP1/SHANK2/KCNQ4/KCNQ2/CDH13/CD…	121
intronic_proximal	GO:0099091	postsynaptic specialization, intracellular component	10/2430	20/11816	0.00319819	0.0985625	0.0938034	BCR/ARHGEF2/SH3GL3/YES1/SRC/ABR/BAIAP2/CTNNA2/TNIK/DNM2	10
intronic_proximal	GO:1902495	transmembrane transporter complex	68/2430	244/11816	0.00360926	0.106395	0.101257	KCNH1/KCNH2/ATP1A3/GLRA3/GLRA1/CATSPERG/CACNA1A/CACNA1C/CACNA1F/CACNA1S/KCNJ6/KCNJ5/CATSPERB/FXYD2/ABHD6/CACNB4/GRIN2A/ANO2/CLCN1/CNGB1/GRID2/EPS8/NOS1AP/DLG2/GRIK1/GRIK2/SCN2A/KCNB1/KCNAB2/GRIK3/KCNIP1/SHANK2/GABRB3/KCNQ4/KCNQ2/KCNC1/GABRG3/GABRG2/ANO1/CLIC5/CASQ2/NLGN1/GRIA3/GRIA1/CACNA2D1/SCNN1G/RYR2/KCNA5/SCN7A/KCNB2/KCNQ3/CNTNAP2/CACNA1D/KCNMA1/CACNA1I/NOS1/SCN8A/GABRA2/KCND2/CACNG2/KCNV1/TR…	68
intronic_proximal	GO:0099146	intrinsic component of postsynaptic density membrane	15/2430	37/11816	0.004394	0.12413	0.118137	DRD3/GRIN2A/GRID2/CLSTN2/CLSTN3/EPHA7/ERBB4/OPRD1/SORCS3/CHRM3/ADCY1/GRIA1/LRFN3/PTPRO/CACNG2	15
intronic_proximal	GO:0098644	complex of collagen trimers	9/2430	18/11816	0.00514036	0.139407	0.132675	COL4A5/COL4A4/COL4A1/COL4A6/LUM/COL5A3/COL5A1/COL8A1/COL4A2	9
intronic_proximal	GO:0099060	integral component of postsynaptic specialization membrane	19/2430	55/11816	0.0110884	0.227816	0.216816	GLRA1/DRD3/GRIN2A/GRID2/CLSTN2/CLSTN3/EPHA7/ERBB4/OPRD1/SORCS3/CDH2/NLGN1/CHRM3/ADCY1/GRIA1/LRFN3/PTPRO/KCND2/CACNG2	19
intronic_proximal	GO:0099092	postsynaptic density, intracellular component	8/2430	17/11816	0.012894	0.236077	0.224678	BCR/ARHGEF2/SH3GL3/ABR/BAIAP2/CTNNA2/TNIK/DNM2	8
intronic_proximal	GO:0042383	sarcolemma	35/2430	119/11816	0.0135657	0.236077	0.224678	CORO1C/BIN1/COL6A2/CACNA1C/CACNA1S/KCNJ5/PRX/COL6A1/CLCN1/NOS1AP/PPP3CA/OBSCN/SCN2A/KCNB1/ANXA1/ANXA2/PGM5/SGCG/SGCE/SGCD/ANK1/ANK2/ANK3/CDH2/CACNA2D1/RYR2/VCL/CACNA1D/DYSF/LAMA2/NOS1/SNTG2/UTRN/SLC8B1/RYR1	35
intronic_proximal	GO:0044853	plasma membrane raft	30/2430	100/11816	0.0160371	0.271829	0.258704	CORO1C/ITGAM/PTCH1/NOS1AP/ADD1/PRTN3/INSR/PTGIS/CDH13/CDH2/TGFBR2/SLC6A3/ADCY8/KCNA5/KCNMA1/HCK/NOS1/NOS3/SRC/LCP2/ITGB2/SKAP1/KCND2/LRP4/LRP8/CDH15/MLC1/HMOX1/DLC1/CHRNA3	30
intronic_proximal	GO:0098948	intrinsic component of postsynaptic specialization membrane	19/2430	57/11816	0.0165904	0.274349	0.261102	GLRA1/DRD3/GRIN2A/GRID2/CLSTN2/CLSTN3/EPHA7/ERBB4/OPRD1/SORCS3/CDH2/NLGN1/CHRM3/ADCY1/GRIA1/LRFN3/PTPRO/KCND2/CACNG2	19
intronic_proximal	GO:0030427	site of polarized growth	41/2430	146/11816	0.017979	0.283483	0.269795	GAP43/FEZ1/PINK1/PPP1R9A/RAC3/PTCH1/RASGRF1/SNCA/KIF20B/PCDH9/ERC2/EPS8/TAOK2/TRPV4/TIAM1/TIAM2/MAP1B/PALLD/SSH1/OLFM1/NDEL1/SHANK2/CRTAC1/MYH14/PI4K2A/GDPD5/HCLS1/EPHA4/STMN3/FGF13/DSCAM/PTPRO/APBB2/LMTK2/DVL1/NIN/LRP1/UTRN/MAPT/DNM2/MAPK8IP3	41
intronic_proximal	GO:0016010	dystrophin-associated glycoprotein complex	8/2430	18/11816	0.0190969	0.287727	0.273834	PGM5/SGCG/SGCE/SGCD/SNTB2/SNTG1/SNTG2/UTRN	8
intronic_proximal	GO:0032589	neuron projection membrane	16/2430	47/11816	0.0217867	0.307737	0.292878	ITGA8/MYO1C/KCNB1/EPB41L3/INSR/OPRD1/USH2A/SGCE/ANK1/KCNC1/GABRG3/GABRG2/GRIA1/CNTNAP2/GABRA2/MAPT	16
intronic_proximal	GO:0042734	presynaptic membrane	39/2430	140/11816	0.0233926	0.323343	0.307731	KCNH1/CADPS2/GLRA1/NRXN1/SLC6A11/GRIN2A/GRM8/GRM2/RIMS2/ERC2/GRIK1/GRIK2/SCN2A/ERBB4/GRIK3/CASK/GRM7/OPRD1/DGKI/PI4K2A/CDH2/KCNC1/CNTN5/STX2/SLC6A2/CHRM3/SLC6A3/ADCY8/LRFN3/EPHA4/GAD2/UNC13B/UNC13A/CLTA/CACNA1D/HIP1/CTNNA2/DNM1/PDE2A	39
intronic_proximal	GO:0031672	A band	11/2430	29/11816	0.0238454	0.323343	0.307731	MYL3/DST/OBSCN/PPP1R12B/SMPX/ANK1/ANK2/MYBPC2/MYOM2/MYOM1/PPP1R12A	11
intronic_proximal	GO:0043195	terminal bouton	15/2430	44/11816	0.0255357	0.332946	0.31687	AP3D1/CPLX2/NTSR1/NTRK2/SNCA/CNGB1/SLC18A2/GRIK2/GRIK3/USH2A/UNC13B/UNC13A/POLG/PRSS12/PTPRN2	15
intronic_proximal	GO:0001917	photoreceptor inner segment	13/2430	37/11816	0.0283625	0.349633	0.332751	CRB1/KIAA0586/PHLPP1/GUCA1B/ENO2/USH2A/SHANK2/CEP250/MYO7A/NOS1/DNM1/DNM3/DNM2	13
intronic_proximal	GO:0030426	growth cone	39/2430	142/11816	0.0290512	0.351728	0.334745	GAP43/FEZ1/PINK1/PPP1R9A/RAC3/PTCH1/RASGRF1/SNCA/KIF20B/PCDH9/ERC2/EPS8/TAOK2/TRPV4/TIAM1/TIAM2/MAP1B/PALLD/SSH1/OLFM1/NDEL1/SHANK2/CRTAC1/MYH14/GDPD5/EPHA4/STMN3/FGF13/DSCAM/PTPRO/APBB2/LMTK2/DVL1/NIN/LRP1/UTRN/MAPT/DNM2/MAPK8IP3	39
intronic_proximal	GO:0043679	axon terminus	29/2430	101/11816	0.0315408	0.37517	0.357055	AP3D1/GLRA1/CPLX2/NTSR1/NTRK2/SNCA/CNGB1/SLC18A2/GRIK2/PRKCB/PRKCG/KCNAB2/GRIK3/OPRD1/USH2A/DGKI/KCNC1/SLC4A10/CHRM3/ITSN1/EPHA4/GAD1/UNC13B/UNC13A/POLG/NTS/NOS1/PRSS12/PTPRN2	29
intronic_proximal	GO:0032280	symmetric synapse	5/2430	10/11816	0.03661	0.413693	0.393718	NLGN3/NTSR1/NLGN4X/IGSF9B/ARFGEF2	5
intronic_proximal	GO:0043020	NADPH oxidase complex	5/2430	10/11816	0.03661	0.413693	0.393718	DUOX1/NOX1/NOX5/NOX4/NCF4	5
intronic_proximal	GO:0016460	myosin II complex	8/2430	20/11816	0.0373132	0.414727	0.394702	MYL3/MYH11/MYH13/MYH14/MYH6/LIMCH1/MYOM1/MYL5	8
intronic_proximal	GO:0043197	dendritic spine	39/2430	145/11816	0.0394671	0.431592	0.410753	ITGA8/PPP1R9A/FCGR2B/NTSR1/ASAP1/NTRK2/GRIN2A/GRID2/FRMPD4/PPP3CA/PTK2/TIAM1/MAP1B/OPRD1/DGKI/SHANK2/NLGN1/ABI2/GRIA1/ITSN1/PALMD/EPHA4/PTPRO/ASIC2/LAMA2/NOS1/BAIAP2/DVL1/KCND2/ARFGEF2/ZMYND8/DOCK10/PDE4B/RPH3A/MAPT/DNM1/DNM3/DNM2/RGS14	39
intronic_proximal	GO:0098936	intrinsic component of postsynaptic membrane	28/2430	100/11816	0.0461229	0.49637	0.472403	GLRA1/NLGN3/DRD3/SLC6A11/NTRK3/ABHD6/GRIN2A/GRM2/GRID2/CLSTN2/CLSTN3/EPHA7/ERBB4/OPRD1/SORCS3/NRP2/CDH2/KCNC1/NLGN1/CHRM3/SLC6A3/ADCY1/GRIA1/LRFN3/EPHA4/PTPRO/KCND2/CACNG2	28
intronic_proximal	GO:0005640	nuclear outer membrane	8/2430	21/11816	0.0497221	0.51864	0.493598	RETSAT/CLMN/NUCB2/SNCA/GUCY2F/SYNE1/SYNE2/NAV3	8
intronic_proximal	GO:0045503	dynein light chain binding	9/2309	15/11509	0.00079715	0.125629	0.123748	WDR78/DYNC1I1/DNAI1/DNAI2/DYNC2H1/DNAH3/DNAH7/DNAH9/DNAH17	9
intronic_proximal	GO:0005088	Ras guanyl-nucleotide exchange factor activity	33/2309	97/11509	0.000868977	0.125629	0.123748	TRIO/RASGRF1/DENND6B/BCR/KALRN/RAPGEF5/EPS8/OBSCN/TIAM1/TIAM2/MCF2L2/VAV2/DENND1B/ARHGEF10/AKAP13/ARHGEF6/ARHGEF2/ARHGEF10L/FGD2/DOCK2/ARHGEF38/ITSN1/RIN3/VAV1/ABR/EGF/DOCK3/ITSN2/EPS8L1/RAPGEF4/RALGPS1/NET1/DENND5B	33
intronic_proximal	GO:0022803	passive transmembrane transporter activity	84/2309	326/11509	0.00664497	0.336691	0.331648	KCNH1/KCNH2/SHROOM2/IL1RAPL1/GLRA3/GLRA1/GJA8/TMC5/TMC6/CACNA1A/CACNA1C/CACNA1F/CACNA1S/KCNJ6/KCNJ5/PIEZO2/ITPR1/CACNB4/GJC2/FAM155A/GRIN2A/ANO2/CLCN1/CNGB1/ITPR2/GRID2/SLC24A2/KCNK3/GRIK1/GRIK2/SCN2A/KCNB1/TRPV4/KCNAB2/GJC1/GRIK3/P2RX7/ANXA2/NOX1/NOX5/KCNIP1/JPH3/GABRB3/KCNQ4/KCNQ2/KCNK10/KCNC1/GABRG3/GABRG2/ANO1/CLIC5/AQP8/GRIA3/GRIA1/CACNA2D1/SCNN1G/SCNN1D/RYR2/KCNA5/BCL2/SCN7A/KCNB2/KCNQ3/CAC…	84
intronic_proximal	GO:0005516	calmodulin binding	46/2309	170/11509	0.0162792	0.481234	0.474026	GAP43/KCNH1/CACNA1C/CACNA1S/MYO1F/MYO1C/MYO10/CAMK1D/CAMK1G/UBR4/CAMSAP2/CAMSAP1/PPP3CA/OBSCN/ADD1/TRPV4/CASK/PCNT/KCNQ4/KCNQ2/MYH11/MYH13/MYH14/EGFR/PDE1C/MYH6/MYO9B/ADCY1/ADCY8/PLCB1/RYR2/SNTB2/UNC13B/UNC13A/KCNQ3/DAPK1/MYO7A/NGFR/NOS1/NOS3/MYO6/TRPM4/MBP/RYR1/ATP2B2/RGS16	46
intronic_proximal	GO:0030020	extracellular matrix structural constituent conferring tensile strength	12/2309	33/11509	0.0219355	0.504518	0.496961	COL4A5/COL4A4/COL4A1/COL6A2/COL4A6/COL6A1/COL21A1/COL9A3/COL5A3/COL5A1/COL8A1/COL4A2	12
intronic_proximal	GO:0004672	protein kinase activity	114/2309	482/11509	0.0271343	0.549198	0.540972	RPS6KA2/RPS6KA5/MYLK3/SRPK2/PIK3C3/WNK1/PAK1/PINK1/PRKG1/STK32B/FASTKD1/CSF1R/TRIO/BRD4/AKT3/DDR2/GRK4/NTRK1/BCR/CDK8/CAMK1D/CAMK1G/NTRK2/NTRK3/CAB39L/CCNF/TLK2/PRKACB/KALRN/GTF2H1/SRPK3/STK3/ALPK1/GUCY2F/CDK19/EPHA7/DYRK1A/TAOK2/OBSCN/PTK2/PRKCB/PRKCG/PRKCZ/PRKCQ/MAP3K5/ERBB4/FGFR4/FGFR2/MUSK/ACVR1/CASK/INSR/CRIM1/BRSK2/DCLK1/ICK/PDPK1/PRKAG2/TYK2/SGK1/CDKN1A/BLK/AKAP13/RIOK3/EGFR/FER/NRP2/NEK7/…	114
intronic_proximal	GO:0051015	actin filament binding	42/2309	160/11509	0.0338218	0.633845	0.624351	CORO1C/SHROOM2/BIN1/PPP1R9A/GAS7/VIL1/MYO1C/FSCN2/MYO16/MYO10/CLMN/SCIN/ADD1/TRPV4/MAP1S/PKNOX2/WAS/ACTR3/MYH11/MYH13/MYH14/EGFR/MYBPC2/MYH6/HCLS1/VPS16/MYOM2/MYOM1/SYNE1/SYNE2/MYO7A/MYO7B/SAMD14/ACTR2/LIMA1/MYO6/HIP1/TNNI3/CTNNA2/CTNNA3/CORO2B/UTRN	42
intronic_proximal	GO:0015248	sterol transporter activity	9/2309	24/11509	0.0366845	0.643248	0.633614	APOB/OSBPL9/ABCG1/OSBPL2/OSBPL1A/OSBPL11/GRAMD1C/GRAMD1B/ABCA1	9
intronic_distal	GO:0016358	dendrite development	72/2741	199/11512	5.2705e-05	0.068825	0.068825	CYFIP1/APP/PAK4/PAK3/PRKG1/PHACTR1/NLGN1/ASAP1/CAMK1D/ACSL4/ANKRD27/KALRN/CAMK2A/CAMK2B/CUX1/RHOA/PPP3CA/DISC1/COBL/UBE3A/TIAM1/RELN/ZMYND8/GRIP1/TRAK1/DCLK1/SHANK2/SEMA4D/PPP1R9A/LRP8/DLG5/SRGAP2/NEDD4/NTN1/DAB1/WNT7A/TRPC6/TRPC5/EPHB2/EPHB1/CTNND2/IL1RAPL1/PICALM/GSK3B/LZTS1/HECW1/EPHA4/SEMA3A/BCL11A/DSCAM/PTPRS/PTPRD/PDLIM5/DCC/ALK/SIPA1L1/SARM1/CTNNA2/RAPGEF2/CRTC1/TNIK/DOCK10/HPRT1/LRP4/MAP2…	72
intronic_distal	GO:0099177	regulation of trans-synaptic signaling	119/2741	370/11512	0.000126694	0.092322	0.092322	HRH1/CYFIP1/TUBB2B/CALB2/PRKAR1B/ABAT/SYBU/APP/NRXN1/MCTP1/NLGN1/DRD3/CPLX2/RIMS1/CACNA1A/GRIK4/NTSR1/NTRK2/ABHD6/GRIN2A/RAB3GAP1/UNC13A/CACNA1B/PRKACA/NCS1/CAMK2A/CAMK2B/GRM8/GRM4/GRM7/GRM1/RIMS2/GRID2/NLGN4Y/NLGN4X/SLC24A2/SLC24A1/PPP3CA/PPP3CB/OPHN1/CLSTN2/SYT1/DISC1/GRIK1/GRIK2/PRKCB/PRKCE/PRKCG/PRKCZ/UNC13B/PLA2G6/AKAP7/GRM5/CASK/RELN/ZMYND8/CACNA2D2/BAIAP3/SORCS3/CNR2/DGKB/SHANK2/PPP1R9A/LR…	119
intronic_distal	GO:0032793	positive regulation of CREB transcription factor activity	11/2741	16/11512	0.000176801	0.092322	0.092322	RPS6KA5/CAMK1D/PRKD1/RELN/OPRD1/LRP8/ADCY1/EPHA5/ADCY8/CRTC1/CRTC3	11
intronic_distal	GO:0099173	postsynapse organization	51/2741	136/11512	0.000229259	0.0940615	0.0940615	GAP43/NRXN1/PAK3/NLGN1/NTRK3/IL1RAP/ARHGAP22/KALRN/DLG1/DLG2/CAMK2B/GRID2/FRMPD4/NOS1AP/NLGN4Y/NLGN4X/OPHN1/DLG3/UBE3A/TIAM1/RELN/INSR/ZMYND8/NRCAM/DGKB/SHANK2/PPP1R9A/LRP8/MYH10/CDH2/SSH1/WNT7A/EPHB2/EPHB1/GPHN/CTNND2/IL1RAPL1/WASF2/EPHA4/PTPRS/PTPRD/PDLIM5/NRP2/SIPA1L1/MUSK/MAGI2/DOCK10/LRP4/DNM3/COLQ/DNM1L	51
intronic_distal	GO:0050808	synapse organization	105/2741	326/11512	0.000291142	0.10452	0.10452	GAP43/SDK2/COL4A5/COL4A1/ITGAM/CYFIP1/SYBU/APP/NRXN1/PAK3/NLGN1/SYNDIG1/UTRN/NTRK3/C3/IL1RAP/NTRK2/ARHGAP22/TSC1/UNC13A/CACNB4/KALRN/DLG1/DLG2/CAMK2B/RHOA/BSN/GRID2/FRMPD4/ERC2/NOS1AP/NLGN4Y/NLGN4X/OPHN1/CLSTN2/DLG3/DISC1/UBE3A/UNC13B/ERBB4/SEMA3E/TIAM1/GRM5/RELN/INSR/ZMYND8/NRCAM/CACNA2D2/ASIC2/DGKB/SHANK2/SEMA4D/GABRB3/PPP1R9A/LRP8/DLG5/MYH10/NEDD4/NTN1/SEZ6L/ANK3/C5AR1/CDH9/CDH2/SSH1/WNT7A/CNT…	105
intronic_distal	GO:0042391	regulation of membrane potential	107/2741	348/11512	0.00160111	0.30656	0.30656	SCN11A/ABAT/GLRA2/GLRA1/APP/NRXN1/NLGN1/CXADR/RIMS1/CD36/DCN/CACNA1I/CACNA1A/CACNA1C/DMD/GRIK4/NTSR1/NTRK3/PIEZO2/PIEZO1/NTRK2/GRIN2A/RAB3GAP1/CACNA1B/CACNB4/CACNA1E/P2RX7/DLG1/AKAP6/GABRG3/GRM1/SCN5A/RIMS2/GRID2/NOS1AP/NLGN4X/PPP3CA/KCNK3/GRIK1/GRIK2/SCN2A/PRKCZ/UNC13B/PID1/GRM5/RELN/P2RX4/ZMYND8/OPRD1/NRCAM/ASIC2/ATP1B1/CNR2/SLC8A1/SHANK2/GABRB3/PPP1R9A/CACNA2D1/KCNQ1/MYH14/NEDD4/KCNQ3/ANK2/ANK…	107
intronic_distal	GO:0048167	regulation of synaptic plasticity	54/2741	158/11512	0.00196452	0.345216	0.345216	HRH1/CALB2/APP/MCTP1/NLGN1/CPLX2/RIMS1/NTRK2/ABHD6/GRIN2A/RAB3GAP1/UNC13A/CAMK2A/CAMK2B/RIMS2/GRID2/SLC24A2/SLC24A1/PPP3CB/GRIK2/PRKCZ/UNC13B/GRM5/RELN/SORCS3/SHANK2/PPP1R9A/NF1/SSH1/SNCA/CRHR2/ADCY1/HRAS/EPHB2/SLC4A10/GIPC1/GSK3B/LZTS1/EPHA4/FGF14/KCNB1/KCNJ10/SERPINE2/STXBP1/SIPA1L1/GRIA1/ADCY8/RAB11A/RAPGEF2/CRTC1/TNR/MAPT/DGKI/RGS14	54
intronic_distal	GO:0099172	presynapse organization	16/2741	34/11512	0.00253618	0.345216	0.345216	APP/NRXN1/NLGN1/NTRK3/IL1RAP/NLGN4Y/NLGN4X/C5AR1/WNT7A/CNTN5/SNCA/IL1RAPL1/IL1RAPL2/PTPRD/PPFIA2/LRP4	16
intronic_distal	GO:0098900	regulation of action potential	19/2741	43/11512	0.00258431	0.345216	0.345216	CXADR/CD36/CACNA1C/NTSR1/DLG1/SCN5A/NOS1AP/CNR2/CACNA2D1/ANK2/ANK3/GPR35/JUP/RYR2/FGF13/FGF12/KCNB1/CTNNA3/TRPM4	19
intronic_distal	GO:0014047	glutamate secretion	18/2741	41/11512	0.00361748	0.397448	0.397448	RIMS1/NTSR1/NTRK2/RAB3GAP1/P2RX7/GRM7/SLC1A1/SYT1/UNC13B/NF1/APBA1/SNCA/GIPC1/SLC1A6/STXBP1/PPFIA2/AVPR1A/SLC17A7	18
intronic_distal	GO:0008038	neuron recognition	17/2741	38/11512	0.00365551	0.397448	0.397448	GAP43/APP/ARHGAP35/PALLD/CNTNAP2/NRCAM/ROBO1/CRTAC1/SEMA5A/EPHB2/EPHA4/EPHA3/SEMA3A/DSCAM/TNN/OPCML/NCAM2	17
intronic_distal	GO:0032409	regulation of transporter activity	66/2741	207/11512	0.00468919	0.451115	0.451115	APP/NLGN1/DRD3/UTRN/DMD/NTSR1/PPARGC1A/GRIN2A/DYSF/CACNB4/PRKACA/DLG1/DLG2/AKAP6/PLCG2/NOS1AP/DLG3/PRKCE/PLA2G6/KCNAB1/AHNAK/GRM5/RELN/GSTM2/ATP1B1/SHANK2/CACNA2D1/SGK1/STIM1/NEDD4/ANK2/ANK3/KCNC1/TRPC6/SNCA/CASQ2/TESC/GPR35/GRIA2/EPHB2/RYR2/DRD4/BCL2/HECW1/FGF12/FGF14/DAPK1/ACTN4/KLHL24/OPRM1/KCNC2/NOS1/GRIA1/STAC/GRIA3/TRDN/JPH2/ABCB1/CACNG2/CACNG3/CACNG4/STK39/PDE4B/PDE4D/MINK1/DNM2	66
intronic_distal	GO:0032411	positive regulation of transporter activity	31/2741	84/11512	0.0047757	0.451115	0.451115	DMD/NTSR1/AKAP6/PLCG2/NOS1AP/RELN/GSTM2/ATP1B1/CACNA2D1/SGK1/STIM1/ANK2/ANK3/KCNC1/TRPC6/TESC/EPHB2/RYR2/DRD4/FGF14/ACTN4/KCNC2/STAC/TRDN/JPH2/ABCB1/CACNG2/CACNG3/CACNG4/STK39/DNM2	31
intronic_distal	GO:0035176	social behavior	19/2741	45/11512	0.00479074	0.451115	0.451115	NRXN3/NRXN1/DRD3/GRP/PCM1/KALRN/VPS13A/CHD8/NLGN4Y/NLGN4X/CNTNAP2/BRINP1/SHANK2/ATXN1/SLC6A4/DRD4/GAD1/AVPR1A/BBS4	19
intronic_distal	GO:0050805	negative regulation of synaptic transmission	24/2741	61/11512	0.00490011	0.452089	0.452089	ABHD6/GRID2/NLGN4X/SLC24A2/SLC24A1/GRIK2/PLA2G6/SORCS3/CNR2/SHANK2/PPP1R9A/NF1/GNAI1/SNCA/SLC6A4/HTR2A/KCNB1/BCHE/STXBP1/GRIA1/ADCY8/TNR/MAPT/DGKI	24
intronic_distal	GO:0050803	regulation of synapse structure or activity	57/2741	177/11512	0.00650834	0.534056	0.534056	GAP43/CYFIP1/SYBU/APP/NRXN1/PAK3/NLGN1/SYNDIG1/NTRK3/IL1RAP/NTRK2/ARHGAP22/KALRN/CAMK2B/RHOA/GRID2/FRMPD4/CLSTN2/DISC1/UBE3A/TIAM1/RELN/ZMYND8/NRCAM/ASIC2/DGKB/SEMA4D/PPP1R9A/LRP8/DLG5/NEDD4/NTN1/CDH2/SSH1/WNT7A/SNCA/EPHB2/EPHB1/IL1RAPL1/IL1RAPL2/EPHA4/PTPRS/PTPRD/PTPRO/GPM6A/PDLIM5/NRP2/SIPA1L1/SLC17A7/CTNNA2/MUSK/LRP4/ITSN1/DNM3/DNM2/COLQ/DNM1L	57
intronic_distal	GO:0097485	neuron projection guidance	70/2741	227/11512	0.00875226	0.613085	0.613085	PIK3CD/EVL/GAP43/RPS6KA5/CYFIP1/CYFIP2/TUBB2B/SLIT3/APP/NRXN3/NRXN1/DPYSL2/CSF1R/PTPRM/TRIO/ARHGAP35/PAX6/ALCAM/RET/CRMP1/LHX2/CXCL12/SPTB/OPHN1/SEMA6D/PRKCA/PRKCQ/SHC3/SEMA3E/UNC5B/UNC5C/RELN/PALLD/NRCAM/SEMA7A/ROBO1/SEMA4D/MYH10/NTN1/SPTBN4/DAB1/CDH4/SEMA5A/EPHB2/EPHB1/EPHA5/EPHA4/EPHA3/EPHA2/SEMA3A/DSCAM/PTPRO/BMPR1B/APBB2/GRB10/DCC/LAMA2/NRP2/EXT1/NCAM1/TNR/LRP1/PLXNA2/PLXNA1/RAP1GAP/MYCBP2/G…	70
intronic_distal	GO:0060996	dendritic spine development	30/2741	84/11512	0.00924584	0.63264	0.63264	PAK4/PAK3/NLGN1/ASAP1/ACSL4/KALRN/CAMK2A/CAMK2B/DISC1/UBE3A/TIAM1/RELN/ZMYND8/SHANK2/PPP1R9A/LRP8/DLG5/SRGAP2/WNT7A/EPHB2/EPHB1/CTNND2/EPHA4/PTPRS/PDLIM5/SIPA1L1/DOCK10/ITSN1/DNM3/DNM1L	30
intronic_distal	GO:0048639	positive regulation of developmental growth	48/2741	148/11512	0.0102512	0.654253	0.654253	HLX/CYFIP1/TGFBR3/RIMS1/NTRK3/TBX5/UNC13A/CXCL12/AKAP6/YBX3/PRKDC/RIMS2/FN1/SYT1/DISC1/ERBB4/FGFR2/MTM1/IL7/INSR/SEMA7A/CACNA2D2/ATP8A2/SEMA4D/IGF1/NTN1/SPTBN4/GHR/CDH4/SEMA5A/TRPC5/PLCB1/ACACB/BCL2/DSCAM/PIM1/SLC6A3/FGF2/ZFPM2/RASAL1/RAB11A/ITSN2/LRP1/MAP3K13/MAPT/EDN1/GLI1/BBS4	48
intronic_distal	GO:0021987	cerebral cortex development	35/2741	102/11512	0.0104719	0.658057	0.658057	TRAPPC9/CDON/PHACTR1/PAX5/PAX6/NTRK2/TSC1/MCPH1/TACC1/LHX2/RHOA/NCOA1/DISC1/SUN2/TACC2/RELN/CNTNAP2/ROBO1/SYNE2/LRP8/NF1/SRGAP2/DAB1/CDH2/COL3A1/PLCB1/CCDC85C/GSK3B/FGF13/SEMA3A/PTPRS/NRP2/LRP1/BTBD3/BBS4	35
intronic_distal	GO:0019226	transmission of nerve impulse	24/2741	65/11512	0.0120485	0.699058	0.699058	SCN11A/GLRA1/CACNA1I/NTRK3/NTRK2/SCN5A/GRIK2/SCN2A/CNTNAP2/P2RX4/NRCAM/MYH14/SPTBN4/ANK3/GPR35/KCNMB2/SCN7A/FGF12/AVPR1A/KCND2/CACNG2/CACNG3/CACNG4/TNR	24
intronic_distal	GO:0098901	regulation of cardiac muscle cell action potential	11/2741	24/11512	0.0147839	0.765035	0.765035	CXADR/CACNA1C/DLG1/NOS1AP/ANK2/ANK3/JUP/RYR2/FGF13/CTNNA3/TRPM4	11
intronic_distal	GO:0051590	positive regulation of neurotransmitter transport	14/2741	34/11512	0.0185478	0.865661	0.865661	NLGN1/NTSR1/RAB3GAP1/UNC13A/P2RX7/SYT1/UNC13B/BAIAP3/SNCA/VAMP8/SLC6A4/DRD4/STXBP1/DNM1L	14
intronic_distal	GO:0060560	developmental growth involved in morphogenesis	60/2741	197/11512	0.0186877	0.865661	0.865661	CYFIP1/CYFIP2/BIN3/SLIT3/APP/DPYSL2/RIMS1/NTRK3/ALCAM/UNC13A/LHX2/CXCL12/RIMS2/PPP3CB/FN1/SYT1/DISC1/COBL/SEMA6D/PRKCZ/SEMA3E/FGFR2/TIAM1/CPNE1/NRCAM/SEMA7A/DCLK1/FGF1/AUTS2/SALL1/SEMA4D/SH3GL2/NTN1/CDH4/SEMA5A/TRPC5/AURKA/KIF26B/ESR1/GSK3B/FGF13/SEMA3A/BCL11A/DSCAM/TNC/PTPRS/DCC/NRP2/RASAL1/RAB11A/ITSN2/MAGI2/TNR/LRP1/PLXNA1/MAP2/MAP3K13/MAPT/KDM5B/DNM2	60
intronic_distal	GO:0051963	regulation of synapse assembly	26/2741	76/11512	0.0259284	1	1	GAP43/APP/NRXN1/NLGN1/SYNDIG1/NTRK3/IL1RAP/NTRK2/GRID2/CLSTN2/ASIC2/SEMA4D/PPP1R9A/DLG5/NTN1/WNT7A/SNCA/EPHB2/EPHB1/IL1RAPL1/IL1RAPL2/PTPRS/PTPRD/PDLIM5/MUSK/COLQ	26
intronic_distal	GO:0097120	receptor localization to synapse	16/2741	42/11512	0.0271011	1	1	NLGN1/DLG1/DLG2/CEP112/DLG3/PRKCZ/RELN/ADAM22/GRIP1/ANKS1B/HRAS/GPHN/RAB11A/CACNG2/CACNG3/CACNG4	16
intronic_distal	GO:0097009	energy homeostasis	11/2741	26/11512	0.0285142	1	1	AMPD3/CD36/PPARGC1A/FOXO1/MLXIPL/LEPR/ACACB/TRPV4/CRTC1/CRTC3/EDN2	11
intronic_distal	GO:0050806	positive regulation of synaptic transmission	46/2741	149/11512	0.0286234	1	1	CALB2/ABAT/APP/NRXN1/NLGN1/RIMS1/NTSR1/NTRK2/GRIN2A/RAB3GAP1/UNC13A/RIMS2/SLC24A2/SLC24A1/CLSTN2/SYT1/GRIK2/PRKCE/PRKCZ/UNC13B/RELN/BAIAP3/SHANK2/PPP1R9A/NF1/SSH1/WNT7A/SNCA/CRHR2/ADCY1/EPHB2/DRD4/GSK3B/EPHA4/SERPINE2/STXBP1/LAMA2/ADCY8/CACNG2/CACNG3/CACNG4/ROR2/CRTC1/TNR/RGS14/DNM1L	46
intronic_distal	GO:0008356	asymmetric cell division	7/2741	14/11512	0.0296604	1	1	PAX6/ACTR3/ARHGEF2/FGF13/PARD3/ZBTB16/RGS14	7
intronic_distal	GO:0048588	developmental cell growth	57/2741	193/11512	0.0384162	1	1	CYFIP1/CYFIP2/SLIT3/APP/DPYSL2/RIMS1/NTRK3/SORBS2/ALCAM/UNC13A/LHX2/CXCL12/AKAP6/RIMS2/PPP3CB/FN1/SYT1/DISC1/COBL/SEMA6D/PRKCZ/SEMA3E/TIAM1/CPNE1/NRCAM/SEMA7A/DCLK1/AUTS2/SEMA4D/IGF1/SH3GL2/NTN1/CDH4/SEMA5A/TRPC5/AURKA/PPARA/GSK3B/FGF13/SEMA3A/BCL11A/DSCAM/PTPRS/PDLIM5/DCC/NRP2/RASAL1/RAB11A/ITSN2/TNR/LRP1/PLXNA1/MAP2/MAP3K13/MAPT/EDN1/DNM2	57
intronic_distal	GO:0010644	cell communication by electrical coupling	10/2741	24/11512	0.040221	1	1	CACNA1C/GJC2/PRKACA/ATP1B1/SLC8A1/ANK3/CASQ2/RYR2/TRDN/PDE4D	10
intronic_distal	GO:0016082	synaptic vesicle priming	7/2741	15/11512	0.0444275	1	1	CADPS2/UNC13A/ERC2/UNC13B/SNCA/SYNJ1/STXBP1	7
intronic_distal	GO:0035774	positive regulation of insulin secretion involved in cellular response to glucose stimulus	11/2741	28/11512	0.049555	1	1	SYBU/DYNLL1/VSNL1/PPP3CB/PLA2G6/BAIAP3/NR1H4/ANO1/ADCY8/TRPM4/LRP1	11
intronic_distal	GO:0097060	synaptic membrane	130/2850	350/11816	2.33041e-08	8.99841e-06	8.5779e-06	LRRTM4/ITGA8/CALB2/CADPS2/GLRA2/GLRA1/NRXN1/NLGN1/SYNE1/DRD3/SYNDIG1/RIMS1/CACNA1C/PSD3/UTRN/DMD/GRIK4/PJA2/NTRK3/ABHD6/GRIN2A/UNC13A/NCS1/DLG1/DLG2/CAMK2A/GABRG3/GRM8/GRM4/GRM7/GRM1/SNPH/RIMS2/GRID2/ERC1/ERC2/NLGN4Y/NLGN4X/CLSTN2/DLG3/SYT1/DISC1/GRIK1/GRIK2/SCN2A/PRKCG/UNC13B/ERBB4/TIAM1/GRM5/CASK/ADAM22/STX11/OPRD1/NDUFS7/NRCAM/GRIP1/CLTB/SORCS3/SLC8A1/ANKS1B/SHANK2/GABRB3/DLG5/SRGAP2/APBA1/ANK…	130
intronic_distal	GO:0045211	postsynaptic membrane	101/2850	256/11816	2.75644e-08	8.99841e-06	8.5779e-06	LRRTM4/CADPS2/GLRA2/GLRA1/NLGN1/SYNE1/DRD3/SYNDIG1/CACNA1C/PSD3/UTRN/DMD/GRIK4/PJA2/NTRK3/ABHD6/GRIN2A/NCS1/DLG1/DLG2/CAMK2A/GABRG3/GRM7/GRM1/GRID2/NLGN4Y/NLGN4X/CLSTN2/DLG3/DISC1/GRIK1/GRIK2/ERBB4/TIAM1/GRM5/ADAM22/OPRD1/NRCAM/GRIP1/SORCS3/SLC8A1/ANKS1B/SHANK2/GABRB3/DLG5/SRGAP2/ANK1/ANK2/ANK3/ARHGEF9/CDH9/CDH2/KCNC1/CNTN1/CHRM3/SLC6A4/ADCY1/GRIA2/EPHB2/GPHN/COL13A1/IL1RAPL1/PICALM/HTR2A/LZTS1/E…	101
intronic_distal	GO:0032279	asymmetric synapse	102/2850	271/11816	3.63786e-07	6.16618e-05	5.87802e-05	ITGA8/GAP43/PAK3/NLGN1/DRD3/SYNDIG1/CACNA1C/PSD3/PJA2/RPS3/NTRK2/CAP2/TSC1/GRIN2A/ITPR1/NCS1/DLG1/DLG2/CAMK2A/GRM7/GRM1/BSN/GRID2/FRMPD4/EPS8/SPOCK1/NLGN4Y/NLGN4X/CLSTN2/DLG3/DISC1/GRIK2/PRKCG/PRKCZ/ERBB4/KCNAB2/TIAM1/GRM5/EPB41L3/ADAM22/NSF/P2RX4/OPRD1/NRCAM/DCLK1/PLEKHA5/SORCS3/ANKS1B/SHANK2/PPP1R9A/LRP8/DLG5/SRGAP2/DAB1/ARHGEF9/ARHGEF2/CDH2/CHRM3/PCLO/ADCY1/GRIA2/PLCB4/GPHN/CTNND2/SH3GL3/LZTS1…	102
intronic_distal	GO:0014069	postsynaptic density	100/2850	267/11816	6.17752e-07	8.37671e-05	7.98525e-05	ITGA8/GAP43/PAK3/NLGN1/DRD3/SYNDIG1/CACNA1C/PSD3/PJA2/RPS3/NTRK2/CAP2/TSC1/GRIN2A/ITPR1/NCS1/DLG1/DLG2/CAMK2A/GRM1/BSN/GRID2/FRMPD4/EPS8/SPOCK1/NLGN4Y/NLGN4X/CLSTN2/DLG3/DISC1/GRIK2/PRKCG/PRKCZ/ERBB4/KCNAB2/TIAM1/GRM5/EPB41L3/ADAM22/NSF/P2RX4/OPRD1/NRCAM/DCLK1/PLEKHA5/SORCS3/ANKS1B/SHANK2/PPP1R9A/LRP8/DLG5/SRGAP2/DAB1/ARHGEF9/ARHGEF2/CDH2/CHRM3/PCLO/ADCY1/GRIA2/PLCB4/GPHN/CTNND2/SH3GL3/LZTS1/EPHA…	100
intronic_distal	GO:0099572	postsynaptic specialization	102/2850	288/11816	8.81032e-06	0.000807953	0.000770196	ITGA8/GAP43/GLRA1/PAK3/NLGN1/DRD3/SYNDIG1/CACNA1C/PSD3/PJA2/RPS3/NTRK2/CAP2/TSC1/GRIN2A/ITPR1/NCS1/DLG1/DLG2/CAMK2A/GRM1/BSN/GRID2/FRMPD4/EPS8/SPOCK1/NLGN4Y/NLGN4X/CLSTN2/DLG3/DISC1/GRIK2/PRKCG/PRKCZ/ERBB4/KCNAB2/TIAM1/GRM5/EPB41L3/ADAM22/NSF/P2RX4/OPRD1/NRCAM/DCLK1/PLEKHA5/SORCS3/ANKS1B/SHANK2/PPP1R9A/LRP8/DLG5/SRGAP2/DAB1/ARHGEF9/ARHGEF2/CDH2/CHRM3/PCLO/ADCY1/GRIA2/PLCB4/GPHN/CTNND2/SH3GL3/LZTS…	102
intronic_distal	GO:0098839	postsynaptic density membrane	26/2850	56/11816	0.000215937	0.0112619	0.0107356	DRD3/GRIN2A/DLG1/DLG2/GRM1/GRID2/CLSTN2/DLG3/ERBB4/TIAM1/GRM5/ADAM22/OPRD1/NRCAM/SORCS3/CHRM3/ADCY1/PTPRS/PTPRO/DCC/GRIA1/CACNG2/CACNG3/CACNG4/DGKI/ATP2B2	26
intronic_distal	GO:0043197	dendritic spine	54/2850	145/11816	0.000266137	0.012123	0.0115564	ITGA8/CYFIP1/APP/NLGN1/SYNDIG1/NTSR1/ASAP1/NTRK2/GRIN2A/PRKACA/CAMK2A/RHOA/GRID2/FRMPD4/PPP3CA/OPHN1/TIAM1/P2RX4/ZMYND8/OPRD1/ASIC2/SLC8A1/ANKS1B/SHANK2/PPP1R9A/MYH10/SRGAP2/NEDD4/APBA1/APBA2/ATP2B1/GRIA2/GIPC1/LZTS1/EPHA4/PTPRO/GPM6A/LAMA2/OPRM1/SIPA1L1/NOS1/GRIA1/RPH3A/KCND2/DOCK10/PDE4B/MAPT/ITSN1/DGKI/DNM3/DNM2/ARFGEF2/RGS14/RGS10	54
intronic_distal	GO:0042734	presynaptic membrane	52/2850	140/11816	0.00036889	0.0147122	0.0140247	CADPS2/GLRA1/NRXN1/RIMS1/GRIK4/GRIN2A/UNC13A/GRM8/GRM4/GRM7/SNPH/RIMS2/ERC1/ERC2/SYT1/GRIK1/GRIK2/SCN2A/UNC13B/ERBB4/CASK/STX11/OPRD1/CLTB/APBA1/CDH9/CDH2/ATP2B1/KCNC1/CNTN1/CNTN5/CHRM3/SLC6A4/EPHB2/PICALM/SLC1A6/HTR2A/EPHA4/GAD2/PTPRS/SLC6A3/GPM6A/GABBR1/STXBP1/OPRM1/P2RY1/KCNC2/ADCY8/HIP1/CTNNA2/DGKI/DNM1L	52
intronic_distal	GO:0033267	axon part	101/2850	315/11816	0.000727816	0.0217487	0.0207323	GAP43/CYFIP1/AP3D1/KIF4A/GLRA1/SYBU/APP/CXADR/RAC3/CPLX2/SPAST/DYNLL1/KIF1B/UTRN/NTSR1/FSCN1/NTRK2/TSC1/UNC13A/GJC2/NCS1/PCDH9/DLG1/DLG2/SLC18A2/ERC2/EPS8/SPOCK1/OPHN1/DLG3/DISC1/GRIK2/COBL/SCN2A/PRKCB/PRKCG/PRKCZ/UNC13B/KCNAB1/KCNAB2/TIAM1/UNC5C/EPB41L3/PALLD/CNTNAP2/P2RX4/OPRD1/USH2A/NRCAM/CRTAC1/STMN3/TRAK1/MYO9A/AUTS2/SHANK2/PPP1R9A/KCNQ2/MYH10/MYH14/ARL8B/KCNQ3/SPTBN4/ANK1/ANK2/ANK3/SSH1/KCN…	101
intronic_distal	GO:0043198	dendritic shaft	15/2850	28/11816	0.000737787	0.0217487	0.0207323	APP/NLGN1/SYNDIG1/NTSR1/GRM7/DLG3/NSF/ZMYND8/SLC8A1/ARHGEF2/GIPC1/HTR2A/LZTS1/EPHA4/MAP2	15
intronic_distal	GO:0099146	intrinsic component of postsynaptic density membrane	18/2850	37/11816	0.00100595	0.0272814	0.0260065	DRD3/GRIN2A/GRID2/CLSTN2/ERBB4/ADAM22/OPRD1/NRCAM/SORCS3/CHRM3/ADCY1/PTPRS/PTPRO/DCC/GRIA1/CACNG2/CACNG3/CACNG4	18
intronic_distal	GO:0099634	postsynaptic specialization membrane	31/2850	79/11816	0.00196967	0.0494605	0.0471491	GLRA1/NLGN1/DRD3/GRIN2A/DLG1/DLG2/GRM1/GRID2/CLSTN2/DLG3/ERBB4/TIAM1/GRM5/ADAM22/OPRD1/NRCAM/SORCS3/CDH2/CHRM3/ADCY1/GPHN/PTPRS/PTPRO/DCC/GRIA1/KCND2/CACNG2/CACNG3/CACNG4/DGKI/ATP2B2	31
intronic_distal	GO:0098831	presynaptic active zone cytoplasmic component	8/2850	13/11816	0.0044331	0.0974385	0.0928851	RIMS1/UNC13A/BSN/RIMS2/ERC2/UNC13B/PCLO/CTNNA2	8
intronic_distal	GO:0098936	intrinsic component of postsynaptic membrane	36/2850	100/11816	0.00501831	0.106325	0.101357	GLRA1/NLGN1/DRD3/GRIK4/NTRK3/ABHD6/GRIN2A/GRID2/CLSTN2/ERBB4/ADAM22/OPRD1/NRCAM/SORCS3/SLC8A1/CDH9/CDH2/KCNC1/CNTN1/CHRM3/SLC6A4/ADCY1/EPHB2/HTR2A/EPHA4/PTPRS/PTPRO/SLC6A3/DCC/OPRM1/NRP2/GRIA1/KCND2/CACNG2/CACNG3/CACNG4	36
intronic_distal	GO:0099060	integral component of postsynaptic specialization membrane	22/2850	55/11816	0.00646254	0.132776	0.126571	GLRA1/NLGN1/DRD3/GRIN2A/GRID2/CLSTN2/ERBB4/ADAM22/OPRD1/NRCAM/SORCS3/CDH2/CHRM3/ADCY1/PTPRS/PTPRO/DCC/GRIA1/KCND2/CACNG2/CACNG3/CACNG4	22
intronic_distal	GO:1902495	transmembrane transporter complex	76/2850	244/11816	0.00695436	0.138678	0.132197	SCN11A/GLRA2/GLRA1/NLGN1/CACNA1I/CACNA1A/CACNA1C/KCNIP1/GRIK4/KCNJ6/CATSPERB/ABHD6/GRIN2A/CACNA1B/CACNB4/CACNA1E/PRKACA/DLG1/DLG2/AKAP6/GABRG3/SCN5A/GRID2/EPS8/NOS1AP/DLG3/GRIK1/GRIK2/SCN2A/PKD2L1/KCNAB1/KCNAB2/CNTNAP2/DPP6/CACNA2D2/ATP1B1/SHANK2/GABRB3/CACNA2D1/KCNQ4/KCNQ2/KCNQ1/KCNQ3/KCNC1/TRPC1/TRPC6/TRPC4/TRPC5/ANO1/ANO2/CASQ2/ABCC9/GRIA2/SCNN1G/SCNN1B/RYR2/KCNMB2/SCN7A/KCNB2/KCNB1/KCNMA1/KCN…	76
intronic_distal	GO:0098948	intrinsic component of postsynaptic specialization membrane	22/2850	57/11816	0.0104563	0.196927	0.187725	GLRA1/NLGN1/DRD3/GRIN2A/GRID2/CLSTN2/ERBB4/ADAM22/OPRD1/NRCAM/SORCS3/CDH2/CHRM3/ADCY1/PTPRS/PTPRO/DCC/GRIA1/KCND2/CACNG2/CACNG3/CACNG4	22
intronic_distal	GO:0099699	integral component of synaptic membrane	43/2850	129/11816	0.0110063	0.201684	0.192259	GLRA1/NRXN1/NLGN1/DRD3/GRIK4/NTRK3/ABHD6/GRIN2A/GABRG3/GRID2/CLSTN2/SCN2A/ERBB4/ADAM22/OPRD1/NRCAM/SORCS3/SLC8A1/CDH9/CDH2/ATP2B1/KCNC1/CHRM3/SLC6A4/ADCY1/EPHB2/SLC1A6/HTR2A/EPHA4/PTPRS/PTPRO/SLC6A3/GPM6A/DCC/OPRM1/P2RY1/NRP2/GRIA1/ADCY8/KCND2/CACNG2/CACNG3/CACNG4	43
intronic_distal	GO:0098686	hippocampal mossy fiber to CA3 synapse	13/2850	29/11816	0.0115657	0.206356	0.196713	PRKAR1B/GRIK4/SLC30A3/SYT1/GRIK2/UNC13B/AKAP7/SH3GL2/ADCY1/ADCY8/CTNNA2/CACNG2/RAPGEF4	13
intronic_distal	GO:0098797	plasma membrane protein complex	134/2850	469/11816	0.0134685	0.234144	0.223202	ITGA8/ITGA1/ITGAM/SCN11A/MR1/TGFBR3/NLGN1/AP2A2/CALCR/CACNA1I/CACNA1A/CACNA1C/CDH20/UTRN/KCNIP1/DMD/GRIK4/C7/KCNJ6/ALCAM/CATSPERB/RET/ABHD6/BMP2/ACVR2A/GRIN2A/CACNA1B/FZD8/CACNB4/GJC2/CACNA1E/GNA15/DLG1/DLG2/GRM1/SCN5A/HMGB1/GRID2/IL2RB/EPS8/NOS1AP/FADD/DLG3/TBC1D5/IL6R/GRIK1/GRIK2/SCN2A/PRKCA/KCNAB1/KCNAB2/SYK/SKAP1/KRT8/CDH5/CNTNAP2/INSR/DPP6/IL18RAP/SLC7A5/NOX4/CLTB/CACNA2D2/FAF1/PGM5/ATP1B1/I…	134
intronic_distal	GO:0099240	intrinsic component of synaptic membrane	45/2850	139/11816	0.0163856	0.259779	0.247639	GLRA1/NRXN1/NLGN1/DRD3/GRIK4/NTRK3/ABHD6/GRIN2A/GABRG3/GRID2/CLSTN2/SCN2A/ERBB4/ADAM22/OPRD1/NRCAM/SORCS3/SLC8A1/CDH9/CDH2/ATP2B1/KCNC1/CNTN1/CNTN5/CHRM3/SLC6A4/ADCY1/EPHB2/SLC1A6/HTR2A/EPHA4/PTPRS/PTPRO/SLC6A3/GPM6A/DCC/OPRM1/P2RY1/NRP2/GRIA1/ADCY8/KCND2/CACNG2/CACNG3/CACNG4	45
intronic_distal	GO:0048786	presynaptic active zone	23/2850	63/11816	0.0185417	0.285711	0.272359	APP/NRXN1/RIMS1/UNC13A/GRM7/BSN/RIMS2/ERC2/UNC13B/STX11/APBA1/CDH2/ATP2B1/PCLO/GAD1/GPM6A/STXBP1/P2RY1/PPFIA2/ADCY8/SLC17A7/CTNNA2/DGKI	23
intronic_distal	GO:0043195	terminal bouton	17/2850	44/11816	0.0226028	0.326058	0.310821	CYFIP1/AP3D1/CPLX2/NTSR1/NTRK2/UNC13A/SLC18A2/OPHN1/GRIK2/UNC13B/P2RX4/USH2A/SNCA/SYNJ1/TNN/KCNC2/PTPRN2	17
intronic_distal	GO:0098793	presynapse	116/2850	411/11816	0.0288635	0.384682	0.366705	CYFIP1/AP3D1/CALB2/CADPS2/GLRA1/SYNJ2/APP/NRXN1/MCTP1/NLGN1/SYNDIG1/CPLX2/RIMS1/CADPS/GRIK4/NTSR1/SV2B/NTRK2/GRIN2A/UNC13A/CACNA1B/NCS1/P2RX7/GRM8/SLC30A3/GRM4/GRM7/SNPH/SLC18A2/BSN/RIMS2/SLC17A5/ERC1/ERC2/NLGN4Y/NLGN4X/OPHN1/SYT1/DISC1/SCAMP5/GRIK1/GRIK2/SCN2A/PRKCB/PRKCG/UNC13B/ERBB4/KCNAB2/CASK/STX11/P2RX4/OPRD1/USH2A/CLTB/BAIAP3/NF1/SH3GL2/APBA1/APBA2/CDH9/CDH2/ATP2B1/KCNC1/WNT7A/CNTN1/CNTN5/…	116
intronic_distal	GO:0043679	axon terminus	33/2850	101/11816	0.0315867	0.406994	0.387974	CYFIP1/AP3D1/GLRA1/CPLX2/NTSR1/NTRK2/UNC13A/NCS1/SLC18A2/OPHN1/GRIK2/PRKCB/PRKCG/UNC13B/KCNAB2/P2RX4/OPRD1/USH2A/KCNC1/SNCA/CRHR2/CHRM3/SYNJ1/SLC4A10/EPHA4/GAD1/TNN/KCNC2/NOS1/ITSN1/DGKI/PTPRN2/RGS10	33
intronic_distal	GO:0042383	sarcolemma	38/2850	119/11816	0.0318151	0.406994	0.387974	COL6A1/CACNA1C/UTRN/DMD/COL6A3/DYSF/DLG1/AKAP6/PEMT/SCN5A/NOS1AP/PPP3CA/PPP3CB/OBSCN/SCN2A/AHNAK/KRT8/ANXA2/PGM5/ATP1B1/SGCG/SGCD/SLC8A1/CACNA2D1/ANK1/ANK2/ANK3/CDH2/ABCC9/RYR2/CORO1C/KCNB1/LAMA2/OPRM1/NOS1/STAC/CACNG4/SNTG2	38
intronic_distal	GO:0044306	neuron projection terminus	37/2850	116/11816	0.0343665	0.423645	0.403848	CYFIP1/AP3D1/GLRA1/CPLX2/DMD/NTSR1/PTPN9/NTRK2/UNC13A/NCS1/SLC18A2/BSN/OPHN1/SYT1/GRIK2/PRKCB/PRKCG/UNC13B/KCNAB2/P2RX4/OPRD1/USH2A/KCNC1/SNCA/CRHR2/CHRM3/SYNJ1/SLC4A10/EPHA4/GAD1/TNN/KCNC2/NOS1/ITSN1/DGKI/PTPRN2/RGS10	37
intronic_distal	GO:0044420	extracellular matrix component	17/2850	46/11816	0.0351702	0.425811	0.405912	THSD4/COL4A5/COL4A4/COL4A1/PTPRZ1/COL5A3/FBLN1/LAMB4/ELN/FBLN5/COL3A1/FBN2/FBN1/TNC/LTBP1/COL5A1/TNR	17
intronic_distal	GO:0030426	growth cone	44/2850	142/11816	0.0365594	0.434864	0.414542	GAP43/CYFIP1/APP/CXADR/RAC3/UTRN/FSCN1/TSC1/PCDH9/ERC2/EPS8/DLG3/DISC1/COBL/TIAM1/UNC5C/PALLD/CRTAC1/STMN3/TRAK1/MYO9A/AUTS2/SHANK2/PPP1R9A/MYH10/MYH14/SSH1/TRPC5/SNCA/EPHA4/FGF13/DSCAM/PTPRO/GPM6A/TRPV4/APBB2/LMTK2/CBL/PARD3/LRP1/MAP2/MAPT/DNM2/MAPK8IP3	44
intronic_distal	GO:0030427	site of polarized growth	45/2850	146/11816	0.0379176	0.443243	0.42253	GAP43/CYFIP1/APP/CXADR/RAC3/UTRN/FSCN1/TSC1/PCDH9/ERC2/EPS8/DLG3/DISC1/COBL/TIAM1/UNC5C/PALLD/CRTAC1/STMN3/TRAK1/MYO9A/AUTS2/SHANK2/PPP1R9A/MYH10/MYH14/SSH1/TRPC5/SNCA/HCLS1/EPHA4/FGF13/DSCAM/PTPRO/GPM6A/TRPV4/APBB2/LMTK2/CBL/PARD3/LRP1/MAP2/MAPT/DNM2/MAPK8IP3	45
intronic_distal	GO:0005913	cell-cell adherens junction	32/2850	99/11816	0.0391546	0.449946	0.428919	CRB1/SHROOM2/PAK4/PTPRM/CXADR/CDH20/CDH5/ANXA2/PGM5/DLG5/CDH9/CDH2/CDH4/CDH7/CDH6/CDC42EP4/JUP/CTNND2/PDLIM5/ARVCF/CDH22/PARD3/CTNNA1/CTNNA2/CTNNA3/CDH11/CDH13/CDH12/CDH18/TMOD3/AJAP1/TJP1	32
intronic_distal	GO:0019897	extrinsic component of plasma membrane	40/2850	129/11816	0.0440852	0.498163	0.474883	SYTL2/CDH20/KCNIP1/GNA15/OSBPL2/RHOA/FRK/KCNAB1/KCNAB2/TIAM1/LCK/CDH5/ANXA2/CNR2/FERMT2/BLK/CDH9/CDH2/CDH4/CDH7/CDH6/GNAI1/JUP/PICALM/TF/SERPINE2/CDH22/GNG7/STAC/HIP1/CTNNA1/CTNNA2/PLG/CDH11/CDH13/CDH12/CDH18/DGKI/GNAQ/CUBN	40
intronic_distal	GO:0016010	dystrophin-associated glycoprotein complex	8/2850	18/11816	0.0469001	0.501948	0.478491	UTRN/DMD/KRT8/PGM5/SGCG/SGCD/SNTG1/SNTG2	8
intronic_distal	GO:0005088	Ras guanyl-nucleotide exchange factor activity	41/2711	97/11509	3.29286e-05	0.00838855	0.00837945	MCF2L/TRIO/DENND4C/RAB3GAP1/SOS2/KALRN/DENND1C/EPS8/FARP2/OBSCN/SERGEF/TIAM1/MCF2L2/DENND2A/VAV1/VAV3/VAV2/ARHGEF10/ARHGEF9/ARHGEF6/ARHGEF4/ARHGEF2/ARHGEF3/ARHGEF10L/DOCK3/DOCK1/RALGPS1/ARHGEF38/ARHGEF28/RIN3/RAPGEF5/ABR/DOCK2/ITSN2/EPS8L1/RAPGEF4/RAPGEF2/DENND1B/ITSN1/PREX2/DENND5B	41
intronic_distal	GO:0060589	nucleoside-triphosphatase regulator activity	81/2711	253/11509	0.0011903	0.0866371	0.0865431	RGS20/RIMS1/ARHGAP35/ARHGAP6/SIPA1L3/EVI5/RAP1GAP2/ASAP1/RGS6/RGS7/ARHGAP22/ARHGAP24/ARHGDIB/TSC1/RAB3GAP1/ANKRD27/STARD8/ARHGAP15/ARHGAP12/ARHGAP19/DNAJC1/OPHN1/DOCK4/DOCK5/TBC1D5/ARHGAP10/RABEP1/HSPBP1/SEC23A/VAV3/ATP1B1/SIL1/TBC1D19/MYO9A/TBC1D12/NF1/SRGAP3/SRGAP2/RABGAP1L/ARHGEF6/STARD13/ARHGEF10L/RALGDS/AGAP1/AGAP2/MYO9B/RGS3/TBC1D22A/CHN2/TOR1AIP2/TBC1D2B/DOCK1/PLCB1/RAP1GDS1/PDE6D/TBC1D9/T…	81
intronic_distal	GO:0008013	beta-catenin binding	27/2711	70/11509	0.0034774	0.161067	0.160892	SHROOM2/CXADR/AXIN1/FOXO1/KANK1/CHD8/RORA/BTRC/CDH5/GRIP1/PTPRK/SALL1/DLG5/CDH2/TRPC4/ESR1/CTNND2/GSK3B/AR/PTPRT/PTPRJ/EP300/CTNNA1/CTNNA3/AJAP1/TBL1XR1/TCF7L2	27
intronic_distal	GO:0022803	passive transmembrane transporter activity	94/2711	326/11509	0.0148457	0.420215	0.419759	SHROOM2/SCN11A/GLRA2/GLRA1/GAS6/CACNA1I/CACNA1A/CACNA1C/KCNIP1/GRIK4/VDAC3/KCNJ6/PIEZO2/PIEZO1/GRIN2A/ITPR2/ITPR1/CACNA1B/CACNB4/GJC2/CACNA1E/NCS1/P2RX7/FAM155A/TMCO1/GABRG3/SCN5A/GRID2/SLC24A2/SLC24A1/KCNK3/GRIK1/GRIK2/SCN2A/PKD2L1/KCNAB1/KCNAB2/P2RX4/ANXA2/KCNN3/CACNA2D2/ASIC2/GABRB3/CACNA2D1/KCNQ4/KCNQ2/KCNQ1/KCNQ3/TMC6/KCNC1/TRPC1/TRPC6/TRPC4/TRPC5/ANO1/ANO2/ABCC9/GRIA2/SCNN1G/SCNN1D/SCNN1B/R…	94
intronic_distal	GO:0051018	protein kinase A binding	16/2711	42/11509	0.024625	0.626617	0.625937	PRKAR1B/MYRIP/PJA2/RPS3/AKAP17A/PRKACA/AKAP6/AKAP8/AKAP7/KCNQ1/AKAP11/PRKAR2A/RYR2/WASF2/GSK3B/ARFGEF2	16
intronic_distal	GO:0030020	extracellular matrix structural constituent conferring tensile strength	13/2711	33/11509	0.0308467	0.698507	0.697749	COL4A5/COL4A4/COL4A1/COL6A1/COL6A3/COL19A1/COL5A3/COL9A3/COL3A1/COL13A1/COL21A1/COL5A1/COL18A1	13
intronic_distal	GO:0045295	gamma-catenin binding	6/2711	12/11509	0.0415781	0.864654	0.863716	PTPRK/CDH2/PTPRT/PTPRJ/CTNNA1/TCF7L2	6
upstream	GO:0035176	social behavior	12/1139	45/11512	0.00108449	1	1	GRP/NRXN3/NRXN2/NRXN1/EIF4EBP2/KALRN/NLGN4X/DRD4/DRD3/CNTNAP2/AVPR1A/SHANK2	12
upstream	GO:0061337	cardiac conduction	22/1139	119/11512	0.00285808	1	1	ATP2A3/CACNA1F/ITPR1/KCNK1/KCNK3/ITPR2/SCN2B/STIM1/CASQ2/NOS1/PKP2/ATP1B1/CTNNA3/CACNG2/CACNG3/TRPM4/PDE4D/KCNE4/RYR1/RYR2/CACNA2D3/CACNA2D1	22
upstream	GO:0099590	neurotransmitter receptor internalization	7/1139	21/11512	0.00304911	1	1	DRD4/DRD3/EFNB2/CACNG2/CACNG3/NUMB/DNM3	7
upstream	GO:0099072	regulation of postsynaptic membrane neurotransmitter receptor levels	12/1139	52/11512	0.00407482	1	1	MAPK10/DLG1/CLSTN1/GRIP2/GPHN/DRD4/DRD3/EFNB2/CACNG2/CACNG3/NUMB/DNM3	12
upstream	GO:0044091	membrane biogenesis	9/1139	35/11512	0.00580266	1	1	NRXN2/NRXN1/NLGN4X/LRP4/ANK3/STX2/IL1RAPL1/UGCG/PTPRD	9
upstream	GO:0098901	regulation of cardiac muscle cell action potential	7/1139	24/11512	0.00697474	1	1	DLG1/ANK3/FGF13/PKP2/CTNNA3/TRPM4/RYR2	7
upstream	GO:0098900	regulation of action potential	10/1139	43/11512	0.00795932	1	1	DLG1/ANK3/GPR35/FGF13/FGF12/PKP2/CTNNA3/TRPM4/RYR2/CACNA2D1	10
upstream	GO:0099149	regulation of postsynaptic neurotransmitter receptor internalization	4/1139	10/11512	0.012288	1	1	DRD4/DRD3/EFNB2/NUMB	4
upstream	GO:0099172	presynapse organization	8/1139	34/11512	0.0157434	1	1	NRXN1/NLGN4X/LRP4/CNTN5/IL1RAPL1/IL1RAPL2/PTPRD/EFNB2	8
upstream	GO:0042391	regulation of membrane potential	47/1139	348/11512	0.0167913	1	1	KCNH1/GLRA3/NRXN1/PINK1/P2RX7/CACNA1I/PIEZO1/P2RX2/P2RX5/KCNK1/KCNK2/KCNK3/DLG1/AKAP6/RIMS2/NLGN4X/PPP3CA/SCN7A/GRIK2/GRIK3/SCN2B/SCN2A/ASIC2/ANK3/GABRG2/GPR35/GRIA3/DRD4/CASQ2/AKT2/CCK/FGF13/FGF12/GABRR1/HTR3B/PKP2/ATP1B1/GABRA1/CTNNA3/CACNG2/CRTC1/TRPM4/KCNE4/RYR2/EDN1/CACNA2D1/SHANK2	47
upstream	GO:1904181	positive regulation of membrane depolarization	4/1139	11/11512	0.0178197	1	1	P2RX7/ANK3/CCK/TRPM4	4
upstream	GO:0032409	regulation of transporter activity	30/1139	207/11512	0.0210897	1	1	PINK1/PPARGC1A/DLG1/AKAP6/SCN2B/PRKCE/RGN/STIM1/DYSF/ANK3/GPR35/GRIA3/DRD4/CASQ2/DRD3/FGF12/NOS1/ATP1B1/OXSR1/CACNG2/CACNG3/CCR2/SGK1/PDE4D/MINK1/PON1/KCNE4/RYR2/CACNA2D1/SHANK2	30
upstream	GO:1903779	regulation of cardiac conduction	11/1139	57/11512	0.0222993	1	1	ATP2A3/ITPR1/ITPR2/STIM1/CASQ2/NOS1/ATP1B1/TRPM4/PDE4D/RYR1/RYR2	11
upstream	GO:0019226	transmission of nerve impulse	12/1139	65/11512	0.0242027	1	1	CACNA1I/SCN7A/GRIK2/SCN2A/ANK3/GPR35/FGF12/CNTNAP2/TNR/AVPR1A/CACNG2/CACNG3	12
upstream	GO:0010259	multicellular organism aging	7/1139	30/11512	0.0243471	1	1	CTSV/MSH2/INPP5D/COMP/TP63/TFCP2L1/EDN1	7
upstream	GO:0010644	cell communication by electrical coupling	6/1139	24/11512	0.0262551	1	1	ANK3/CASQ2/PKP2/ATP1B1/PDE4D/RYR2	6
upstream	GO:0099637	neurotransmitter receptor transport	5/1139	18/11512	0.0269487	1	1	MAPK10/CLSTN1/GRIP2/CACNG2/CACNG3	5
upstream	GO:0032411	positive regulation of transporter activity	14/1139	84/11512	0.0353642	1	1	PINK1/AKAP6/RGN/STIM1/ANK3/DRD4/ATP1B1/CACNG2/CACNG3/CCR2/SGK1/PON1/RYR2/CACNA2D1	14
upstream	GO:0007210	serotonin receptor signaling pathway	6/1139	26/11512	0.0379266	1	1	HRH2/CHRM3/DRD4/HTR2C/HTR3B/HTR1F	6
upstream	GO:0051668	localization within membrane	19/1139	125/11512	0.0382258	1	1	NRXN2/NRXN1/MAPK10/DLG1/CEP112/CLSTN1/GRIK2/GRIP2/LRP4/DOCK2/GPHN/DRD4/DRD3/ATP1B1/EFNB2/CACNG2/CACNG3/NUMB/DNM3	19
upstream	GO:0002027	regulation of heart rate	14/1139	86/11512	0.0421226	1	1	SLC1A1/SCN2B/CASQ2/AVPR1A/PKP2/CTNNA3/TRPM4/AGTR2/PDE4D/KCNE4/RYR2/EDN1/EDN2/CACNA2D1	14
upstream	GO:0035815	positive regulation of renal sodium excretion	4/1139	14/11512	0.0425663	1	1	DRD3/AVPR1A/AGTR2/EDN1	4
upstream	GO:0050808	synapse organization	42/1139	326/11512	0.0447379	1	1	ITGAM/SYBU/NRXN2/NRXN1/SEZ6L/NTRK1/ARHGAP22/KALRN/P2RX2/DLG1/IGF1R/FRMPD4/ERC2/NLGN4X/CLSTN1/DISC1/ASIC2/CNKSR2/LRP4/MYH10/ANK3/WNT7B/CNTN5/GABRG2/GPHN/IL1RAPL1/IL1RAPL2/WASF2/ZNF804A/PLXNB2/EPHA4/DSCAM/TNR/PTPRD/PTPRO/EFNB2/GABRA1/ZC4H2/CTNNA2/CACNG2/DNM3/SHANK2	42
upstream	GO:0045211	postsynaptic membrane	43/1186	256/11816	0.000494685	0.160056	0.160056	KCNH1/CADPS2/CPEB3/GLRA3/DCC/DLGAP1/NCS1/DLG1/NLGN4X/P2RY1/LIN7A/CLSTN1/DISC1/GRIK2/GRIK3/GRIP2/CNKSR2/ANK1/ANK3/GABRG2/CHRM3/ADCY1/GRIA3/GPHN/COL13A1/IL1RAPL1/DRD3/EPHA4/DAGLA/PTPRO/GABBR2/GABRR1/HTR3B/SORCS3/EFNB2/GABRA1/ZC4H2/CTNNA2/CACNG2/CACNG3/MINK1/DNM3/SHANK2	43
upstream	GO:0097060	synaptic membrane	54/1186	350/11816	0.000865296	0.160056	0.160056	KCNH1/CADPS2/CPEB3/GLRA3/NRXN1/DCC/DLGAP1/NCS1/SNAP91/DLG1/RIMS2/ERC2/NLGN4X/P2RY1/LIN7A/CLSTN1/DISC1/GRIK2/GRIK3/SCN2A/GRIP2/CLTA/CNKSR2/LRP4/ANK1/ANK3/CNTN6/CNTN5/GABRG2/STX2/CHRM3/GRM8/ADCY1/GRIA3/GPHN/COL13A1/IL1RAPL1/DRD3/EPHA4/DAGLA/PTPRO/GABBR2/GABRR1/HTR3B/SORCS3/EFNB2/GABRA1/ZC4H2/CTNNA2/CACNG2/CACNG3/MINK1/DNM3/SHANK2	54
upstream	GO:0014069	postsynaptic density	42/1186	267/11816	0.00214453	0.160056	0.160056	KCNH1/CPEB3/DCC/DLGAP1/RPL23/CAP2/ITPR1/NCS1/DLG1/FRMPD4/NLGN4X/P2RY1/LIN7A/CLSTN1/DISC1/GRIK2/EPB41L3/GRIP2/CNKSR2/LRP4/DAB1/CHRM3/ADCY1/GPHN/DRD3/EPHA4/DCLK1/BCL11A/PTPRO/NOS1/ABR/SORCS3/EFNB2/CTNNA2/CACNG2/CACNG3/KPNA1/CRTC1/SYN3/MINK1/DNM3/SHANK2	42
upstream	GO:0033017	sarcoplasmic reticulum membrane	9/1186	31/11816	0.00262506	0.160056	0.160056	ATP2A3/AKAP6/ITPR2/STIM1/CASQ2/SYNE2/NOS1/RYR1/RYR2	9
upstream	GO:0099146	intrinsic component of postsynaptic density membrane	10/1186	37/11816	0.0027751	0.160056	0.160056	DCC/CLSTN1/CHRM3/ADCY1/DRD3/PTPRO/SORCS3/EFNB2/CACNG2/CACNG3	10
upstream	GO:0032279	asymmetric synapse	42/1186	271/11816	0.00284354	0.160056	0.160056	KCNH1/CPEB3/DCC/DLGAP1/RPL23/CAP2/ITPR1/NCS1/DLG1/FRMPD4/NLGN4X/P2RY1/LIN7A/CLSTN1/DISC1/GRIK2/EPB41L3/GRIP2/CNKSR2/LRP4/DAB1/CHRM3/ADCY1/GPHN/DRD3/EPHA4/DCLK1/BCL11A/PTPRO/NOS1/ABR/SORCS3/EFNB2/CTNNA2/CACNG2/CACNG3/KPNA1/CRTC1/SYN3/MINK1/DNM3/SHANK2	42
upstream	GO:1902495	transmembrane transporter complex	38/1186	244/11816	0.00404043	0.186481	0.186481	KCNH1/GLRA3/CLIC5/CACNA1I/CACNA1F/KCNJ6/KCNK1/KCNK2/DLG1/AKAP6/SCN7A/GRIK2/GRIK3/SCN2B/SCN2A/KCNB2/BEST1/GABRG2/GRIA3/SCNN1B/CASQ2/TTYH1/CNTNAP2/GABRR1/HTR3B/NOS1/ATP1B1/GABRA1/CACNG2/CACNG3/TRPM4/PDE4D/KCNE4/RYR1/RYR2/CACNA2D3/CACNA2D1/SHANK2	38
upstream	GO:0099572	postsynaptic specialization	43/1186	288/11816	0.00510943	0.204377	0.204377	KCNH1/CPEB3/DCC/DLGAP1/RPL23/CAP2/ITPR1/NCS1/DLG1/FRMPD4/NLGN4X/P2RY1/LIN7A/CLSTN1/DISC1/GRIK2/EPB41L3/GRIP2/CNKSR2/LRP4/DAB1/CHRM3/ADCY1/GPHN/DRD3/EPHA4/DCLK1/BCL11A/PTPRO/NOS1/ABR/SORCS3/EFNB2/GABRA1/CTNNA2/CACNG2/CACNG3/KPNA1/CRTC1/SYN3/MINK1/DNM3/SHANK2	43
upstream	GO:0098839	postsynaptic density membrane	12/1186	56/11816	0.00853635	0.276996	0.276996	DCC/DLG1/CLSTN1/CNKSR2/CHRM3/ADCY1/DRD3/PTPRO/SORCS3/EFNB2/CACNG2/CACNG3	12
upstream	GO:0099060	integral component of postsynaptic specialization membrane	11/1186	55/11816	0.0191166	0.546188	0.546188	DCC/CLSTN1/CHRM3/ADCY1/DRD3/PTPRO/SORCS3/EFNB2/GABRA1/CACNG2/CACNG3	11
upstream	GO:0099634	postsynaptic specialization membrane	14/1186	79/11816	0.0245111	0.64009	0.64009	DCC/DLG1/CLSTN1/CNKSR2/CHRM3/ADCY1/GPHN/DRD3/PTPRO/SORCS3/EFNB2/GABRA1/CACNG2/CACNG3	14
upstream	GO:0098948	intrinsic component of postsynaptic specialization membrane	11/1186	57/11816	0.0245368	0.64009	0.64009	DCC/CLSTN1/CHRM3/ADCY1/DRD3/PTPRO/SORCS3/EFNB2/GABRA1/CACNG2/CACNG3	11
upstream	GO:0022803	passive transmembrane transporter activity	49/1113	326/11509	0.00117059	0.0951371	0.0951371	KCNH1/SHROOM2/GLRA3/CLIC5/P2RX7/CACNA1I/CACNA1F/KCNJ6/PIEZO1/ITPR1/NCS1/P2RX2/P2RX5/KCNK1/KCNK2/KCNK3/ITPR2/TRPV4/TPCN1/SLC24A3/SCN7A/GRIK2/GRIK3/SCN2B/SCN2A/KCNB2/ASIC2/BEST1/TMC6/GABRG2/GRIA3/SCNN1B/IL1RAPL1/TTYH1/RASA3/GABRR1/HTR3B/GABRA1/CACNG2/CACNG3/SCNN1D/TRPM4/KCNE4/RYR1/RYR2/CACNA2D3/CACNA2D1/SLC14A2/KCNJ15	49
upstream	GO:0030594	neurotransmitter receptor activity	15/1113	89/11509	0.0229463	0.820561	0.820561	HRH2/GLRA3/GRIK2/GRIK3/GABRG2/CHRM3/GRIA3/DRD4/DRD3/HTR2C/GABBR2/GABRR1/HTR3B/GABRA1/HTR1F	15
upstream	GO:0120013	intermembrane lipid transfer activity	5/1113	20/11509	0.0379806	1	1	MTTP/OSBPL2/APOB/GRAMD1B/CETP	5
upstream	GO:0017080	sodium channel regulator activity	6/1113	27/11509	0.0407443	1	1	SCN2B/FGF13/FGF12/NOS1/PKP2/SGK1	6
upstream	GO:0045503	dynein light chain binding	4/1113	15/11509	0.0499629	1	1	DYNC1I1/DYNC1I2/DNAH2/DNAH17	4
downstream	GO:0051969	regulation of transmission of nerve impulse	6/897	15/11512	0.000596634	0.74639	0.74639	GLRA1/FMR1/HCRT/GPR35/FGF12/TNR	6
downstream	GO:0016358	dendrite development	28/897	199/11512	0.0015982	1	1	CPEB3/APP/PAK4/PRKG1/NLGN1/ASAP1/CAMK1D/FMR1/BMP5/KALRN/CUX1/DCLK1/SHANK2/SEMA4D/SRGAP2/NTN1/DAB1/VAMP7/GSK3B/HECW1/BCL11A/DSCAM/DCC/CTNNA2/ZMYND8/ARC/DNM3/DNM1L	28
downstream	GO:0060713	labyrinthine layer morphogenesis	6/897	20/11512	0.00329696	1	1	BMP5/SOCS3/NCOA1/FGFR2/IL10/SPINT2	6
downstream	GO:0050808	synapse organization	39/897	326/11512	0.00469109	1	1	SDK2/ITGAM/APP/SEZ6L/NLGN1/UTRN/CX3CL1/FMR1/IL1RAP/NTRK2/KALRN/L1CAM/DLG2/ERC2/ERBB4/SYBU/CDH2/IL10/INSR/ASIC2/SHANK2/SEMA4D/NTN1/SSH1/ACTB/BSN/DSCAM/TNR/GPM6A/C1QB/CTNNA2/ZMYND8/LGMN/GABRB3/NRG1/ARC/MAPT/DNM3/DNM1L	39
downstream	GO:0098900	regulation of action potential	9/897	43/11512	0.00513699	1	1	BIN1/CD36/CACNA1C/FMR1/GPR35/CAV1/FGF13/FGF12/RYR2	9
downstream	GO:0060669	embryonic placenta morphogenesis	6/897	23/11512	0.00702256	1	1	BMP5/SOCS3/NCOA1/FGFR2/IL10/SPINT2	6
downstream	GO:0009886	post-embryonic animal morphogenesis	4/897	11/11512	0.00774862	1	1	EFEMP1/DSCAM/MYO7A/FBN1	4
downstream	GO:0060670	branching involved in labyrinthine layer morphogenesis	4/897	11/11512	0.00774862	1	1	SOCS3/FGFR2/IL10/SPINT2	4
downstream	GO:0007613	memory	15/897	99/11512	0.00942299	1	1	CPEB3/KALRN/SCN2A/INSR/SORCS3/SLC6A4/ADCY1/ADCY8/PLCB1/FGF13/RIN1/LGMN/SGK1/ARC/MAPT	15
downstream	GO:0050805	negative regulation of synaptic transmission	10/897	61/11512	0.0186097	1	1	FMR1/GRIK3/SORCS3/SHANK2/NF1/SLC6A4/ADCY8/TNR/ARC/MAPT	10
downstream	GO:1900181	negative regulation of protein localization to nucleus	5/897	22/11512	0.0245214	1	1	CD36/DCLK1/DCLK2/NF1/GSK3B	5
downstream	GO:0001912	positive regulation of leukocyte mediated cytotoxicity	8/897	47/11512	0.0273204	1	1	ITGAM/SH2D1A/P2RX7/FADD/IL18RAP/VAV1/F2RL1/HLA-G	8
downstream	GO:0019226	transmission of nerve impulse	10/897	65/11512	0.0279591	1	1	GLRA1/FMR1/NTRK2/HCRT/SCN2A/GPR88/MYH14/GPR35/FGF12/TNR	10
downstream	GO:0060996	dendritic spine development	12/897	84/11512	0.0289536	1	1	CPEB3/PAK4/NLGN1/ASAP1/FMR1/KALRN/SHANK2/SRGAP2/ZMYND8/ARC/DNM3/DNM1L	12
downstream	GO:0003016	respiratory system process	5/897	23/11512	0.0293822	1	1	GLRA1/NLGN1/GAA/NDN/TCF15	5
downstream	GO:0032793	positive regulation of CREB transcription factor activity	4/897	16/11512	0.0312822	1	1	CAMK1D/OPRD1/ADCY1/ADCY8	4
downstream	GO:0032409	regulation of transporter activity	24/897	207/11512	0.0321334	1	1	APP/PINK1/NLGN1/UTRN/PPARGC1A/FMR1/RGS9/DLG2/EPO/SHANK2/ACTB/GPR35/CAV1/GRIA3/HECW1/FGF12/OPRM1/NOS1/STAC/OPRL1/SGK1/PDE4D/ARC/RYR2	24
downstream	GO:0010469	regulation of signaling receptor activity	16/897	125/11512	0.0332245	1	1	CBLC/APP/PINK1/NLGN1/PPARGC1A/RGS9/DLG2/ADRA2B/IL10/SHANK2/GRIA3/SERPINE1/OPRM1/PDE4D/ARC/BICD1	16
downstream	GO:0010644	cell communication by electrical coupling	5/897	24/11512	0.0348094	1	1	CACNA1C/GJC2/CAV1/PDE4D/RYR2	5
downstream	GO:0060045	positive regulation of cardiac muscle cell proliferation	5/897	24/11512	0.0348094	1	1	TGFBR3/ERBB4/FGFR2/ZFPM2/GLI1	5
downstream	GO:0098901	regulation of cardiac muscle cell action potential	5/897	24/11512	0.0348094	1	1	BIN1/CACNA1C/CAV1/FGF13/RYR2	5
downstream	GO:0060174	limb bud formation	3/897	10/11512	0.0373789	1	1	FGFR2/COL2A1/PLXNA2	3
downstream	GO:0048639	positive regulation of developmental growth	18/897	148/11512	0.0390069	1	1	TGFBR3/L1CAM/PRKDC/ERBB4/MAP3K13/FGFR2/INSR/SEMA4D/NTN1/CDH4/BASP1/SLC6A3/PLCB1/RUFY3/DSCAM/ZFPM2/MAPT/GLI1	18
downstream	GO:0071695	anatomical structure maturation	17/897	138/11512	0.0396373	1	1	APP/RAC3/CX3CL1/RET/PTH/KLF2/MAP3K13/RECK/ZBTB7A/EPO/ANKS1A/SEMA4D/CDKN1A/NF1/TGFB2/BCL11A/PTBP3	17
downstream	GO:0002026	regulation of the force of heart contraction	5/897	25/11512	0.0408165	1	1	GAA/CAV1/NOS1/RYR2/ATP2B4	5
downstream	GO:0061383	trabecula morphogenesis	7/897	42/11512	0.0418079	1	1	TGFBR3/BMP5/UBE4B/SBNO2/SEMA4D/TGFB2/NRG1	7
downstream	GO:0033630	positive regulation of cell adhesion mediated by integrin	4/897	18/11512	0.0464917	1	1	RAC3/RET/ADAM9/TGFB2	4
downstream	GO:0045211	postsynaptic membrane	33/923	256/11816	0.00295018	0.392393	0.392393	CADPS2/CPEB3/GLRA1/NLGN1/CACNA1C/DLGAP1/UTRN/FMR1/RGS9/DLG2/ERBB4/GRIK3/CDH2/OPRD1/SORCS3/SHANK2/SRGAP2/ANK1/ARHGEF9/CNTN1/SLC6A3/SLC6A4/ADCY1/ADCY8/GRIA3/COL13A1/DCC/OPRM1/CTNNA2/GABRB1/GABRB3/ARC/DNM3	33
downstream	GO:0030426	growth cone	21/923	142/11816	0.00331974	0.392393	0.392393	APP/PINK1/RAC3/UTRN/NDRG2/FSCN1/FMR1/L1CAM/ERC2/PCDH9/SHANK2/MYH14/SSH1/BASP1/RUFY3/FGF13/DSCAM/GPM6A/OLFM1/MAPT/MAPK8IP3	21
downstream	GO:0030427	site of polarized growth	21/923	146/11816	0.00462676	0.40031	0.40031	APP/PINK1/RAC3/UTRN/NDRG2/FSCN1/FMR1/L1CAM/ERC2/PCDH9/SHANK2/MYH14/SSH1/BASP1/RUFY3/FGF13/DSCAM/GPM6A/OLFM1/MAPT/MAPK8IP3	21
downstream	GO:0033267	axon part	38/923	315/11816	0.00474141	0.40031	0.40031	BIN1/GLRA1/APP/PINK1/RAC3/UTRN/NDRG2/FSCN1/FMR1/NTRK2/GJC2/SPG7/L1CAM/DLG2/CNGB1/ERC2/GRIK3/SCN2A/SYBU/OPRD1/PCDH9/SHANK2/MYH14/ANK1/SSH1/ACTB/BASP1/RUFY3/FGF13/DSCAM/GPM6A/NOS1/OLFM1/MAPT/GLUL/PTPRN2/PRKCB/MAPK8IP3	38
downstream	GO:0098686	hippocampal mossy fiber to CA3 synapse	7/923	29/11816	0.00589448	0.435455	0.435455	PRKAR1B/VAMP7/ADCY1/ADCY8/SH3GL1/SH3GL2/CTNNA2	7
downstream	GO:0044420	extracellular matrix component	9/923	46/11816	0.00827369	0.543306	0.543306	COL4A6/ELN/COL2A1/PTPRZ1/LAMC1/TNR/LAMA5/LTBP1/FBN1	9
downstream	GO:0042734	presynaptic membrane	19/923	140/11816	0.0125527	0.636753	0.636753	CADPS2/GLRA1/FMR1/ERC2/ERBB4/GRIK3/SCN2A/CASK/CDH2/OPRD1/CNTN1/SLC6A3/SLC6A4/ADCY8/GPM6A/OPRM1/CTNNA2/ATP2B4/DNM1L	19
downstream	GO:0098793	presynapse	45/923	411/11816	0.012929	0.636753	0.636753	CADPS2/BIN1/GLRA1/APP/NLGN1/FMR1/NTRK2/P2RX7/CNGB1/HCRT/RAB33B/ERC2/ERBB4/SLC2A8/GRIK3/SCN2A/CASK/CDH2/OPRD1/CADPS/NF1/ACTB/CNTN1/ICA1/VAMP7/SLC6A3/SLC6A4/CLN8/ADCY8/SH3GL1/SH3GL2/BSN/GPM6A/SNAP23/OPRM1/NOS1/CTNNA2/GAK/SCAMP5/ATP2B4/GLUL/DNM3/PTPRN2/PRKCB/DNM1L	45
downstream	GO:0097060	synaptic membrane	39/923	350/11816	0.0151991	0.690974	0.690974	CADPS2/CPEB3/GLRA1/NLGN1/CACNA1C/DLGAP1/UTRN/FMR1/RGS9/DLG2/ERC2/ERBB4/GRIK3/SCN2A/CASK/CDH2/OPRD1/SORCS3/SHANK2/SRGAP2/ANK1/ARHGEF9/CNTN1/SLC6A3/SLC6A4/ADCY1/ADCY8/GRIA3/COL13A1/GPM6A/DCC/OPRM1/CTNNA2/GABRB1/GABRB3/ARC/ATP2B4/DNM3/DNM1L	39
downstream	GO:0098889	intrinsic component of presynaptic membrane	12/923	78/11816	0.0173257	0.731394	0.731394	GLRA1/ERBB4/SCN2A/CDH2/OPRD1/CNTN1/SLC6A3/SLC6A4/ADCY8/GPM6A/OPRM1/ATP2B4	12
downstream	GO:0032279	asymmetric synapse	31/923	271/11816	0.0203533	0.733984	0.733984	CPEB3/NLGN1/CACNA1C/DLGAP1/FMR1/RGS9/NTRK2/DLG2/ERBB4/CDH2/OPRD1/DCLK1/SORCS3/SHANK2/SRGAP2/DAB1/ARHGEF9/ADCY1/ADCY8/SH3GL1/BSN/BCL11A/DCC/NOS1/ABR/CTNNA2/BCAS1/RHEB/ARC/DNM3/ARFGEF2	31
downstream	GO:0014069	postsynaptic density	30/923	267/11816	0.0275901	0.905874	0.905874	CPEB3/NLGN1/CACNA1C/DLGAP1/FMR1/RGS9/NTRK2/DLG2/ERBB4/CDH2/OPRD1/DCLK1/SORCS3/SHANK2/SRGAP2/DAB1/ARHGEF9/ADCY1/ADCY8/SH3GL1/BSN/BCL11A/DCC/NOS1/ABR/CTNNA2/BCAS1/RHEB/ARC/DNM3	30
downstream	GO:0099572	postsynaptic specialization	31/923	288/11816	0.0422612	1	1	CPEB3/GLRA1/NLGN1/CACNA1C/DLGAP1/FMR1/RGS9/NTRK2/DLG2/ERBB4/CDH2/OPRD1/DCLK1/SORCS3/SHANK2/SRGAP2/DAB1/ARHGEF9/ADCY1/ADCY8/SH3GL1/BSN/BCL11A/DCC/NOS1/ABR/CTNNA2/BCAS1/RHEB/ARC/DNM3	31
downstream	GO:0099634	postsynaptic specialization membrane	11/923	79/11816	0.0425032	1	1	GLRA1/NLGN1/RGS9/DLG2/ERBB4/CDH2/OPRD1/SORCS3/ADCY1/DCC/ARC	11
downstream	GO:0099186	structural constituent of postsynapse	3/875	11/11509	0.0455693	1	1	DLG2/ACTB/DNM3	3
CAG	GO:0001505	regulation of neurotransmitter levels	11/160	296/11512	0.00281367	0.975718	0.975718	LIN7A/RORA/NOS1AP/PCLO/NF1/MAOA/SLC22A2/CASK/ZNF219/CHRNA3/ERC2	11
CAG	GO:0010810	regulation of cell-substrate adhesion	7/160	186/11512	0.0151272	0.975718	0.975718	NF1/ATXN3/NEDD9/CASK/CDH13/MINK1/PTPRJ	7
CAG	GO:0045104	intermediate filament cytoskeleton organization	3/160	43/11512	0.0216665	0.975718	0.975718	TCHH/PLEC/ATXN3	3
CAG	GO:0051589	negative regulation of neurotransmitter transport	2/160	20/11512	0.030961	0.975718	0.975718	LILRB1/NF1	2
CAG	GO:1903828	negative regulation of cellular protein localization	4/160	87/11512	0.0328809	0.975718	0.975718	DCLK1/NF1/ASTN2/TTBK2	4
CAG	GO:1900181	negative regulation of protein localization to nucleus	2/160	22/11512	0.0369702	0.975718	0.975718	DCLK1/NF1	2
CAG	GO:0050808	synapse organization	9/160	326/11512	0.0382462	0.975718	0.975718	NOS1AP/PCLO/SDK2/BAIAP2/GABRB3/ERC2/SYNDIG1/GAP43/GABRG2	9
CAG	GO:1903831	signal transduction involved in cellular response to ammonium ion	2/160	24/11512	0.0433857	0.975718	0.975718	PLCB1/CHRNA3	2
CAG	GO:0051224	negative regulation of protein transport	5/160	141/11512	0.0467755	0.975718	0.975718	LILRB1/NF1/PTGER4/HDAC9/PPP3CA	5
CAG	GO:0023061	signal release	10/160	394/11512	0.048206	0.975718	0.975718	LIN7A/PCLO/NF1/GRP/SLC22A2/ITPR1/CASK/CHRNA3/ERC2/PPP3CA	10
CAG	GO:0014069	postsynaptic density	10/167	267/11816	0.0046383	0.410633	0.410633	LIN7A/DCLK1/CAP2/PCLO/BAIAP2/ITPR1/CHRNA3/MINK1/SYNDIG1/GAP43	10
CAG	GO:0032279	asymmetric synapse	10/167	271/11816	0.00514317	0.410633	0.410633	LIN7A/DCLK1/CAP2/PCLO/BAIAP2/ITPR1/CHRNA3/MINK1/SYNDIG1/GAP43	10
CAG	GO:0099572	postsynaptic specialization	10/167	288/11816	0.00778843	0.410633	0.410633	LIN7A/DCLK1/CAP2/PCLO/BAIAP2/ITPR1/CHRNA3/MINK1/SYNDIG1/GAP43	10
CAG	GO:0098831	presynaptic active zone cytoplasmic component	2/167	13/11816	0.0139822	0.52783	0.52783	PCLO/ERC2	2
CAG	GO:1902710	GABA receptor complex	2/167	17/11816	0.0234964	0.645082	0.645082	GABRB3/GABRG2	2
CAG	GO:0008013	beta-catenin binding	5/149	70/11509	0.0020935	0.449474	0.440898	RORA/CDH5/SHROOM2/SALL1/PTPRJ	5
CAG	GO:0060589	nucleoside-triphosphatase regulator activity	9/149	253/11509	0.00561965	0.449474	0.440898	ARHGEF6/ARHGAP19/ARHGEF10L/NF1/PLCB1/DNAJC1/AGAP1/RGS16/MYO9A	9
CAG	GO:0008047	enzyme activator activity	11/149	392/11509	0.0129145	0.449474	0.440898	ARHGEF6/DDX3X/MAL/ARHGAP19/ARHGEF10L/NF1/PLCB1/DNAJC1/AGAP1/RGS16/MYO9A	11
CAG	GO:0001098	basal transcription machinery binding	3/149	48/11509	0.0240594	0.449474	0.440898	BRD4/TCF4/RPRD2	3
CAG	GO:0030594	neurotransmitter receptor activity	4/149	89/11509	0.0282377	0.464228	0.45537	ZNF219/CHRNA3/GABRB3/GABRG2	4
CCG	GO:0097485	neuron projection guidance	27/580	227/11512	2.83973e-05	0.0377585	0.0373429	EVL/PLXNC1/MYH10/LAMA1/SLIT3/SLIT2/EFNB2/PLXND1/APP/NRXN3/NRXN1/TRIO/CHN1/DCC/FOXD1/PLXNA2/PLXNA1/DSCAM/SPTBN2/NKX2-1/ROBO1/EPHA7/EPHA4/EPHA3/GBX2/GLI2/GLI3	27
CCG	GO:0050808	synapse organization	32/580	326/11512	0.0002301	0.114181	0.112924	DLG3/CUX2/MYH10/GRID2/NLGN4X/CAMK2B/EFNB2/PLXND1/APP/NRXN2/NRXN1/ADNP/FARP1/SEZ6L/CNKSR2/NLGN1/UBE3A/SYNDIG1/COL4A5/GABRB3/IL1RAPL2/DSCAM/FMR1/SPTBN2/NTRK2/CACNA2D2/DNM3/ASIC2/EPHA7/EPHA4/PCLO/SHANK2	32
CCG	GO:0035265	organ growth	19/580	154/11512	0.000265954	0.118775	0.117467	RBPJ/YAP1/NLGN4X/SASH3/ZFPM2/ZMPSTE24/UBE3A/SORBS2/SLC6A4/CARM1/FOXC2/YY1/PLAG1/COL6A3/WWC3/CACNA2D2/MAPK11/TENM4/KCNK2	19
CCG	GO:0016358	dendrite development	22/580	199/11512	0.000436837	0.15007	0.148418	CUX1/CUX2/CAMSAP2/CPEB3/CAMK2B/APP/PRKG1/FARP1/NLGN1/UBE3A/RAP2A/DCC/CARM1/MAP1S/CAMK1D/DSCAM/FMR1/DNM3/EPHA4/BCL11A/SHANK2/BBS4	22
CCG	GO:0051962	positive regulation of nervous system development	39/580	448/11512	0.000589701	0.163896	0.162092	CUX1/CUX2/PLXNC1/GRID2/CPEB3/SLIT2/CAMK2B/ARHGEF2/ADRA2C/PLXND1/NRXN1/ADNP/CBFA2T2/NLGN1/SYNDIG1/KIT/FOXA1/PPARG/SH3GL3/PLAG1/PLXNA2/PLXNA1/CAMK1D/DSCAM/FMR1/NUMB/NTRK2/ROBO1/ASIC2/EPHA4/EPHA3/TENM3/TENM4/ZNF609/TMEM30A/ATP8A2/GLI2/GLI3/SHANK2	39
CCG	GO:0046620	regulation of organ growth	12/580	84/11512	0.000971168	0.183123	0.181107	RBPJ/YAP1/SASH3/ZFPM2/SLC6A4/CARM1/FOXC2/YY1/WWC3/CACNA2D2/MAPK11/KCNK2	12
CCG	GO:0099173	postsynapse organization	16/580	136/11512	0.0013279	0.197039	0.19487	DLG3/CUX2/MYH10/GRID2/NLGN4X/CAMK2B/NRXN2/NRXN1/CNKSR2/NLGN1/UBE3A/SPTBN2/DNM3/EPHA7/EPHA4/SHANK2	16
CCG	GO:0051963	regulation of synapse assembly	11/580	76/11512	0.00140126	0.197039	0.19487	CUX2/GRID2/APP/NRXN1/ADNP/NLGN1/SYNDIG1/IL1RAPL2/NTRK2/ASIC2/EPHA7	11
CCG	GO:0035176	social behavior	8/580	45/11512	0.00163243	0.197039	0.19487	NLGN4X/NRXN3/NRXN2/NRXN1/SLC6A4/TBX1/SHANK2/BBS4	8
CCG	GO:0035264	multicellular organism growth	15/580	127/11512	0.00178486	0.203383	0.201144	APBA1/ARID5B/ADARB1/KDM6A/ZMPSTE24/APP/GHR/PLAG1/ADRB1/PDE4D/SPTBN2/CACNA2D2/CHD7/ATP8A2/BBS4	15
CCG	GO:0051965	positive regulation of synapse assembly	8/580	47/11512	0.00218006	0.203383	0.201144	CUX2/GRID2/NRXN1/ADNP/NLGN1/SYNDIG1/NTRK2/ASIC2	8
CCG	GO:0010633	negative regulation of epithelial cell migration	9/580	59/11512	0.00258707	0.218973	0.216563	EVL/NR2F2/HMGB1/KLF4/SLIT2/PPARG/MAP2K5/SP100/PTPRG	9
CCG	GO:0001763	morphogenesis of a branching structure	18/580	173/11512	0.00277303	0.228636	0.22612	LAMA1/YAP1/SLIT2/PLXND1/CELSR1/FOXA1/FOXC2/FOXD1/PLXNA1/NKX2-1/ST14/BTBD7/EPHA7/GBX2/NKX3-1/BCL11A/GLI2/GLI3	18
CCG	GO:0050805	negative regulation of synaptic transmission	9/580	61/11512	0.00326608	0.247225	0.244504	GRID2/NLGN4X/ADNP/SLC6A4/EIF4A3/FMR1/KCNB1/DGKI/SHANK2	9
CCG	GO:0099177	regulation of trans-synaptic signaling	31/580	370/11512	0.00375082	0.261737	0.258856	CUX2/GRID2/PRKAR1B/APBA1/CPEB3/BCR/NLGN4X/CAMK2B/APP/NRXN1/ADNP/ABR/NLGN1/PRKACA/SLC6A4/DCC/EIF4A3/ADCY1/KIT/HRAS/SH3GL1/CASK/FMR1/NTRK2/CACNA2D2/GIPC1/CSPG5/EPHA4/KCNB1/DGKI/SHANK2	31
CCG	GO:0048839	inner ear development	16/580	151/11512	0.00388762	0.26711	0.264169	RBPJ/BCR/KCNK3/ABR/PVALB/CELSR1/TBX1/GABRB3/AHI1/CHD7/EPHA4/GBX2/ATP8A2/KCNK2/GLI2/GLI3	16
CCG	GO:0048638	regulation of developmental growth	25/580	281/11512	0.00412307	0.270789	0.267808	RBPJ/YAP1/SASH3/ZFPM2/ZMPSTE24/APP/ADNP/FGF13/SLC6A4/GHR/DCC/CARM1/FOXC2/YY1/ADRB1/DSCAM/WWC3/CACNA2D2/CHD7/EPHA7/MAPK11/ATP8A2/BCL11A/KCNK2/BBS4	25
CCG	GO:0090102	cochlea development	7/580	42/11512	0.00460374	0.293718	0.290485	KCNK3/PVALB/TBX1/GABRB3/EPHA4/KCNK2/GLI2	7
CCG	GO:0003002	regionalization	24/580	273/11512	0.00566433	0.34185	0.338087	PCSK6/RBPJ/TCF15/HOXB8/NR2F2/KDM6A/ACVR2A/CELSR1/PRKACA/FOXA1/FOXC2/PAX7/YY1/TBX1/FOXD1/AHI1/PLXNA2/NKX2-1/ROBO1/HOXA10/GBX2/NKX3-1/GLI2/GLI3	24
CCG	GO:0099172	presynapse organization	6/580	34/11512	0.00641262	0.351269	0.347403	NLGN4X/EFNB2/APP/NRXN1/NLGN1/IL1RAPL2	6
CCG	GO:0061138	morphogenesis of a branching epithelium	16/580	162/11512	0.00763983	0.381173	0.376977	LAMA1/YAP1/SLIT2/PLXND1/CELSR1/FOXA1/FOXC2/FOXD1/PLXNA1/NKX2-1/ST14/BTBD7/GBX2/NKX3-1/GLI2/GLI3	16
CCG	GO:0040014	regulation of multicellular organism growth	8/580	60/11512	0.0100204	0.461971	0.456886	ZMPSTE24/APP/GHR/ADRB1/CACNA2D2/CHD7/ATP8A2/BBS4	8
CCG	GO:0008038	neuron recognition	6/580	38/11512	0.0111091	0.471868	0.466674	OPCML/APP/DSCAM/ROBO1/EPHA4/EPHA3	6
CCG	GO:0055017	cardiac muscle tissue growth	9/580	74/11512	0.011699	0.471868	0.466674	RBPJ/YAP1/ZFPM2/SORBS2/FOXC2/YY1/MAPK11/TENM4/KCNK2	9
CCG	GO:0046621	negative regulation of organ growth	5/580	28/11512	0.0119626	0.471868	0.466674	SLC6A4/YY1/WWC3/MAPK11/KCNK2	5
CCG	GO:0007612	learning	13/580	129/11512	0.0130929	0.487308	0.481944	NLGN4X/APP/NRXN3/NRXN2/NRXN1/CLDN5/FGF13/EIF4A3/KIT/B4GALT2/NTRK2/DGKI/SHANK2	13
CCG	GO:0048167	regulation of synaptic plasticity	15/580	158/11512	0.0135303	0.487308	0.481944	GRID2/CPEB3/CAMK2B/APP/NLGN1/ADCY1/KIT/HRAS/FMR1/NTRK2/GIPC1/EPHA4/KCNB1/DGKI/SHANK2	15
CCG	GO:0021695	cerebellar cortex development	6/580	41/11512	0.0159404	0.52102	0.515285	MYH10/GRID2/SEZ6L/B4GALT2/SPTBN2/GLI2	6
CCG	GO:0017145	stem cell division	5/580	30/11512	0.0159735	0.52102	0.515285	ARHGEF2/FGF13/KIT/NUMB/NCOA3	5
CCG	GO:0050803	regulation of synapse structure or activity	16/580	177/11512	0.016915	0.53199	0.526134	CUX2/GRID2/CAMK2B/APP/NRXN1/ADNP/NLGN1/UBE3A/SYNDIG1/IL1RAPL2/FMR1/NTRK2/DNM3/ASIC2/EPHA7/EPHA4	16
CCG	GO:0048640	negative regulation of developmental growth	10/580	92/11512	0.0171427	0.535381	0.529488	FGF13/SLC6A4/DCC/YY1/ADRB1/WWC3/EPHA7/MAPK11/BCL11A/KCNK2	10
CCG	GO:0060411	cardiac septum morphogenesis	8/580	66/11512	0.0173166	0.537055	0.531144	RBPJ/SLIT3/SLIT2/ZFPM2/TBX1/ROBO1/CHD7/NOTCH2	8
CCG	GO:0060419	heart growth	9/580	80/11512	0.0188482	0.555513	0.549399	RBPJ/YAP1/ZFPM2/SORBS2/FOXC2/YY1/MAPK11/TENM4/KCNK2	9
CCG	GO:0051961	negative regulation of nervous system development	21/580	258/11512	0.0206275	0.559112	0.552958	RAP1GAP2/SLIT2/EFNB2/ARHGEF2/APP/CBFA2T2/NLGN1/FGF13/UBE3A/PRKACA/SLC6A4/DCC/ID4/CARM1/GAK/DNM3/EPHA7/EPHA4/BCL11A/GLI3/PTPRG	21
CCG	GO:0003279	cardiac septum development	10/580	95/11512	0.0210324	0.559112	0.552958	RBPJ/MYH10/SLIT3/SLIT2/ZFPM2/PLXND1/TBX1/ROBO1/CHD7/NOTCH2	10
CCG	GO:0060324	face development	6/580	44/11512	0.0220574	0.577201	0.570848	ARID5B/CLDN5/MMP2/TBX1/CHD7/BBS4	6
CCG	GO:0021680	cerebellar Purkinje cell layer development	4/580	22/11512	0.0226176	0.577201	0.570848	MYH10/SEZ6L/B4GALT2/SPTBN2	4
CCG	GO:0060996	dendritic spine development	9/580	84/11512	0.0251064	0.593254	0.586724	CUX2/CPEB3/CAMK2B/NLGN1/UBE3A/FMR1/DNM3/EPHA4/SHANK2	9
CCG	GO:0007389	pattern specification process	26/580	344/11512	0.0254004	0.597042	0.59047	PCSK6/RBPJ/TCF15/HOXB8/NR2F2/KDM6A/ACVR2A/CELSR1/PRKACA/FOXA1/BICC1/FOXC2/PAX7/YY1/TBX1/FOXD1/AHI1/PLXNA2/NKX2-1/ROBO1/HOXA10/GBX2/NKX3-1/GLI2/GLI3/BBS4	26
CCG	GO:0001945	lymph vessel development	4/580	23/11512	0.0263185	0.603852	0.597205	NR2F2/EFNB2/FOXC2/TBX1	4
CCG	GO:0003016	respiratory system process	4/580	23/11512	0.0263185	0.603852	0.597205	TCF15/KDM6A/ECEL1/NLGN1	4
CCG	GO:2000146	negative regulation of cell motility	19/580	234/11512	0.0273764	0.620625	0.613794	EVL/NR2F2/ADARB1/HMGB1/BCR/KLF4/SLIT2/PRKG1/ABR/RAP2A/PPARG/SCAI/MAP2K5/SP100/NKX2-1/ROBO1/DPEP1/PTPRT/PTPRG	19
CCG	GO:0014855	striated muscle cell proliferation	7/580	59/11512	0.0280194	0.631993	0.625037	RBPJ/YAP1/ZFPM2/FOXC2/MAPK11/TENM4/KCNK2	7
CCG	GO:0090132	epithelium migration	20/580	251/11512	0.0286616	0.64323	0.63615	PIK3C2A/EVL/NR2F2/HMGB1/KLF4/SLIT2/EFNB2/PLXND1/HDAC9/ROCK2/KIT/FOXC2/PPARG/MAP2K5/SP100/AKT3/GIPC1/ROBO1/SIRT1/PTPRG	20
CCG	GO:0044057	regulation of system process	35/580	499/11512	0.0293811	0.6468	0.63968	CUX2/KLF4/NLGN4X/CAMK2B/ADRA2C/ZMPSTE24/APP/NRXN1/PRKG1/KCNK3/NLGN1/FGF13/PRKACA/CTNNA3/ROCK2/EIF4A3/SETD3/KIT/DMD/STK39/YY1/CORO2B/SH3GL1/ADRB1/PDE4D/FMR1/ATP1B1/CACNA2D2/ATP2B2/ATP2B4/ASIC2/TENM4/NKX3-1/SHANK2/RNLS	35
CCG	GO:0007405	neuroblast proliferation	6/580	47/11512	0.0295865	0.6468	0.63968	ARHGEF2/FGF13/EML1/ID4/NUMB/GLI3	6
CCG	GO:0060740	prostate gland epithelium morphogenesis	4/580	24/11512	0.0303612	0.6468	0.63968	FOXA1/ID4/NKX3-1/GLI2	4
CCG	GO:0008356	asymmetric cell division	3/580	14/11512	0.0305586	0.6468	0.63968	ARHGEF2/FGF13/ACTR3	3
CCG	GO:0071772	response to BMP	12/580	130/11512	0.0308984	0.647851	0.64072	PCSK6/RBPJ/HIVEP1/ACVR2A/SMURF2/PPM1A/EGR1/FOXD1/ZNF423/SMAD9/ADAMTS12/TMPRSS6	12
CCG	GO:0003205	cardiac chamber development	13/580	148/11512	0.0360012	0.700774	0.693061	RBPJ/MYH10/SLIT3/SLIT2/ZFPM2/PLXND1/ZMPSTE24/FOXC2/TBX1/ROBO1/CHD7/NOTCH2/KCNK2	13
CCG	GO:0001974	blood vessel remodeling	5/580	37/11512	0.0366907	0.700774	0.693061	RBPJ/BCR/ABR/FOXC2/CHD7	5
CCG	GO:0034260	negative regulation of GTPase activity	5/580	37/11512	0.0366907	0.700774	0.693061	SLIT2/HRAS/PTPRN2/DGKI/BBS4	5
CCG	GO:0021549	cerebellum development	9/580	90/11512	0.0370591	0.701297	0.693578	MYH10/GRID2/NLGN4X/SEZ6L/B4GALT2/MYO16/SPTBN2/GBX2/GLI2	9
CCG	GO:0030902	hindbrain development	12/580	134/11512	0.0377789	0.707513	0.699725	MYH10/GRID2/NLGN4X/SEZ6L/SLC6A4/B4GALT2/AHI1/PLXNA2/MYO16/SPTBN2/GBX2/GLI2	12
CCG	GO:0045165	cell fate commitment	17/580	211/11512	0.0378629	0.707513	0.699725	RBPJ/NR2F2/KLF4/ARHGEF2/FGF13/FOXA1/FOXC2/PAX7/PPARG/TBX1/NKX2-1/TENM4/TCF7L2/NOTCH2/ELF5/GLI2/GLI3	17
CCG	GO:0045926	negative regulation of growth	17/580	212/11512	0.0393271	0.719786	0.711863	TSPYL2/SLIT3/SLIT2/FGF13/SLC6A4/DCC/PPARG/YY1/ADRB1/WWC3/ENPP1/SIRT1/EPHA7/MAPK11/BCL11A/NOTCH2/KCNK2	17
CCG	GO:0040018	positive regulation of multicellular organism growth	4/580	26/11512	0.0394867	0.719786	0.711863	GHR/CHD7/ATP8A2/BBS4	4
CCG	GO:0060512	prostate gland morphogenesis	4/580	26/11512	0.0394867	0.719786	0.711863	FOXA1/ID4/NKX3-1/GLI2	4
CCG	GO:0060043	regulation of cardiac muscle cell proliferation	5/580	38/11512	0.0405667	0.733486	0.725412	RBPJ/YAP1/ZFPM2/MAPK11/KCNK2	5
CCG	GO:0010842	retina layer formation	3/580	16/11512	0.0436483	0.74687	0.738649	AHI1/DSCAM/ATP8A2	3
CCG	GO:0032793	positive regulation of CREB transcription factor activity	3/580	16/11512	0.0436483	0.74687	0.738649	ADCY1/CRTC3/CAMK1D	3
CCG	GO:0044849	estrous cycle	3/580	16/11512	0.0436483	0.74687	0.738649	ADNP/EGR1/NCOR2	3
CCG	GO:0003170	heart valve development	6/580	52/11512	0.0455387	0.76457	0.756154	RBPJ/SLIT3/SLIT2/ROCK2/ROBO1/NOTCH2	6
CCG	GO:0060761	negative regulation of response to cytokine stimulus	6/580	52/11512	0.0455387	0.76457	0.756154	KLF4/SLIT3/SLIT2/PPARG/MAP2K5/ROBO1	6
CCG	GO:0051090	regulation of DNA-binding transcription factor activity	25/580	350/11512	0.0495466	0.815329	0.806354	ARID5B/ERC1/KLF4/ARHGEF2/APP/MED13/TICAM1/CREBZF/ADCY1/KIT/FOXA1/CARM1/CRTC3/PPARG/CAMK1D/MAP2K5/PTGIS/SP100/ENPP1/SIRT1/MAPK11/MAPK9/NKX3-1/TCF7L2/NPM1	25
CCG	GO:0045211	postsynaptic membrane	28/602	256/11816	0.000111556	0.0175175	0.0172399	DLG3/PDLIM4/GRID2/CPEB3/BCR/NLGN4X/EFNB2/ADRA2C/CNKSR2/NLGN1/HIP1/GABBR2/SYNDIG1/SLC6A4/DCC/DLGAP2/ADCY1/DMD/GABRB3/FMR1/ATP2B2/CSPG5/DNM3/EPHA7/EPHA4/KCNB1/DGKI/SHANK2	28
CCG	GO:0099092	postsynaptic density, intracellular component	6/602	17/11816	0.000130242	0.0175175	0.0172399	DLG3/BCR/ARHGEF2/ABR/SH3GL1/SH3GL3	6
CCG	GO:0097060	synaptic membrane	34/602	350/11816	0.000223914	0.0198841	0.019569	DLG3/PDLIM4/GRID2/APBA1/ERC1/CPEB3/BCR/NLGN4X/EXOC3/EFNB2/ADRA2C/NRXN1/CNKSR2/NLGN1/HIP1/GABBR2/SYNDIG1/SLC6A4/DCC/DLGAP2/ADCY1/DMD/CASK/GABRB3/FMR1/ATP2B2/ATP2B4/CSPG5/DNM3/EPHA7/EPHA4/KCNB1/DGKI/SHANK2	34
CCG	GO:0014069	postsynaptic density	28/602	267/11816	0.000228096	0.0198841	0.019569	DLG3/GRID2/CPEB3/BCR/NLGN4X/EFNB2/ARHGEF2/ADRA2C/ABR/CNKSR2/NLGN1/SYNDIG1/DCC/DLGAP2/ADCY1/SH3GL1/SH3GL3/EPB41L3/FMR1/NTRK2/ATP2B2/DNM3/EPHA7/EPHA4/BCL11A/PCLO/DGKI/SHANK2	28
CCG	GO:0032279	asymmetric synapse	28/602	271/11816	0.000291953	0.0198841	0.019569	DLG3/GRID2/CPEB3/BCR/NLGN4X/EFNB2/ARHGEF2/ADRA2C/ABR/CNKSR2/NLGN1/SYNDIG1/DCC/DLGAP2/ADCY1/SH3GL1/SH3GL3/EPB41L3/FMR1/NTRK2/ATP2B2/DNM3/EPHA7/EPHA4/BCL11A/PCLO/DGKI/SHANK2	28
CCG	GO:0099091	postsynaptic specialization, intracellular component	6/602	20/11816	0.000357756	0.0198841	0.019569	DLG3/BCR/ARHGEF2/ABR/SH3GL1/SH3GL3	6
CCG	GO:0043198	dendritic shaft	7/602	28/11816	0.000398594	0.0198841	0.019569	DLG3/ARHGEF2/APP/NLGN1/SYNDIG1/GIPC1/EPHA4	7
CCG	GO:0043197	dendritic spine	18/602	145/11816	0.000406552	0.0198841	0.019569	PDLIM4/MYH10/GRID2/APBA1/APP/PALMD/FARP1/NLGN1/SYNDIG1/PRKACA/FMR1/NTRK2/GIPC1/DNM3/ASIC2/EPHA4/DGKI/SHANK2	18
CCG	GO:0098839	postsynaptic density membrane	10/602	56/11816	0.000465115	0.0198937	0.0195784	DLG3/GRID2/EFNB2/ADRA2C/CNKSR2/DCC/ADCY1/ATP2B2/EPHA7/DGKI	10
CCG	GO:0099572	postsynaptic specialization	28/602	288/11816	0.000775161	0.0297883	0.0293162	DLG3/GRID2/CPEB3/BCR/NLGN4X/EFNB2/ARHGEF2/ADRA2C/ABR/CNKSR2/NLGN1/SYNDIG1/DCC/DLGAP2/ADCY1/SH3GL1/SH3GL3/EPB41L3/FMR1/NTRK2/ATP2B2/DNM3/EPHA7/EPHA4/BCL11A/PCLO/DGKI/SHANK2	28
CCG	GO:0002116	semaphorin receptor complex	4/602	10/11816	0.00109482	0.0392677	0.0386453	PLXNC1/PLXND1/PLXNA2/PLXNA1	4
CCG	GO:0099634	postsynaptic specialization membrane	11/602	79/11816	0.00210925	0.0709237	0.0697997	DLG3/GRID2/EFNB2/ADRA2C/CNKSR2/NLGN1/DCC/ADCY1/ATP2B2/EPHA7/DGKI	11
CCG	GO:0099146	intrinsic component of postsynaptic density membrane	6/602	37/11816	0.0102846	0.307396	0.302524	GRID2/EFNB2/ADRA2C/DCC/ADCY1/EPHA7	6
CCG	GO:0099243	extrinsic component of synaptic membrane	3/602	11/11816	0.0159718	0.450999	0.443851	CNKSR2/HIP1/DGKI	3
CCG	GO:0098793	presynapse	31/602	411/11816	0.0185554	0.475373	0.467839	APBA1/SLC17A5/ERC1/NLGN4X/EXOC3/EFNB2/ADRA2C/APP/NRXN2/NRXN1/NLGN1/HIP1/SYNDIG1/SLC6A4/SH3GL1/SH3GL3/CASK/FMR1/SPTBN2/GAK/NTRK2/SCAMP5/GIPC1/ATP2B2/ATP2B4/DNM3/PTPRN2/EPHA4/PCLO/KCNK2/DGKI	31
CCG	GO:0005952	cAMP-dependent protein kinase complex	3/602	12/11816	0.020503	0.488723	0.480977	PRKAR1B/PRKG1/PRKACA	3
CCG	GO:0099060	integral component of postsynaptic specialization membrane	7/602	55/11816	0.0208934	0.488723	0.480977	GRID2/EFNB2/ADRA2C/NLGN1/DCC/ADCY1/EPHA7	7
CCG	GO:0098948	intrinsic component of postsynaptic specialization membrane	7/602	57/11816	0.0249651	0.516586	0.508399	GRID2/EFNB2/ADRA2C/NLGN1/DCC/ADCY1/EPHA7	7
CCG	GO:0030426	growth cone	13/602	142/11816	0.0291159	0.580161	0.570966	DLG3/MYH10/EXOC3/APP/FGF13/MAPK8IP3/DSCAM/FMR1/TMOD2/RAC3/EPHA4/AMFR/SHANK2	13
CCG	GO:0098936	intrinsic component of postsynaptic membrane	10/602	100/11816	0.0308808	0.586377	0.577084	GRID2/EFNB2/ADRA2C/NLGN1/SLC6A4/DCC/ADCY1/CSPG5/EPHA7/EPHA4	10
CCG	GO:0099699	integral component of synaptic membrane	12/602	129/11816	0.0316077	0.586377	0.577084	GRID2/EFNB2/ADRA2C/NRXN1/NLGN1/SLC6A4/DCC/ADCY1/ATP2B4/CSPG5/EPHA7/EPHA4	12
CCG	GO:0030427	site of polarized growth	13/602	146/11816	0.0353885	0.624794	0.614892	DLG3/MYH10/EXOC3/APP/FGF13/MAPK8IP3/DSCAM/FMR1/TMOD2/RAC3/EPHA4/AMFR/SHANK2	13
CCG	GO:0097546	ciliary base	4/602	25/11816	0.0360011	0.624794	0.614892	PRKAR1B/PRKACA/GLI2/GLI3	4
CCG	GO:0048787	presynaptic active zone membrane	4/602	27/11816	0.0461379	0.716277	0.704926	APBA1/NRXN1/ATP2B4/DGKI	4
CCG	GO:0019213	deacetylase activity	5/570	33/11509	0.0220205	1	1	MACROD1/HDAC9/PIGL/SIRT1/SIN3B	5
CCG	GO:1990841	promoter-specific chromatin binding	6/570	45/11509	0.0226506	1	1	KLF4/SUZ12/EGR1/FOXC2/CHD7/GLI2	6
CCG	GO:1901338	catecholamine binding	3/570	15/11509	0.0352293	1	1	ADRA2C/ADRB1/RNLS	3
CCG	GO:0008022	protein C-terminus binding	14/570	168/11509	0.0392944	1	1	DLG3/LAMA1/YAP1/FBLN5/KCNK3/NPAT/MAGI1/KPNA3/HRAS/PPARG/SH3GL1/SH3GL3/ATP1B1/SIRT1	14
TTTTA	GO:0035176	social behavior	6/251	45/11512	0.000404055	0.369172	0.369172	GRP/ATXN1/NLGN4Y/NRXN3/NRXN1/SHANK2	6
TTTTA	GO:0050808	synapse organization	15/251	326/11512	0.00524359	1	1	PCLO/DLG2/ITGAM/FRMPD4/NTN1/ERC2/NLGN4Y/SYBU/NRXN1/ANK3/CTNNA2/MUSK/IL1RAPL2/DSCAM/SHANK2	15
TTTTA	GO:0098900	regulation of action potential	4/251	43/11512	0.0139888	1	1	ANK3/CACNA1C/TRPM4/FGF12	4
TTTTA	GO:0001964	startle response	3/251	24/11512	0.0147797	1	1	GLRA1/NRXN1/CTNNA2	3
TTTTA	GO:0010644	cell communication by electrical coupling	3/251	24/11512	0.0147797	1	1	ANK3/CACNA1C/PDE4D	3
TTTTA	GO:0098901	regulation of cardiac muscle cell action potential	3/251	24/11512	0.0147797	1	1	ANK3/CACNA1C/TRPM4	3
TTTTA	GO:0008344	adult locomotory behavior	5/251	67/11512	0.0152648	1	1	PUM1/GLRA1/DAB1/PBX3/FGF12	5
TTTTA	GO:0010469	regulation of signaling receptor activity	7/251	125/11512	0.0195362	1	1	MUC4/TSG101/DLG2/PDE4D/DAPK1/SHANK2/BICD1	7
TTTTA	GO:0035774	positive regulation of insulin secretion involved in cellular response to glucose stimulus	3/251	28/11512	0.0224483	1	1	SYBU/TRPM4/BAIAP3	3
TTTTA	GO:1904181	positive regulation of membrane depolarization	2/251	11/11512	0.0228738	1	1	ANK3/TRPM4	2
TTTTA	GO:0097485	neuron projection guidance	10/251	227/11512	0.0271398	1	1	NTN1/SLIT3/DAB1/NRXN3/NRXN1/ALCAM/DCC/MYCBP2/ETV1/DSCAM	10
TTTTA	GO:0099172	presynapse organization	3/251	34/11512	0.0372949	1	1	NLGN4Y/NRXN1/IL1RAPL2	3
TTTTA	GO:0044091	membrane biogenesis	3/251	35/11512	0.0401543	1	1	NLGN4Y/NRXN1/ANK3	3
TTTTA	GO:0035188	hatching	2/251	15/11512	0.0412483	1	1	RBBP8/PEMT	2
TTTTA	GO:0051969	regulation of transmission of nerve impulse	2/251	15/11512	0.0412483	1	1	GLRA1/FGF12	2
TTTTA	GO:1901379	regulation of potassium ion transmembrane transport	4/251	61/11512	0.0437835	1	1	AKAP6/KCNC1/ANK3/DPP6	4
TTTTA	GO:0097060	synaptic membrane	20/255	350/11816	7.14515e-05	0.0174283	0.0166076	GRM7/DLG2/RIMS2/KCNC1/ERC2/NLGN4Y/GLRA1/ANK1/NRXN1/LRRTM4/GRIK1/ANK3/CTNNA2/MUSK/CACNA1C/DCC/DLGAP2/GRIP1/CLTA/SHANK2	20
TTTTA	GO:0098831	presynaptic active zone cytoplasmic component	4/255	13/11816	0.000129927	0.0174283	0.0166076	PCLO/RIMS2/ERC2/CTNNA2	4
TTTTA	GO:0045211	postsynaptic membrane	16/255	256/11816	0.000137592	0.0174283	0.0166076	GRM7/DLG2/KCNC1/NLGN4Y/GLRA1/ANK1/LRRTM4/GRIK1/ANK3/CTNNA2/MUSK/CACNA1C/DCC/DLGAP2/GRIP1/SHANK2	16
TTTTA	GO:0032279	asymmetric synapse	14/255	271/11816	0.00226901	0.0900218	0.0857826	PCLO/GRM7/DLG2/FRMPD4/NLGN4Y/DAB1/CTNNA2/CACNA1C/DCC/DLGAP2/KPNA1/EPB41L3/CAP2/SHANK2	14
TTTTA	GO:0048786	presynaptic active zone	6/255	63/11816	0.00231337	0.0900218	0.0857826	PCLO/GRM7/RIMS2/ERC2/NRXN1/CTNNA2	6
TTTTA	GO:1902495	transmembrane transporter complex	13/255	244/11816	0.00247016	0.0900218	0.0857826	AKAP6/DLG2/KCNC1/GLRA1/TRPC1/TRPC4/GRIK1/CACNA1C/TRPM4/PDE4D/DPP6/CACNA2D3/SHANK2	13
TTTTA	GO:0042734	presynaptic membrane	9/255	140/11816	0.00331659	0.0900218	0.0857826	GRM7/RIMS2/KCNC1/ERC2/GLRA1/NRXN1/GRIK1/CTNNA2/CLTA	9
TTTTA	GO:0099572	postsynaptic specialization	14/255	288/11816	0.00392917	0.0992021	0.0945305	PCLO/DLG2/FRMPD4/NLGN4Y/GLRA1/DAB1/CTNNA2/CACNA1C/DCC/DLGAP2/KPNA1/EPB41L3/CAP2/SHANK2	14
TTTTA	GO:0014069	postsynaptic density	13/255	267/11816	0.0053032	0.118542	0.11296	PCLO/DLG2/FRMPD4/NLGN4Y/DAB1/CTNNA2/CACNA1C/DCC/DLGAP2/KPNA1/EPB41L3/CAP2/SHANK2	13
TTTTA	GO:0005938	cell cortex	12/255	240/11816	0.00592178	0.125015	0.119128	PCLO/GRM7/RIMS2/ERC2/ASTN2/TRPC4/PVALB/MYO9B/CTNNA2/SCIN/CLTA/CAP2	12
TTTTA	GO:0016323	basolateral plasma membrane	9/255	181/11816	0.0166985	0.288429	0.274847	DLG2/SLC4A7/C5AR2/ANK1/SLC2A9/TRPC4/CNNM2/ANK3/CTNNA2	9
TTTTA	GO:0098802	plasma membrane receptor complex	8/255	156/11816	0.019846	0.301659	0.287454	DLG2/ITGAM/ITGB2/ITGB5/ALCAM/GRIK1/SKAP1/SHANK2	8
TTTTA	GO:0008305	integrin complex	3/255	28/11816	0.0218597	0.304545	0.290203	ITGAM/ITGB2/ITGB5	3
TTTTA	GO:0033267	axon part	12/255	315/11816	0.0407088	0.445582	0.424599	DLG2/KCNC1/ERC2/GLRA1/ANK1/SYBU/KIF4A/ANK3/EPB41L3/PTPRN2/DSCAM/SHANK2	12
TTTTA	GO:0098862	cluster of actin-based cell projections	6/255	117/11816	0.0410405	0.445582	0.424599	SLC4A7/DAB1/PVALB/SCIN/SHANK2/PEMT	6
TTTTA	GO:0044325	ion channel binding	7/252	98/11509	0.00566257	0.695081	0.695081	AKAP6/RIMS2/KCNC1/ANK1/ANK3/PDE4D/FGF12	7
TTTTA	GO:0030159	receptor signaling complex scaffold activity	3/252	19/11509	0.00775416	0.761458	0.761458	CARD10/GRIP1/SHANK2	3
TTTTA	GO:0032947	protein-containing complex scaffold activity	3/252	22/11509	0.0117436	0.932226	0.932226	CARD10/GRIP1/SHANK2	3
TTTTA	GO:0001846	opsonin binding	2/252	13/11509	0.0317732	0.93883	0.93883	ITGAM/ITGB2	2

## Sheet: KEGG enrichment
cluster	ID	Description	GeneRatio	BgRatio	pvalue	p.adjust	qvalue	geneID	Count
vhSTR	hsa04360	Axon guidance	89/2034	182/8105	2.19701e-12	7.22816e-10	5.15719e-10	ABLIM2/BMPR1B/BOC/CAMK2A/CAMK2B/CAMK2D/CXCL12/DCC/DPYSL2/DPYSL5/EFNB2/ENAH/EPHA2/EPHA3/EPHA4/EPHA5/EPHA6/EPHA7/EPHA8/EPHB1/EPHB2/EPHB4/GNAI1/GSK3B/HRAS/L1CAM/LRRC4C/MET/MYL5/NFATC2/NGEF/NTN1/NTNG2/PAK1/PAK2/PAK3/PAK4/PARD3/PARD6B/PDPK1/PIK3CD/PLCG2/PLXNA1/PLXNA2/PLXNA4/PLXNB2/PLXNC1/PPP3CA/PPP3CB/PRKCA/PRKCZ/PTCH1/PTK2/RAC2/RAC3/RASA1/RGS3/RHOA/ROBO1/ROBO2/ROBO3/ROCK2/SEMA3A/SEMA3B/SEMA3E/SEMA4D/…	89
vhSTR	hsa04510	Focal adhesion	91/2034	201/8105	2.54303e-10	4.18328e-08	2.98471e-08	ACTB/ACTN4/AKT2/AKT3/ARHGAP35/BCL2/CAV1/COL2A1/COL4A1/COL4A2/COL4A4/COL4A5/COL4A6/COL6A1/COL6A2/COL6A3/COL6A5/COL9A3/COMP/DOCK1/EGF/EGFR/FLNB/FLT1/FLT4/FN1/GSK3B/HRAS/IGF1/IGF1R/ITGA1/ITGA11/ITGA8/ITGA9/ITGB3/ITGB5/LAMA1/LAMA2/LAMA3/LAMA4/LAMA5/LAMB4/LAMC1/MAPK10/MAPK8/MAPK9/MET/MYL10/MYL5/MYLK/MYLK3/MYLK4/PAK1/PAK2/PAK3/PAK4/PARVB/PARVG/PDGFC/PDGFD/PDPK1/PIK3CD/PIP5K1B/PPP1R12A/PPP1R12B/PRKCA/PR…	91
vhSTR	hsa04020	Calcium signaling pathway	99/2034	240/8105	1.89176e-08	2.07462e-06	1.48022e-06	ADCY1/ADCY2/ADCY8/ADCY9/ADRA1D/ADRB1/ATP2A3/ATP2B1/ATP2B2/ATP2B4/AVPR1A/BDKRB2/CACNA1A/CACNA1B/CACNA1C/CACNA1D/CACNA1E/CACNA1F/CACNA1I/CACNA1S/CAMK1D/CAMK1G/CAMK2A/CAMK2B/CAMK2D/CASQ2/CCKAR/CHRM3/CHRNA7/EGF/EGFR/ERBB4/FGF1/FGF2/FGF21/FGF22/FGF3/FGFR2/FGFR4/FLT1/FLT4/GNA15/GNAL/GNAQ/GRIN2A/GRM1/GRM5/HRH1/HRH2/HTR2A/HTR2C/HTR4/HTR6/ITPR1/ITPR2/MET/MYLK/MYLK3/MYLK4/NOS1/NOS3/NTRK1/NTRK2/NTRK3/NTSR1/…	99
vhSTR	hsa04015	Rap1 signaling pathway	85/2034	210/8105	5.11056e-07	4.20344e-05	2.99909e-05	ACTB/ADCY1/ADCY2/ADCY5/ADCY8/ADCY9/AKT2/AKT3/ANGPT1/ANGPT4/APBB1IP/ARAP3/CSF1/CSF1R/DOCK4/EGF/EGFR/ENAH/EPHA2/EVL/F2RL3/FARP2/FGF1/FGF2/FGF21/FGF22/FGF3/FGFR2/FGFR4/FLT1/FLT4/GNAI1/GNAQ/GRIN2A/HRAS/IGF1/IGF1R/INSR/ITGAM/ITGB2/ITGB3/KIT/KITLG/LCP2/MAGI1/MAGI2/MAGI3/MAP2K3/MAP2K6/MAPK11/MET/NGFR/P2RY1/PARD3/PARD6B/PDGFC/PDGFD/PIK3CD/PLCB1/PLCB4/PLCE1/PRKCA/PRKCB/PRKCG/PRKCZ/PRKD1/RAC2/RAC3/RALGDS/R…	85
vhSTR	hsa04961	Endocrine and other factor-regulated calcium reabsorption	30/2034	53/8105	9.51208e-07	6.25895e-05	4.46567e-05	ADCY9/AP2A1/AP2A2/ATP1A3/ATP1A4/ATP1B1/ATP2B1/ATP2B2/ATP2B4/BDKRB2/CLTA/CLTB/DNM1/DNM2/DNM3/ESR1/FXYD2/GNAQ/KLK1/PLCB1/PLCB4/PRKACA/PRKACB/PRKCA/PRKCB/PRKCG/PTH/RAB11A/SLC8A1/VDR	30
vhSTR	hsa04010	MAPK signaling pathway	110/2034	294/8105	1.28114e-06	7.02493e-05	5.01219e-05	AKT2/AKT3/ANGPT1/ANGPT4/AREG/CACNA1A/CACNA1B/CACNA1C/CACNA1D/CACNA1E/CACNA1F/CACNA1I/CACNA1S/CACNA2D1/CACNA2D2/CACNA2D3/CACNB4/CACNG2/CACNG3/CACNG4/CACNG8/CSF1/CSF1R/DAXX/DUSP7/DUSP8/DUSP9/EGF/EGFR/EPHA2/ERBB4/FGF1/FGF2/FGF21/FGF22/FGF3/FGFR2/FGFR4/FLNB/FLT1/FLT4/GNA12/HRAS/IGF1/IGF1R/IGF2/IL1RAP/INSR/JUND/KIT/KITLG/MAP2K3/MAP2K5/MAP2K6/MAP3K1/MAP3K13/MAP3K5/MAP4K1/MAPK10/MAPK11/MAPK8/MAPK8IP2/MA…	110
vhSTR	hsa04727	GABAergic synapse	43/2034	89/8105	1.68806e-06	7.93388e-05	5.66071e-05	ABAT/ADCY1/ADCY2/ADCY5/ADCY8/ADCY9/CACNA1A/CACNA1B/CACNA1C/CACNA1D/CACNA1F/CACNA1S/GABBR1/GABBR2/GABRA1/GABRA2/GABRB1/GABRB3/GABRG1/GABRG2/GABRG3/GABRR1/GABRR3/GAD1/GAD2/GLUL/GNAI1/GNG7/GNGT1/GNGT2/GPHN/KCNJ6/NSF/PLCL1/PRKACA/PRKACB/PRKCA/PRKCB/PRKCG/SLC32A1/SLC6A11/SLC6A12/SRC	43
vhSTR	hsa04750	Inflammatory mediator regulation of TRP channels	46/2034	98/8105	2.05654e-06	8.45753e-05	6.03433e-05	ADCY1/ADCY2/ADCY5/ADCY8/ADCY9/ASIC2/BDKRB2/CAMK2A/CAMK2B/CAMK2D/F2RL1/GNAQ/HRH1/HTR2A/HTR2C/IGF1/IL1RAP/ITPR1/ITPR2/MAP2K3/MAP2K6/MAPK10/MAPK11/MAPK8/MAPK9/NTRK1/PIK3CD/PLA2G4A/PLA2G4C/PLA2G4D/PLA2G6/PLCB1/PLCB4/PLCG2/PRKACA/PRKACB/PRKCA/PRKCB/PRKCE/PRKCG/PRKCH/PRKCQ/PTGER4/SRC/TRPM8/TRPV4	46
vhSTR	hsa04022	cGMP-PKG signaling pathway	69/2034	167/8105	2.53337e-06	9.26086e-05	6.60749e-05	ADCY1/ADCY2/ADCY5/ADCY8/ADCY9/ADRA1D/ADRA2B/ADRA2C/ADRB1/AKT2/AKT3/ATP1A3/ATP1A4/ATP1B1/ATP2A3/ATP2B1/ATP2B2/ATP2B4/BDKRB2/CACNA1C/CACNA1D/CACNA1F/CACNA1S/CNGB1/CREB3L2/CREB3L3/CREB5/FXYD2/GATA4/GNA12/GNA13/GNAI1/GNAQ/GTF2I/GTF2IRD1/GUCY1A2/INSR/ITPR1/ITPR2/KCNMA1/KCNMB2/KCNU1/MRVI1/MYH6/MYLK/MYLK3/MYLK4/NFATC1/NFATC2/NOS3/OPRD1/PDE2A/PDE3A/PIK3R5/PLCB1/PLCB4/PPP1R12A/PPP3CA/PPP3CB/PRKCE/PRKG1/PR…	69
vhSTR	hsa05032	Morphine addiction	43/2034	91/8105	3.53938e-06	0.000116445	8.30822e-05	ADCY1/ADCY2/ADCY5/ADCY8/ADCY9/CACNA1A/CACNA1B/GABBR1/GABBR2/GABRA1/GABRA2/GABRB1/GABRB3/GABRG1/GABRG2/GABRG3/GABRR1/GABRR3/GNAI1/GNG7/GNGT1/GNGT2/GRK4/GRK5/KCNJ5/KCNJ6/OPRM1/PDE10A/PDE11A/PDE1A/PDE1C/PDE2A/PDE3A/PDE4A/PDE4B/PDE4D/PDE8B/PRKACA/PRKACB/PRKCA/PRKCB/PRKCG/SLC32A1	43
vhSTR	hsa04024	cAMP signaling pathway	83/2034	216/8105	8.02561e-06	0.000232602	0.000165959	ABCC4/ADCY1/ADCY2/ADCY5/ADCY8/ADCY9/ADRB1/AKT2/AKT3/ARAP3/ATP1A3/ATP1A4/ATP1B1/ATP2A3/ATP2B1/ATP2B2/ATP2B4/CACNA1C/CACNA1D/CACNA1F/CACNA1S/CAMK2A/CAMK2B/CAMK2D/CNGB1/CREB3L2/CREB3L3/CREB5/CREBBP/EDN1/EDN2/EP300/FFAR2/FSHR/FXYD1/FXYD2/GABBR1/GABBR2/GIPR/GLI1/GLI3/GNAI1/GRIA1/GRIA2/GRIA3/GRIN2A/GRIN3A/HTR1F/HTR4/HTR6/MAPK10/MAPK8/MAPK9/NFATC1/NFKB1/PAK1/PDE10A/PDE3A/PDE4A/PDE4B/PDE4D/PIK3CD/PLCE1/P…	83
vhSTR	hsa04724	Glutamatergic synapse	50/2034	114/8105	8.53377e-06	0.000232602	0.000165959	ADCY1/ADCY2/ADCY5/ADCY8/ADCY9/CACNA1A/CACNA1C/CACNA1D/DLGAP1/GLUL/GNAI1/GNAQ/GNG7/GNGT1/GNGT2/GRIA1/GRIA2/GRIA3/GRIK1/GRIK2/GRIK3/GRIK4/GRIN2A/GRIN3A/GRM1/GRM2/GRM4/GRM5/GRM7/GRM8/ITPR1/ITPR2/PLA2G4A/PLA2G4C/PLA2G4D/PLCB1/PLCB4/PLD1/PPP3CA/PPP3CB/PRKACA/PRKACB/PRKCA/PRKCB/PRKCG/SHANK2/SLC17A7/SLC1A1/SLC1A6/TRPC1	50
vhSTR	hsa04512	ECM-receptor interaction	41/2034	88/8105	9.19098e-06	0.000232602	0.000165959	AGRN/CD36/CD44/COL2A1/COL4A1/COL4A2/COL4A4/COL4A5/COL4A6/COL6A1/COL6A2/COL6A3/COL6A5/COL9A3/COMP/DSPP/FN1/FRAS1/FREM1/FREM2/ITGA1/ITGA11/ITGA8/ITGA9/ITGB3/ITGB5/LAMA1/LAMA2/LAMA3/LAMA4/LAMA5/LAMB4/LAMC1/RELN/SDC4/SV2B/THBS2/TNC/TNN/TNR/VWF	41
vhSTR	hsa04921	Oxytocin signaling pathway	63/2034	154/8105	1.0058e-05	0.000236363	0.000168641	ACTB/ADCY1/ADCY2/ADCY5/ADCY8/ADCY9/CACNA1C/CACNA1D/CACNA1F/CACNA1S/CACNA2D1/CACNA2D2/CACNA2D3/CACNB4/CACNG2/CACNG3/CACNG4/CACNG8/CAMK1D/CAMK1G/CAMK2A/CAMK2B/CAMK2D/CDKN1A/EGFR/GNAI1/GNAQ/GUCY1A2/HRAS/ITPR1/ITPR2/KCNJ12/KCNJ5/KCNJ6/MAP2K5/MYLK/MYLK3/MYLK4/NFATC1/NFATC2/NOS3/PIK3R5/PLA2G4A/PLA2G4C/PLA2G4D/PLCB1/PLCB4/PPP1R12A/PPP1R12B/PPP3CA/PPP3CB/PRKACA/PRKACB/PRKAG2/PRKCA/PRKCB/PRKCG/RHOA/ROCK2/…	63
vhSTR	hsa04974	Protein digestion and absorption	46/2034	103/8105	1.08904e-05	0.000238862	0.000170425	ATP1A3/ATP1A4/ATP1B1/CELA3A/COL13A1/COL16A1/COL18A1/COL19A1/COL21A1/COL22A1/COL23A1/COL24A1/COL25A1/COL26A1/COL27A1/COL2A1/COL3A1/COL4A1/COL4A2/COL4A4/COL4A5/COL4A6/COL5A1/COL5A3/COL6A1/COL6A2/COL6A3/COL6A5/COL8A1/COL9A3/CPA1/ELN/FXYD2/KCNQ1/MEP1A/PRSS3/SLC15A1/SLC1A1/SLC36A2/SLC36A3/SLC36A4/SLC6A19/SLC7A7/SLC8A1/SLC9A3/XPNPEP2	46
vhSTR	hsa04911	Insulin secretion	40/2034	86/8105	1.23971e-05	0.000254914	0.000181878	ADCY1/ADCY2/ADCY5/ADCY8/ADCY9/ATP1A3/ATP1A4/ATP1B1/CACNA1C/CACNA1D/CACNA1F/CACNA1S/CAMK2A/CAMK2B/CAMK2D/CCK/CCKAR/CHRM3/CREB3L2/CREB3L3/CREB5/FXYD2/GCK/GNAQ/KCNMA1/KCNMB2/KCNN3/KCNU1/PCLO/PLCB1/PLCB4/PRKACA/PRKACB/PRKCA/PRKCB/PRKCG/RAPGEF4/RIMS2/RYR2/TRPM4	40
vhSTR	hsa04080	Neuroactive ligand-receptor interaction	120/2034	341/8105	1.4078e-05	0.000260847	0.000186111	ADRA1D/ADRA2B/ADRA2C/ADRB1/AGTR2/AVPR1A/AVPR2/BDKRB2/C3/C5/C5AR1/CALCA/CALCR/CCK/CCKAR/CHRM3/CHRNA3/CHRNA7/CNR2/CRHR2/DRD3/DRD4/EDN1/EDN2/F2/F2RL1/F2RL3/FSHR/GABBR1/GABBR2/GABRA1/GABRA2/GABRB1/GABRB3/GABRG1/GABRG2/GABRG3/GABRR1/GABRR3/GALR1/GALR3/GH2/GHR/GIPR/GLP2R/GLRA1/GLRA2/GLRA3/GPR35/GRIA1/GRIA2/GRIA3/GRID1/GRID2/GRIK1/GRIK2/GRIK3/GRIK4/GRIN2A/GRIN3A/GRM1/GRM2/GRM4/GRM5/GRM7/GRM8/GRP/HCRT/HC…	120
vhSTR	hsa04925	Aldosterone synthesis and secretion	44/2034	98/8105	1.42713e-05	0.000260847	0.000186111	ADCY1/ADCY2/ADCY5/ADCY8/ADCY9/ATP1A3/ATP1A4/ATP1B1/ATP2B1/ATP2B2/ATP2B4/CACNA1C/CACNA1D/CACNA1F/CACNA1I/CACNA1S/CAMK1D/CAMK1G/CAMK2A/CAMK2B/CAMK2D/CREB3L2/CREB3L3/CREB5/CYP11A1/CYP21A2/DAGLA/DAGLB/GNAQ/ITPR1/ITPR2/KCNJ5/KCNK3/KCNK9/PDE2A/PLCB1/PLCB4/PRKACA/PRKACB/PRKCA/PRKCB/PRKCE/PRKCG/PRKD1	44
vhSTR	hsa04261	Adrenergic signaling in cardiomyocytes	61/2034	150/8105	1.72392e-05	0.000298511	0.000212983	ADCY1/ADCY2/ADCY5/ADCY8/ADCY9/ADRA1D/ADRB1/AGTR2/AKT2/AKT3/ATP1A3/ATP1A4/ATP1B1/ATP2A3/ATP2B1/ATP2B2/ATP2B4/BCL2/CACNA1C/CACNA1D/CACNA1F/CACNA1S/CACNA2D1/CACNA2D2/CACNA2D3/CACNB4/CACNG2/CACNG3/CACNG4/CACNG8/CAMK2A/CAMK2B/CAMK2D/CREB3L2/CREB3L3/CREB5/FXYD2/GNAI1/GNAQ/KCNQ1/MAPK11/MYH6/MYL3/PIK3R5/PLCB1/PLCB4/PPP2R2B/PPP2R2C/PPP2R3A/PPP2R3B/PRKACA/PRKACB/PRKCA/RAPGEF4/RPS6KA5/RYR2/SCN4B/SCN5A/SCN7A…	61
vhSTR	hsa04072	Phospholipase D signaling pathway	60/2034	148/8105	2.25396e-05	0.000370777	0.000264544	ADCY1/ADCY2/ADCY5/ADCY8/ADCY9/AGPAT2/AGPAT3/AGPAT5/AKT2/AKT3/AVPR1A/AVPR2/CXCR1/DGKB/DGKD/DGKG/DGKH/DGKI/DNM1/DNM2/DNM3/EGF/EGFR/F2/GNA12/GNA13/GRM1/GRM2/GRM4/GRM5/GRM7/GRM8/HRAS/INSR/KIT/KITLG/MTOR/PDGFC/PDGFD/PIK3CD/PIK3R5/PIP5K1B/PLA2G4A/PLA2G4C/PLA2G4D/PLCB1/PLCB4/PLCG2/PLD1/PRKCA/RALGDS/RAPGEF4/RHEB/RHOA/SHC2/SHC3/SHC4/SOS2/SYK/TSC1	60
vhSTR	hsa04935	Growth hormone synthesis, secretion and action	50/2034	119/8105	3.51096e-05	0.00053412	0.000381087	ADCY1/ADCY2/ADCY5/ADCY8/ADCY9/AKT2/AKT3/CACNA1C/CACNA1D/CACNA1F/CACNA1S/CREB3L2/CREB3L3/CREB5/CREBBP/EP300/GH2/GHR/GNAI1/GNAQ/GSK3B/HRAS/IGF1/ITPR1/ITPR2/MAP2K3/MAP2K6/MAP3K1/MAPK10/MAPK11/MAPK8/MAPK9/MTOR/PIK3CD/PLCB1/PLCB4/PLCG2/PRKACA/PRKACB/PRKCA/PRKCB/PRKCG/PTK2/SHC2/SHC3/SHC4/SOCS3/SOS2/SSTR1/SSTR3	50
vhSTR	hsa04725	Cholinergic synapse	48/2034	113/8105	3.57163e-05	0.00053412	0.000381087	ADCY1/ADCY2/ADCY5/ADCY8/ADCY9/AKT2/AKT3/BCL2/CACNA1A/CACNA1B/CACNA1C/CACNA1D/CACNA1F/CACNA1S/CAMK2A/CAMK2B/CAMK2D/CHAT/CHRM3/CHRNA3/CHRNA7/CREB3L2/CREB3L3/CREB5/GNAI1/GNAQ/GNG7/GNGT1/GNGT2/HRAS/ITPR1/ITPR2/KCNJ12/KCNJ6/KCNQ1/KCNQ2/KCNQ3/KCNQ4/KCNQ5/PIK3CD/PIK3R5/PLCB1/PLCB4/PRKACA/PRKACB/PRKCA/PRKCB/PRKCG	48
vhSTR	hsa04721	Synaptic vesicle cycle	36/2034	78/8105	4.10085e-05	0.000583381	0.000416234	AP2A1/AP2A2/ATP6V0A1/ATP6V0A4/ATP6V0D2/ATP6V0E1/ATP6V1D/CACNA1A/CACNA1B/CLTA/CLTB/CPLX1/CPLX2/CPLX4/DNM1/DNM2/DNM3/NSF/RIMS1/SLC17A7/SLC18A2/SLC1A1/SLC1A6/SLC32A1/SLC6A11/SLC6A12/SLC6A2/SLC6A3/SLC6A4/STX1B/STX2/STXBP1/SYT1/UNC13A/UNC13B/UNC13C	36
vhSTR	hsa04810	Regulation of actin cytoskeleton	81/2034	218/8105	4.25567e-05	0.000583381	0.000416234	ABI2/ACTB/ACTN4/ACTR2/ACTR3/ARHGAP35/ARHGEF4/ARHGEF6/ARPC2/ARPC5L/BAIAP2/BDKRB2/CHRM3/CXCL12/CYFIP1/CYFIP2/DIAPH2/DIAPH3/DOCK1/EGF/EGFR/ENAH/F2/FGD3/FGF1/FGF2/FGF21/FGF22/FGF3/FGFR2/FGFR4/FN1/GNA12/GNA13/HRAS/ITGA1/ITGA11/ITGA8/ITGA9/ITGAD/ITGAM/ITGAX/ITGB2/ITGB3/ITGB5/MYH10/MYH11/MYH14/MYL10/MYL5/MYLK/MYLK3/MYLK4/PAK1/PAK2/PAK3/PAK4/PDGFC/PDGFD/PIK3CD/PIP4K2A/PIP5K1B/PPP1R12A/PPP1R12B/PTK2/RAC2/…	81
vhSTR	hsa04014	Ras signaling pathway	85/2034	232/8105	5.00942e-05	0.000659239	0.000470358	AKT2/AKT3/ANGPT1/ANGPT4/CSF1/CSF1R/EGF/EGFR/EPHA2/ETS1/EXOC2/FGF1/FGF2/FGF21/FGF22/FGF3/FGFR2/FGFR4/FLT1/FLT4/GNG7/GNGT1/GNGT2/GRIN2A/HRAS/IGF1/IGF1R/IGF2/INSR/KIT/KITLG/KSR2/MAPK10/MAPK8/MAPK9/MET/NF1/NFKB1/NGFR/NTRK1/NTRK2/PAK1/PAK2/PAK3/PAK4/PDGFC/PDGFD/PIK3CD/PLA1A/PLA2G2E/PLA2G4A/PLA2G4C/PLA2G4D/PLA2G6/PLCE1/PLCG2/PLD1/PRKACA/PRKACB/PRKCA/PRKCB/PRKCG/RAC2/RAC3/RALGDS/RAPGEF5/RASA1/RASA2/RASA…	85
vhSTR	hsa04611	Platelet activation	51/2034	124/8105	5.81178e-05	0.000735413	0.000524707	ACTB/ADCY1/ADCY2/ADCY5/ADCY8/ADCY9/AKT2/AKT3/APBB1IP/ARHGAP35/COL3A1/F2/F2RL3/FGA/GNA13/GNAI1/GNAQ/GUCY1A2/ITGB3/ITPR1/ITPR2/LCP2/MAPK11/MYLK/MYLK3/MYLK4/NOS3/P2RY1/PIK3CD/PIK3R5/PLA2G4A/PLA2G4C/PLA2G4D/PLCB1/PLCB4/PLCG2/PPP1R12A/PRKACA/PRKACB/PRKCZ/PRKG1/PRKG2/RHOA/ROCK2/SNAP23/SRC/STIM1/SYK/TBXAS1/VAMP8/VWF	51
vhSTR	hsa04520	Adherens junction	33/2034	71/8105	7.14615e-05	0.000870771	0.000621283	ACTB/ACTN4/BAIAP2/CREBBP/CSNK2A1/CTNNA1/CTNNA2/CTNNA3/EGFR/EP300/FARP2/FER/IGF1R/INSR/MET/NLK/PARD3/PTPRB/PTPRJ/PTPRM/RAC2/RAC3/RHOA/SRC/TCF7L2/TGFBR1/TGFBR2/TJP1/VCL/WAS/WASF2/WASF3/YES1	33
vhSTR	hsa04071	Sphingolipid signaling pathway	49/2034	119/8105	7.78682e-05	0.000914952	0.000652805	ABCC1/ACER2/AKT2/AKT3/BCL2/BDKRB2/BID/CERS3/CERS4/CTSD/GNA12/GNA13/GNAI1/GNAQ/HRAS/MAP3K5/MAPK10/MAPK11/MAPK8/MAPK9/NFKB1/NOS3/NSMAF/OPRD1/PDPK1/PIK3CD/PLCB1/PLCB4/PLD1/PPP2R2B/PPP2R2C/PPP2R3A/PPP2R3B/PRKCA/PRKCB/PRKCE/PRKCG/PRKCZ/RAC2/RAC3/RHOA/ROCK2/S1PR4/S1PR5/SGMS1/SGPL1/SGPP2/SPTLC2/SPTLC3	49
vhSTR	hsa05231	Choline metabolism in cancer	42/2034	98/8105	8.44412e-05	0.000957971	0.000683499	AKT2/AKT3/CHKA/DGKB/DGKD/DGKG/DGKH/DGKI/EGF/EGFR/HRAS/LYPLA1/MAPK10/MAPK8/MAPK9/MTOR/PCYT1B/PDGFC/PDGFD/PDPK1/PIK3CD/PIP5K1B/PLA2G4A/PLA2G4C/PLA2G4D/PLD1/PRKCA/PRKCB/PRKCG/RAC2/RAC3/RALGDS/RHEB/SLC22A2/SLC22A4/SLC44A2/SLC44A5/SOS2/TSC1/WAS/WASF2/WASF3	42
vhSTR	hsa04918	Thyroid hormone synthesis	34/2034	75/8105	0.000103899	0.00113943	0.000812965	ADCY1/ADCY2/ADCY5/ADCY8/ADCY9/ASGR1/ASGR2/ATP1A3/ATP1A4/ATP1B1/CREB3L2/CREB3L3/CREB5/DUOX1/FXYD2/GNAQ/GPX5/GSR/ITPR1/ITPR2/IYD/LRP2/PDIA4/PLCB1/PLCB4/PRKACA/PRKACB/PRKCA/PRKCB/PRKCG/SLC26A4/TG/TPO/TSHR	34
vhSTR	hsa04919	Thyroid hormone signaling pathway	49/2034	121/8105	0.000127813	0.00135647	0.000967822	ACTB/AKT2/AKT3/ATP1A3/ATP1A4/ATP1B1/ATP2A3/CREBBP/EP300/ESR1/FOXO1/FXYD2/GATA4/GSK3B/HRAS/ITGB3/KAT2B/MED1/MED12/MED12L/MED13/MED13L/MED16/MED27/MTOR/MYH6/NCOA1/NCOA3/NCOR1/NOTCH2/NOTCH3/PDPK1/PFKP/PIK3CD/PLCB1/PLCB4/PLCE1/PLCG2/PRKACA/PRKACB/PRKCA/PRKCB/PRKCG/RCAN2/RHEB/SRC/THRA/THRB/WNT4	49
vhSTR	hsa01521	EGFR tyrosine kinase inhibitor resistance	35/2034	79/8105	0.000145886	0.00148519	0.00105966	AKT2/AKT3/AXL/BCL2/EGF/EGFR/EIF4E2/FGF2/FGFR2/FOXO3/GAS6/GSK3B/HRAS/IGF1/IGF1R/IL6R/JAK1/MET/MTOR/NF1/NRG1/NRG2/PDGFC/PDGFD/PIK3CD/PLCG2/PRKCA/PRKCB/PRKCG/SHC2/SHC3/SHC4/SOS2/SRC/TGFA	35
vhSTR	hsa04012	ErbB signaling pathway	37/2034	85/8105	0.000148971	0.00148519	0.00105966	AKT2/AKT3/AREG/BTC/CAMK2A/CAMK2B/CAMK2D/CBL/CDKN1A/EGF/EGFR/ERBB4/GSK3B/HRAS/MAPK10/MAPK8/MAPK9/MTOR/NRG1/NRG2/NRG3/PAK1/PAK2/PAK3/PAK4/PIK3CD/PLCG2/PRKCA/PRKCB/PRKCG/PTK2/SHC2/SHC3/SHC4/SOS2/SRC/TGFA	37
vhSTR	hsa04723	Retrograde endocannabinoid signaling	57/2034	148/8105	0.000190269	0.00183734	0.00131092	ABHD6/ADCY1/ADCY2/ADCY5/ADCY8/ADCY9/CACNA1A/CACNA1B/CACNA1C/CACNA1D/CACNA1F/CACNA1S/DAGLA/DAGLB/GABRA1/GABRA2/GABRB1/GABRB3/GABRG1/GABRG2/GABRG3/GABRR1/GABRR3/GNAI1/GNAQ/GNG7/GNGT1/GNGT2/GRIA1/GRIA2/GRIA3/GRM1/GRM5/ITPR1/ITPR2/KCNJ5/KCNJ6/MAPK10/MAPK11/MAPK8/MAPK9/MGLL/NDUFB3/NDUFB6/NDUFS4/NDUFS5/NDUFS7/PLCB1/PLCB4/PRKACA/PRKACB/PRKCA/PRKCB/PRKCG/RIMS1/SLC17A7/SLC32A1	57
vhSTR	hsa05412	Arrhythmogenic right ventricular cardiomyopathy	34/2034	77/8105	0.000195462	0.00183734	0.00131092	ACTB/ATP2A3/CACNA1C/CACNA1D/CACNA1F/CACNA1S/CACNA2D1/CACNA2D2/CACNA2D3/CACNB4/CACNG2/CACNG3/CACNG4/CACNG8/CDH2/CTNNA1/CTNNA2/CTNNA3/DMD/ITGA1/ITGA11/ITGA8/ITGA9/ITGB3/ITGB5/JUP/LAMA1/LAMA2/PKP2/RYR2/SGCD/SGCG/SLC8A1/TCF7L2	34
vhSTR	hsa04730	Long-term depression	28/2034	60/8105	0.000227721	0.00208111	0.00148484	CACNA1A/GNA12/GNA13/GNAI1/GNAQ/GRIA1/GRIA2/GRIA3/GRID2/GRM1/GUCY1A2/HRAS/IGF1/IGF1R/ITPR1/ITPR2/NOS1/PLA2G4A/PLA2G4C/PLA2G4D/PLCB1/PLCB4/PRKCA/PRKCB/PRKCG/PRKG1/PRKG2/RYR1	28
vhSTR	hsa04151	PI3K-Akt signaling pathway	118/2034	354/8105	0.00023536	0.00209279	0.00149318	AKT2/AKT3/ANGPT1/ANGPT4/AREG/BCL2/BRCA1/CCNE1/CDKN1A/COL2A1/COL4A1/COL4A2/COL4A4/COL4A5/COL4A6/COL6A1/COL6A2/COL6A3/COL6A5/COL9A3/COMP/CREB3L2/CREB3L3/CREB5/CSF1/CSF1R/EGF/EGFR/EIF4E2/EPHA2/EPO/ERBB4/FGF1/FGF2/FGF21/FGF22/FGF3/FGFR2/FGFR4/FLT1/FLT4/FN1/FOXO3/G6PC/GH2/GHR/GNG7/GNGT1/GNGT2/GSK3B/HRAS/IFNA4/IFNAR1/IGF1/IGF1R/IGF2/IL2RA/IL2RB/IL3/IL3RA/IL4R/IL6R/IL7/INSR/ITGA1/ITGA11/ITGA8/ITGA9/ITGB…	118
vhSTR	hsa05414	Dilated cardiomyopathy	40/2034	96/8105	0.000255505	0.00221214	0.00157833	ACTB/ADCY1/ADCY2/ADCY5/ADCY8/ADCY9/ADRB1/ATP2A3/CACNA1C/CACNA1D/CACNA1F/CACNA1S/CACNA2D1/CACNA2D2/CACNA2D3/CACNB4/CACNG2/CACNG3/CACNG4/CACNG8/DMD/IGF1/ITGA1/ITGA11/ITGA8/ITGA9/ITGB3/ITGB5/LAMA1/LAMA2/MYH6/MYL3/PRKACA/PRKACB/RYR2/SGCD/SGCG/SLC8A1/TGFB2/TNNI3	40
vhSTR	hsa05165	Human papillomavirus infection	111/2034	331/8105	0.000275901	0.00232747	0.00166062	AKT2/AKT3/ATP6V0A1/ATP6V0A4/ATP6V0D2/ATP6V0E1/ATP6V1D/AXIN1/CCNA1/CCNE1/CDKN1A/COL2A1/COL4A1/COL4A2/COL4A4/COL4A5/COL4A6/COL6A1/COL6A2/COL6A3/COL6A5/COL9A3/COMP/CREB3L2/CREB3L3/CREB5/CREBBP/DLG1/DLG2/DLG3/DVL1/EGF/EGFR/EP300/FADD/FN1/FOXO1/FZD2/FZD8/GSK3B/HES5/HEY1/HLA-F/HLA-G/HRAS/IFNA4/IFNAR1/ITGA1/ITGA11/ITGA8/ITGA9/ITGB3/ITGB5/JAK1/LAMA1/LAMA2/LAMA3/LAMA4/LAMA5/LAMB4/LAMC1/LFNG/LLGL2/MAGI1/MA…	111
vhSTR	hsa04726	Serotonergic synapse	46/2034	115/8105	0.000284342	0.00233871	0.00166864	ADCY5/ALOX15B/ALOX5/APP/CACNA1A/CACNA1B/CACNA1C/CACNA1D/CACNA1F/CACNA1S/CYP4X1/GABRB1/GABRB3/GNAI1/GNAQ/GNG7/GNGT1/GNGT2/HRAS/HTR1F/HTR2A/HTR2C/HTR3B/HTR3C/HTR4/HTR6/ITPR1/ITPR2/KCND2/KCNJ5/KCNJ6/MAOA/PLA2G4A/PLA2G4C/PLA2G4D/PLCB1/PLCB4/PRKACA/PRKACB/PRKCA/PRKCB/PRKCG/SLC18A2/SLC6A4/TPH2/TRPC1	46
vhSTR	hsa04070	Phosphatidylinositol signaling system	40/2034	97/8105	0.000331048	0.00265645	0.00189534	CDS1/DGKB/DGKD/DGKG/DGKH/DGKI/IMPA1/IMPA2/INPP4A/INPP4B/INPP5A/INPP5D/INPP5E/INPP5F/IPMK/ITPK1/ITPR1/ITPR2/MTM1/MTMR1/MTMR14/MTMR4/OCRL/PI4K2A/PIK3C2A/PIK3C2G/PIK3C3/PIK3CD/PIP4K2A/PIP5K1B/PLCB1/PLCB4/PLCE1/PLCG2/PPIP5K2/PRKCA/PRKCB/PRKCG/SYNJ1/SYNJ2	40
vhSTR	hsa04540	Gap junction	37/2034	88/8105	0.000346876	0.00269909	0.00192576	ADCY1/ADCY2/ADCY5/ADCY8/ADCY9/ADRB1/CSNK1D/EGF/EGFR/GNAI1/GNAQ/GRM1/GRM5/GUCY1A2/HRAS/HTR2A/HTR2C/ITPR1/ITPR2/MAP2K5/PDGFC/PDGFD/PLCB1/PLCB4/PRKACA/PRKACB/PRKCA/PRKCB/PRKCG/PRKG1/PRKG2/SOS2/SRC/TJP1/TUBAL3/TUBB2B/TUBB8	37
vhSTR	hsa04971	Gastric acid secretion	33/2034	76/8105	0.000352768	0.00269909	0.00192576	ACTB/ADCY1/ADCY2/ADCY5/ADCY8/ADCY9/ATP1A3/ATP1A4/ATP1B1/CAMK2A/CAMK2B/CAMK2D/CHRM3/GNAI1/GNAQ/HRH2/ITPR1/ITPR2/KCNJ10/KCNJ15/KCNK10/KCNK2/KCNQ1/MYLK/MYLK3/MYLK4/PLCB1/PLCB4/PRKACA/PRKACB/PRKCA/PRKCB/PRKCG	33
vhSTR	hsa04728	Dopaminergic synapse	51/2034	132/8105	0.00037091	0.0027734	0.00197878	ADCY5/AKT2/AKT3/CACNA1A/CACNA1B/CACNA1C/CACNA1D/CAMK2A/CAMK2B/CAMK2D/CLOCK/CREB3L2/CREB3L3/CREB5/DRD3/DRD4/GNAI1/GNAL/GNAQ/GNG7/GNGT1/GNGT2/GRIA1/GRIA2/GRIA3/GRIN2A/GSK3B/ITPR1/ITPR2/KCNJ5/KCNJ6/MAOA/MAPK10/MAPK11/MAPK8/MAPK9/PLCB1/PLCB4/PPP2R2B/PPP2R2C/PPP2R3A/PPP2R3B/PPP3CA/PPP3CB/PRKACA/PRKACB/PRKCA/PRKCB/PRKCG/SLC18A2/SLC6A3	51
vhSTR	hsa04270	Vascular smooth muscle contraction	51/2034	133/8105	0.000457468	0.0033446	0.00238633	ADCY1/ADCY2/ADCY5/ADCY8/ADCY9/ADRA1D/AVPR1A/CACNA1C/CACNA1D/CACNA1F/CACNA1S/CALCA/CALD1/EDN1/EDN2/GNA12/GNA13/GNAQ/GUCY1A2/ITPR1/ITPR2/KCNMA1/KCNMB2/KCNU1/MRVI1/MYH10/MYH11/MYH14/MYLK/MYLK3/MYLK4/PLA2G2E/PLA2G4A/PLA2G4C/PLA2G4D/PLA2G6/PLCB1/PLCB4/PPP1R12A/PPP1R12B/PRKACA/PRKACB/PRKCA/PRKCB/PRKCE/PRKCG/PRKCH/PRKCQ/PRKG1/RHOA/ROCK2	51
vhSTR	hsa05017	Spinocerebellar ataxia	54/2034	143/8105	0.000490293	0.00350666	0.00250195	AFG3L2/AKT2/AKT3/AMBRA1/ATG2B/ATP2A3/ATXN1/ATXN10/ATXN3/BEAN1/CACNA1A/DAB1/FGF14/GNAQ/GRIA1/GRIA2/GRIA3/GRIN2A/GRIN3A/GRM1/ITPR1/ITPR2/MAP3K5/MAPK10/MAPK8/MAPK9/MTOR/OMA1/OPA1/PIK3C3/PIK3CD/PLCB1/PLCB4/PRKCA/PRKCB/PRKCG/PSMA1/PSMB5/PSMC1/PSMD13/PSMD9/PUM1/PUM2/RBPJ/RELN/RORA/RYR1/SLC1A6/SLC25A31/SLC25A4/SPTBN2/ULK1/VDAC3/WIPI2	54
vhSTR	hsa04912	GnRH signaling pathway	38/2034	93/8105	0.000572503	0.00400752	0.00285931	ADCY1/ADCY2/ADCY5/ADCY8/ADCY9/CACNA1C/CACNA1D/CACNA1F/CACNA1S/CAMK2A/CAMK2B/CAMK2D/EGFR/EGR1/GNAQ/HRAS/ITPR1/ITPR2/MAP2K3/MAP2K6/MAP3K1/MAPK10/MAPK11/MAPK8/MAPK9/MMP2/PLA2G4A/PLA2G4C/PLA2G4D/PLCB1/PLCB4/PLD1/PRKACA/PRKACB/PRKCA/PRKCB/SOS2/SRC	38
vhSTR	hsa04713	Circadian entrainment	39/2034	97/8105	0.000711899	0.00487948	0.00348144	ADCY1/ADCY2/ADCY5/ADCY8/ADCY9/CACNA1C/CACNA1D/CACNA1I/CAMK2A/CAMK2B/CAMK2D/GNAI1/GNAQ/GNG7/GNGT1/GNGT2/GRIA1/GRIA2/GRIA3/GRIN2A/GUCY1A2/ITPR1/KCNJ5/KCNJ6/MTNR1A/NOS1/NOS1AP/PLCB1/PLCB4/PRKACA/PRKACB/PRKCA/PRKCB/PRKCG/PRKG1/PRKG2/RPS6KA5/RYR1/RYR2	39
vhSTR	hsa05205	Proteoglycans in cancer	72/2034	205/8105	0.000763333	0.00512523	0.00365678	ACTB/AKT2/AKT3/ANK1/ANK2/ANK3/CAMK2A/CAMK2B/CAMK2D/CAV1/CBL/CD44/CDKN1A/DCN/EGFR/ERBB4/ESR1/FGF2/FLNB/FN1/FZD2/FZD8/GPC3/HCLS1/HPSE/HPSE2/HRAS/IGF1/IGF1R/IGF2/ITGB3/ITGB5/ITPR1/ITPR2/LUM/MAPK11/MET/MMP2/MTOR/PAK1/PDPK1/PIK3CD/PLAUR/PLCE1/PLCG2/PPP1R12A/PPP1R12B/PRKACA/PRKACB/PRKCA/PRKCB/PRKCG/PTCH1/PTK2/RHOA/ROCK2/SDC4/SOS2/SRC/TGFB2/TIAM1/TWIST2/VAV1/VAV2/VAV3/WNT16/WNT3A/WNT4/WNT7A/WNT7B/WNT8A/…	72
vhSTR	hsa04066	HIF-1 signaling pathway	42/2034	109/8105	0.00125384	0.00825024	0.00588643	AKT2/AKT3/ANGPT1/ANGPT4/ARNT/BCL2/CAMK2A/CAMK2B/CAMK2D/CDKN1A/CREBBP/EDN1/EGF/EGFR/EGLN2/EIF4E2/ENO2/EP300/EPO/FLT1/HK1/HMOX1/IFNGR1/IFNGR2/IGF1/IGF1R/IL6R/INSR/LDHAL6A/MTOR/NFKB1/NOS3/PFKFB3/PFKP/PIK3CD/PLCG2/PRKCA/PRKCB/PRKCG/SERPINE1/TF/TFRC	42
vhSTR	hsa04933	AGE-RAGE signaling pathway in diabetic complications	39/2034	100/8105	0.00141524	0.00898284	0.00640913	AKT2/AKT3/BCL2/COL3A1/COL4A1/COL4A2/COL4A4/COL4A5/COL4A6/EDN1/EGR1/FN1/FOXO1/HRAS/MAPK10/MAPK11/MAPK8/MAPK9/MMP2/NFATC1/NFKB1/NOS3/NOX1/NOX4/PIK3CD/PIM1/PLCB1/PLCB4/PLCE1/PLCG2/PRKCA/PRKCB/PRKCE/PRKCZ/SERPINE1/TGFB2/TGFBR1/TGFBR2/VEGFB	39
vhSTR	hsa04926	Relaxin signaling pathway	48/2034	129/8105	0.00141978	0.00898284	0.00640913	ADCY1/ADCY2/ADCY5/ADCY8/ADCY9/AKT2/AKT3/COL3A1/COL4A1/COL4A2/COL4A4/COL4A5/COL4A6/CREB3L2/CREB3L3/CREB5/EDN1/EGFR/GNA15/GNAI1/GNG7/GNGT1/GNGT2/HRAS/MAPK10/MAPK11/MAPK8/MAPK9/MMP2/NFKB1/NOS1/NOS3/PIK3CD/PLCB1/PLCB4/PRKACA/PRKACB/PRKCA/PRKCZ/RXFP2/SHC2/SHC3/SHC4/SOS2/SRC/TGFBR1/TGFBR2/VEGFB	48
vhSTR	hsa04310	Wnt signaling pathway	59/2034	166/8105	0.00159406	0.00989518	0.00706007	AXIN1/BTRC/CAMK2A/CAMK2B/CAMK2D/CER1/CHD8/CREBBP/CSNK2A1/CTNND2/DKK2/DVL1/EP300/FBXW11/FZD2/FZD8/GSK3B/LGR5/LRP6/MAPK10/MAPK8/MAPK9/NFATC1/NFATC2/NKD2/NLK/PLCB1/PLCB4/PPP3CA/PPP3CB/PRICKLE2/PRKACA/PRKACB/PRKCA/PRKCB/PRKCG/RAC2/RAC3/RHOA/ROCK2/ROR2/RSPO3/RSPO4/RUVBL1/SIAH1/TBL1XR1/TBL1Y/TCF7L2/TLE2/TLE4/WIF1/WNT16/WNT3A/WNT4/WNT7A/WNT7B/WNT8A/WNT9A/ZNRF3	59
vhSTR	hsa05033	Nicotine addiction	19/2034	40/8105	0.00174738	0.0106461	0.00759584	CACNA1A/CACNA1B/CHRNA7/GABRA1/GABRA2/GABRB1/GABRB3/GABRG1/GABRG2/GABRG3/GABRR1/GABRR3/GRIA1/GRIA2/GRIA3/GRIN2A/GRIN3A/SLC17A7/SLC32A1	19
vhSTR	hsa00562	Inositol phosphate metabolism	30/2034	73/8105	0.00188189	0.0110773	0.00790352	FIG4/IMPA1/IMPA2/INPP4A/INPP4B/INPP5A/INPP5D/INPP5E/INPP5F/IPMK/ITPK1/MTM1/MTMR1/MTMR14/MTMR4/OCRL/PI4K2A/PIK3C2A/PIK3C2G/PIK3C3/PIK3CD/PIP4K2A/PIP5K1B/PLCB1/PLCB4/PLCE1/PLCG2/PLCH1/SYNJ1/SYNJ2	30
vhSTR	hsa04390	Hippo signaling pathway	56/2034	157/8105	0.0018855	0.0110773	0.00790352	ACTB/AREG/AXIN1/BBC3/BMP2/BMP5/BMPR1B/BTRC/CRB1/CSNK1D/CTNNA1/CTNNA2/CTNNA3/DLG1/DLG2/DLG3/DLG5/DVL1/FBXW11/FGF1/FRMD1/FRMD6/FZD2/FZD8/GLI2/GSK3B/ITGB2/LLGL2/MPP5/NKD2/PARD3/PARD6B/PPP2R2B/PPP2R2C/PRKCZ/SERPINE1/SMAD1/STK3/TCF7L2/TEAD2/TGFB2/TGFBR1/TGFBR2/TP73/WNT16/WNT3A/WNT4/WNT7A/WNT7B/WNT8A/WNT9A/WTIP/WWC1/WWTR1/YAP1/YWHAG	56
vhSTR	hsa04720	Long-term potentiation	28/2034	67/8105	0.00195411	0.011279	0.00804741	ADCY1/ADCY8/CACNA1C/CAMK2A/CAMK2B/CAMK2D/CREBBP/EP300/GNAQ/GRIA1/GRIA2/GRIN2A/GRM1/GRM5/HRAS/ITPR1/ITPR2/PLCB1/PLCB4/PPP3CA/PPP3CB/PRKACA/PRKACB/PRKCA/PRKCB/PRKCG/RPS6KA2/RPS6KA6	28
vhSTR	hsa04972	Pancreatic secretion	39/2034	102/8105	0.00216903	0.0123036	0.00877846	ADCY1/ADCY2/ADCY5/ADCY8/ADCY9/ATP1A3/ATP1A4/ATP1B1/ATP2A3/ATP2B1/ATP2B2/ATP2B4/BST1/CCK/CCKAR/CELA3A/CHRM3/CPA1/FXYD2/GNAQ/ITPR1/ITPR2/KCNMA1/KCNQ1/PLA2G2E/PLCB1/PLCB4/PNLIPRP1/PRKCA/PRKCB/PRKCG/PRSS3/RAB11A/RHOA/RYR2/SCTR/SLC26A3/TPCN2/TRPC1	39
vhSTR	hsa05100	Bacterial invasion of epithelial cells	31/2034	77/8105	0.00235042	0.0131066	0.00935136	ACTB/ACTR2/ACTR3/ARHGAP10/ARPC2/ARPC5L/CAV1/CBL/CLTA/CLTB/CTNNA1/CTNNA2/CTNNA3/DNM1/DNM2/DNM3/DOCK1/ELMO1/ELMO2/FN1/HCLS1/MET/PIK3CD/PTK2/RHOA/SHC2/SHC3/SHC4/SRC/VCL/WASF2	31
vhSTR	hsa04928	Parathyroid hormone synthesis, secretion and action	40/2034	106/8105	0.00253998	0.0139276	0.00993712	ADCY1/ADCY2/ADCY5/ADCY8/ADCY9/AKAP13/BCL2/CDKN1A/CREB3L2/CREB3L3/CREB5/CYP24A1/EGFR/EGR1/GNA12/GNA13/GNAI1/GNAQ/ITPR1/ITPR2/JUND/LRP6/MAFB/MMP16/MMP24/PDE4A/PDE4B/PDE4D/PLCB1/PLCB4/PLD1/PRKACA/PRKACB/PRKCA/PRKCB/PRKCG/PTH/RHOA/RUNX2/VDR	40
vhSTR	hsa04340	Hedgehog signaling pathway	24/2034	56/8105	0.00268563	0.0144848	0.0103347	BCL2/BOC/BTRC/CDON/CSNK1D/CSNK1G2/EVC/EVC2/FBXW11/GLI1/GLI2/GLI3/GSK3B/HHAT/IQCE/KIF7/LRP2/MGRN1/PRKACA/PRKACB/PTCH1/PTCH2/SMURF2/SPOPL	24
vhSTR	hsa04666	Fc gamma R-mediated phagocytosis	37/2034	97/8105	0.00291632	0.0154753	0.0110414	ACTR2/ACTR3/AKT2/AKT3/AMPH/ARPC2/ARPC5L/ASAP1/BIN1/DNM2/DOCK1/FCGR2B/HCK/INPP5D/MYO10/PAK1/PIK3CD/PIP5K1B/PLA2G4A/PLA2G4C/PLA2G4D/PLA2G6/PLCG2/PLD1/PRKCA/PRKCB/PRKCE/PRKCG/RAC2/SCIN/SYK/VAV1/VAV2/VAV3/WAS/WASF2/WASF3	37
vhSTR	hsa02010	ABC transporters	20/2034	45/8105	0.00357289	0.0183761	0.0131111	ABCA1/ABCA13/ABCA4/ABCA5/ABCA7/ABCA8/ABCA9/ABCB1/ABCB10/ABCB5/ABCC1/ABCC10/ABCC11/ABCC2/ABCC3/ABCC4/ABCC6/ABCC9/ABCG1/TAP2	20
vhSTR	hsa01522	Endocrine resistance	37/2034	98/8105	0.00357468	0.0183761	0.0131111	ADCY1/ADCY2/ADCY5/ADCY8/ADCY9/AKT2/AKT3/BCL2/CARM1/CDKN1A/EGFR/ESR1/HRAS/IGF1/IGF1R/JAG2/MAPK10/MAPK11/MAPK8/MAPK9/MED1/MMP2/MTOR/NCOA3/NCOR1/NOTCH2/NOTCH3/PIK3CD/PRKACA/PRKACB/PTK2/RB1/SHC2/SHC3/SHC4/SOS2/SRC	37
vhSTR	hsa04211	Longevity regulating pathway	34/2034	89/8105	0.00410599	0.0206577	0.014739	ADCY1/ADCY2/ADCY5/ADCY8/ADCY9/ADIPOR1/ADIPOR2/AKT2/AKT3/CREB3L2/CREB3L3/CREB5/EHMT1/EIF4E2/FOXO1/FOXO3/HRAS/IGF1/IGF1R/INSR/MTOR/NFKB1/PIK3CD/PPARG/PPARGC1A/PRKACA/PRKACB/PRKAG2/RHEB/RPTOR/SIRT1/SOD2/TSC1/ULK1	34
vhSTR	hsa05146	Amoebiasis	38/2034	102/8105	0.0041441	0.0206577	0.014739	ACTN4/ADCY1/C8B/C9/COL3A1/COL4A1/COL4A2/COL4A4/COL4A5/COL4A6/FN1/GNA15/GNAL/GNAQ/IL10/IL1R2/ITGAM/ITGB2/LAMA1/LAMA2/LAMA3/LAMA4/LAMA5/LAMB4/LAMC1/MUC2/NFKB1/PIK3CD/PLCB1/PLCB4/PRKACA/PRKACB/PRKCA/PRKCB/PRKCG/PTK2/TGFB2/VCL	38
vhSTR	hsa04929	GnRH secretion	26/2034	64/8105	0.00442578	0.0217326	0.0155059	AKT2/AKT3/CACNA1C/CACNA1D/CACNA1F/CACNA1I/CACNA1S/GABBR1/GABBR2/GNAQ/HCN1/HRAS/ITPR1/ITPR2/KCNJ5/KCNJ6/KCNN3/PIK3CD/PLCB1/PLCB4/PRKCA/PRKCB/PRKCG/TRPC1/TRPC4/TRPC5	26
vhSTR	hsa04514	Cell adhesion molecules	52/2034	149/8105	0.00449932	0.0217688	0.0155317	ALCAM/CD22/CD226/CD276/CD28/CD34/CD4/CD58/CD8B/CD99/CD99L2/CDH15/CDH2/CDH4/CDH5/CLDN10/CLDN11/CLDN14/CLDN16/CLDN3/CLDN5/CNTN1/CNTNAP2/GLG1/HLA-DPB1/HLA-DQB1/HLA-DRA/HLA-F/HLA-G/ICOSLG/ITGA8/ITGA9/ITGAM/ITGB2/L1CAM/LRRC4B/LRRC4C/NCAM1/NCAM2/NEGR1/NLGN1/NLGN3/NLGN4X/NLGN4Y/NRCAM/NRXN1/NRXN2/NRXN3/NTNG2/PTPRM/SDC3/SDC4	52
vhSTR	hsa05410	Hypertrophic cardiomyopathy	34/2034	90/8105	0.00503993	0.024031	0.0171458	ACTB/ATP2A3/CACNA1C/CACNA1D/CACNA1F/CACNA1S/CACNA2D1/CACNA2D2/CACNA2D3/CACNB4/CACNG2/CACNG3/CACNG4/CACNG8/DMD/EDN1/IGF1/ITGA1/ITGA11/ITGA8/ITGA9/ITGB3/ITGB5/LAMA1/LAMA2/MYH6/MYL3/PRKAG2/RYR2/SGCD/SGCG/SLC8A1/TGFB2/TNNI3	34
vhSTR	hsa04152	AMPK signaling pathway	43/2034	120/8105	0.00545599	0.0252985	0.0180501	ACACB/ADIPOR1/ADIPOR2/AKT2/AKT3/CAB39L/CCNA1/CD36/CPT1A/CPT1C/CREB3L2/CREB3L3/CREB5/ELAVL1/FASN/FOXO1/FOXO3/G6PC/HMGCR/HNF4A/IGF1/IGF1R/INSR/LEPR/MTOR/PDPK1/PFKFB3/PFKP/PIK3CD/PPARG/PPARGC1A/PPP2R2B/PPP2R2C/PPP2R3A/PPP2R3B/PRKAG2/RHEB/RPTOR/SCD5/SIRT1/TBC1D1/TSC1/ULK1	43
vhSTR	hsa04664	Fc epsilon RI signaling pathway	27/2034	68/8105	0.00545955	0.0252985	0.0180501	AKT2/AKT3/ALOX5/HRAS/IL3/INPP5D/LCP2/MAP2K3/MAP2K6/MAPK10/MAPK11/MAPK8/MAPK9/PDPK1/PIK3CD/PLA2G4A/PLA2G4C/PLA2G4D/PLCG2/PRKCA/RAC2/RAC3/SOS2/SYK/VAV1/VAV2/VAV3	27
vhSTR	hsa05135	Yersinia infection	48/2034	137/8105	0.00568139	0.0259608	0.0185227	ACTB/ACTR2/ACTR3/AKT2/AKT3/ARHGEF28/ARPC2/ARPC5L/BAIAP2/CD4/CD8B/DOCK1/ELMO1/ELMO2/FN1/GNAQ/GSK3B/IL10/LCK/LCP2/MAP2K3/MAP2K6/MAPK10/MAPK11/MAPK8/MAPK9/NFATC1/NFATC2/NFKB1/NLRP3/PIK3CD/PIP5K1B/PTK2/RAC2/RAC3/RHOA/ROCK2/RPS6KA2/RPS6KA6/SRC/TAB2/TICAM1/VAV1/VAV2/VAV3/WAS/WASF2/WIPF2	48
vhSTR	hsa00512	Mucin type O-glycan biosynthesis	15/2034	32/8105	0.00610045	0.0274938	0.0196165	B3GNT6/C1GALT1C1/GALNT1/GALNT13/GALNT14/GALNT16/GALNT18/GALNT2/GALNT3/GALNT6/GALNT8/GALNT9/GALNTL6/GCNT3/ST3GAL1	15
vhSTR	hsa04916	Melanogenesis	37/2034	101/8105	0.00635743	0.0282648	0.0201665	ADCY1/ADCY2/ADCY5/ADCY8/ADCY9/CAMK2A/CAMK2B/CAMK2D/CREB3L2/CREB3L3/CREBBP/DVL1/EDN1/EP300/FZD2/FZD8/GNAI1/GNAQ/GSK3B/HRAS/KIT/KITLG/PLCB1/PLCB4/PRKACA/PRKACB/PRKCA/PRKCB/PRKCG/TCF7L2/WNT16/WNT3A/WNT4/WNT7A/WNT7B/WNT8A/WNT9A	37
vhSTR	hsa00514	Other types of O-glycan biosynthesis	20/2034	47/8105	0.00649279	0.0284817	0.0203213	B4GALT2/C1GALT1C1/COLGALT1/GALNT1/GALNT13/GALNT14/GALNT16/GALNT18/GALNT2/GALNT3/GALNT6/GALNT8/GALNT9/GALNTL6/GXYLT2/LFNG/ST3GAL3/ST6GAL1/ST6GAL2/XXYLT1	20
vhSTR	hsa04610	Complement and coagulation cascades	32/2034	85/8105	0.00678519	0.0293727	0.020957	BDKRB2/C1QB/C3/C4A/C5/C5AR1/C7/C8B/C9/CFH/CFI/CLU/CR1/CR1L/F13A1/F2/F2RL3/FGA/ITGAM/ITGAX/ITGB2/MASP2/PLAT/PLAUR/PLG/PROS1/SERPINA5/SERPINB2/SERPINC1/SERPINE1/VSIG4/VWF	32
vhSTR	hsa04530	Tight junction	57/2034	169/8105	0.00691784	0.029558	0.0210892	ACTB/ACTN4/ACTR2/ACTR3/ARHGEF2/ARPC2/ARPC5L/CACNA1D/CLDN10/CLDN11/CLDN14/CLDN16/CLDN3/CLDN5/DLG1/DLG2/DLG3/EPB41L4B/GATA4/HCLS1/HSPA4/IGSF5/LLGL2/MAGI1/MAP3K1/MAP3K5/MAPK10/MAPK8/MAPK9/MPDZ/MPP4/MPP5/MYH10/MYH11/MYH14/NEDD4/PARD3/PARD6B/PPP2R2B/PPP2R2C/PRKACA/PRKACB/PRKAG2/PRKCE/PRKCZ/RAP2C/RAPGEF2/RHOA/ROCK2/RUNX1/SRC/TIAM1/TJP1/TJP2/TUBAL3/WAS/YBX3	57
vhSTR	hsa05210	Colorectal cancer	32/2034	86/8105	0.00826226	0.0348498	0.0248648	AKT2/AKT3/AREG/AXIN1/BBC3/BCL2/CDKN1A/DCC/DDB2/EGF/EGFR/GSK3B/HRAS/MAPK10/MAPK8/MAPK9/MLH1/MSH2/MSH3/MSH6/MTOR/PIK3CD/RAC2/RAC3/RALGDS/RHOA/SOS2/TCF7L2/TGFA/TGFB2/TGFBR1/TGFBR2	32
vhSTR	hsa04970	Salivary secretion	34/2034	93/8105	0.00897429	0.0373739	0.0266658	ADCY1/ADCY2/ADCY5/ADCY8/ADCY9/ADRA1D/ADRB1/ATP1A3/ATP1A4/ATP1B1/ATP2B1/ATP2B2/ATP2B4/BST1/CHRM3/DMBT1/FXYD2/GNAQ/GUCY1A2/ITPR1/ITPR2/KCNMA1/LYZL1/MUC5B/NOS1/PLCB1/PLCB4/PRKACA/PRKACB/PRKCA/PRKCB/PRKCG/PRKG1/PRKG2	34
vhSTR	hsa00230	Purine metabolism	45/2034	130/8105	0.00923904	0.0379955	0.0271093	ADCY1/ADCY2/ADCY5/ADCY8/ADCY9/ADK/AK3/AK5/AK8/ALLC/AMPD3/CANT1/ENPP1/ENPP3/ENTPD6/ENTPD8/FHIT/GDA/GMPS/GUCY1A2/GUCY2F/HPRT1/IMPDH1/ITPA/NME7/NT5C1A/NT5C2/PAPSS2/PDE10A/PDE11A/PDE1A/PDE1C/PDE2A/PDE3A/PDE4A/PDE4B/PDE4D/PDE6A/PDE6B/PDE6C/PDE6D/PDE8B/PGM1/PKLR/XDH	45
vhSTR	hsa04670	Leukocyte transendothelial migration	40/2034	114/8105	0.0106396	0.0432153	0.0308335	ACTB/ACTN4/ARHGAP35/CD99/CD99L2/CDH5/CLDN10/CLDN11/CLDN14/CLDN16/CLDN3/CLDN5/CTNNA1/CTNNA2/CTNNA3/CXCL12/GNAI1/ITGAM/ITGB2/ITK/MAPK11/MMP2/MYL10/MYL5/NCF4/PIK3CD/PLCG2/PRKCA/PRKCB/PRKCG/PTK2/RAC2/RAPGEF4/RASSF5/RHOA/ROCK2/VAV1/VAV2/VAV3/VCL	40
vhSTR	hsa04927	Cortisol synthesis and secretion	25/2034	65/8105	0.0116164	0.0466072	0.0332536	ADCY1/ADCY2/ADCY5/ADCY8/ADCY9/CACNA1C/CACNA1D/CACNA1F/CACNA1I/CACNA1S/CREB3L2/CREB3L3/CREB5/CYP11A1/CYP21A2/GNAQ/ITPR1/ITPR2/KCNK2/KCNK3/PDE8B/PLCB1/PLCB4/PRKACA/PRKACB	25
vhSTR	hsa00564	Glycerophospholipid metabolism	35/2034	98/8105	0.0120818	0.0478907	0.0341693	AGPAT2/AGPAT3/AGPAT5/CDS1/CHAT/CHKA/DGKB/DGKD/DGKG/DGKH/DGKI/ETNK1/ETNPPL/GPD1L/LPCAT1/LPCAT2/LPCAT3/LPIN1/LYPLA1/MBOAT1/MBOAT2/MBOAT7/PCYT1B/PEMT/PGS1/PLA1A/PLA2G2E/PLA2G4A/PLA2G4C/PLA2G4D/PLA2G6/PLB1/PLD1/PLD4/PNPLA7	35
vhSTR	hsa05031	Amphetamine addiction	26/2034	69/8105	0.0136524	0.0534719	0.0381514	ADCY5/ARC/CACNA1C/CACNA1D/CAMK2A/CAMK2B/CAMK2D/CREB3L2/CREB3L3/CREB5/GRIA1/GRIA2/GRIA3/GRIN2A/GRIN3A/MAOA/PPP3CA/PPP3CB/PRKACA/PRKACB/PRKCA/PRKCB/PRKCG/SIRT1/SLC18A2/SLC6A3	26
vhSTR	hsa04062	Chemokine signaling pathway	62/2034	192/8105	0.0140101	0.0542272	0.0386903	ADCY1/ADCY2/ADCY5/ADCY8/ADCY9/AKT2/AKT3/CCL17/CCL20/CCL24/CCL25/CCL26/CCL4/CCL7/CCR2/CX3CL1/CXCL12/CXCR1/CXCR5/DOCK2/ELMO1/FOXO3/GNAI1/GNAQ/GNG7/GNGT1/GNGT2/GRK4/GRK5/GRK7/GSK3B/HCK/HRAS/ITK/NFKB1/PAK1/PARD3/PIK3CD/PIK3R5/PLCB1/PLCB4/PLCG2/PREX1/PRKACA/PRKACB/PRKCB/PRKCZ/PTK2/RAC2/RAC3/RHOA/ROCK2/SHC2/SHC3/SHC4/SOS2/SRC/TIAM1/VAV1/VAV2/VAV3/WAS	62
vhSTR	hsa04742	Taste transduction	31/2034	86/8105	0.0152003	0.0581499	0.0414892	ADCY8/ASIC2/CACNA1A/CACNA1C/CHRM3/GABBR1/GABBR2/GABRA1/GABRA2/GRM1/GRM4/HTR1F/HTR3B/HTR3C/P2RX2/P2RY1/PDE1A/PDE1C/PKD1L3/PKD2L1/PLCB1/PLCB4/PRKACA/PRKACB/SCN2A/SCNN1B/SCNN1G/TAS2R31/TAS2R39/TAS2R46/TRPM5	31
vhSTR	hsa05215	Prostate cancer	34/2034	97/8105	0.0178505	0.0675036	0.0481628	AKT2/AKT3/AR/BCL2/CCNE1/CDKN1A/CREB3L2/CREB3L3/CREB5/CREBBP/EGF/EGFR/EP300/ERG/FGFR2/FOXO1/GSK3B/HRAS/IGF1/IGF1R/IL1R2/MTOR/NFKB1/NKX3-1/PDGFC/PDGFD/PDPK1/PIK3CD/PLAT/RB1/SOS2/TCF7L2/TGFA/TMPRSS2	34
vhSTR	hsa04660	T cell receptor signaling pathway	36/2034	104/8105	0.018512	0.0692096	0.0493801	AKT2/AKT3/CARD11/CD247/CD28/CD4/CD8B/DLG1/GSK3B/HRAS/IL10/ITK/LCK/LCP2/MAPK10/MAPK11/MAPK8/MAPK9/NFATC1/NFATC2/NFKB1/PAK1/PAK2/PAK3/PAK4/PDPK1/PIK3CD/PPP3CA/PPP3CB/PRKCQ/RHOA/SOS2/TEC/VAV1/VAV2/VAV3	36
vhSTR	hsa05226	Gastric cancer	49/2034	149/8105	0.0190824	0.0702973	0.0501561	ABCB1/AKT2/AKT3/AXIN1/BCL2/CCNE1/CDKN1A/CTNNA1/CTNNA2/CTNNA3/DDB2/DVL1/EGF/EGFR/FGF1/FGF2/FGF21/FGF22/FGF3/FGFR2/FZD2/FZD8/GSK3B/HRAS/JUP/LRP6/MET/MLH1/MTOR/MUC2/PIK3CD/RARB/RB1/SHC2/SHC3/SHC4/SOS2/TCF7L2/TERT/TGFB2/TGFBR1/TGFBR2/WNT16/WNT3A/WNT4/WNT7A/WNT7B/WNT8A/WNT9A	49
vhSTR	hsa04144	Endocytosis	78/2034	252/8105	0.0192303	0.0702973	0.0501561	ACAP2/ACAP3/ACTR2/ACTR3/AGAP1/AGAP2/AMPH/AP2A1/AP2A2/ARAP2/ARAP3/ARFGEF2/ARPC2/ARPC5L/ASAP1/BIN1/CAV1/CBL/CBLC/CLTA/CLTB/CXCR1/DNM1/DNM2/DNM3/EGFR/EPN2/FGFR2/FGFR4/FOLR3/GRK4/GRK5/GRK7/HLA-F/HLA-G/HRAS/IGF1R/IL2RA/IL2RB/IQSEC1/IQSEC2/ITCH/MVB12B/NEDD4/PARD3/PARD6B/PIP5K1B/PLD1/PRKCZ/PSD2/PSD3/PSD4/RAB11A/RAB11FIP2/RAB11FIP4/RABEP1/RHOA/SH3GL1/SH3GL2/SH3GL3/SH3GLB2/SH3KBP1/SMURF2/SNX2/SNX32/SNX4/S…	78
vhSTR	hsa04658	Th1 and Th2 cell differentiation	32/2034	92/8105	0.0236395	0.0851195	0.0607316	CD247/CD4/HLA-DPB1/HLA-DQB1/HLA-DRA/IFNGR1/IFNGR2/IL12RB1/IL2RA/IL2RB/IL4R/JAG2/JAK1/LCK/MAML2/MAML3/MAPK10/MAPK11/MAPK8/MAPK9/NFATC1/NFATC2/NFKB1/NOTCH2/NOTCH3/PPP3CA/PPP3CB/PRKCQ/RBPJ/STAT6/TBX21/TYK2	32
vhSTR	hsa04213	Longevity regulating pathway - multiple species	23/2034	62/8105	0.0238024	0.0851195	0.0607316	ADCY1/ADCY2/ADCY5/ADCY8/ADCY9/AKT2/AKT3/CRYAB/EIF4EBP2/FOXO1/FOXO3/HRAS/IGF1/IGF1R/INSR/MTOR/PIK3CD/PRKACA/PRKACB/PRKAG2/RPTOR/SIRT1/SOD2	23
vhSTR	hsa04930	Type II diabetes mellitus	18/2034	46/8105	0.0247344	0.0875014	0.062431	CACNA1A/CACNA1B/CACNA1C/CACNA1D/CACNA1E/GCK/HK1/INSR/MAFA/MAPK10/MAPK8/MAPK9/MTOR/PIK3CD/PKLR/PRKCE/PRKCZ/SOCS3	18
vhSTR	hsa04330	Notch signaling pathway	22/2034	59/8105	0.025127	0.0879445	0.0627471	ADAM17/ATXN1/CIR1/CREBBP/DTX2/DVL1/EP300/HES5/HEY1/JAG2/KAT2B/LFNG/MAML2/MAML3/NCOR2/NOTCH2/NOTCH3/NUMB/PTCRA/RBPJ/TLE2/TLE4	22
vhSTR	hsa04924	Renin secretion	25/2034	69/8105	0.0256817	0.0886222	0.0632307	ADCY5/ADRB1/CACNA1C/CACNA1D/CACNA1F/CACNA1S/EDN1/EDN2/GNAI1/GNAQ/GUCY1A2/ITPR1/ITPR2/KCNMA1/PDE1A/PDE1C/PDE3A/PLCB1/PLCB4/PPP3CA/PPP3CB/PRKACA/PRKACB/PRKG2/PTGER4	25
vhSTR	hsa04934	Cushing syndrome	50/2034	155/8105	0.0258594	0.0886222	0.0632307	ADCY1/ADCY2/ADCY5/ADCY8/ADCY9/ARNT/AXIN1/CACNA1C/CACNA1D/CACNA1F/CACNA1I/CACNA1S/CAMK2A/CAMK2B/CAMK2D/CCNE1/CDKN1A/CREB3L2/CREB3L3/CREB5/CRHR2/CYP11A1/CYP21A2/DVL1/EGFR/FZD2/FZD8/GNAI1/GNAQ/GSK3B/ITPR1/ITPR2/KCNK2/KCNK3/PDE11A/PDE8B/PLCB1/PLCB4/PRKACA/PRKACB/RB1/TCF7L2/WDR5B/WNT16/WNT3A/WNT4/WNT7A/WNT7B/WNT8A/WNT9A	50
vhSTR	hsa04914	Progesterone-mediated oocyte maturation	34/2034	100/8105	0.0282821	0.0959258	0.0684417	ADCY1/ADCY2/ADCY5/ADCY8/ADCY9/AKT2/AKT3/ANAPC1/AURKA/BUB1/CCNA1/CDC25A/CPEB2/CPEB3/CPEB4/FZR1/GNAI1/IGF1/IGF1R/MAD1L1/MAPK10/MAPK11/MAPK8/MAPK9/PGR/PIK3CD/PRKACA/PRKACB/RPS6KA2/RPS6KA6/SPDYE2B/SPDYE4/SPDYE6/STK10	34
vhSTR	hsa04380	Osteoclast differentiation	42/2034	128/8105	0.029451	0.0988711	0.0705432	AKT2/AKT3/CALCR/CSF1/CSF1R/FCGR2B/FHL2/IFNAR1/IFNGR1/IFNGR2/ITGB3/JAK1/JUND/LCK/LCP2/LILRA2/LILRB1/LILRB5/MAP2K6/MAPK10/MAPK11/MAPK8/MAPK9/NCF4/NFATC1/NFATC2/NFKB1/NOX1/PIK3CD/PLCG2/PPARG/PPP3CA/PPP3CB/SOCS3/SPI1/SYK/TAB2/TEC/TGFB2/TGFBR1/TGFBR2/TYK2	42
vhSTR	hsa05224	Breast cancer	47/2034	147/8105	0.0349157	0.116033	0.0827878	AKT2/AKT3/AXIN1/BRCA1/CDKN1A/DDB2/DVL1/EGF/EGFR/ESR1/FGF1/FGF2/FGF21/FGF22/FGF3/FLT4/FZD2/FZD8/GSK3B/HES5/HEY1/HRAS/IGF1/IGF1R/JAG2/KIT/LRP6/MTOR/NCOA1/NCOA3/NOTCH2/NOTCH3/PGR/PIK3CD/RB1/SHC2/SHC3/SHC4/SOS2/TCF7L2/WNT16/WNT3A/WNT4/WNT7A/WNT7B/WNT8A/WNT9A	47
vhSTR	hsa04630	JAK-STAT signaling pathway	51/2034	162/8105	0.0380626	0.125226	0.0893469	AKT2/AKT3/AOX1/BCL2/CDKN1A/CREBBP/CRLF2/CSF2RA/EGF/EGFR/EP300/EPO/GH2/GHR/HRAS/IFNA4/IFNAR1/IFNGR1/IFNGR2/IFNLR1/IL10/IL10RB/IL12RB1/IL13RA2/IL15/IL20RB/IL22RA1/IL24/IL2RA/IL2RB/IL3/IL3RA/IL4R/IL5RA/IL6R/IL7/IL9/JAK1/LEPR/MTOR/PIAS1/PIAS4/PIK3CD/PIM1/PRLR/SOCS3/SOS2/STAM/STAM2/STAT6/TYK2	51
vhSTR	hsa05214	Glioma	26/2034	75/8105	0.0402526	0.13112	0.0935523	AKT2/AKT3/CAMK1D/CAMK1G/CAMK2A/CAMK2B/CAMK2D/CDKN1A/DDB2/EGF/EGFR/HRAS/IGF1/IGF1R/MTOR/PIK3CD/PLCG2/PRKCA/PRKCB/PRKCG/RB1/SHC2/SHC3/SHC4/SOS2/TGFA	26
vhSTR	hsa04662	B cell receptor signaling pathway	28/2034	82/8105	0.0413569	0.133396	0.0951763	AKT2/AKT3/CARD11/CD22/CD72/FCGR2B/GSK3B/HRAS/INPP5D/LILRA2/LILRB1/LILRB5/NFATC1/NFATC2/NFKB1/PIK3AP1/PIK3CD/PLCG2/PPP3CA/PPP3CB/PRKCB/RAC2/RAC3/SOS2/SYK/VAV1/VAV2/VAV3	28
vhSTR	hsa05202	Transcriptional misregulation in cancer	59/2034	192/8105	0.0432477	0.138141	0.0985615	AFF1/BAIAP3/BCL11B/BMI1/CCNA1/CDK14/CDKN1A/CEBPB/CEBPE/CSF1R/DDB2/DEFA1/DEFA1B/DEFA6/ERG/ETV1/FLI1/FLT1/FOXO1/FUT8/GRIA3/HMGA2/HOXA10/IGF1/IGF1R/IL1R2/IL2RB/IL3/ITGAM/JUP/KDM6A/MET/NCOR1/NFKB1/NGFR/NTRK1/NUPR1/PAX5/PAX7/PBX3/PLAT/PPARG/PTCRA/PTK2/RUNX1/RUNX1T1/RUNX2/SIX4/SLC45A3/SMAD1/SPI1/SUPT3H/TAF15/TCF3/TGFBR2/TMPRSS2/TSPAN7/WNT16/ZBTB16	59
vhSTR	hsa04920	Adipocytokine signaling pathway	24/2034	69/8105	0.0457206	0.143608	0.102463	ACACB/ACSL1/ACSL3/ACSL4/ADIPOR1/ADIPOR2/AKT2/AKT3/CD36/CPT1A/CPT1C/G6PC/LEPR/MAPK10/MAPK8/MAPK9/MTOR/NFKB1/PPARA/PPARGC1A/PRKAG2/PRKCQ/SOCS3/TNFRSF1B	24
vhSTR	hsa04922	Glucagon signaling pathway	35/2034	107/8105	0.0458325	0.143608	0.102463	ACACB/ADCY2/AKT2/AKT3/CAMK2A/CAMK2B/CAMK2D/CPT1A/CPT1C/CREB3L2/CREB3L3/CREB5/CREBBP/EP300/FOXO1/G6PC/GCK/GNAQ/ITPR1/ITPR2/LDHAL6A/PFKP/PHKA2/PLCB1/PLCB4/PPARA/PPARGC1A/PPP3CA/PPP3CB/PRKACA/PRKACB/PRKAG2/PYGL/SIK1/SIRT1	35
vhSTR	hsa04370	VEGF signaling pathway	21/2034	59/8105	0.0467297	0.145039	0.103483	AKT2/AKT3/HRAS/MAPK11/NFATC2/NOS3/PIK3CD/PLA2G4A/PLA2G4C/PLA2G4D/PLCG2/PPP3CA/PPP3CB/PRKCA/PRKCB/PRKCG/PTK2/RAC2/RAC3/SHC2/SRC	21
motif3	hsa04360	Axon guidance	54/1039	182/8105	1.04496e-09	3.38568e-07	2.39792e-07	SLIT3/SLIT2/EFNB2/DPYSL5/DPYSL2/RAC3/SRC/GSK3B/CAMK2D/CAMK2B/CXCL12/SEMA3B/PLCG2/PPP3CA/PPP3CB/EPHA8/EPHA7/LRRC4C/PTK2/SEMA6D/PRKCA/PRKCZ/PARD6B/UNC5B/UNC5C/UNC5D/SEMA7A/ROBO1/ROBO2/SEMA4D/NTNG2/PLXNA4/SRGAP1/BMPR1B/SEMA5A/TRPC1/ROCK2/HRAS/EPHB1/EPHB4/EPHA4/EPHA3/EPHA2/GNAI1/SEMA3A/SEMA3E/ABLIM2/PLXNC1/PARD3/NGEF/PLXNA2/PLXNA1/DCC/NFATC2	54
motif3	hsa04015	Rap1 signaling pathway	56/1039	210/8105	3.59569e-08	4.56068e-06	3.23011e-06	ANGPT1/EVL/ITGAM/CSF1R/F2RL3/RAC3/SRC/GRIN2A/MAPK11/IGF1R/KITLG/PRKCA/PRKCB/PRKCG/PRKCZ/GNAQ/TIAM1/PARD6B/FGFR4/FGFR2/INSR/VAV3/VAV2/IGF1/VEGFB/MAP2K6/EGFR/ADCY5/ADCY1/APBB1IP/HRAS/PLCB4/FGF21/NGFR/AKT2/AKT3/EPHA2/GNAI1/CSF1/FGF2/P2RY1/SIPA1L1/SIPA1L3/PARD3/SKAP1/DOCK4/ARAP3/RAPGEF4/MAGI3/MAGI2/MAGI1/KIT/PLCB1/LCP2/RAP1GAP/PDGFC	56
motif3	hsa04921	Oxytocin signaling pathway	45/1039	154/8105	4.36714e-08	4.56068e-06	3.23011e-06	PRKAG2/MYLK4/CACNA1S/CACNA1C/SRC/KCNJ6/CAMK1D/ITPR2/ITPR1/CACNB4/PRKACA/PRKACB/CAMK2D/CAMK2B/PPP3CA/PPP3CB/NFATC1/PRKCA/PRKCB/PRKCG/GNAQ/KCNJ12/CACNA2D1/EGFR/ROCK2/ADCY5/ADCY1/HRAS/PLCB4/RYR2/GUCY1A2/GNAI1/CACNA1D/PLA2G4C/PLA2G4D/CACNG8/CACNG2/CACNG3/PLCB1/TRPM2/MAP2K5/RYR1/CACNA2D2/CACNA2D3/NFATC2	45
motif3	hsa04020	Calcium signaling pathway	61/1039	240/8105	6.02815e-08	4.56068e-06	3.23011e-06	ATP2A3/TACR1/MYLK4/P2RX7/CACNA1S/CACNA1C/NTSR1/GNA15/VDAC3/ADRB1/CAMK1D/NTRK2/NTRK3/GRIN2A/ITPR2/ITPR1/PRKACA/PRKACB/CAMK2D/CAMK2B/ADRA1D/GRM1/TPCN1/PLCG2/PPP3CA/PPP3CB/PRKCA/PRKCB/PRKCG/GNAQ/ERBB4/FGFR4/FGFR2/PHKA2/GNAL/VEGFB/RET/EGFR/PDE1C/PDE1A/CASQ2/CHRM3/ADCY1/PLCB4/FGF21/RYR2/BDKRB2/ATP2B2/HTR4/HTR2A/HTR2C/CACNA1D/CACNA1I/FGF2/NOS1/TRDN/PLCB1/STIM1/RYR1/ATP2B4/PDGFC	61
motif3	hsa04750	Inflammatory mediator regulation of TRP channels	33/1039	98/8105	7.03809e-08	4.56068e-06	3.23011e-06	F2RL1/SRC/IL1RAP/ITPR2/ITPR1/MAPK11/PRKACA/PRKACB/PTGER4/CAMK2D/CAMK2B/TRPV4/PLCG2/MAPK8/PRKCA/PRKCB/PRKCE/PRKCG/PRKCQ/GNAQ/IGF1/MAP2K6/ADCY5/ADCY1/PLCB4/BDKRB2/HTR2A/HTR2C/PLA2G4C/PLA2G4D/ASIC2/MAPK9/PLCB1	33
motif3	hsa04010	MAPK signaling pathway	69/1039	294/8105	2.37199e-07	1.16812e-05	8.27325e-06	ANGPT1/RPS6KA2/RPS6KA5/RPS6KA6/NLK/MECOM/CSF1R/DAXX/CACNA1S/RAC3/CACNA1C/PPM1A/IL1RAP/NTRK2/MAPK11/CACNB4/PRKACA/PRKACB/IGF1R/STK3/PPP3CA/PPP3CB/KITLG/NFATC1/MAPK8/TAOK2/PRKCA/PRKCB/PRKCG/MAP3K5/RASGRF2/ERBB4/FGFR4/FGFR2/INSR/CACNA2D1/IGF1/NF1/VEGFB/MAP2K6/EGFR/TGFB2/TGFBR2/HRAS/FGF21/NGFR/AKT2/AKT3/DUSP9/EPHA2/CSF1/CACNA1D/RASA2/CACNA1I/FLNB/FGF2/PLA2G4C/PLA2G4D/MAPK9/CACNG8/CACNG2/CACNG3/KIT/MA…	69
motif3	hsa04728	Dopaminergic synapse	39/1039	132/8105	2.52372e-07	1.16812e-05	8.27325e-06	PPP2R2C/PPP2R2B/PPP2R3A/DRD3/CACNA1C/KCNJ6/GSK3B/GRIN2A/ITPR2/ITPR1/MAPK11/PRKACA/PRKACB/CAMK2D/CAMK2B/PPP3CA/PPP3CB/MAPK8/PRKCA/PRKCB/PRKCG/GNAQ/GNAL/ADCY5/GRIA3/PLCB4/DRD4/AKT2/AKT3/GNAI1/CACNA1D/GNG7/MAOA/CLOCK/GRIA2/MAPK9/PLCB1/CREB5/GNGT1	39
motif3	hsa04730	Long-term depression	23/1039	60/8105	5.01333e-07	2.0304e-05	1.43803e-05	PRKG1/ITPR2/ITPR1/IGF1R/GRM1/GRID2/PRKCA/PRKCB/PRKCG/GNAQ/PRKG2/IGF1/GRIA3/HRAS/PLCB4/GUCY1A2/GNAI1/PLA2G4C/PLA2G4D/NOS1/GRIA2/PLCB1/RYR1	23
motif3	hsa04713	Circadian entrainment	31/1039	97/8105	6.5372e-07	2.15011e-05	1.52282e-05	RPS6KA5/PRKG1/CACNA1C/KCNJ6/GRIN2A/ITPR1/PRKACA/PRKACB/CAMK2D/CAMK2B/NOS1AP/PRKCA/PRKCB/PRKCG/GNAQ/PRKG2/ADCY5/ADCY1/GRIA3/PLCB4/RYR2/GUCY1A2/GNAI1/CACNA1D/CACNA1I/GNG7/NOS1/GRIA2/PLCB1/RYR1/GNGT1	31
motif3	hsa04512	ECM-receptor interaction	29/1039	88/8105	7.29977e-07	2.15011e-05	1.52282e-05	ITGA8/ITGA1/COL4A6/COL4A5/COL4A4/COL4A1/COL6A1/CD36/FRAS1/LAMA4/COL6A5/COL6A3/DSPP/COL9A3/FREM2/FREM1/RELN/SDC4/LAMB4/COMP/CD44/LAMA1/TNR/TNN/SV2B/LAMA5/ITGA11/THBS2/ITGA9	29
motif3	hsa04540	Gap junction	29/1039	88/8105	7.29977e-07	2.15011e-05	1.52282e-05	PRKG1/TJP1/TUBB2B/SRC/ADRB1/ITPR2/ITPR1/PRKACA/PRKACB/GRM1/PRKCA/PRKCB/PRKCG/GNAQ/PRKG2/EGFR/ADCY5/ADCY1/HRAS/PLCB4/GUCY1A2/HTR2A/HTR2C/GNAI1/TUBAL3/PLCB1/TUBB8/MAP2K5/PDGFC	29
motif3	hsa04261	Adrenergic signaling in cardiomyocytes	41/1039	150/8105	1.23102e-06	3.32375e-05	2.35405e-05	PPP2R2C/PPP2R2B/ATP2A3/RPS6KA5/PPP2R3A/CACNA1S/CACNA1C/ADRB1/MAPK11/CACNB4/PRKACA/PRKACB/CAMK2D/CAMK2B/ADRA1D/PRKCA/GNAQ/ATP1B1/SCN4B/CACNA2D1/TNNI3/MYH6/ADCY5/ADCY1/PLCB4/RYR2/AKT2/AKT3/ATP2B2/GNAI1/CACNA1D/CACNG8/CACNG2/CACNG3/RAPGEF4/PLCB1/AGTR2/CACNA2D2/CACNA2D3/ATP2B4/CREB5	41
motif3	hsa04510	Focal adhesion	50/1039	201/8105	1.88693e-06	4.7028e-05	3.33077e-05	ITGA8/ITGA1/COL4A6/COL4A5/COL4A4/COL4A1/MYLK4/RAC3/COL6A1/ARHGAP35/LAMA4/SRC/COL6A5/COL6A3/GSK3B/IGF1R/SHC2/SHC3/MAPK8/PTK2/PRKCA/PRKCB/PRKCG/COL9A3/SHC4/RELN/VAV3/VAV2/LAMB4/COMP/IGF1/VEGFB/EGFR/ROCK2/HRAS/DOCK1/AKT2/AKT3/PARVG/LAMA1/TNR/TNN/FLNB/PARVB/LAMA5/MAPK9/ITGA11/THBS2/ITGA9/PDGFC	50
motif3	hsa04727	GABAergic synapse	28/1039	89/8105	3.20287e-06	7.35623e-05	5.21007e-05	CACNA1S/CACNA1C/SLC6A12/SRC/KCNJ6/PRKACA/PRKACB/PRKCA/PRKCB/PRKCG/NSF/GABRG3/GABRG2/ADCY5/ADCY1/GPHN/SLC32A1/GAD1/GAD2/GNAI1/CACNA1D/GABBR1/GABBR2/GABRR3/PLCL1/GNG7/GABRB3/GNGT1	28
motif3	hsa04935	Growth hormone synthesis, secretion and action	34/1039	119/8105	3.40566e-06	7.35623e-05	5.21007e-05	CACNA1S/CACNA1C/GSK3B/ITPR2/ITPR1/MAPK11/PRKACA/PRKACB/PLCG2/SHC2/SHC3/MAPK8/PTK2/PRKCA/PRKCB/PRKCG/GNAQ/SHC4/IGF1/MAP2K6/GHR/ADCY5/ADCY1/HRAS/PLCB4/AKT2/AKT3/GNAI1/CACNA1D/SSTR1/SSTR3/MAPK9/PLCB1/CREB5	34
motif3	hsa05414	Dilated cardiomyopathy	29/1039	96/8105	5.32622e-06	0.000107856	7.63893e-05	ITGA8/ATP2A3/ITGA1/CACNA1S/CACNA1C/DMD/ADRB1/CACNB4/PRKACA/PRKACB/SGCG/SGCD/CACNA2D1/IGF1/TNNI3/MYH6/TGFB2/ADCY5/ADCY1/RYR2/LAMA1/CACNA1D/CACNG8/CACNG2/CACNG3/ITGA11/CACNA2D2/CACNA2D3/ITGA9	29
motif3	hsa04974	Protein digestion and absorption	30/1039	103/8105	8.33466e-06	0.000158849	0.000112505	COL4A6/COL4A5/COL4A4/COL4A1/SLC36A3/SLC36A2/COL6A1/SLC6A19/COL6A5/COL6A3/COL19A1/COL27A1/COL5A3/SLC1A1/MEP1A/COL25A1/COL9A3/SLC7A7/ATP1B1/COL26A1/ELN/COL23A1/COL24A1/SLC9A3/COL13A1/COL21A1/COL22A1/COL5A1/COL18A1/CELA3A	30
motif3	hsa04724	Glutamatergic synapse	32/1039	114/8105	9.86638e-06	0.000177595	0.000125782	CACNA1C/SLC1A6/GRIN2A/ITPR2/ITPR1/PRKACA/PRKACB/GRM8/GRM1/GRIN3A/PPP3CA/PPP3CB/SLC1A1/PRKCA/PRKCB/PRKCG/GNAQ/TRPC1/ADCY5/ADCY1/GRIA3/PLCB4/GNAI1/CACNA1D/DLGAP1/PLA2G4C/PLA2G4D/GNG7/GRIA2/PLCB1/SHANK2/GNGT1	32
motif3	hsa05017	Spinocerebellar ataxia	37/1039	143/8105	1.59169e-05	0.000255601	0.00018103	PIK3C3/ATP2A3/VDAC3/SLC1A6/ATXN10/ATXN3/RBPJ/PUM2/GRIN2A/ITPR2/ITPR1/GRM1/GRIN3A/PSMC1/MAPK8/PRKCA/PRKCB/PRKCG/GNAQ/MAP3K5/RELN/SPTBN2/PSMB5/ATXN1/DAB1/AMBRA1/GRIA3/PLCB4/AKT2/AKT3/FGF14/PSMD9/GRIA2/MAPK9/RORA/PLCB1/RYR1	37
motif3	hsa04911	Insulin secretion	26/1039	86/8105	1.59323e-05	0.000255601	0.00018103	GCK/CACNA1S/CACNA1C/PRKACA/PRKACB/CAMK2D/CAMK2B/RIMS2/PRKCA/PRKCB/PRKCG/GNAQ/KCNN3/ATP1B1/CHRM3/PCLO/ADCY5/ADCY1/PLCB4/RYR2/CACNA1D/KCNMA1/RAPGEF4/PLCB1/TRPM4/CREB5	26
motif3	hsa04720	Long-term potentiation	22/1039	67/8105	1.68504e-05	0.000255601	0.00018103	RPS6KA2/RPS6KA6/CACNA1C/GRIN2A/ITPR2/ITPR1/PRKACA/PRKACB/CAMK2D/CAMK2B/GRM1/PPP3CA/PPP3CB/PRKCA/PRKCB/PRKCG/GNAQ/ADCY1/HRAS/PLCB4/GRIA2/PLCB1	22
motif3	hsa04151	PI3K-Akt signaling pathway	73/1039	354/8105	1.73557e-05	0.000255601	0.00018103	PPP2R2C/PPP2R2B/ANGPT1/ITGA8/ITGA1/COL4A6/COL4A5/COL4A4/COL4A1/IL3RA/EIF4E2/PPP2R3A/YWHAG/CSF1R/COL6A1/LAMA4/COL6A5/COL6A3/NTRK2/GSK3B/PIK3AP1/PHLPP1/IGF1R/IL2RB/KITLG/PTK2/PRKCA/COL9A3/ERBB4/FGFR4/FGFR2/RELN/INSR/EPO/LAMB4/COMP/IGF1/IL7/VEGFB/TSC1/EGFR/GHR/BRCA1/HRAS/FGF21/FOXO3/NGFR/AKT2/AKT3/EPHA2/CSF1/LAMA1/TNR/TNN/JAK1/FGF2/LAMA5/RPTOR/GNG7/CCNE1/MAGI2/MAGI1/KIT/ITGA11/SGK1/RHEB/THBS2/G6PC/I…	73
motif3	hsa05412	Arrhythmogenic right ventricular cardiomyopathy	24/1039	77/8105	1.90587e-05	0.000268479	0.000190151	ITGA8/ATP2A3/ITGA1/CACNA1S/CACNA1C/DMD/CACNB4/SGCG/SGCD/CACNA2D1/TCF7L2/JUP/RYR2/LAMA1/CACNA1D/CTNNA2/CTNNA3/CACNG8/CACNG2/CACNG3/ITGA11/CACNA2D2/CACNA2D3/ITGA9	24
motif3	hsa04725	Cholinergic synapse	31/1039	113/8105	2.23293e-05	0.000301445	0.000213499	CACNA1S/CACNA1C/KCNJ6/ITPR2/ITPR1/PRKACA/PRKACB/CAMK2D/CAMK2B/PRKCA/PRKCB/PRKCG/GNAQ/KCNJ12/KCNQ5/KCNQ2/CHRM3/ADCY5/ADCY1/HRAS/PLCB4/AKT2/AKT3/GNAI1/KCNQ3/CACNA1D/GNG7/PLCB1/CREB5/CHRNA3/GNGT1	31
motif3	hsa04912	GnRH signaling pathway	27/1039	93/8105	2.48891e-05	0.000310156	0.000219669	CACNA1S/CACNA1C/EGR1/SRC/ITPR2/ITPR1/MAPK11/PRKACA/PRKACB/CAMK2D/CAMK2B/MAPK8/PRKCA/PRKCB/GNAQ/MAP2K6/EGFR/ADCY5/ADCY1/HRAS/PLCB4/CACNA1D/MMP2/PLA2G4C/PLA2G4D/MAPK9/PLCB1	27
motif3	hsa04970	Salivary secretion	27/1039	93/8105	2.48891e-05	0.000310156	0.000219669	DMBT1/PRKG1/ADRB1/ITPR2/ITPR1/MUC5B/LYZL1/PRKACA/PRKACB/ADRA1D/PRKCA/PRKCB/PRKCG/GNAQ/ATP1B1/PRKG2/CHRM3/ADCY5/ADCY1/PLCB4/ATP2B2/GUCY1A2/KCNMA1/NOS1/BST1/PLCB1/ATP2B4	27
motif3	hsa04929	GnRH secretion	21/1039	64/8105	2.64239e-05	0.000317087	0.000224577	CACNA1S/CACNA1C/KCNJ6/ITPR2/ITPR1/HCN1/PRKCA/PRKCB/PRKCG/GNAQ/KCNN3/TRPC1/HRAS/PLCB4/AKT2/AKT3/CACNA1D/GABBR1/GABBR2/CACNA1I/PLCB1	21
motif3	hsa04924	Renin secretion	22/1039	69/8105	2.83745e-05	0.000328334	0.000232543	CACNA1S/CACNA1C/ADRB1/ITPR2/ITPR1/PRKACA/PRKACB/PTGER4/PPP3CA/PPP3CB/GNAQ/PDE3A/PRKG2/PDE1C/PDE1A/ADCY5/PLCB4/GUCY1A2/GNAI1/CACNA1D/KCNMA1/PLCB1	22
motif3	hsa04022	cGMP-PKG signaling pathway	40/1039	167/8105	5.07732e-05	0.000567259	0.000401763	ATP2A3/MYLK4/PRKG1/CACNA1S/CACNA1C/VDAC3/ADRB1/ITPR2/ITPR1/ADRA1D/PPP3CA/PPP3CB/ADRA2B/NFATC1/PRKCE/GNAQ/PDE3A/INSR/OPRD1/ATP1B1/PRKG2/MYH6/ROCK2/ADCY5/ADCY1/PLCB4/BDKRB2/AKT2/AKT3/ATP2B2/GUCY1A2/GNAI1/CACNA1D/KCNMA1/MRVI1/PLCB1/ADRA2C/ATP2B4/NFATC2/CREB5	40
motif3	hsa04961	Endocrine and other factor-regulated calcium reabsorption	18/1039	53/8105	5.89837e-05	0.000637024	0.000451173	AP2A1/AP2A2/ESR1/PRKACA/PRKACB/PRKCA/PRKCB/PRKCG/GNAQ/VDR/ATP1B1/PLCB4/BDKRB2/ATP2B2/PLCB1/ATP2B4/DNM3/DNM2	18
motif3	hsa04925	Aldosterone synthesis and secretion	27/1039	98/8105	6.86192e-05	0.000717181	0.000507945	CACNA1S/CACNA1C/CAMK1D/ITPR2/ITPR1/PRKACA/PRKACB/KCNK9/CAMK2D/CAMK2B/PRKCA/PRKCB/PRKCE/PRKCG/GNAQ/KCNK3/ATP1B1/ADCY5/ADCY1/PLCB4/ATP2B2/CYP21A2/CACNA1D/CACNA1I/PLCB1/ATP2B4/CREB5	27
motif3	hsa04726	Serotonergic synapse	30/1039	115/8105	8.41862e-05	0.000852385	0.000603704	APP/CACNA1S/CACNA1C/KCNJ6/ITPR2/ITPR1/PRKACA/PRKACB/PRKCA/PRKCB/PRKCG/GNAQ/TRPC1/SLC6A4/ADCY5/HRAS/PLCB4/HTR4/HTR2A/HTR2C/GNAI1/CACNA1D/HTR3C/PLA2G4C/PLA2G4D/GNG7/MAOA/PLCB1/GABRB3/GNGT1	30
motif3	hsa01521	EGFR tyrosine kinase inhibitor resistance	23/1039	79/8105	9.31594e-05	0.000914656	0.000647807	EIF4E2/SRC/GSK3B/IGF1R/PLCG2/SHC2/SHC3/PRKCA/PRKCB/PRKCG/SHC4/FGFR2/IGF1/NF1/EGFR/HRAS/FOXO3/AKT2/AKT3/JAK1/FGF2/NRG1/PDGFC	23
motif3	hsa05410	Hypertrophic cardiomyopathy	25/1039	90/8105	0.000109215	0.00104075	0.000737115	PRKAG2/ITGA8/ATP2A3/ITGA1/CACNA1S/CACNA1C/DMD/CACNB4/SGCG/SGCD/CACNA2D1/IGF1/TNNI3/MYH6/TGFB2/RYR2/LAMA1/CACNA1D/CACNG8/CACNG2/CACNG3/ITGA11/CACNA2D2/CACNA2D3/ITGA9	25
motif3	hsa05032	Morphine addiction	25/1039	91/8105	0.000132618	0.00122767	0.000869498	KCNJ6/PRKACA/PRKACB/PDE11A/PRKCA/PRKCB/PRKCG/PDE3A/PDE1C/PDE1A/GABRG3/GABRG2/ADCY5/ADCY1/GRK4/SLC32A1/GNAI1/GABBR1/GABBR2/GABRR3/GNG7/GRK5/GABRB3/PDE4D/GNGT1	25
motif3	hsa04926	Relaxin signaling pathway	32/1039	129/8105	0.000139743	0.00125769	0.000890758	COL4A6/COL4A5/COL4A4/COL4A1/GNA15/SRC/MAPK11/PRKACA/PRKACB/SHC2/SHC3/MAPK8/PRKCA/PRKCZ/SHC4/VEGFB/EGFR/TGFBR2/ADCY5/ADCY1/HRAS/PLCB4/AKT2/AKT3/GNAI1/MMP2/GNG7/NOS1/MAPK9/PLCB1/CREB5/GNGT1	32
motif3	hsa04611	Platelet activation	31/1039	124/8105	0.000151724	0.00132861	0.00094099	MYLK4/PRKG1/F2RL3/ARHGAP35/SRC/ITPR2/ITPR1/MAPK11/PRKACA/PRKACB/PLCG2/PRKCZ/GNAQ/PRKG2/TBXAS1/VAMP8/ROCK2/ADCY5/ADCY1/APBB1IP/PLCB4/AKT2/AKT3/GUCY1A2/GNAI1/P2RY1/PLA2G4C/PLA2G4D/PLCB1/LCP2/STIM1	31
motif3	hsa05165	Human papillomavirus infection	65/1039	331/8105	0.000226347	0.0019299	0.00136686	PPP2R2C/PPP2R2B/ITGA8/ITGA1/COL4A6/COL4A5/COL4A4/COL4A1/NFX1/PPP2R3A/COL6A1/LAMA4/FOXO1/COL6A5/COL6A3/RBPJ/UBR4/GSK3B/FZD8/PRKACA/PRKACB/DLG2/PTGER4/PSMC1/DLG3/ATP6V0A1/PTK2/UBE3A/COL9A3/PRKCZ/PARD6B/RELN/HLA-F/WNT7A/LAMB4/COMP/TYK2/TSC1/EGFR/TCF7L2/HRAS/TERT/AKT2/AKT3/LAMA1/TNR/TNN/JAK1/HES5/LAMA5/PARD3/CCNE1/WNT3A/NOTCH2/NOTCH3/MAGI1/ITGA11/MAML2/MAML3/FADD/RHEB/THBS2/TICAM1/ITGA9/CREB5	65
motif3	hsa04211	Longevity regulating pathway	24/1039	89/8105	0.000244741	0.00203323	0.00144004	PRKAG2/EIF4E2/FOXO1/PPARGC1A/PRKACA/PRKACB/IGF1R/PPARG/INSR/SOD2/IGF1/TSC1/ADCY5/ADCY1/HRAS/FOXO3/AKT2/AKT3/SIRT1/RPTOR/EHMT1/ADIPOR2/RHEB/CREB5	24
motif3	hsa04933	AGE-RAGE signaling pathway in diabetic complications	26/1039	100/8105	0.000259822	0.00210456	0.00149056	COL4A6/COL4A5/COL4A4/COL4A1/EGR1/FOXO1/MAPK11/PLCG2/NFATC1/MAPK8/PRKCA/PRKCB/PRKCE/PRKCZ/VEGFB/TGFB2/TGFBR2/HRAS/PLCB4/AKT2/AKT3/NOX4/MMP2/SERPINE1/MAPK9/PLCB1	26
motif3	hsa04062	Chemokine signaling pathway	42/1039	192/8105	0.000291522	0.00230373	0.00163162	RAC3/HCK/SRC/GSK3B/PRKACA/PRKACB/CXCL12/CCL25/PLCG2/SHC2/SHC3/CCL7/PTK2/PRKCB/PRKCZ/GNAQ/TIAM1/SHC4/CCR2/VAV3/VAV2/CXCR5/ROCK2/ADCY5/ADCY1/CCL24/DOCK2/HRAS/PLCB4/FOXO3/AKT2/AKT3/GRK7/GRK4/GNAI1/PARD3/GNG7/ELMO1/PLCB1/GRK5/PREX1/GNGT1	42
motif3	hsa04012	ErbB signaling pathway	23/1039	85/8105	0.000310036	0.00239171	0.00169393	BTC/SRC/GSK3B/CAMK2D/CAMK2B/PLCG2/SHC2/SHC3/MAPK8/PTK2/PRKCA/PRKCB/PRKCG/SHC4/ERBB4/EGFR/HRAS/AKT2/AKT3/CBL/MAPK9/NRG1/NRG3	23
motif3	hsa04971	Gastric acid secretion	21/1039	76/8105	0.000410392	0.00309226	0.0021901	MYLK4/ITPR2/ITPR1/PRKACA/PRKACB/KCNK2/CAMK2D/CAMK2B/PRKCA/PRKCB/PRKCG/GNAQ/ATP1B1/CHRM3/ADCY5/ADCY1/PLCB4/GNAI1/KCNJ10/PLCB1/KCNJ15	21
motif3	hsa04919	Thyroid hormone signaling pathway	29/1039	121/8105	0.000524119	0.00385942	0.00273344	ATP2A3/THRB/SRC/FOXO1/GSK3B/ESR1/PRKACA/PRKACB/PLCG2/PRKCA/PRKCB/PRKCG/MED13L/MED12L/ATP1B1/MYH6/THRA/HRAS/MED27/PLCB4/AKT2/AKT3/RCAN2/NCOA3/MED13/NOTCH2/NOTCH3/PLCB1/RHEB	29
motif3	hsa04213	Longevity regulating pathway - multiple species	18/1039	62/8105	0.000546002	0.00393122	0.00278429	PRKAG2/EIF4EBP2/FOXO1/PRKACA/PRKACB/IGF1R/INSR/SOD2/IGF1/ADCY5/ADCY1/HRAS/FOXO3/AKT2/AKT3/SIRT1/RPTOR/CRYAB	18
motif3	hsa05031	Amphetamine addiction	19/1039	69/8105	0.000798245	0.00561578	0.00397739	CACNA1C/GRIN2A/PRKACA/PRKACB/CAMK2D/CAMK2B/GRIN3A/PPP3CA/PPP3CB/PRKCA/PRKCB/PRKCG/ADCY5/GRIA3/SIRT1/CACNA1D/MAOA/GRIA2/CREB5	19
motif3	hsa04014	Ras signaling pathway	47/1039	232/8105	0.000814635	0.00561578	0.00397739	ANGPT1/KSR2/CSF1R/RAC3/NTRK2/GRIN2A/PLA1A/PRKACA/PRKACB/IGF1R/PLCG2/SHC2/SHC3/KITLG/MAPK8/RGL1/PRKCA/PRKCB/PRKCG/TIAM1/SHC4/RASGRF2/FGFR4/FGFR2/INSR/IGF1/NF1/VEGFB/EGFR/HRAS/FGF21/NGFR/AKT2/AKT3/EPHA2/CSF1/RASA2/RASA3/FGF2/PLA2G4C/PLA2G4D/RASAL2/GNG7/MAPK9/KIT/PDGFC/GNGT1	47
motif3	hsa04370	VEGF signaling pathway	17/1039	59/8105	0.000848957	0.00573046	0.00405861	RAC3/SRC/MAPK11/PLCG2/SHC2/PPP3CA/PPP3CB/PTK2/PRKCA/PRKCB/PRKCG/HRAS/AKT2/AKT3/PLA2G4C/PLA2G4D/NFATC2	17
motif3	hsa04071	Sphingolipid signaling pathway	28/1039	119/8105	0.000885711	0.00585654	0.00414791	SPTLC2/PPP2R2C/PPP2R2B/PPP2R3A/RAC3/MAPK11/MAPK8/PRKCA/PRKCB/PRKCE/PRKCG/PRKCZ/GNAQ/MAP3K5/OPRD1/ROCK2/HRAS/PLCB4/BDKRB2/AKT2/AKT3/GNAI1/SGPL1/SGMS1/MAPK9/BID/PLCB1/ABCC1	28
motif3	hsa04310	Wnt signaling pathway	36/1039	166/8105	0.000910605	0.00590072	0.0041792	CSNK2A1/NLK/RAC3/GSK3B/FZD8/SIAH1/PRKACA/PRKACB/CAMK2D/CAMK2B/PPP3CA/PPP3CB/NFATC1/ROR2/MAPK8/PRKCA/PRKCB/PRKCG/WNT7A/FBXW11/RUVBL1/ROCK2/TCF7L2/PLCB4/CTNND2/TLE4/ZNRF3/TLE2/CER1/WNT3A/MAPK9/NKD2/RSPO3/PLCB1/LRP6/NFATC2	36
motif3	hsa04658	Th1 and Th2 cell differentiation	23/1039	92/8105	0.00103998	0.0065397	0.00463176	IFNGR2/HLA-DQB1/RBPJ/MAPK11/IL2RB/LCK/PPP3CA/PPP3CB/NFATC1/MAPK8/PRKCQ/TBX21/TYK2/HLA-DRA/JAK1/MAPK9/NOTCH2/NOTCH3/MAML2/MAML3/CD4/NFATC2/IL4R	23
motif3	hsa04024	cAMP signaling pathway	44/1039	216/8105	0.00104958	0.0065397	0.00463176	ATP2A3/CACNA1S/RAC3/CACNA1C/ADRB1/GRIN2A/PRKACA/PRKACB/CAMK2D/CAMK2B/PPARA/GRIN3A/NFATC1/MAPK8/TIAM1/PDE3A/VAV3/VAV2/ATP1B1/TNNI3/ROCK2/ADCY5/ADCY1/GRIA3/RYR2/AKT2/AKT3/ATP2B2/HTR4/GNAI1/CACNA1D/GABBR1/GABBR2/SSTR1/GRIA2/MAPK9/ARAP3/RAPGEF4/PDE4D/GLI3/ATP2B4/CREB5/GLI1/FSHR	44
motif3	hsa01522	Endocrine resistance	24/1039	98/8105	0.00111613	0.00682312	0.00483249	SRC/ESR1/MAPK11/PRKACA/PRKACB/IGF1R/SHC2/SHC3/MAPK8/PTK2/SHC4/IGF1/EGFR/ADCY5/ADCY1/HRAS/AKT2/AKT3/NCOA3/MMP2/MAPK9/NOTCH2/NOTCH3/CARM1	24
motif3	hsa05205	Proteoglycans in cancer	42/1039	205/8105	0.00120059	0.00720357	0.00510194	SRC/ESR1/ITPR2/ITPR1/MAPK11/FZD8/PRKACA/PRKACB/IGF1R/CAMK2D/CAMK2B/PLCG2/PTK2/ANK2/PRKCA/PRKCB/PRKCG/TIAM1/ERBB4/WNT7A/VAV3/VAV2/SDC4/HPSE2/IGF1/EGFR/TWIST2/ANK1/ANK3/CD44/TGFB2/HCLS1/ROCK2/HRAS/AKT2/AKT3/MMP2/CBL/FLNB/FGF2/HPSE/WNT3A	42
motif3	hsa04144	Endocytosis	49/1039	252/8105	0.0016192	0.00953859	0.00675572	CBLC/IQSEC1/AMPH/BIN1/AP2A1/AP2A2/PSD3/SRC/WIPF2/ASAP1/ARPC2/SH3KBP1/IGF1R/IL2RB/PRKCZ/PARD6B/FGFR4/FGFR2/RABEP1/HLA-F/ACTR3/EGFR/AGAP1/AGAP2/TGFBR2/HRAS/SMURF2/TFRC/EPN2/SH3GL1/SH3GL3/SH3GL2/MVB12B/GRK7/GRK4/CBL/PARD3/SNX2/SNX6/STAM/ARAP3/ARAP2/GRK5/ARPC5L/DNM3/DNM2/ARFGEF2/VPS26A/FOLR3	49
motif3	hsa05146	Amoebiasis	24/1039	102/8105	0.00200746	0.0116146	0.00822608	MUC2/COL4A6/COL4A5/COL4A4/COL4A1/ITGAM/LAMA4/GNA15/PRKACA/PRKACB/PTK2/PRKCA/PRKCB/PRKCG/GNAQ/GNAL/LAMB4/TGFB2/ADCY1/PLCB4/LAMA1/LAMA5/PLCB1/C8B	24
motif3	hsa04666	Fc gamma R-mediated phagocytosis	23/1039	97/8105	0.00221642	0.0125986	0.00892297	AMPH/BIN1/WASF3/HCK/ASAP1/ARPC2/SCIN/PLCG2/PRKCA/PRKCB/PRKCE/PRKCG/INPP5D/VAV3/VAV2/ACTR3/DOCK1/AKT2/AKT3/PLA2G4C/PLA2G4D/ARPC5L/DNM2	23
motif3	hsa04270	Vascular smooth muscle contraction	29/1039	133/8105	0.00253313	0.0141506	0.0100222	MYLK4/PRKG1/CACNA1S/CACNA1C/ITPR2/ITPR1/PRKACA/PRKACB/ADRA1D/PRKCA/PRKCB/PRKCE/PRKCG/PRKCQ/GNAQ/MYH10/MYH14/CALD1/ROCK2/ADCY5/ADCY1/PLCB4/GUCY1A2/CACNA1D/KCNMA1/PLA2G4C/PLA2G4D/MRVI1/PLCB1	29
motif3	hsa04927	Cortisol synthesis and secretion	17/1039	65/8105	0.0027105	0.0148848	0.0105422	CACNA1S/CACNA1C/ITPR2/ITPR1/PRKACA/PRKACB/KCNK2/GNAQ/KCNK3/ADCY5/ADCY1/PLCB4/CYP21A2/CACNA1D/CACNA1I/PLCB1/CREB5	17
motif3	hsa04914	Progesterone-mediated oocyte maturation	23/1039	100/8105	0.00336017	0.0181449	0.0128512	ANAPC1/RPS6KA2/RPS6KA6/CPEB4/CPEB3/CPEB2/CDC25A/MAPK11/PRKACA/PRKACB/IGF1R/MAPK8/SPDYE4/SPDYE6/IGF1/BUB1/ADCY5/ADCY1/AKT2/AKT3/GNAI1/MAD1L1/MAPK9	23
motif3	hsa04723	Retrograde endocannabinoid signaling	31/1039	148/8105	0.00353153	0.0187577	0.0132851	CACNA1S/CACNA1C/KCNJ6/ABHD6/ITPR2/ITPR1/MAPK11/PRKACA/PRKACB/GRM1/MAPK8/PRKCA/PRKCB/PRKCG/GNAQ/GABRG3/GABRG2/ADCY5/ADCY1/GRIA3/PLCB4/SLC32A1/GNAI1/CACNA1D/GABRR3/GNG7/GRIA2/MAPK9/PLCB1/GABRB3/GNGT1	31
motif3	hsa05135	Yersinia infection	29/1039	137/8105	0.00399944	0.0209003	0.0148027	RPS6KA2/RPS6KA6/RAC3/SRC/WIPF2/GSK3B/ARPC2/MAPK11/LCK/NFATC1/MAPK8/PTK2/GNAQ/VAV3/VAV2/BAIAP2/ACTR3/MAP2K6/ROCK2/DOCK1/AKT2/AKT3/ELMO1/MAPK9/CD4/LCP2/ARPC5L/NFATC2/TICAM1	29
motif3	hsa04070	Phosphatidylinositol signaling system	22/1039	97/8105	0.00487332	0.0250628	0.0177508	PIK3C3/ITPR2/ITPR1/PLCG2/MTMR4/IMPA2/PRKCA/PRKCB/PRKCG/INPP5D/MTM1/INPP4B/DGKI/DGKB/DGKG/PIK3C2A/PIK3C2G/PLCB4/ITPK1/PLCB1/MTMR1/PPIP5K2	22
motif3	hsa00514	Other types of O-glycan biosynthesis	13/1039	47/8105	0.00495645	0.025092	0.0177715	GALNT6/GALNT2/ST6GAL2/ST3GAL3/GALNTL6/GALNT18/GXYLT2/XXYLT1/GALNT1/GALNT3/B4GALT2/GALNT16/GALNT14	13
motif3	hsa05231	Choline metabolism in cancer	22/1039	98/8105	0.00554475	0.0276385	0.019575	WASF3/RAC3/CHKA/MAPK8/PRKCA/PRKCB/PRKCG/DGKI/DGKB/DGKG/TSC1/EGFR/HRAS/AKT2/AKT3/SLC22A4/SLC22A2/PLA2G4C/PLA2G4D/MAPK9/RHEB/PDGFC	22
motif3	hsa04380	Osteoclast differentiation	27/1039	128/8105	0.00563854	0.0276801	0.0196045	LILRB1/CSF1R/LILRB5/CALCR/IFNGR2/MAPK11/TEC/PPARG/PLCG2/LCK/PPP3CA/PPP3CB/NFATC1/MAPK8/TYK2/SPI1/MAP2K6/TGFB2/TGFBR2/AKT2/AKT3/NCF4/CSF1/JAK1/MAPK9/LCP2/NFATC2	27
motif3	hsa04072	Phospholipase D signaling pathway	30/1039	148/8105	0.00665782	0.0320304	0.0226856	AGPAT3/GRM8/GRM1/PLCG2/SHC2/SHC3/KITLG/PRKCA/SHC4/INSR/DGKI/DGKB/DGKG/TSC1/EGFR/ADCY5/ADCY1/HRAS/PLCB4/AKT2/AKT3/PLA2G4C/PLA2G4D/RAPGEF4/KIT/PLCB1/RHEB/DNM3/DNM2/PDGFC	30
motif3	hsa04662	B cell receptor signaling pathway	19/1039	82/8105	0.00672242	0.0320304	0.0226856	LILRB1/RAC3/LILRB5/GSK3B/PIK3AP1/PLCG2/PPP3CA/PPP3CB/NFATC1/PRKCB/INPP5D/VAV3/VAV2/CARD11/HRAS/AKT2/AKT3/CD72/NFATC2	19
motif3	hsa04520	Adherens junction	17/1039	71/8105	0.00715408	0.033593	0.0237923	CSNK2A1/WASF3/NLK/TJP1/RAC3/SRC/IGF1R/INSR/BAIAP2/EGFR/TGFBR2/TCF7L2/PTPRJ/PARD3/CTNNA2/CTNNA3/PTPRM	17
motif3	hsa04514	Cell adhesion molecules	30/1039	149/8105	0.00734601	0.0340016	0.0240817	CD226/CLDN5/ITGA8/CD99L2/ITGAM/NRXN3/NRXN2/NRXN1/NLGN1/CD34/HLA-DQB1/NLGN4X/LRRC4C/LRRC4B/HLA-F/SDC4/NTNG2/HLA-DRA/CDH5/CDH4/CNTN1/CLDN16/CNTNAP2/SDC3/ICOSLG/PTPRM/CD4/NEGR1/NCAM1/ITGA9	30
motif3	hsa04922	Glucagon signaling pathway	23/1039	107/8105	0.00804283	0.0367025	0.0259946	PRKAG2/GCK/FOXO1/ITPR2/ITPR1/PPARGC1A/PRKACA/PRKACB/CAMK2D/CAMK2B/PPARA/PPP3CA/PPP3CB/GNAQ/PHKA2/SIK1/PLCB4/AKT2/AKT3/SIRT1/PLCB1/G6PC/CREB5	23
motif3	hsa04530	Tight junction	33/1039	169/8105	0.00819777	0.03689	0.0261274	PRKAG2/PPP2R2C/PPP2R2B/CLDN5/TJP2/TJP1/SRC/ARPC2/PRKACA/PRKACB/DLG2/YBX3/DLG3/MAPK8/PRKCE/PRKCZ/TIAM1/PARD6B/MAP3K5/ACTR3/MYH10/MYH14/ARHGEF2/HCLS1/ROCK2/RUNX1/CLDN16/CACNA1D/TUBAL3/PARD3/MAPK9/MAGI1/ARPC5L	33
motif3	hsa04390	Hippo signaling pathway	31/1039	157/8105	0.00867105	0.0384852	0.0272572	CRB1/PPP2R2C/PPP2R2B/SMAD1/YWHAG/BMP5/BMP2/GSK3B/FZD8/DLG2/STK3/DLG3/PRKCZ/PARD6B/WNT7A/FBXW11/BMPR1B/TGFB2/TGFBR2/TCF7L2/SERPINE1/YAP1/PARD3/WNT3A/NKD2/BBC3/CTNNA2/CTNNA3/FRMD1/GLI2/WWTR1	31
motif3	hsa05142	Chagas disease	22/1039	102/8105	0.00903732	0.0395688	0.0280247	PPP2R2C/PPP2R2B/IFNGR2/GNA15/MAPK11/MAPK8/GNAQ/GNAL/TGFB2/TGFBR2/ADCY1/PLCB4/BDKRB2/AKT2/AKT3/GNAI1/SERPINE1/C1QB/MAPK9/PLCB1/FADD/TICAM1	22
motif3	hsa04664	Fc epsilon RI signaling pathway	16/1039	68/8105	0.0105957	0.0457736	0.0324192	RAC3/MAPK11/PLCG2/MAPK8/PRKCA/INPP5D/VAV3/VAV2/MAP2K6/HRAS/AKT2/AKT3/PLA2G4C/PLA2G4D/MAPK9/LCP2	16
motif3	hsa04114	Oocyte meiosis	26/1039	129/8105	0.011864	0.0505781	0.0358221	ANAPC1/RPS6KA2/RPS6KA6/CPEB4/CPEB3/CPEB2/YWHAG/ITPR2/ITPR1/MAPK11/PRKACA/PRKACB/IGF1R/CAMK2D/CAMK2B/PPP3CA/PPP3CB/SPDYE4/SPDYE6/FBXW11/IGF1/BUB1/ADCY5/ADCY1/MAD1L1/CCNE1	26
motif3	hsa04640	Hematopoietic cell lineage	21/1039	99/8105	0.0127913	0.0532535	0.0377169	ITGA1/ITGAM/IL3RA/CSF1R/CD34/CD36/FCER2/CSF2RA/HLA-DQB1/KITLG/EPO/CR1L/IL7/IL5RA/HLA-DRA/CD44/TFRC/CSF1/KIT/CD4/IL4R	21
motif3	hsa04934	Cushing syndrome	30/1039	155/8105	0.0128203	0.0532535	0.0377169	CACNA1S/CACNA1C/GSK3B/ITPR2/ITPR1/FZD8/PRKACA/PRKACB/KCNK2/CAMK2D/CAMK2B/PDE11A/GNAQ/KCNK3/WNT7A/EGFR/ARNT/CRHR2/ADCY5/ADCY1/TCF7L2/PLCB4/CYP21A2/GNAI1/CACNA1D/CACNA1I/CCNE1/WNT3A/PLCB1/CREB5	30
motif3	hsa04371	Apelin signaling pathway	27/1039	137/8105	0.0140154	0.0572341	0.0405362	PRKAG2/PIK3C3/MYLK4/EGR1/ITPR2/ITPR1/PPARGC1A/PRKACA/PRKACB/KLF2/PRKCE/GNAQ/ADCY5/ADCY1/HRAS/PLCB4/RYR2/AKT2/AKT3/GNAI1/SERPINE1/GNG7/NOS1/NOTCH3/PLCB1/RYR1/GNGT1	27
motif3	hsa04928	Parathyroid hormone synthesis, secretion and action	22/1039	106/8105	0.0141319	0.0572341	0.0405362	EGR1/ITPR2/ITPR1/PRKACA/PRKACB/MMP24/PRKCA/PRKCB/PRKCG/GNAQ/VDR/AKAP13/EGFR/ADCY5/ADCY1/RUNX2/PLCB4/GNAI1/PLCB1/LRP6/PDE4D/CREB5	22
motif3	hsa04915	Estrogen signaling pathway	27/1039	138/8105	0.0153689	0.0614755	0.0435402	SRC/KCNJ6/ESR1/ITPR2/ITPR1/PRKACA/PRKACB/GRM1/SHC2/SHC3/GNAQ/SHC4/EGFR/ADCY5/ADCY1/HRAS/PLCB4/AKT2/AKT3/NCOA3/GNAI1/MMP2/GABBR1/GABBR2/KRT10/PLCB1/CREB5	27
motif3	hsa04659	Th17 cell differentiation	22/1039	107/8105	0.0157079	0.0619081	0.0438465	IFNGR2/HLA-DQB1/IL1RAP/MAPK11/IL2RB/LCK/PPP3CA/PPP3CB/NFATC1/MAPK8/PRKCQ/TBX21/TYK2/HLA-DRA/TGFBR2/RUNX1/JAK1/MAPK9/RORA/CD4/NFATC2/IL4R	22
motif3	hsa04916	Melanogenesis	21/1039	101/8105	0.0159452	0.0619081	0.0438465	GSK3B/FZD8/PRKACA/PRKACB/CAMK2D/CAMK2B/KITLG/PRKCA/PRKCB/PRKCG/GNAQ/WNT7A/ADCY5/ADCY1/TCF7L2/HRAS/PLCB4/GNAI1/WNT3A/KIT/PLCB1	21
motif3	hsa05235	PD-L1 expression and PD-1 checkpoint pathway in cancer	19/1039	89/8105	0.0162385	0.0619081	0.0438465	CSNK2A1/IFNGR2/MAPK11/LCK/PPP3CA/PPP3CB/NFATC1/PRKCQ/MAP2K6/EGFR/HRAS/AKT2/AKT3/JAK1/ALK/CD4/BATF/NFATC2/TICAM1	19
motif3	hsa00512	Mucin type O-glycan biosynthesis	9/1039	32/8105	0.0162413	0.0619081	0.0438465	GALNT6/GALNT2/GALNTL6/GALNT18/B3GNT6/GALNT1/GALNT3/GALNT16/GALNT14	9
motif3	hsa04152	AMPK signaling pathway	24/1039	120/8105	0.0166682	0.0627965	0.0444758	PRKAG2/PPP2R2C/PPP2R2B/PPP2R3A/CD36/HMGCR/FOXO1/PPARGC1A/IGF1R/PPARG/INSR/ELAVL1/IGF1/TSC1/FOXO3/AKT2/AKT3/SIRT1/TBC1D1/RPTOR/ADIPOR2/RHEB/G6PC/CREB5	24
motif3	hsa04972	Pancreatic secretion	21/1039	102/8105	0.0177361	0.0660517	0.0467813	ATP2A3/ITPR2/ITPR1/PRKCA/PRKCB/PRKCG/GNAQ/ATP1B1/TRPC1/PNLIPRP1/CHRM3/ADCY5/ADCY1/PLCB4/RYR2/ATP2B2/KCNMA1/BST1/PLCB1/CELA3A/ATP2B4	21
motif3	hsa05163	Human cytomegalovirus infection	40/1039	225/8105	0.018658	0.0686955	0.0486537	RAC3/SRC/GSK3B/ITPR2/ITPR1/MAPK11/PRKACA/PRKACB/PTGER4/CXCL12/PPP3CA/PPP3CB/NFATC1/PTK2/PRKCA/PRKCB/PRKCG/GNAQ/HLA-F/AKAP13/TSC1/MAP2K6/EGFR/ROCK2/ADCY5/ADCY1/HRAS/PLCB4/AKT2/AKT3/GNAI1/JAK1/GNG7/BID/PLCB1/FADD/RHEB/NFATC2/CREB5/GNGT1	40
motif3	hsa04066	HIF-1 signaling pathway	22/1039	109/8105	0.0192738	0.0701652	0.0496947	ANGPT1/EIF4E2/IFNGR2/IGF1R/CAMK2D/CAMK2B/PLCG2/ENO2/PRKCA/PRKCB/PRKCG/INSR/EPO/IGF1/EGFR/EGLN2/ARNT/TFRC/AKT2/AKT3/TF/SERPINE1	22
motif3	hsa04080	Neuroactive ligand-receptor interaction	57/1039	341/8105	0.0197376	0.0710552	0.050325	TACR1/NPFFR1/P2RX7/F2RL3/F2RL1/DRD3/CALCR/THRB/GALR3/GALR1/NTSR1/GRP/NPBWR2/ADRB1/GRIN2A/PTGER4/ADRA1D/GRM8/GRM1/GRID1/GRID2/GRIN3A/P2RY8/ADRA2B/OPRD1/GHR/PYY/HCRTR2/GABRG3/GABRG2/CRHR2/CHRM3/GPR35/THRA/GRIA3/NTS/BDKRB2/DRD4/HTR4/HTR2A/HTR2C/GLP2R/GABBR1/GABBR2/GABRR3/P2RY1/SSTR1/SSTR3/PARD3/GRIA2/TAAR5/AGTR2/ADRA2C/GABRB3/PLG/CHRNA3/FSHR	57
motif3	hsa04340	Hedgehog signaling pathway	13/1039	56/8105	0.0223967	0.079742	0.0564775	IQCE/GSK3B/PRKACA/PRKACB/SPOPL/FBXW11/KIF7/EVC2/SMURF2/CSNK1G2/GLI3/GLI2/GLI1	13
motif3	hsa04742	Taste transduction	18/1039	86/8105	0.0229675	0.0808854	0.0572872	CACNA1C/PRKACA/PRKACB/GRM1/SCN2A/TRPM5/TAS2R31/PDE1C/PDE1A/CHRM3/SCNN1B/PLCB4/GABBR1/GABBR2/P2RY1/HTR3C/ASIC2/PLCB1	18
motif3	hsa04218	Cellular senescence	29/1039	156/8105	0.0238855	0.0832139	0.0589364	CHEK1/VDAC3/FOXO1/CDC25A/ITPR2/ITPR1/MAPK11/NBN/TRPV4/PPP3CA/PPP3CB/NFATC1/HLA-F/HIPK3/FBXW11/TSC1/MAP2K6/TGFB2/TGFBR2/HRAS/FOXO3/AKT2/AKT3/SIRT1/CACNA1D/SERPINE1/CCNE1/RHEB/NFATC2	29
motif3	hsa04910	Insulin signaling pathway	26/1039	137/8105	0.0246613	0.0850027	0.0602033	PRKAG2/PRKAR1B/EIF4E2/GCK/FOXO1/GSK3B/PPARGC1A/PRKACA/PRKACB/SHC2/SHC3/MAPK8/PRKCZ/PPP1R3F/SHC4/PHKA2/INSR/TSC1/HRAS/AKT2/AKT3/CBL/RPTOR/MAPK9/RHEB/G6PC	26
motif3	hsa04068	FoxO signaling pathway	25/1039	131/8105	0.0255595	0.0871712	0.0617392	PRKAG2/NLK/FOXO1/MAPK11/IGF1R/GRM1/KLF2/MAPK8/INSR/SOD2/IGF1/FBXO32/EGFR/AGAP2/TGFB2/TGFBR2/HRAS/FOXO3/AKT2/AKT3/SIRT1/FOXG1/MAPK9/SGK1/G6PC	25
motif3	hsa04918	Thyroid hormone synthesis	16/1039	75/8105	0.0261935	0.0874916	0.0619661	ITPR2/ITPR1/PRKACA/PRKACB/TPO/PRKCA/PRKCB/PRKCG/GNAQ/ATP1B1/ADCY5/ADCY1/PLCB4/PLCB1/CREB5/PDIA4	16
motif3	hsa05214	Glioma	16/1039	75/8105	0.0261935	0.0874916	0.0619661	CAMK1D/IGF1R/CAMK2D/CAMK2B/PLCG2/SHC2/SHC3/PRKCA/PRKCB/PRKCG/SHC4/IGF1/EGFR/HRAS/AKT2/AKT3	16
motif3	hsa04810	Regulation of actin cytoskeleton	38/1039	218/8105	0.0284699	0.0941248	0.0666641	ITGA8/ITGA1/ITGAM/ITGAD/MYLK4/RAC3/ARHGAP35/SRC/ARPC2/SCIN/CXCL12/PTK2/TIAM1/FGFR4/FGFR2/VAV3/VAV2/BAIAP2/ACTR3/MYH10/MYH14/EGFR/ARHGEF6/CHRM3/ABI2/ROCK2/HRAS/DOCK1/FGF21/CYFIP2/BDKRB2/DIAPH2/DIAPH3/FGF2/ITGA11/ARPC5L/ITGA9/PDGFC	38
motif3	hsa00760	Nicotinate and nicotinamide metabolism	9/1039	35/8105	0.0287958	0.0942409	0.0667463	NMNAT3/NMNAT1/NT5C2/NMNAT2/ENPP3/ENPP1/SIRT1/SIRT5/BST1	9
motif3	hsa04917	Prolactin signaling pathway	15/1039	70/8105	0.029606	0.0959235	0.067938	GCK/SRC/GSK3B/ESR1/MAPK11/SHC2/SHC3/MAPK8/SHC4/HRAS/FOXO3/AKT2/AKT3/MAPK9/ELF5	15
motif3	hsa04670	Leukocyte transendothelial migration	22/1039	114/8105	0.0309503	0.0992862	0.0703197	CLDN5/CD99L2/ITGAM/ARHGAP35/MAPK11/CXCL12/PLCG2/PTK2/PRKCA/PRKCB/PRKCG/VAV3/VAV2/CDH5/ROCK2/CLDN16/NCF4/GNAI1/MMP2/CTNNA2/CTNNA3/RAPGEF4	22
motif3	hsa04931	Insulin resistance	21/1039	108/8105	0.0319869	0.101606	0.0719623	PRKAG2/RPS6KA2/RPS6KA6/CD36/PPARGC1B/FOXO1/GSK3B/PPARGC1A/PPARA/SLC27A5/MAPK8/PRKCB/PRKCE/PRKCZ/PRKCQ/INSR/AKT2/AKT3/MAPK9/G6PC/CREB5	21
motif3	hsa05100	Bacterial invasion of epithelial cells	16/1039	77/8105	0.0328342	0.103284	0.0731512	SRC/ARPC2/SHC2/SHC3/PTK2/SHC4/ACTR3/HCLS1/DOCK1/CBL/ELMO1/CTNNA2/CTNNA3/ARPC5L/DNM3/DNM2	16
motif3	hsa04330	Notch signaling pathway	13/1039	59/8105	0.0334538	0.104222	0.0738151	RBPJ/CIR1/NCOR2/DTX2/ATXN1/TLE4/HES5/TLE2/NOTCH2/NOTCH3/MAML2/MAML3/NUMB	13
motif3	hsa04722	Neurotrophin signaling pathway	22/1039	119/8105	0.0472963	0.145943	0.103364	RPS6KA2/RPS6KA5/RPS6KA6/NTRK2/NTRK3/GSK3B/MAPK11/CAMK2D/CAMK2B/PLCG2/SHC2/SHC3/MAPK8/MAP3K5/SHC4/HRAS/FOXO3/NGFR/AKT2/AKT3/MAPK9/MAP2K5	22
motif3	hsa04260	Cardiac muscle contraction	17/1039	87/8105	0.0481332	0.147124	0.104201	ATP2A3/CACNA1S/CACNA1C/CACNB4/ATP1B1/CACNA2D1/TNNI3/MYH6/CASQ2/RYR2/CACNA1D/TRDN/CACNG8/CACNG2/CACNG3/CACNA2D2/CACNA2D3	17
motif4	hsa04360	Axon guidance	66/1407	182/8105	5.31907e-10	1.74465e-07	1.32137e-07	PIK3CD/SLIT3/PAK4/PAK3/DPYSL2/RAC3/DCC/RASA1/PARD6B/SRGAP1/CAMK2D/CXCL12/PLCG2/NGEF/PPP3CA/PPP3CB/EPHA5/LRRC4C/NFATC2/SEMA6D/SEMA6B/PRKCA/PRKCZ/SEMA3E/UNC5A/UNC5B/UNC5C/UNC5D/WNT4/SSH2/ROBO1/ROBO3/PDPK1/SEMA4D/NTNG2/PTCH1/SRGAP3/SRGAP2/SEMA5B/NTN1/SSH1/SEMA5A/TRPC1/TRPC6/ROCK2/ENAH/EPHB2/EPHB1/RHOA/GSK3B/ROBO2/EPHA6/EPHA4/EPHA3/EPHA2/SEMA3A/MET/ABLIM2/PAK1/PARD3/CAMK2B/L1CAM/PLXNA2/PLXNA1/PLXNA4/…	66
motif4	hsa04724	Glutamatergic synapse	41/1407	114/8105	1.30345e-06	0.000168544	0.000127652	PLCB4/CACNA1A/CACNA1C/DLGAP1/ADCY1/GRIN2A/ITPR2/ITPR1/PRKACA/GRM4/GRM5/GRM7/GRM1/GRM2/GRIN3A/PPP3CA/PPP3CB/SLC1A1/GRIK1/GRIK2/GRIK3/PRKCA/PRKCB/GNAQ/GRIK4/SHANK2/TRPC1/PLD1/GRM8/ADCY5/ADCY2/PLCB1/GLUL/PLA2G4C/GRIA1/ADCY8/PLA2G4A/GRIA3/SLC17A7/GNG7/GNGT2	41
motif4	hsa04974	Protein digestion and absorption	38/1407	103/8105	1.54156e-06	0.000168544	0.000127652	COL4A5/COL4A4/SLC36A4/SLC36A2/ATP1A4/COL23A1/XPNPEP2/COL16A1/COL25A1/COL6A2/COL5A3/SLC15A1/COL4A6/COL6A1/COL6A3/FXYD2/COL27A1/SLC1A1/MEP1A/SLC7A7/ATP1B1/COL26A1/ELN/SLC8A1/KCNQ1/PRSS3/COL3A1/COL24A1/SLC9A3/COL13A1/COL21A1/COL22A1/COL5A1/COL18A1/CELA3A/COL8A1/CPA1/COL4A2	38
motif4	hsa04721	Synaptic vesicle cycle	31/1407	78/8105	2.2912e-06	0.000187878	0.000142295	ATP6V0E1/CPLX2/CPLX1/AP2A1/CPLX4/AP2A2/CACNA1A/ATP6V0D2/SLC6A12/SLC6A11/CACNA1B/SLC18A2/SLC1A1/SYT1/ATP6V0A1/NSF/CLTA/DNM2/CLTB/STX2/SLC6A3/SLC32A1/UNC13B/UNC13C/UNC13A/RIMS1/STXBP1/ATP6V1D/SLC17A7/DNM1/DNM3	31
motif4	hsa04510	Focal adhesion	61/1407	201/8105	3.35203e-06	0.000219893	0.000166543	PIK3CD/ITGA1/COL4A5/COL4A4/MYLK4/MYLK3/RELN/PAK4/PAK3/IGF1/RAC3/COL6A2/BCL2/AKT3/COL4A6/COL6A1/COL6A3/MAPK10/SHC2/DOCK1/FN1/FLT4/FLT1/PRKCA/PRKCB/SHC4/SHC3/COMP/TNR/VAV2/LAMB4/PDPK1/VEGFB/VWF/ACTB/ROCK2/RHOA/LAMC1/XIAP/GSK3B/VCL/PARVB/MET/LAMA5/TNC/ACTN4/THBS2/CAV1/PARVG/LAMA2/LAMA3/VAV1/PAK1/ITGB3/MYLK/ITGA11/EGF/MYL10/ITGA8/TNN/COL4A2	61
motif4	hsa04020	Calcium signaling pathway	69/1407	240/8105	6.44737e-06	0.000334701	0.000253496	TACR1/HRH2/MYLK4/MYLK3/PLCB4/STIM1/P2RX7/CACNA1I/CACNA1A/CACNA1C/SLC25A4/ADCY1/NTSR1/NTRK1/PLCE1/CAMK1D/CAMK1G/NTRK2/GRIN2A/ITPR2/ITPR1/CACNA1B/CACNA1E/PRKACA/P2RX2/P2RX5/GNA15/CAMK2D/ADRA1D/GRM5/GRM1/TPCN2/PLCG2/PPP3CA/PPP3CB/FLT4/FLT1/PRKCA/PRKCB/ERBB4/FGFR2/GNAQ/P2RX4/FGF3/FGF1/SLC8A1/VEGFB/STIM2/PDE1C/ATP2B1/CHRM3/ADCY2/PLCB1/RYR2/CASQ2/ATP2B4/HTR6/MET/SLC25A31/RET/NOS1/ADCY8/NOS3/CAMK2B/MYLK…	69
motif4	hsa04022	cGMP-PKG signaling pathway	52/1407	167/8105	7.8236e-06	0.000334701	0.000253496	GTF2I/GTF2IRD1/MYLK4/MYLK3/ATP1A4/PLCB4/PRKG1/CACNA1C/CREB5/SLC25A4/AKT3/ADCY1/FXYD2/ITPR2/ITPR1/GNA13/ADRA1D/CNGB1/PPP3CA/PPP3CB/NFATC2/PRKCE/GNAQ/INSR/OPRD1/ATP1B1/SLC8A1/PDE2A/ATP2B1/TRPC6/ROCK2/ADCY5/ADCY2/PDE3A/PLCB1/RHOA/ATP2B4/KCNMB2/GUCY1A2/SLC25A31/CREB3L2/CREB3L3/PIK3R5/KCNMA1/KCNU1/MRVI1/ADCY8/NOS3/MYLK/ADRA2B/ATP2B2/NFATC1	52
motif4	hsa04961	Endocrine and other factor-regulated calcium reabsorption	23/1407	53/8105	8.20516e-06	0.000334701	0.000253496	ATP1A4/PLCB4/AP2A1/AP2A2/FXYD2/PTH/PRKACA/PRKCA/PRKCB/GNAQ/VDR/CLTA/DNM2/ATP1B1/SLC8A1/CLTB/ATP2B1/PLCB1/ESR1/ATP2B4/ATP2B2/DNM1/DNM3	23
motif4	hsa04925	Aldosterone synthesis and secretion	35/1407	98/8105	9.18387e-06	0.000334701	0.000253496	ATP1A4/PLCB4/CACNA1I/CACNA1C/CREB5/ADCY1/KCNJ5/CAMK1D/CAMK1G/ITPR2/ITPR1/PRKACA/KCNK9/CAMK2D/PRKD1/KCNK3/PRKCA/PRKCB/PRKCE/GNAQ/ATP1B1/PDE2A/CYP11A1/CYP21A2/ATP2B1/ADCY5/ADCY2/PLCB1/ATP2B4/DAGLA/CREB3L2/CREB3L3/ADCY8/CAMK2B/ATP2B2	35
motif4	hsa05032	Morphine addiction	33/1407	91/8105	1.13578e-05	0.000372534	0.000282151	PDE8B/PDE11A/GABRA1/CACNA1A/ADCY1/GRK4/KCNJ6/KCNJ5/CACNA1B/PRKACA/GABRG3/PDE10A/PRKCA/PRKCB/GABRG2/PDE2A/GABRB3/PDE1C/GABRG1/ADCY5/ADCY2/PDE3A/GRK5/SLC32A1/GABBR2/OPRM1/ADCY8/GABRA2/GABRB1/PDE4B/PDE4D/GNG7/GNGT2	33
motif4	hsa04080	Neuroactive ligand-receptor interaction	89/1407	341/8105	2.29453e-05	0.000684186	0.000518189	GRP/TACR1/HRH2/AVPR2/LEPR/GLRA3/GLRA2/GLRA1/GABRA1/NPFFR1/P2RX7/F2RL3/DRD3/CALCR/THRB/GALR1/NTSR1/PRLR/NPBWR2/NPBWR1/C3/C5/PTH/GRIN2A/P2RX2/P2RX5/PTGER4/SLURP1/ADRA1D/GABRG3/GRM4/GRM5/GRM7/GRM1/GRM2/GRID1/GRID2/GRIN3A/P2RY8/GRIK1/GRIK2/GRIK3/GRIK4/P2RX4/OPRD1/RXFP2/CNR2/GABRG2/GABRB3/P2RY10/GHR/C5AR1/GH2/HCRTR2/GABRG1/PRSS3/CHRM3/GPR35/GRM8/EDN1/DRD4/CCK/HTR1F/HTR6/MTNR1A/SCTR/GLP2R/NR3C1/F2/GABB…	89
motif4	hsa04921	Oxytocin signaling pathway	47/1407	154/8105	3.74818e-05	0.0010245	0.000775939	MYLK4/MYLK3/PLCB4/CACNA1C/ADCY1/KCNJ6/KCNJ5/CAMK1D/CAMK1G/ITPR2/ITPR1/CACNB4/CACNG3/PRKACA/CAMK2D/PPP3CA/PPP3CB/NFATC2/PRKCA/PRKCB/GNAQ/PRKAG2/CACNA2D1/CDKN1A/ACTB/ROCK2/ADCY5/ADCY2/PLCB1/RHOA/RYR2/GUCY1A2/KCNJ12/PIK3R5/PLA2G4C/ADCY8/NOS3/PLA2G4A/CACNG8/CACNG2/CAMK2B/MYLK/TRPM2/RYR1/CACNA2D2/CACNA2D3/NFATC1	47
motif4	hsa04727	GABAergic synapse	31/1407	89/8105	5.13759e-05	0.00129625	0.000981759	ABAT/GABRA1/CACNA1A/CACNA1C/ADCY1/SLC6A12/SLC6A11/KCNJ6/CACNA1B/PRKACA/GABRG3/GAD1/PRKCA/PRKCB/NSF/GABRG2/GABRB3/GABRG1/ADCY5/ADCY2/GPHN/SLC32A1/GAD2/GLUL/GABBR2/PLCL1/ADCY8/GABRA2/GABRB1/GNG7/GNGT2	31
motif4	hsa04015	Rap1 signaling pathway	59/1407	210/8105	6.20674e-05	0.00145415	0.00110135	PIK3CD/ANGPT1/ITGAM/PLCB4/IGF1/NGFR/CSF1R/ITGB2/F2RL3/RAC3/AKT3/ADCY1/SIPA1L3/PLCE1/PARD6B/RASSF5/GRIN2A/PRKD1/CSF1/FARP2/FLT4/FLT1/PRKCA/PRKCB/PRKCZ/FGFR2/TIAM1/GNAQ/INSR/FGF3/FGF1/VAV2/VEGFB/ACTB/RALGDS/ADCY5/ADCY2/ENAH/SKAP1/DOCK4/PLCB1/RHOA/EPHA2/MET/VAV1/LCP2/PARD3/MAP2K6/ADCY8/ITGB3/ARAP3/RAPGEF2/MAGI3/MAGI2/MAGI1/EGF/RAP1GAP/KITLG/RGS14	59
motif4	hsa04918	Thyroid hormone synthesis	27/1407	75/8105	8.08645e-05	0.00176824	0.00133923	ATP1A4/PLCB4/ASGR1/CREB5/ADCY1/FXYD2/ITPR2/ITPR1/LRP2/PRKACA/TPO/PRKCA/PRKCB/DUOX1/GNAQ/ATP1B1/IYD/GSR/ADCY5/ADCY2/PLCB1/GPX5/TG/CREB3L2/CREB3L3/ADCY8/TSHR	27
motif4	hsa04911	Insulin secretion	29/1407	86/8105	0.000170944	0.00350436	0.00265413	ATP1A4/PLCB4/PCLO/CACNA1C/CREB5/ADCY1/FXYD2/PRKACA/CAMK2D/RIMS2/PRKCA/PRKCB/GNAQ/ATP1B1/CHRM3/ADCY5/ADCY2/PLCB1/RYR2/CCK/KCNMB2/CREB3L2/CREB3L3/KCNMA1/KCNU1/ADCY8/CAMK2B/TRPM4/CCKAR	29
motif4	hsa04725	Cholinergic synapse	35/1407	113/8105	0.000259416	0.00461856	0.00349801	PIK3CD/KCNQ3/PLCB4/BCL2/CACNA1A/CACNA1C/CREB5/AKT3/ADCY1/KCNJ6/ITPR2/ITPR1/CACNA1B/PRKACA/CAMK2D/PRKCA/PRKCB/GNAQ/KCNQ4/KCNQ5/KCNQ1/CHRM3/ADCY5/ADCY2/PLCB1/KCNQ2/KCNJ12/CREB3L2/CREB3L3/PIK3R5/ADCY8/CHAT/CAMK2B/GNG7/GNGT2	35
motif4	hsa04512	ECM-receptor interaction	29/1407	88/8105	0.000267976	0.00461856	0.00349801	ITGA1/COL4A5/COL4A4/RELN/COL6A2/CD36/COL4A6/COL6A1/COL6A3/FN1/COMP/TNR/SDC4/LAMB4/SV2B/FRAS1/VWF/LAMC1/AGRN/LAMA5/TNC/THBS2/LAMA2/LAMA3/ITGB3/ITGA11/ITGA8/TNN/COL4A2	29
motif4	hsa04072	Phospholipase D signaling pathway	43/1407	148/8105	0.000269741	0.00461856	0.00349801	PIK3CD/PLCB4/AVPR2/CXCR1/AKT3/ADCY1/AGPAT5/AGPAT2/GNA13/GRM4/GRM5/GRM7/GRM1/GRM2/PLCG2/SHC2/PRKCA/SHC4/SHC3/INSR/DNM2/DGKH/DGKB/DGKG/RALGDS/PLD1/GRM8/ADCY5/ADCY2/PLCB1/RHOA/PIK3R5/F2/PLA2G4C/ADCY8/PLA2G4A/MTOR/EGF/RHEB/KITLG/DGKI/DNM1/DNM3	43
motif4	hsa04971	Gastric acid secretion	26/1407	76/8105	0.00028162	0.00461856	0.00349801	HRH2/MYLK4/MYLK3/ATP1A4/PLCB4/ADCY1/KCNK10/ITPR2/ITPR1/PRKACA/KCNK2/CAMK2D/PRKCA/PRKCB/GNAQ/ATP1B1/KCNQ1/ACTB/CHRM3/ADCY5/ADCY2/PLCB1/KCNJ15/ADCY8/CAMK2B/MYLK	26
motif4	hsa05165	Human papillomavirus infection	82/1407	331/8105	0.000315973	0.00493519	0.00373782	PIK3CD/PPP2R2C/PPP2R2B/ITGA1/COL4A5/COL4A4/ATP6V0E1/WNT3A/PPP2R3B/RELN/AXIN1/COL6A2/ATP6V0D2/CREB5/AKT3/COL4A6/FOXO1/PARD6B/COL6A1/COL6A3/DVL1/UBR4/NOTCH2/FZD2/FZD8/NFKB1/PRKACA/NFX1/DLG1/DLG2/PTGER4/FADD/DLG3/FN1/ATP6V0A1/PRKCZ/LFNG/COMP/WNT4/WNT9A/MPP5/TNR/LAMB4/HEY1/TYK2/CDKN1A/VWF/CCNA1/WNT7A/WNT7B/LAMC1/TERT/LLGL2/RB1/OASL/GSK3B/HLA-G/LAMA5/TNC/CREB3L2/CREB3L3/THBS2/IFNAR1/JAK1/LAMA2/LAMA3/P…	82
motif4	hsa04723	Retrograde endocannabinoid signaling	42/1407	148/8105	0.000544551	0.00811876	0.00614899	PLCB4/GABRA1/CACNA1A/CACNA1C/ADCY1/KCNJ6/KCNJ5/ABHD6/ITPR2/ITPR1/CACNA1B/MAPK10/PRKACA/GABRG3/GRM5/GRM1/MGLL/PRKCA/PRKCB/GNAQ/NDUFS7/GABRG2/GABRB3/GABRG1/NDUFS4/NDUFS5/ADCY5/ADCY2/PLCB1/SLC32A1/DAGLA/RIMS1/NDUFB6/NDUFB3/GRIA1/ADCY8/GABRA2/GRIA3/GABRB1/SLC17A7/GNG7/GNGT2	42
motif4	hsa04713	Circadian entrainment	30/1407	97/8105	0.00071505	0.0100594	0.00761879	RPS6KA5/PLCB4/PRKG1/CACNA1I/CACNA1C/ADCY1/KCNJ6/KCNJ5/GRIN2A/ITPR1/PRKACA/CAMK2D/NOS1AP/PRKCA/PRKCB/GNAQ/ADCY5/ADCY2/PLCB1/RYR2/GUCY1A2/MTNR1A/NOS1/GRIA1/ADCY8/GRIA3/CAMK2B/RYR1/GNG7/GNGT2	30
motif4	hsa04261	Adrenergic signaling in cardiomyocytes	42/1407	150/8105	0.000736053	0.0100594	0.00761879	PPP2R2C/PPP2R2B/RPS6KA5/ATP1A4/PLCB4/PPP2R3B/MYL3/BCL2/CACNA1C/CREB5/AKT3/ADCY1/FXYD2/TNNI3/CACNB4/CACNG3/PRKACA/CAMK2D/ADRA1D/PRKCA/GNAQ/ATP1B1/SLC8A1/CACNA2D1/SCN7A/KCNQ1/ATP2B1/ADCY5/ADCY2/PLCB1/RYR2/ATP2B4/CREB3L2/CREB3L3/PIK3R5/ADCY8/CACNG8/CACNG2/CAMK2B/CACNA2D2/CACNA2D3/ATP2B2	42
motif4	hsa04972	Pancreatic secretion	31/1407	102/8105	0.000815935	0.0105578	0.00799626	ATP1A4/PLCB4/ADCY1/FXYD2/ITPR2/ITPR1/TPCN2/PRKCA/PRKCB/GNAQ/SLC26A3/ATP1B1/KCNQ1/ATP2B1/TRPC1/PRSS3/CHRM3/ADCY5/ADCY2/PLCB1/RHOA/RYR2/CCK/ATP2B4/SCTR/KCNMA1/ADCY8/CELA3A/ATP2B2/CPA1/CCKAR	31
motif4	hsa04611	Platelet activation	36/1407	124/8105	0.000836896	0.0105578	0.00799626	PIK3CD/MYLK4/MYLK3/PLCB4/STIM1/PRKG1/F2RL3/AKT3/ADCY1/ITPR2/ITPR1/PRKACA/GNA13/PLCG2/TBXAS1/PRKCZ/GNAQ/VWF/ACTB/COL3A1/ROCK2/ADCY5/ADCY2/PLCB1/RHOA/GUCY1A2/PIK3R5/F2/SNAP23/PLA2G4C/LCP2/ADCY8/ITGB3/NOS3/PLA2G4A/MYLK	36
motif4	hsa04024	cAMP signaling pathway	56/1407	216/8105	0.00087667	0.0106499	0.00806605	PIK3CD/ATP1A4/RAC3/CACNA1C/CREB5/AKT3/ADCY1/PLCE1/FXYD2/TNNI3/GRIN2A/MAPK10/NFKB1/PRKACA/CAMK2D/CNGB1/PDE10A/GRIN3A/FFAR2/TIAM1/VAV2/ATP1B1/PTCH1/ATP2B1/ROCK2/PLD1/ADCY5/ADCY2/PDE3A/RHOA/RYR2/PPARA/EDN1/ATP2B4/HTR1F/HTR6/CREB3L2/CREB3L3/GABBR2/VAV1/PAK1/GRIA1/ADCY8/GRIA3/EP300/ARAP3/VIPR2/CAMK2B/TSHR/PDE4B/PDE4D/ABCC4/EDN2/ATP2B2/NFATC1/GLI1	56
motif4	hsa04010	MAPK signaling pathway	72/1407	294/8105	0.00101459	0.011856	0.0089795	ANGPT1/RPS6KA2/RPS6KA5/RPS6KA6/IGF2/IGF1/NGFR/CSF1R/DAXX/RAC3/CACNA1I/CACNA1A/CACNA1C/TAOK3/AKT3/RASA1/MAP3K5/NTRK1/IL1RAP/NTRK2/CACNA1B/MAPK10/CACNB4/NFKB1/CACNG3/CACNA1E/PRKACA/TAB2/STK3/PPM1B/MAP3K1/PPP3CA/PPP3CB/CSF1/FLT4/FLT1/PRKCA/PRKCB/ERBB4/FGFR2/JUND/INSR/FGF3/FGF1/DUSP8/DUSP7/CACNA2D1/NF1/VEGFB/AREG/MECOM/TGFB2/RASGRF2/EPHA2/MET/PLA2G4C/PAK1/MAP2K6/PLA2G4A/CACNG8/CACNG2/RAPGEF2/EGF/MAP4…	72
motif4	hsa04390	Hippo signaling pathway	43/1407	157/8105	0.00104824	0.011856	0.0089795	PPP2R2C/PPP2R2B/SMAD1/WTIP/WNT3A/ITGB2/AXIN1/PARD6B/DVL1/FZD2/FZD8/DLG1/DLG2/STK3/TEAD2/DLG3/PRKCZ/FRMD6/FRMD1/WNT4/WNT9A/MPP5/FGF1/NKD2/DLG5/TP73/ACTB/WNT7A/WNT7B/AREG/TGFB2/WWC1/LLGL2/GSK3B/SERPINE1/PARD3/CTNNA1/CTNNA2/CTNNA3/BMPR1B/WNT8A/CSNK1D/GLI2	43
motif4	hsa04151	PI3K-Akt signaling pathway	84/1407	354/8105	0.00112904	0.0123442	0.00934928	PIK3CD/PPP2R2C/PPP2R2B/ANGPT1/ITGA1/IL7/COL4A5/COL4A4/IL3/IL3RA/PPP2R3B/RELN/IGF2/IGF1/NGFR/CSF1R/COL6A2/BCL2/CREB5/AKT3/PRLR/COL4A6/NTRK1/COL6A1/COL6A3/NTRK2/PIK3AP1/IL4R/NFKB1/IL2RA/CSF1/FN1/FLT4/FLT1/IL6R/PRKCA/ERBB4/FGFR2/COMP/INSR/TNR/FGF3/FGF1/LAMB4/PDPK1/SGK1/CDKN1A/VEGFB/VWF/GHR/GH2/AREG/BRCA1/LAMC1/GSK3B/EPHA2/MET/LAMA5/TNC/CREB3L2/CREB3L3/THBS2/IFNAR1/PIK3R5/JAK1/LAMA2/LAMA3/RPTOR/ITGB3…	84
motif4	hsa04933	AGE-RAGE signaling pathway in diabetic complications	30/1407	100/8105	0.00124028	0.013123	0.00993911	PIK3CD/COL4A5/COL4A4/PLCB4/BCL2/AKT3/COL4A6/PLCE1/FOXO1/MAPK10/NFKB1/PLCG2/FN1/PRKCA/PRKCB/PRKCE/PRKCZ/NOX1/NOX4/VEGFB/TGFB2/COL3A1/PLCB1/EDN1/PIM1/MMP2/SERPINE1/NOS3/NFATC1/COL4A2	30
motif4	hsa04720	Long-term potentiation	22/1407	67/8105	0.00149915	0.0150371	0.0113888	RPS6KA2/RPS6KA6/PLCB4/CACNA1C/ADCY1/GRIN2A/ITPR2/ITPR1/PRKACA/CAMK2D/GRM5/GRM1/PPP3CA/PPP3CB/PRKCA/PRKCB/GNAQ/PLCB1/GRIA1/ADCY8/EP300/CAMK2B	22
motif4	hsa04530	Tight junction	45/1407	169/8105	0.00152488	0.0150371	0.0113888	HSPA4/PPP2R2C/PPP2R2B/CLDN11/TJP1/MAP3K5/PARD6B/MAPK10/RAP2C/PRKACA/DLG1/DLG2/YBX3/MAP3K1/DLG3/TJP2/PRKCE/PRKCZ/MPP4/TIAM1/WAS/MPP5/MPDZ/ACTR3/PRKAG2/MYH10/MYH11/MYH14/ACTB/ROCK2/RUNX1/RHOA/LLGL2/CLDN10/CLDN16/CLDN14/ACTN4/IGSF5/PARD3/CLDN3/EPB41L4B/RAPGEF2/MAGI1/ARHGEF2/CLDN5	45
motif4	hsa04071	Sphingolipid signaling pathway	34/1407	119/8105	0.00155872	0.0150371	0.0113888	PIK3CD/SPTLC2/SPTLC3/PPP2R2C/PPP2R2B/PLCB4/PPP2R3B/RAC3/BCL2/AKT3/NSMAF/MAP3K5/MAPK10/NFKB1/GNA13/BID/PRKCA/PRKCB/PRKCE/PRKCZ/CTSD/GNAQ/OPRD1/PDPK1/ROCK2/PLD1/PLCB1/RHOA/CERS3/SGMS1/NOS3/SGPP2/CERS4/ABCC1	34
motif4	hsa04270	Vascular smooth muscle contraction	37/1407	133/8105	0.00168209	0.0157636	0.0119391	MYLK4/MYLK3/PLCB4/PRKG1/CACNA1C/ADCY1/ITPR2/ITPR1/PRKCQ/PRKACA/GNA13/ADRA1D/PRKCA/PRKCB/PRKCE/GNAQ/MYH10/MYH11/MYH14/CALD1/ROCK2/ADCY5/ADCY2/PLCB1/RHOA/EDN1/KCNMB2/GUCY1A2/KCNMA1/PLA2G4C/KCNU1/MRVI1/ADCY8/PLA2G4A/MYLK/CALCA/EDN2	37
motif4	hsa05146	Amoebiasis	30/1407	102/8105	0.00175341	0.0159756	0.0120996	PIK3CD/MUC2/COL4A5/COL4A4/ITGAM/PLCB4/ITGB2/ADCY1/COL4A6/NFKB1/PRKACA/IL1R2/GNA15/FN1/PRKCA/PRKCB/GNAQ/IL10/LAMB4/TGFB2/COL3A1/PLCB1/LAMC1/VCL/LAMA5/ACTN4/LAMA2/LAMA3/C9/COL4A2	30
motif4	hsa04750	Inflammatory mediator regulation of TRP channels	29/1407	98/8105	0.00187299	0.0160318	0.0121422	PIK3CD/PLCB4/IGF1/ADCY1/NTRK1/IL1RAP/ITPR2/ITPR1/PRKCQ/MAPK10/PRKACA/PTGER4/CAMK2D/TRPV4/PLCG2/PRKCA/PRKCB/PRKCE/GNAQ/ASIC2/ADCY5/ADCY2/PLCB1/PLA2G4C/MAP2K6/ADCY8/PLA2G4A/CAMK2B/TRPM8	29
motif4	hsa04012	ErbB signaling pathway	26/1407	85/8105	0.00188056	0.0160318	0.0121422	PIK3CD/PAK4/PAK3/BTC/AKT3/MAPK10/CAMK2D/PLCG2/SHC2/PRKCA/PRKCB/SHC4/ERBB4/SHC3/CDKN1A/NRG1/AREG/CBL/GSK3B/PAK1/MTOR/CAMK2B/EGF/NRG3/NRG2/TGFA	26
motif4	hsa05033	Nicotine addiction	15/1407	40/8105	0.00190622	0.0160318	0.0121422	GABRA1/CACNA1A/GRIN2A/CACNA1B/GABRG3/GRIN3A/GABRG2/GABRB3/GABRG1/SLC32A1/GRIA1/GABRA2/GRIA3/GABRB1/SLC17A7	15
motif4	hsa04730	Long-term depression	20/1407	60/8105	0.00197181	0.0161688	0.012246	PLCB4/PRKG1/IGF1/CACNA1A/ITPR2/ITPR1/GNA13/GRM1/GRID2/PRKCA/PRKCB/GNAQ/PLCB1/GUCY1A2/NOS1/PLA2G4C/GRIA1/PLA2G4A/GRIA3/RYR1	20
motif4	hsa05100	Bacterial invasion of epithelial cells	24/1407	77/8105	0.00209076	0.0163278	0.0123664	PIK3CD/ARHGAP10/SHC2/DOCK1/FN1/SHC4/SHC3/CLTA/DNM2/ACTR3/CLTB/ACTB/RHOA/CBL/WASF2/VCL/MET/CAV1/CTNNA1/CTNNA2/CTNNA3/DNM1/DNM3/ELMO1	24
motif4	hsa05412	Arrhythmogenic right ventricular cardiomyopathy	24/1407	77/8105	0.00209076	0.0163278	0.0123664	ITGA1/CACNA1C/DMD/CACNB4/CACNG3/SGCG/SGCD/SLC8A1/CACNA2D1/CDH2/ACTB/RYR2/LAMA2/ITGB3/CTNNA1/CTNNA2/CTNNA3/CACNG8/CACNG2/PKP2/ITGA11/CACNA2D2/CACNA2D3/ITGA8	24
motif4	hsa04742	Taste transduction	26/1407	86/8105	0.00225995	0.0169261	0.0128195	PLCB4/GABRA1/CACNA1A/CACNA1C/PRKACA/P2RX2/GRM4/GRM1/TAS2R31/TAS2R39/SCN2A/PKD2L1/ASIC2/TAS2R46/PDE1C/CHRM3/SCNN1G/SCNN1B/PLCB1/PKD1L3/HTR1F/HTR3B/GABBR2/HTR3C/ADCY8/GABRA2	26
motif4	hsa04931	Insulin resistance	31/1407	108/8105	0.00227057	0.0169261	0.0128195	PIK3CD/RPS6KA2/RPS6KA6/CD36/CREB5/AKT3/PPARGC1A/PPARGC1B/FOXO1/SOCS3/PRKCQ/MAPK10/NFKB1/SLC27A5/SLC27A1/PRKCB/PRKCE/PRKCZ/INSR/CPT1A/PYGL/MLXIPL/PDPK1/PRKAG2/PPARA/ACACB/GSK3B/CREB3L2/CREB3L3/NOS3/MTOR	31
motif4	hsa02010	ABC transporters	16/1407	45/8105	0.00258564	0.0188465	0.014274	ABCG1/ABCC10/ABCC11/ABCA13/TAP2/ABCC6/ABCC9/ABCA5/ABCA4/ABCA8/ABCA9/ABCB1/ABCB5/ABCC4/ABCC1/ABCC3	16
motif4	hsa04728	Dopaminergic synapse	36/1407	132/8105	0.00279439	0.0196021	0.0148462	PPP2R2C/PPP2R2B/PLCB4/PPP2R3B/DRD3/CACNA1A/CACNA1C/CREB5/AKT3/KCNJ6/KCNJ5/GRIN2A/ITPR2/ITPR1/CACNA1B/MAPK10/PRKACA/CAMK2D/SLC18A2/PPP3CA/PPP3CB/PRKCA/PRKCB/GNAQ/SLC6A3/ADCY5/PLCB1/DRD4/GSK3B/CREB3L2/CREB3L3/GRIA1/GRIA3/CAMK2B/GNG7/GNGT2	36
motif4	hsa05414	Dilated cardiomyopathy	28/1407	96/8105	0.00280883	0.0196021	0.0148462	ITGA1/MYL3/IGF1/CACNA1C/ADCY1/DMD/TNNI3/CACNB4/CACNG3/PRKACA/SGCG/SGCD/SLC8A1/CACNA2D1/ACTB/TGFB2/ADCY5/ADCY2/RYR2/LAMA2/ADCY8/ITGB3/CACNG8/CACNG2/ITGA11/CACNA2D2/CACNA2D3/ITGA8	28
motif4	hsa04726	Serotonergic synapse	32/1407	115/8105	0.00333266	0.0223885	0.0169566	PLCB4/CYP4X1/APP/CACNA1A/CACNA1C/KCNJ6/KCNJ5/ITPR2/ITPR1/CACNA1B/PRKACA/SLC18A2/ALOX15B/PRKCA/PRKCB/GNAQ/GABRB3/TRPC1/ADCY5/PLCB1/HTR1F/ALOX5/HTR6/HTR3B/HTR3C/PLA2G4C/PLA2G4A/KCND2/GABRB1/GNG7/TPH2/GNGT2	32
motif4	hsa04928	Parathyroid hormone synthesis, secretion and action	30/1407	106/8105	0.00334462	0.0223885	0.0169566	PLCB4/BCL2/CREB5/ADCY1/MAFB/AKAP13/PTH/ITPR2/ITPR1/PRKACA/GNA13/PRKCA/PRKCB/GNAQ/JUND/VDR/MMP16/CDKN1A/PLD1/ADCY5/ADCY2/RUNX2/PLCB1/RHOA/CYP24A1/CREB3L2/CREB3L3/ADCY8/PDE4B/PDE4D	30
motif4	hsa04520	Adherens junction	22/1407	71/8105	0.00341372	0.022394	0.0169608	TJP1/RAC3/CSNK2A1/FARP2/WAS/INSR/BAIAP2/ACTB/RHOA/WASF2/VCL/MET/ACTN4/PTPRB/PTPRJ/PARD3/EP300/CTNNA1/CTNNA2/CTNNA3/PTPRM/FER	22
motif4	hsa04514	Cell adhesion molecules	39/1407	149/8105	0.00419681	0.0269912	0.0204427	CD226/CD99L2/ITGAM/CLDN11/NRXN3/NRXN1/ITGB2/CD28/NLGN4Y/NLGN4X/LRRC4C/LRRC4B/CDH5/CNTNAP2/SDC4/NTNG2/CDH2/CDH4/CNTN1/NLGN3/NLGN1/CD276/CLDN10/CLDN16/CLDN14/HLA-G/GLG1/CD8B/CLDN3/CD99/HLA-DPB1/L1CAM/NEGR1/PTPRM/CLDN5/ITGA8/NRXN2/NCAM1/NCAM2	39
motif4	hsa04927	Cortisol synthesis and secretion	20/1407	65/8105	0.00558492	0.035228	0.026681	PLCB4/PDE8B/CACNA1I/CACNA1C/CREB5/ADCY1/ITPR2/ITPR1/PRKACA/KCNK2/KCNK3/GNAQ/CYP11A1/CYP21A2/ADCY5/ADCY2/PLCB1/CREB3L2/CREB3L3/ADCY8	20
motif4	hsa04935	Growth hormone synthesis, secretion and action	32/1407	119/8105	0.00585682	0.036246	0.027452	PIK3CD/PLCB4/IGF1/CACNA1C/CREB5/AKT3/ADCY1/SOCS3/ITPR2/ITPR1/MAPK10/PRKACA/MAP3K1/PLCG2/SHC2/PRKCA/PRKCB/SHC4/SHC3/GNAQ/GHR/GH2/ADCY5/ADCY2/PLCB1/GSK3B/CREB3L2/CREB3L3/MAP2K6/ADCY8/MTOR/EP300	32
motif4	hsa05205	Proteoglycans in cancer	50/1407	205/8105	0.00611562	0.0371467	0.0281342	PIK3CD/WNT3A/IGF2/IGF1/DCN/AKT3/PLCE1/PLAUR/ITPR2/ITPR1/FZD2/FZD8/PRKACA/CAMK2D/PLCG2/TWIST2/FN1/PRKCA/PRKCB/ERBB4/TIAM1/WNT4/WNT9A/VAV2/SDC4/PDPK1/HPSE2/CDKN1A/PTCH1/ANK1/ANK2/ACTB/WNT7A/WNT7B/LUM/TGFB2/ROCK2/RHOA/ESR1/CBL/MET/MMP2/CAV1/VAV1/PAK1/ITGB3/MTOR/CAMK2B/WNT8A/GPC3	50
motif4	hsa01521	EGFR tyrosine kinase inhibitor resistance	23/1407	79/8105	0.00657264	0.0389217	0.0294786	PIK3CD/IGF1/GAS6/BCL2/AKT3/PLCG2/SHC2/IL6R/PRKCA/PRKCB/SHC4/SHC3/FGFR2/NF1/NRG1/AXL/GSK3B/MET/JAK1/MTOR/EGF/NRG2/TGFA	23
motif4	hsa04070	Phosphatidylinositol signaling system	27/1407	97/8105	0.00664518	0.0389217	0.0294786	PIK3CD/PLCB4/MTMR14/PLCE1/ITPR2/ITPR1/INPP5F/PLCG2/IPMK/IMPA2/PRKCA/PRKCB/INPP5D/PI4K2A/INPP4B/PIK3C3/DGKH/DGKB/DGKG/PIK3C2A/PIK3C2G/CDS1/PLCB1/SYNJ1/SYNJ2/ITPK1/DGKI	27
motif4	hsa04970	Salivary secretion	26/1407	93/8105	0.00719288	0.0413906	0.0313485	ATP1A4/PLCB4/DMBT1/PRKG1/ADCY1/FXYD2/ITPR2/ITPR1/MUC5B/PRKACA/ADRA1D/PRKCA/PRKCB/GNAQ/ATP1B1/ATP2B1/CHRM3/ADCY5/ADCY2/PLCB1/ATP2B4/GUCY1A2/KCNMA1/NOS1/ADCY8/ATP2B2	26
motif4	hsa04014	Ras signaling pathway	55/1407	232/8105	0.00773677	0.0437528	0.0331375	PIK3CD/ANGPT1/KSR2/PAK4/PAK3/IGF2/IGF1/NGFR/CSF1R/RAC3/AKT3/RASA1/NTRK1/PLCE1/NTRK2/RASSF5/GRIN2A/MAPK10/NFKB1/PRKACA/PLCG2/SHC2/CSF1/FLT4/FLT1/PRKCA/PRKCB/SHC4/SHC3/FGFR2/TIAM1/RASAL3/INSR/FGF3/FGF1/NF1/VEGFB/EXOC2/RALGDS/ETS1/RASGRF2/PLD1/RHOA/EPHA2/RIN1/MET/RASA3/PLA2G4C/PAK1/PLA2G4A/EGF/KITLG/TGFA/GNG7/GNGT2	55
motif4	hsa05410	Hypertrophic cardiomyopathy	25/1407	90/8105	0.00904517	0.050285	0.0380849	ITGA1/MYL3/IGF1/CACNA1C/DMD/TNNI3/CACNB4/CACNG3/SGCG/SGCD/SLC8A1/PRKAG2/CACNA2D1/ACTB/TGFB2/RYR2/EDN1/LAMA2/ITGB3/CACNG8/CACNG2/ITGA11/CACNA2D2/CACNA2D3/ITGA8	25
motif4	hsa04670	Leukocyte transendothelial migration	30/1407	114/8105	0.0102947	0.0562778	0.0426237	PIK3CD/CD99L2/ITGAM/CLDN11/ITGB2/RASSF5/CXCL12/PLCG2/PRKCA/PRKCB/CDH5/VAV2/ACTB/ROCK2/RHOA/VCL/CLDN10/CLDN16/CLDN14/ACTN4/MMP2/VAV1/CLDN3/CD99/ITK/CTNNA1/CTNNA2/CTNNA3/MYL10/CLDN5	30
motif4	hsa04926	Relaxin signaling pathway	33/1407	129/8105	0.011445	0.0615403	0.0466094	PIK3CD/COL4A5/COL4A4/PLCB4/CREB5/AKT3/ADCY1/COL4A6/MAPK10/NFKB1/PRKACA/GNA15/SHC2/PRKCA/PRKCZ/SHC4/SHC3/RXFP2/VEGFB/COL3A1/ADCY5/ADCY2/PLCB1/EDN1/MMP2/CREB3L2/CREB3L3/NOS1/ADCY8/NOS3/GNG7/GNGT2/COL4A2	33
motif4	hsa04916	Melanogenesis	27/1407	101/8105	0.0116894	0.0618407	0.046837	PLCB4/WNT3A/ADCY1/DVL1/FZD2/FZD8/PRKACA/CAMK2D/PRKCA/PRKCB/GNAQ/WNT4/WNT9A/WNT7A/WNT7B/ADCY5/ADCY2/PLCB1/EDN1/GSK3B/CREB3L2/CREB3L3/ADCY8/EP300/CAMK2B/KITLG/WNT8A	27
motif4	hsa00230	Purine metabolism	33/1407	130/8105	0.0128577	0.0669414	0.0507002	FHIT/PDE8B/PDE11A/ADCY1/XDH/ALLC/ADK/GUCY2F/PDE10A/NME7/GDA/NT5C2/PGM1/PDE2A/PDE6C/PDE1C/ADCY5/ADCY2/PDE3A/PDE6D/ENTPD8/GUCY1A2/PAPSS2/AK8/PDE6B/PDE6A/ENPP3/PKLR/ADCY8/AK5/HPRT1/PDE4B/PDE4D	33
motif4	hsa04919	Thyroid hormone signaling pathway	31/1407	121/8105	0.0136483	0.0699478	0.0529771	PIK3CD/ATP1A4/PLCB4/THRB/AKT3/PLCE1/FOXO1/FXYD2/NOTCH2/NCOR1/PRKACA/NCOA3/NCOA1/PLCG2/PRKCA/PRKCB/MED13L/WNT4/ATP1B1/MED1/PDPK1/ACTB/PLCB1/ESR1/GSK3B/RCAN2/ITGB3/MTOR/EP300/MED13/RHEB	31
motif4	hsa00534	Glycosaminoglycan biosynthesis - heparan sulfate / heparin	9/1407	24/8105	0.0151166	0.0762806	0.0577735	HS6ST2/HS6ST3/HS3ST3A1/HS3ST2/EXT1/XYLT1/HS2ST1/NDST3/NDST4	9
motif4	hsa00512	Mucin type O-glycan biosynthesis	11/1407	32/8105	0.0153653	0.0763606	0.0578341	GALNT2/GALNTL6/GCNT3/GALNT18/ST3GAL1/GALNT8/GALNT9/GALNT3/GALNT16/GALNT14/GALNT13	11
motif4	hsa04310	Wnt signaling pathway	40/1407	166/8105	0.0161312	0.0789706	0.0598108	PLCB4/TBL1Y/WNT3A/AXIN1/RAC3/PRICKLE2/DVL1/CSNK2A1/MAPK10/FZD2/FZD8/PRKACA/LGR5/CAMK2D/PPP3CA/PPP3CB/NFATC2/PRKCA/PRKCB/WNT4/WNT9A/NKD2/WNT7A/WNT7B/ROCK2/PLCB1/RHOA/CTNND2/GSK3B/ZNRF3/TLE2/CER1/EP300/DKK2/RSPO3/RSPO4/CAMK2B/WNT8A/NFATC1/TBL1XR1	40
motif4	hsa04610	Complement and coagulation cascades	23/1407	85/8105	0.0164526	0.0793595	0.0601054	ITGAM/CFH/CFI/ITGB2/F2RL3/MASP2/C3/C7/C5/PLAUR/SERPINA5/CR1L/VWF/C5AR1/SERPINB2/F2/SERPINE1/C4A/C1QB/CR1/PLG/C9/PLAT	23
motif4	hsa04660	T cell receptor signaling pathway	27/1407	104/8105	0.0172155	0.0818361	0.0619811	PIK3CD/PAK4/PAK3/AKT3/CD28/PRKCQ/MAPK10/NFKB1/DLG1/PPP3CA/PPP3CB/NFATC2/TEC/LCK/IL10/VAV2/PDPK1/CARD11/RHOA/GSK3B/VAV1/CD8B/LCP2/PAK1/ITK/CD247/NFATC1	27
motif4	hsa05017	Spinocerebellar ataxia	35/1407	143/8105	0.0185672	0.0869342	0.0658423	PIK3CD/OPA1/PSMD13/PLCB4/RELN/CACNA1A/SLC25A4/AKT3/MAP3K5/ATXN10/ATG2B/GRIN2A/ITPR2/ITPR1/MAPK10/ATXN3/GRM1/GRIN3A/PRKCA/PRKCB/DAB1/GNAQ/PIK3C3/ATXN1/WIPI2/AMBRA1/PLCB1/SLC25A31/PUM1/PSMD9/GRIA1/GRIA3/MTOR/RORA/RYR1	35
motif4	hsa04960	Aldosterone-regulated sodium reabsorption	12/1407	37/8105	0.0188181	0.0869342	0.0658423	PIK3CD/ATP1A4/IGF1/FXYD2/PRKCA/PRKCB/INSR/ATP1B1/PDPK1/SGK1/SCNN1G/SCNN1B	12
motif4	hsa04930	Type II diabetes mellitus	14/1407	46/8105	0.0206747	0.0941847	0.0713337	PIK3CD/CACNA1A/CACNA1C/MAFA/SOCS3/CACNA1B/MAPK10/CACNA1E/PRKCE/PRKCZ/INSR/HK1/PKLR/MTOR	14
motif4	hsa00562	Inositol phosphate metabolism	20/1407	73/8105	0.0212466	0.0954643	0.0723029	PIK3CD/PLCB4/PLCH1/MTMR14/PLCE1/INPP5F/PLCG2/IPMK/IMPA2/INPP5D/PI4K2A/INPP4B/PIK3C3/PIK3C2A/PIK3C2G/PLCB1/SYNJ1/SYNJ2/FIG4/ITPK1	20
motif4	hsa04934	Cushing syndrome	37/1407	155/8105	0.0231225	0.101782	0.077088	PLCB4/WNT3A/PDE8B/PDE11A/AXIN1/CACNA1I/CACNA1C/CREB5/ADCY1/WDR5B/DVL1/ITPR2/ITPR1/FZD2/FZD8/PRKACA/KCNK2/CAMK2D/KCNK3/GNAQ/WNT4/WNT9A/CDKN1A/CYP11A1/CYP21A2/WNT7A/WNT7B/ADCY5/ADCY2/PLCB1/RB1/GSK3B/CREB3L2/CREB3L3/ADCY8/CAMK2B/WNT8A	37
motif4	hsa04666	Fc gamma R-mediated phagocytosis	25/1407	97/8105	0.0232734	0.101782	0.077088	PIK3CD/BIN1/FCGR2B/AKT3/ASAP1/MYO10/AMPH/PLCG2/DOCK1/PRKCA/PRKCB/PRKCE/SCIN/INPP5D/WAS/DNM2/VAV2/ACTR3/PLD1/WASF2/HCK/VAV1/PLA2G4C/PAK1/PLA2G4A	25
motif4	hsa04650	Natural killer cell mediated cytotoxicity	32/1407	131/8105	0.0242605	0.104703	0.0793001	PIK3CD/ITGB2/RAC3/KIR2DS4/IFNGR2/SH2D1A/CD244/NCR1/PLCG2/SHC2/PPP3CA/PPP3CB/NFATC2/BID/PRKCA/PRKCB/SHC4/SHC3/LCK/VAV2/KIR3DL1/KIR3DL2/HLA-G/IFNAR1/TNFSF10/VAV1/KLRD1/LCP2/PAK1/CD247/NFATC1/IFNA4	32
motif4	hsa00514	Other types of O-glycan biosynthesis	14/1407	47/8105	0.0248828	0.105994	0.080278	GALNT2/ST6GAL2/ST6GAL1/GALNTL6/LFNG/GALNT18/XXYLT1/GXYLT2/GALNT8/GALNT9/GALNT3/GALNT16/GALNT14/GALNT13	14
motif4	hsa04340	Hedgehog signaling pathway	16/1407	56/8105	0.0253827	0.106738	0.080841	CDON/PTCH2/BCL2/IQCE/HHAT/LRP2/PRKACA/EVC/PTCH1/EVC2/SMURF2/GSK3B/SPOPL/CSNK1D/GLI2/GLI1	16
motif4	hsa00564	Glycerophospholipid metabolism	25/1407	98/8105	0.0262603	0.10903	0.0825774	ETNK1/PLB1/AGPAT5/AGPAT2/LPCAT3/LPIN1/PCYT1B/PNPLA7/LYPLA1/GPD1L/DGKH/DGKB/DGKG/CDS1/MBOAT2/MBOAT1/MBOAT7/PLD1/LPCAT1/PGS1/PLA2G4C/CHAT/PLA2G4A/DGKI/ETNPPL	25
motif4	hsa04062	Chemokine signaling pathway	44/1407	192/8105	0.0279321	0.11183	0.0846981	PIK3CD/PLCB4/CXCR1/RAC3/AKT3/ADCY1/CX3CL1/GRK4/NFKB1/PRKACA/CXCL12/CCL26/PLCG2/SHC2/CCL4/PRKCB/PRKCZ/SHC4/SHC3/TIAM1/GNAQ/WAS/VAV2/CCL17/ROCK2/ADCY5/ADCY2/CCL24/DOCK2/PLCB1/RHOA/GRK5/GSK3B/PREX1/PIK3R5/HCK/VAV1/PAK1/PARD3/ADCY8/ITK/GNG7/ELMO1/GNGT2	44
motif4	hsa05202	Transcriptional misregulation in cancer	44/1407	192/8105	0.0279321	0.11183	0.0846981	ITGAM/SMAD1/IL3/SIX4/BCL11B/IGF1/NGFR/CSF1R/PAX5/NTRK1/FOXO1/NCOR1/NFKB1/DEFA1B/IL1R2/TMPRSS2/DDB2/ERG/ETV1/FLT1/SUPT3H/AFF1/RUNX1T1/BAIAP3/CDKN1A/SPI1/CCNA1/DEFA1/FUT8/RUNX2/RUNX1/FLI1/NUPR1/KDM6A/MET/DEFA6/CDK14/ZBTB16/GRIA3/CEBPE/PAX7/PTCRA/HMGA2/PLAT	44
motif4	hsa04630	JAK-STAT signaling pathway	38/1407	162/8105	0.0279576	0.11183	0.0846981	PIK3CD/IL7/IL3/IL3RA/LEPR/BCL2/AKT3/CSF2RA/IFNGR2/PRLR/SOCS3/IL20RB/IL22RA1/IL4R/PIAS1/PIAS4/IL2RA/IFNLR1/IL6R/IL10/IL10RB/TYK2/CDKN1A/GHR/GH2/STAM2/PIM1/IFNAR1/JAK1/IL12RB1/STAM/MTOR/EP300/CRLF2/EGF/STAT6/AOX1/IFNA4	38
motif4	hsa04915	Estrogen signaling pathway	33/1407	138/8105	0.0299407	0.11832	0.0896131	PIK3CD/KRT14/PLCB4/BCL2/CREB5/AKT3/ADCY1/KCNJ6/KCNJ5/ITPR2/ITPR1/PRKACA/GRM1/NCOA3/NCOA1/SHC2/SHC4/SHC3/CTSD/GNAQ/PGR/ADCY5/ADCY2/PLCB1/ESR1/MMP2/CREB3L2/CREB3L3/GABBR2/OPRM1/ADCY8/NOS3/TGFA	33
motif4	hsa05226	Gastric cancer	35/1407	149/8105	0.0332222	0.129725	0.0982511	PIK3CD/MUC2/WNT3A/AXIN1/BCL2/AKT3/DVL1/FZD2/FZD8/DDB2/SHC2/RARB/SHC4/SHC3/FGFR2/WNT4/WNT9A/FGF3/FGF1/CDKN1A/WNT7A/WNT7B/TGFB2/TERT/RB1/GSK3B/MET/MTOR/ABCB1/CTNNA1/CTNNA2/CTNNA3/MLH1/EGF/WNT8A	35
motif4	hsa04152	AMPK signaling pathway	29/1407	120/8105	0.0351996	0.135829	0.102874	PIK3CD/PPP2R2C/PPP2R2B/LEPR/PPP2R3B/IGF1/CD36/CREB5/AKT3/PPARGC1A/FOXO1/CAB39L/HNF4A/SCD5/PFKFB3/INSR/CPT1A/PDPK1/PRKAG2/ELAVL1/CCNA1/ACACB/TBC1D1/CREB3L2/CREB3L3/RPTOR/MTOR/ADIPOR1/RHEB	29
motif4	hsa05217	Basal cell carcinoma	17/1407	63/8105	0.0367933	0.140328	0.106282	WNT3A/AXIN1/PTCH2/DVL1/FZD2/FZD8/DDB2/WNT4/WNT9A/CDKN1A/PTCH1/WNT7A/WNT7B/GSK3B/WNT8A/GLI2/GLI1	17
motif4	hsa04810	Regulation of actin cytoskeleton	48/1407	218/8105	0.0430218	0.162197	0.122845	PIK3CD/ITGA1/ITGAM/ITGAD/MYLK4/MYLK3/PAK4/PAK3/ITGB2/RAC3/GNA13/CXCL12/DOCK1/FN1/SCIN/FGFR2/TIAM1/SSH2/FGF3/FGF1/VAV2/BAIAP2/ACTR3/MYH10/MYH11/MYH14/ARHGEF6/ARHGEF4/SSH1/ACTB/FGD3/CHRM3/ROCK2/ENAH/RHOA/WASF2/VCL/ACTN4/DIAPH2/F2/VAV1/PAK1/ITGB3/MYLK/ITGA11/EGF/MYL10/ITGA8	48
motif4	hsa04977	Vitamin digestion and absorption	8/1407	24/8105	0.043714	0.162352	0.122962	PLB1/SLC52A3/LMBRD1/APOB/FOLH1/LRAT/ABCC1/CUBN	8
motif4	hsa05031	Amphetamine addiction	18/1407	69/8105	0.0440528	0.162352	0.122962	CACNA1C/CREB5/GRIN2A/PRKACA/CAMK2D/SLC18A2/GRIN3A/PPP3CA/PPP3CB/PRKCA/PRKCB/SLC6A3/ADCY5/CREB3L2/CREB3L3/GRIA1/GRIA3/CAMK2B	18
motif4	hsa05231	Choline metabolism in cancer	24/1407	98/8105	0.045209	0.164762	0.124787	PIK3CD/RAC3/AKT3/MAPK10/PRKCA/PRKCB/PCYT1B/WAS/LYPLA1/SLC44A5/DGKH/DGKB/DGKG/PDPK1/RALGDS/PLD1/WASF2/SLC22A2/PLA2G4C/PLA2G4A/MTOR/EGF/RHEB/DGKI	24
motif4	hsa04380	Osteoclast differentiation	30/1407	128/8105	0.0472606	0.170346	0.129017	PIK3CD/CSF1R/FCGR2B/CALCR/AKT3/IFNGR2/SOCS3/MAPK10/NFKB1/TAB2/PLCG2/PPP3CA/PPP3CB/CSF1/NFATC2/TEC/LCK/JUND/NOX1/TYK2/SPI1/TGFB2/FHL2/IFNAR1/JAK1/LCP2/LILRA2/MAP2K6/ITGB3/NFATC1	30
motif4	hsa04211	Longevity regulating pathway	22/1407	89/8105	0.0488523	0.174169	0.131912	PIK3CD/IGF1/CREB5/AKT3/ADCY1/PPARGC1A/FOXO1/NFKB1/PRKACA/INSR/SOD2/PRKAG2/ADCY5/ADCY2/CREB3L2/CREB3L3/RPTOR/ADCY8/MTOR/EHMT1/ADIPOR1/RHEB	22
motif5	hsa04070	Phosphatidylinositol signaling system	25/674	97/8105	2.05428e-07	3.53214e-05	2.90509e-05	PIK3CD/PIK3C3/PIP4K2A/PLCE1/OCRL/ITPR2/ITPR1/PLCG2/IMPA1/PRKCB/PRKCG/INPP5A/INPP5D/INPP5E/INPP5F/INPP4B/INPP4A/DGKH/DGKD/PIK3C2G/PLCB1/PLCB4/SYNJ2/CDS1/PPIP5K2	25
motif5	hsa04360	Axon guidance	37/674	182/8105	2.27147e-07	3.53214e-05	2.90509e-05	PIK3CD/SLIT3/PAK1/PAK2/DPYSL2/RAC2/RAC3/DCC/RGS3/CAMK2D/CXCL12/PLCG2/LRRC4C/UNC5A/UNC5D/BOC/ROBO2/SEMA4D/NTNG2/PLXNA2/NTN1/SSH3/SEMA5A/TRPC1/TRPC4/TRPC5/ROCK2/EPHB2/GSK3B/PLXNB2/EPHA6/EPHA5/EPHA4/SEMA3A/SEMA3E/MYL5/PLXNA4	37
motif5	hsa04510	Focal adhesion	38/674	201/8105	1.07261e-06	0.000111194	9.14539e-05	PIK3CD/ITGA8/ITGA9/ITGA1/COL4A4/RELN/PAK1/PAK2/RAC2/RAC3/ARHGAP35/RASGRF1/COL6A1/IGF1R/FN1/FLT1/PRKCB/PRKCG/SHC4/VAV1/PPP1R12A/PPP1R12B/VWF/COL2A1/LAMB4/ROCK2/DOCK1/LAMC1/GSK3B/TNR/XIAP/LAMA2/LAMA5/VAV2/ITGB5/MYL5/ITGA11/PDGFD	38
motif5	hsa04015	Rap1 signaling pathway	38/674	210/8105	3.25987e-06	0.000253455	0.00020846	PIK3CD/EVL/RAC2/RAC3/ADCY1/PLCE1/IGF1R/KITLG/FARP2/FLT1/PRKCB/PRKCG/FGFR2/TIAM1/ITGAM/FGF3/VAV1/MAP2K6/GRIN2A/MAP2K3/ADCY2/ADCY9/DOCK4/PLCB1/PLCB4/FGF22/FGF21/VAV2/NGFR/ITGB2/LCP2/ADCY5/SKAP1/RAPGEF4/RAPGEF5/RAPGEF2/MAGI2/PDGFD	38
motif5	hsa04911	Insulin secretion	21/674	86/8105	4.93829e-06	0.000307162	0.000252633	ATP1A4/GCK/CACNA1C/CREB5/ADCY1/CAMK2D/PCLO/RIMS2/PRKCB/PRKCG/KCNN3/CHRM3/ADCY2/ADCY9/PLCB1/PLCB4/RYR2/KCNMA1/ADCY5/RAPGEF4/TRPM4	21
motif5	hsa04750	Inflammatory mediator regulation of TRP channels	22/674	98/8105	1.27445e-05	0.000660589	0.000543317	PIK3CD/HRH1/BDKRB2/ADCY1/ITPR2/ITPR1/CAMK2D/PLCG2/PRKCH/PRKCB/PRKCG/PLA2G6/MAP2K6/MAP2K3/ADCY2/ADCY9/PLCB1/PLCB4/HTR2C/ASIC2/PLA2G4A/ADCY5	22
motif5	hsa04512	ECM-receptor interaction	20/674	88/8105	2.59356e-05	0.00115228	0.00094772	ITGA8/ITGA9/ITGA1/COL4A4/RELN/COL6A1/DSPP/FN1/FREM1/FRAS1/VWF/COL2A1/LAMB4/LAMC1/TNR/SV2B/LAMA2/LAMA5/ITGB5/ITGA11	20
motif5	hsa04020	Calcium signaling pathway	39/674	240/8105	3.32998e-05	0.00129453	0.00106472	HRH1/BDKRB2/CACNA1C/ADCY1/NTSR1/PLCE1/CAMK1D/NTRK2/NTRK3/ITPR2/ITPR1/CAMK2D/PLCG2/FLT1/PRKCB/PRKCG/FGFR2/FGF3/GRIN2A/PDE1C/PDE1A/CHRM3/GRM5/ADCY2/ADCY9/GRM1/PLCB1/PLCB4/FGF22/FGF21/RYR2/ATP2B1/HTR4/HTR2C/NOS1/TRDN/AVPR1A/CHRNA7/PDGFD	39
motif5	hsa05412	Arrhythmogenic right ventricular cardiomyopathy	18/674	77/8105	4.3788e-05	0.00146356	0.00120374	ITGA8/ITGA9/ITGA1/CACNA1C/CACNB4/SGCD/TCF7L2/RYR2/LAMA2/ITGB5/DMD/CTNNA2/CTNNA3/CACNG2/CACNG3/CACNG4/ITGA11/CACNA2D3	18
motif5	hsa04810	Regulation of actin cytoskeleton	36/674	218/8105	4.70599e-05	0.00146356	0.00120374	PIK3CD/ITGA8/ITGA9/ITGA1/ITGAX/CYFIP1/BDKRB2/PIP4K2A/PAK1/PAK2/RAC2/RAC3/ARHGAP35/SCIN/CXCL12/FN1/FGFR2/TIAM1/ITGAM/FGF3/VAV1/PPP1R12A/PPP1R12B/SSH3/CHRM3/ROCK2/DOCK1/FGF22/FGF21/WASF2/VAV2/ITGB2/ITGB5/MYL5/ITGA11/PDGFD	36
motif5	hsa00562	Inositol phosphate metabolism	17/674	73/8105	7.47768e-05	0.00211414	0.00173883	PIK3CD/PIK3C3/PIP4K2A/PLCE1/OCRL/PLCG2/IMPA1/INPP5A/INPP5D/INPP5E/INPP5F/INPP4B/INPP4A/PIK3C2G/PLCB1/PLCB4/SYNJ2	17
motif5	hsa04918	Thyroid hormone synthesis	17/674	75/8105	0.000107226	0.00277893	0.0022856	ATP1A4/ASGR2/CREB5/ADCY1/ITPR2/ITPR1/TPO/PRKCB/PRKCG/SLC26A4/LRP2/ADCY2/ADCY9/PLCB1/PLCB4/TG/ADCY5	17
motif5	hsa05032	Morphine addiction	19/674	91/8105	0.000139267	0.00309676	0.002547	ADCY1/GABRG2/PDE10A/PRKCB/PRKCG/GABRB3/PDE1C/PDE1A/ADCY2/ADCY9/GABBR2/GABRR1/OPRM1/ADCY5/GRK5/GABRB1/PDE4A/PDE4B/PDE4D	19
motif5	hsa04724	Glutamatergic synapse	22/674	114/8105	0.000145868	0.00309676	0.002547	CACNA1C/ADCY1/ITPR2/ITPR1/GRM7/SLC1A1/GRIK1/GRIK3/PRKCB/PRKCG/GRIN2A/SHANK2/TRPC1/GRM5/PLD1/ADCY2/ADCY9/GRM1/PLCB1/PLCB4/PLA2G4A/ADCY5	22
motif5	hsa04921	Oxytocin signaling pathway	27/674	154/8105	0.000149361	0.00309676	0.002547	CACNA1C/ADCY1/CAMK1D/ITPR2/ITPR1/CACNB4/CAMK2D/PRKCB/PRKCG/PPP1R12A/PPP1R12B/PRKAG2/CDKN1A/ROCK2/ADCY2/ADCY9/PLCB1/PLCB4/RYR2/PLA2G4A/ADCY5/CACNG2/CACNG3/CACNG4/TRPM2/CACNA2D3/NFATC1	27
motif5	hsa05414	Dilated cardiomyopathy	19/674	96/8105	0.000290199	0.00564074	0.00463936	ITGA8/ITGA9/ITGA1/CACNA1C/ADCY1/CACNB4/SGCD/ADCY2/ADCY9/RYR2/LAMA2/ITGB5/ADCY5/DMD/CACNG2/CACNG3/CACNG4/ITGA11/CACNA2D3	19
motif5	hsa04928	Parathyroid hormone synthesis, secretion and action	20/674	106/8105	0.000393947	0.00720691	0.0059275	CREB5/ADCY1/ITPR2/ITPR1/JUND/MMP24/PRKCB/PRKCG/VDR/CDKN1A/AKAP13/PLD1/ADCY2/ADCY9/PLCB1/PLCB4/ADCY5/PDE4A/PDE4B/PDE4D	20
motif5	hsa04024	cAMP signaling pathway	33/674	216/8105	0.000430276	0.00743421	0.00611445	PIK3CD/ATP1A4/PAK1/RAC2/RAC3/CACNA1C/CREB5/ADCY1/PLCE1/FXYD1/CAMK2D/PDE10A/CREBBP/TIAM1/VAV1/PPP1R12A/GRIN2A/ROCK2/PLD1/ADCY2/ADCY9/RYR2/PPARA/ATP2B1/HTR4/GABBR2/VAV2/ADCY5/RAPGEF4/PDE4A/PDE4B/PDE4D/NFATC1	33
motif5	hsa04970	Salivary secretion	18/674	93/8105	0.00055191	0.0090339	0.00743015	ATP1A4/PRKG1/ADCY1/ITPR2/ITPR1/MUC5B/LYZL1/PRKCB/PRKCG/CHRM3/ADCY2/ADCY9/PLCB1/PLCB4/ATP2B1/KCNMA1/NOS1/ADCY5	18
motif5	hsa04929	GnRH secretion	14/674	64/8105	0.000629299	0.0097856	0.0080484	PIK3CD/CACNA1C/ITPR2/ITPR1/HCN1/PRKCB/PRKCG/KCNN3/TRPC1/TRPC4/TRPC5/PLCB1/PLCB4/GABBR2	14
motif5	hsa04935	Growth hormone synthesis, secretion and action	21/674	119/8105	0.000723263	0.0107112	0.00880967	PIK3CD/CACNA1C/CREB5/ADCY1/ITPR2/ITPR1/PLCG2/CREBBP/PRKCB/PRKCG/MAP3K1/SHC4/MAP2K6/MAP2K3/GHR/ADCY2/ADCY9/PLCB1/PLCB4/GSK3B/ADCY5	21
motif5	hsa04720	Long-term potentiation	14/674	67/8105	0.00101939	0.013636	0.0112152	CACNA1C/ADCY1/RPS6KA2/ITPR2/ITPR1/CAMK2D/CREBBP/PRKCB/PRKCG/GRIN2A/GRM5/GRM1/PLCB1/PLCB4	14
motif5	hsa04670	Leukocyte transendothelial migration	20/674	114/8105	0.00103534	0.013636	0.0112152	PIK3CD/CLDN5/RAC2/ARHGAP35/CXCL12/PLCG2/PRKCB/PRKCG/ITGAM/VAV1/ROCK2/CLDN16/NCF4/VAV2/ITGB2/ITK/CTNNA2/CTNNA3/RAPGEF4/MYL5	20
motif5	hsa04925	Aldosterone synthesis and secretion	18/674	98/8105	0.00105229	0.013636	0.0112152	ATP1A4/CACNA1C/CREB5/ADCY1/CAMK1D/ITPR2/ITPR1/KCNK3/CAMK2D/DAGLB/PRKCB/PRKCG/ADCY2/ADCY9/PLCB1/PLCB4/ATP2B1/ADCY5	18
motif5	hsa04961	Endocrine and other factor-regulated calcium reabsorption	12/674	53/8105	0.00109868	0.0136676	0.0112412	BDKRB2/ATP1A4/PRKCB/PRKCG/VDR/CLTA/ADCY9/PLCB1/PLCB4/ATP2B1/RAB11A/DNM3	12
motif5	hsa04972	Pancreatic secretion	18/674	102/8105	0.00169306	0.0202515	0.0166564	ATP1A4/ADCY1/ITPR2/ITPR1/PRKCB/PRKCG/TRPC1/CHRM3/ADCY2/ADCY9/PLCB1/PLCB4/RYR2/ATP2B1/KCNMA1/ADCY5/RAB11A/CELA3A	18
motif5	hsa00534	Glycosaminoglycan biosynthesis - heparan sulfate / heparin	7/674	24/8105	0.00262678	0.0302566	0.0248853	HS3ST3A1/HS6ST2/HS6ST3/EXT2/EXT1/NDST3/NDST4	7
motif5	hsa05410	Hypertrophic cardiomyopathy	16/674	90/8105	0.00277323	0.0308027	0.0253344	ITGA8/ITGA9/ITGA1/CACNA1C/CACNB4/SGCD/PRKAG2/RYR2/LAMA2/ITGB5/DMD/CACNG2/CACNG3/CACNG4/ITGA11/CACNA2D3	16
motif5	hsa04270	Vascular smooth muscle contraction	21/674	133/8105	0.00305048	0.0327138	0.0269062	PRKG1/CALCA/CACNA1C/ADCY1/ITPR2/ITPR1/PRKCH/PRKCB/PRKCG/PLA2G6/PPP1R12A/PPP1R12B/ROCK2/ADCY2/ADCY9/PLCB1/PLCB4/KCNMA1/PLA2G4A/ADCY5/AVPR1A	21
motif5	hsa04730	Long-term depression	12/674	60/8105	0.00336885	0.0349237	0.0287239	PRKG1/ITPR2/ITPR1/IGF1R/PRKCB/PRKCG/GRM1/PLCB1/PLCB4/GRID2/NOS1/PLA2G4A	12
motif5	hsa04971	Gastric acid secretion	14/674	76/8105	0.00356655	0.0357805	0.0294285	ATP1A4/ADCY1/KCNK10/ITPR2/ITPR1/CAMK2D/PRKCB/PRKCG/CHRM3/ADCY2/ADCY9/PLCB1/PLCB4/ADCY5	14
motif5	hsa04912	GnRH signaling pathway	16/674	93/8105	0.00389549	0.0378592	0.0311383	CACNA1C/ADCY1/ITPR2/ITPR1/CAMK2D/PRKCB/MAP3K1/MAP2K6/MAP2K3/PLD1/ADCY2/ADCY9/PLCB1/PLCB4/PLA2G4A/ADCY5	16
motif5	hsa00230	Purine metabolism	20/674	130/8105	0.00511698	0.0476868	0.0392211	FHIT/AMPD3/ADCY1/ALLC/PDE10A/AK3/NME7/NT5C1A/HPRT1/PDE1C/PDE1A/ADCY2/ADCY9/ENTPD8/PDE6B/PDE6D/ADCY5/PDE4A/PDE4B/PDE4D	20
motif5	hsa04072	Phospholipase D signaling pathway	22/674	148/8105	0.00521334	0.0476868	0.0392211	PIK3CD/ADCY1/AGPAT3/GRM7/PLCG2/KITLG/SHC4/DGKH/DGKD/GRM5/PLD1/ADCY2/ADCY9/GRM1/PLCB1/PLCB4/PLA2G4A/ADCY5/RAPGEF4/AVPR1A/DNM3/PDGFD	22
motif5	hsa04540	Gap junction	15/674	88/8105	0.00558333	0.0483251	0.0397461	PRKG1/ADCY1/ITPR2/ITPR1/PRKCB/PRKCG/GRM5/ADCY2/ADCY9/GRM1/PLCB1/PLCB4/HTR2C/ADCY5/PDGFD	15
motif5	hsa04514	Cell adhesion molecules	22/674	149/8105	0.00565325	0.0483251	0.0397461	CD226/CLDN5/ITGA8/ITGA9/NRXN3/NRXN1/CD22/ALCAM/NLGN4Y/NLGN4X/LRRC4C/ITGAM/CNTNAP2/NRCAM/SDC3/NTNG2/CDH15/CDH4/CLDN16/ITGB2/NEGR1/NCAM2	22
motif5	hsa04666	Fc gamma R-mediated phagocytosis	16/674	97/8105	0.00594617	0.0483251	0.0397461	PIK3CD/PAK1/RAC2/ASAP1/SCIN/PLCG2/PRKCB/PRKCG/PLA2G6/INPP5D/VAV1/PLD1/DOCK1/WASF2/VAV2/PLA2G4A	16
motif5	hsa04713	Circadian entrainment	16/674	97/8105	0.00594617	0.0483251	0.0397461	PRKG1/CACNA1C/ADCY1/ITPR1/CAMK2D/NOS1AP/PRKCB/PRKCG/GRIN2A/ADCY2/ADCY9/PLCB1/PLCB4/RYR2/NOS1/ADCY5	16
motif5	hsa04261	Adrenergic signaling in cardiomyocytes	22/674	150/8105	0.00612336	0.0483251	0.0397461	PPP2R2C/ATP1A4/PPP2R3B/CACNA1C/CREB5/ADCY1/CACNB4/CAMK2D/SCN5A/ADCY2/ADCY9/PLCB1/PLCB4/RYR2/ATP2B1/SCN7A/ADCY5/CACNG2/CACNG3/CACNG4/RAPGEF4/CACNA2D3	22
motif5	hsa04727	GABAergic synapse	15/674	89/8105	0.00621544	0.0483251	0.0397461	ABAT/CACNA1C/ADCY1/SLC6A11/GABRG2/PRKCB/PRKCG/GABRB3/ADCY2/ADCY9/GABBR2/GABRR1/PLCL1/ADCY5/GABRB1	15
motif5	hsa04611	Platelet activation	19/674	124/8105	0.00654867	0.0496741	0.0408557	PIK3CD/PRKG1/ARHGAP35/ADCY1/ITPR2/ITPR1/PLCG2/TBXAS1/PPP1R12A/VWF/ROCK2/ADCY2/ADCY9/PLCB1/PLCB4/LCP2/PLA2G4A/FGA/ADCY5	19
motif5	hsa05017	Spinocerebellar ataxia	21/674	143/8105	0.00719936	0.0533096	0.0438457	PIK3CD/PIK3C3/RELN/ITPR2/ITPR1/PRKCB/PRKCG/OMA1/DAB1/GRIN2A/ATXN1/AMBRA1/PUM2/GRM1/PLCB1/PLCB4/ULK1/PUM1/RORA/BEAN1/AFG3L2	21
motif5	hsa04062	Chemokine signaling pathway	26/674	192/8105	0.00879332	0.0635982	0.0523079	PIK3CD/PAK1/RAC2/RAC3/ADCY1/CXCL12/CCL20/CCL24/PLCG2/PRKCB/SHC4/TIAM1/VAV1/CXCR5/ROCK2/ADCY2/ADCY9/DOCK2/PLCB1/PLCB4/GSK3B/VAV2/ADCY5/ITK/GRK5/PREX1	26
motif5	hsa05146	Amoebiasis	16/674	102/8105	0.00965345	0.0682324	0.0561194	PIK3CD/COL4A4/MUC2/ADCY1/FN1/PRKCB/PRKCG/ITGAM/LAMB4/PLCB1/PLCB4/LAMC1/LAMA2/LAMA5/ITGB2/C8B	16
motif5	hsa04010	MAPK signaling pathway	36/674	294/8105	0.0115679	0.0791245	0.0650778	PAK1/PAK2/MECOM/RAC2/RAC3/CACNA1C/RASGRF1/RPS6KA2/NTRK2/CACNB4/JUND/IGF1R/STK3/KITLG/FLT1/PRKCB/PRKCG/MAP3K1/FGFR2/FGF3/MAP2K6/MAP2K3/TGFBR1/FGF22/FGF21/NGFR/PLA2G4A/CACNG2/CACNG3/CACNG4/RAPGEF2/CACNA2D3/NFATC1/MAPK8IP2/MAPK8IP3/PDGFD	36
motif5	hsa04725	Cholinergic synapse	17/674	113/8105	0.0117033	0.0791245	0.0650778	PIK3CD/CACNA1C/CREB5/ADCY1/ITPR2/ITPR1/CAMK2D/PRKCB/PRKCG/KCNQ4/CHRM3/ADCY2/ADCY9/PLCB1/PLCB4/ADCY5/CHRNA7	17
motif5	hsa04080	Neuroactive ligand-receptor interaction	40/674	341/8105	0.0158864	0.105121	0.0864591	HRH1/GRP/BDKRB2/UTS2/GLRA3/GLRA1/CALCR/CALCA/THRB/NTSR1/PRLR/NPBWR2/C3/TAC1/GABRG2/GRM7/GRID1/P2RY8/GRIK1/GRIK3/GRIN2A/GABRB3/LEPR/GHR/CHRM3/GRM5/GRM1/DRD3/HTR4/HTR2C/GLP2R/GRID2/GABBR2/GPR35/GABRR1/OPRM1/TAAR1/AVPR1A/GABRB1/CHRNA7	40
motif5	hsa04014	Ras signaling pathway	29/674	232/8105	0.017007	0.109555	0.0901061	PIK3CD/PAK1/PAK2/RAC2/RAC3/PLCE1/RASGRF1/NTRK2/IGF1R/PLCG2/KITLG/FLT1/PRKCB/PRKCG/PLA2G6/SHC4/FGFR2/TIAM1/FGF3/GRIN2A/ETS1/PLD1/FGF22/FGF21/RASA3/NGFR/PLA2G4A/RAPGEF5/PDGFD	29
motif5	hsa04927	Cortisol synthesis and secretion	11/674	65/8105	0.0172611	0.109555	0.0901061	CACNA1C/CREB5/ADCY1/ITPR2/ITPR1/KCNK3/ADCY2/ADCY9/PLCB1/PLCB4/ADCY5	11
motif5	hsa04071	Sphingolipid signaling pathway	17/674	119/8105	0.0189554	0.117903	0.096972	PIK3CD/SPTLC2/PPP2R2C/BDKRB2/PPP2R3B/RAC2/RAC3/PRKCB/PRKCG/ACER2/ROCK2/PLD1/PLCB1/PLCB4/SGPL1/BID/CERS4	17
motif5	hsa05205	Proteoglycans in cancer	26/674	205/8105	0.0194695	0.118726	0.0976488	PIK3CD/PAK1/PLCE1/ITPR2/ITPR1/IGF1R/CAMK2D/PLCG2/FN1/PRKCB/PRKCG/TIAM1/VAV1/PPP1R12A/PPP1R12B/CDKN1A/TWIST2/ANK1/ANK2/ANK3/HCLS1/ROCK2/VAV2/ITGB5/WNT3A/GPC3	26
motif5	hsa04919	Thyroid hormone signaling pathway	17/674	121/8105	0.0220166	0.131676	0.1083	PIK3CD/ATP1A4/THRB/KAT2B/PLCE1/NCOA3/PLCG2/CREBBP/PRKCB/PRKCG/MED12L/PLCB1/PLCB4/GSK3B/GATA4/PFKP/MED12	17
motif5	hsa04610	Complement and coagulation cascades	13/674	85/8105	0.0225671	0.132422	0.108914	ITGAX/BDKRB2/CFI/C3/C7/CLU/ITGAM/SERPINA5/VWF/ITGB2/FGA/VSIG4/C8B	13
motif5	hsa04664	Fc epsilon RI signaling pathway	11/674	68/8105	0.0236031	0.135937	0.111804	PIK3CD/RAC2/RAC3/PLCG2/INPP5D/VAV1/MAP2K6/MAP2K3/VAV2/LCP2/PLA2G4A	11
motif5	hsa05100	Bacterial invasion of epithelial cells	12/674	77/8105	0.0243125	0.136859	0.112563	PIK3CD/FN1/SHC4/CLTA/ARHGAP10/HCLS1/DOCK1/WASF2/ELMO2/CTNNA2/CTNNA3/DNM3	12
motif5	hsa04742	Taste transduction	13/674	86/8105	0.0246434	0.136859	0.112563	CACNA1C/PKD2L1/TAS2R31/PDE1C/PDE1A/CHRM3/GRM1/SCNN1G/SCNN1B/PLCB1/PLCB4/GABBR2/ASIC2	13
motif5	hsa04726	Serotonergic synapse	16/674	115/8105	0.0279931	0.152734	0.12562	CACNA1C/ITPR2/ITPR1/PRKCB/PRKCG/GABRB3/TRPC1/SLC6A4/PLCB1/PLCB4/HTR4/HTR2C/PLA2G4A/ADCY5/KCND2/GABRB1	16
motif5	hsa04960	Aldosterone-regulated sodium reabsorption	7/674	37/8105	0.0304802	0.163437	0.134422	PIK3CD/ATP1A4/PRKCB/PRKCG/SCNN1G/SCNN1B/SGK1	7
motif5	hsa04520	Adherens junction	11/674	71/8105	0.0314955	0.164404	0.135218	RAC2/RAC3/IGF1R/FARP2/CREBBP/TGFBR1/TCF7L2/WASF2/PTPRJ/CTNNA2/CTNNA3	11
motif5	hsa04211	Longevity regulating pathway	13/674	89/8105	0.0317179	0.164404	0.135218	PIK3CD/CREB5/ADCY1/PPARGC1A/IGF1R/SOD2/PRKAG2/ADCY2/ADCY9/ULK1/RPTOR/ADCY5/ADIPOR2	13
motif5	hsa05135	Yersinia infection	18/674	137/8105	0.0344349	0.175561	0.144395	PIK3CD/RAC2/RAC3/RPS6KA2/FN1/VAV1/MAP2K6/MAP2K3/ROCK2/DOCK1/WASF2/GSK3B/ARHGEF28/VAV2/LCP2/ELMO2/NLRP3/NFATC1	18
motif5	hsa04723	Retrograde endocannabinoid signaling	19/674	148/8105	0.0373734	0.185177	0.152303	CACNA1C/ADCY1/ITPR2/ITPR1/GABRG2/RIMS1/DAGLB/PRKCB/PRKCG/GABRB3/GRM5/ADCY2/ADCY9/GRM1/PLCB1/PLCB4/GABRR1/ADCY5/GABRB1	19
motif5	hsa04662	B cell receptor signaling pathway	12/674	82/8105	0.0376258	0.185177	0.152303	PIK3CD/RAC2/RAC3/CD22/PLCG2/PRKCB/INPP5D/VAV1/CARD11/GSK3B/VAV2/NFATC1	12
motif5	hsa00514	Other types of O-glycan biosynthesis	8/674	47/8105	0.0381071	0.185177	0.152303	ST6GAL1/ST3GAL3/GALNTL6/XXYLT1/C1GALT1C1/GALNT9/GALNT2/GALNT18	8
motif5	hsa04916	Melanogenesis	14/674	101/8105	0.0392569	0.186354	0.153272	ADCY1/CAMK2D/KITLG/CREBBP/PRKCB/PRKCG/ADCY2/ADCY9/TCF7L2/PLCB1/PLCB4/GSK3B/ADCY5/WNT3A	14
motif5	hsa04152	AMPK signaling pathway	16/674	120/8105	0.0395478	0.186354	0.153272	PIK3CD/PPP2R2C/PPP2R3B/CREB5/PPARGC1A/HNF4A/IGF1R/PRKAG2/LEPR/SCD5/TBC1D1/ULK1/RPTOR/PFKP/ADIPOR2/FASN	16
motif5	hsa04650	Natural killer cell mediated cytotoxicity	17/674	131/8105	0.0432241	0.200637	0.165019	PIK3CD/PAK1/RAC2/RAC3/IFNGR1/SH2D1A/PLCG2/PRKCB/PRKCG/SHC4/VAV1/VAV2/ITGB2/LCP2/CD247/BID/NFATC1	17
motif5	hsa04974	Protein digestion and absorption	14/674	103/8105	0.045254	0.206971	0.170228	COL4A4/SLC36A2/ATP1A4/COL16A1/SLC6A19/COL6A1/SLC1A1/COL25A1/COL2A1/SLC9A3/COL13A1/COL21A1/COL5A1/CELA3A	14
motif6	hsa04720	Long-term potentiation	12/391	67/8105	7.21784e-05	0.0155564	0.0128662	CAMK2A/CAMK2B/RPS6KA2/PPP3CA/ADCY1/EP300/PRKCG/GRIA2/GRIA1/PLCB1/PRKCB/ITPR2	12
motif6	hsa04724	Glutamatergic synapse	16/391	114/8105	0.000105826	0.0155564	0.0128662	GRM7/DLGAP1/SLC17A7/PLA2G4A/PPP3CA/ADCY1/GRIK2/PRKCG/SHANK2/GRIA2/GRIA1/PLCB1/GRM2/GNG7/PRKCB/ITPR2	16
motif6	hsa04360	Axon guidance	21/391	182/8105	0.000171742	0.0168307	0.0139202	CAMK2A/CAMK2B/ABLIM2/PARD6B/SLIT3/PPP3CA/EPHA6/SEMA5B/SEMA5A/PRKCZ/DCC/NGEF/UNC5D/EPHA4/PLXNA4/SEMA7A/SRGAP1/ROBO1/EPHA3/SEMA3E/RASA1	21
motif6	hsa04921	Oxytocin signaling pathway	18/391	154/8105	0.000422908	0.0309469	0.0255952	PRKAG2/CAMK2A/CAMK2B/PLA2G4A/PPP3CA/ADCY1/NFATC1/MYLK/CACNB4/PRKCG/TRPM2/PLCB1/CAMK1D/RYR1/PRKCB/ITPR2/CACNA1F/KCNJ12	18
motif6	hsa04730	Long-term depression	10/391	60/8105	0.000526307	0.0309469	0.0255952	PLA2G4A/PRKG1/PRKCG/GRIA2/GRIA1/PLCB1/RYR1/PRKCB/ITPR2/GNA12	10
motif6	hsa04072	Phospholipase D signaling pathway	17/391	148/8105	0.000742304	0.0317507	0.02626	RAPGEF4/GRM7/AKT2/PLA2G4A/KITLG/ADCY1/RALGDS/SHC2/SYK/PIP5K1B/SHC3/PLCB1/GRM2/DGKB/SOS2/DGKG/GNA12	17
motif6	hsa04925	Aldosterone synthesis and secretion	13/391	98/8105	0.000804835	0.0317507	0.02626	CAMK2A/CAMK2B/CACNA1I/ATP1A3/ADCY1/PRKCG/CREB5/PLCB1/CAMK1D/PRKCB/ITPR2/CACNA1F/KCNK9	13
motif6	hsa04512	ECM-receptor interaction	12/391	88/8105	0.000990361	0.0317507	0.02626	ITGA1/COL4A1/LAMA2/LAMA5/FN1/FREM1/ITGA8/CD36/LAMC1/COL6A1/COL9A3/DSPP	12
motif6	hsa04725	Cholinergic synapse	14/391	113/8105	0.0010221	0.0317507	0.02626	CAMK2A/CAMK2B/AKT2/ADCY1/PRKCG/CREB5/BCL2/PLCB1/KCNQ5/GNG7/PRKCB/ITPR2/CACNA1F/KCNJ12	14
motif6	hsa05412	Arrhythmogenic right ventricular cardiomyopathy	11/391	77/8105	0.00107996	0.0317507	0.02626	ATP2A3/ITGA1/LAMA2/CDH2/ITGA8/CACNB4/CTNNA2/CTNNA3/DMD/SGCD/CACNA1F	11
motif6	hsa05031	Amphetamine addiction	10/391	69/8105	0.00161314	0.0377723	0.0312402	CAMK2A/CAMK2B/SLC18A2/PPP3CA/MAOA/PRKCG/CREB5/GRIA2/GRIA1/PRKCB	10
motif6	hsa04510	Focal adhesion	20/391	201/8105	0.00162708	0.0377723	0.0312402	ITGA1/AKT2/COL4A1/PARVB/LAMA2/LAMA5/FN1/MYLK/ITGA8/PRKCG/SHC2/PIP5K1B/BCL2/SHC3/LAMC1/COL6A1/PRKCB/VAV3/COL9A3/SOS2	20
motif6	hsa04728	Dopaminergic synapse	15/391	132/8105	0.0016702	0.0377723	0.0312402	CAMK2A/CAMK2B/AKT2/SLC18A2/PPP3CA/MAOA/DRD3/PRKCG/CREB5/GRIA2/GRIA1/PLCB1/GNG7/PRKCB/ITPR2	15
motif6	hsa04713	Circadian entrainment	12/391	97/8105	0.00232717	0.0452798	0.0374494	CAMK2A/CAMK2B/CACNA1I/ADCY1/PRKG1/PRKCG/GRIA2/GRIA1/PLCB1/RYR1/GNG7/PRKCB	12
motif6	hsa04750	Inflammatory mediator regulation of TRP channels	12/391	98/8105	0.00253959	0.0452798	0.0374494	HTR2C/CAMK2A/CAMK2B/PLA2G4A/ADCY1/PRKCG/TRPV4/PLCB1/MAP2K6/PRKCB/ASIC2/ITPR2	12
motif6	hsa04911	Insulin secretion	11/391	86/8105	0.00268291	0.0452798	0.0374494	CAMK2A/CAMK2B/RAPGEF4/ATP1A3/ADCY1/PRKCG/CREB5/TRPM4/PLCB1/PRKCB/CACNA1F	11
motif6	hsa04015	Rap1 signaling pathway	20/391	210/8105	0.00273859	0.0452798	0.0374494	RAPGEF4/AKT2/PARD6B/LCP2/KITLG/ADCY1/FARP2/RALGDS/PRKCG/PRKCZ/P2RY1/RGS14/PLCB1/SKAP1/FGF21/MAP2K6/ITGAM/ANGPT4/PRKCB/VAV3	20
motif6	hsa04020	Calcium signaling pathway	22/391	240/8105	0.00277223	0.0452798	0.0374494	HTR2C/CAMK2A/CAMK2B/ATP2A3/CACNA1I/HTR6/PPP3CA/ADCY1/MYLK/CASQ2/PRKCG/NTSR1/PLCB1/FGF21/STIM1/CAMK1D/RYR1/NTRK2/SLC25A31/PRKCB/ITPR2/CACNA1F	22
motif6	hsa04726	Serotonergic synapse	13/391	115/8105	0.00349174	0.0504693	0.0417415	HTR2C/SLC18A2/HTR6/HTR3C/PLA2G4A/MAOA/PRKCG/PLCB1/GABRB3/GNG7/PRKCB/ITPR2/CACNA1F	13
motif6	hsa05146	Amoebiasis	12/391	102/8105	0.00355291	0.0504693	0.0417415	COL4A1/LAMA2/LAMA5/ADCY1/FN1/PRKCG/PLCB1/LAMC1/C9/ITGAM/IL1R2/PRKCB	12
motif6	hsa05017	Spinocerebellar ataxia	15/391	143/8105	0.00366149	0.0504693	0.0417415	ATP2A3/PUM2/AKT2/RORA/PRKCG/GRIA2/GRIA1/DAB1/PLCB1/PSMA1/RYR1/SLC25A31/PRKCB/ITPR2/ULK1	15
motif6	hsa00512	Mucin type O-glycan biosynthesis	6/391	32/8105	0.0037769	0.0504693	0.0417415	GALNT13/GCNT3/GALNT9/GALNT2/GALNTL6/GALNT18	6
motif6	hsa04080	Neuroactive ligand-receptor interaction	28/391	341/8105	0.00394828	0.0504693	0.0417415	HTR2C/GALR1/NTS/GRM7/HTR6/GIPR/P2RY8/PTH2R/HCRTR2/S1PR5/S1PR4/GABRG3/GRIK2/DRD3/OPRL1/P2RY1/NTSR1/THRB/GRIA2/GRIA1/TSHR/C3/GABRB3/PLG/GRM2/PYY/GLP2R/NPBWR2	28
motif6	hsa04935	Growth hormone synthesis, secretion and action	13/391	119/8105	0.00469242	0.0574821	0.0475416	AKT2/ADCY1/EP300/PRKCG/SHC2/CREB5/SHC3/PLCB1/MAP2K6/PRKCB/ITPR2/SOS2/CACNA1F	13
motif6	hsa02010	ABC transporters	7/391	45/8105	0.00534201	0.0611353	0.0505631	ABCA1/ABCB10/ABCB1/ABCA13/ABCC6/ABCC2/ABCC1	7
motif6	hsa04919	Thyroid hormone signaling pathway	13/391	121/8105	0.00540653	0.0611353	0.0505631	ATP2A3/AKT2/ATP1A3/NOTCH3/EP300/PRKCG/NOTCH2/THRB/MED27/PLCB1/MED16/PRKCB/NCOR1	13
motif6	hsa04611	Platelet activation	13/391	124/8105	0.00663828	0.0711365	0.0588347	AKT2/PLA2G4A/LCP2/ADCY1/MYLK/PRKG1/PRKCZ/P2RY1/SYK/PLCB1/STIM1/TBXAS1/ITPR2	13
motif6	hsa04520	Adherens junction	9/391	71/8105	0.00677491	0.0711365	0.0588347	FER/YES1/FARP2/EP300/TGFBR2/CTNNA2/CTNNA3/PTPRM/WASF2	9
motif6	hsa04918	Thyroid hormone synthesis	9/391	75/8105	0.00965409	0.0946101	0.078249	ATP1A3/ADCY1/PRKCG/CREB5/TSHR/PLCB1/LRP2/PRKCB/ITPR2	9
motif6	hsa05214	Glioma	9/391	75/8105	0.00965409	0.0946101	0.078249	CAMK2A/CAMK2B/AKT2/PRKCG/SHC2/SHC3/CAMK1D/PRKCB/SOS2	9
motif6	hsa04971	Gastric acid secretion	9/391	76/8105	0.0105	0.0969829	0.0802114	CAMK2A/CAMK2B/ATP1A3/ADCY1/MYLK/PRKCG/PLCB1/PRKCB/ITPR2	9
motif6	hsa04974	Protein digestion and absorption	11/391	103/8105	0.010556	0.0969829	0.0802114	CPA1/COL4A1/COL22A1/COL25A1/ATP1A3/SLC9A3/CELA3A/COL6A1/SLC6A19/ELN/COL9A3	11
motif6	hsa05410	Hypertrophic cardiomyopathy	10/391	90/8105	0.0110912	0.097966	0.0810245	PRKAG2/ATP2A3/ITGA1/LAMA2/ITGA8/CACNB4/MYL3/DMD/SGCD/CACNA1F	10
motif6	hsa04929	GnRH secretion	8/391	64/8105	0.0113294	0.097966	0.0810245	HCN1/CACNA1I/AKT2/PRKCG/PLCB1/PRKCB/ITPR2/CACNA1F	8
motif6	hsa04912	GnRH signaling pathway	10/391	93/8105	0.0137959	0.114593	0.094776	CAMK2A/CAMK2B/PLA2G4A/ADCY1/PLCB1/MAP2K6/PRKCB/ITPR2/SOS2/CACNA1F	10
motif6	hsa04310	Wnt signaling pathway	15/391	166/8105	0.0140318	0.114593	0.094776	RSPO3/CAMK2A/CAMK2B/LGR5/PPP3CA/NFATC1/WIF1/RUVBL1/EP300/PRKCG/SIAH1/PLCB1/CTNND2/PRKCB/WNT16	15
motif6	hsa04022	cGMP-PKG signaling pathway	15/391	167/8105	0.0147614	0.114788	0.0949374	ATP2A3/AKT2/ATP1A3/PPP3CA/ADCY1/NFATC1/MYLK/PRKG1/CREB5/PLCB1/GTF2I/SLC25A31/ITPR2/CACNA1F/GNA12	15
motif6	hsa04010	MAPK signaling pathway	23/391	294/8105	0.0148365	0.114788	0.0949374	CACNA1I/AKT2/RPS6KA2/PLA2G4A/MAP3K13/PPP3CA/KITLG/NFATC1/CACNB4/TGFBR2/PRKCG/MAPT/FGF21/MAP4K1/MAP2K6/NTRK2/ANGPT4/PRKCB/SOS2/CACNA1F/RASA1/TAB2/GNA12	23
motif6	hsa04024	cAMP signaling pathway	18/391	216/8105	0.0164891	0.124302	0.102806	CAMK2A/CAMK2B/RAPGEF4/ATP2A3/AKT2/HTR6/ATP1A3/GIPR/ADCY1/NFATC1/EP300/CREB5/GRIA2/GRIA1/TSHR/PDE4D/VAV3/CACNA1F	18
motif6	hsa05414	Dilated cardiomyopathy	10/391	96/8105	0.016967	0.124708	0.103142	ATP2A3/ITGA1/LAMA2/ADCY1/ITGA8/CACNB4/MYL3/DMD/SGCD/CACNA1F	10
motif6	hsa04666	Fc gamma R-mediated phagocytosis	10/391	97/8105	0.0181352	0.130043	0.107554	AKT2/PLA2G4A/ACTR2/PRKCG/SYK/PIP5K1B/ASAP1/WASF2/PRKCB/VAV3	10
motif6	hsa05231	Choline metabolism in cancer	10/391	98/8105	0.0193616	0.135532	0.112094	AKT2/PLA2G4A/RALGDS/PRKCG/PIP5K1B/WASF2/DGKB/PRKCB/SOS2/DGKG	10
motif6	hsa04380	Osteoclast differentiation	12/391	128/8105	0.0204139	0.139574	0.115437	IFNAR1/AKT2/LCP2/PPP3CA/NFATC1/TGFBR2/SYK/IFNGR2/PPARG/MAP2K6/NCF4/TAB2	12
motif6	hsa04650	Natural killer cell mediated cytotoxicity	12/391	131/8105	0.0240151	0.159016	0.131517	IFNAR1/LCP2/PPP3CA/NFATC1/PRKCG/SHC2/SYK/IFNGR2/SHC3/PRKCB/VAV3/SOS2	12
motif6	hsa00514	Other types of O-glycan biosynthesis	6/391	47/8105	0.0244409	0.159016	0.131517	GALNT13/GALNT9/GALNT2/GALNTL6/GALNT18/COLGALT1	6
motif6	hsa04972	Pancreatic secretion	10/391	102/8105	0.0248801	0.159016	0.131517	CPA1/ATP2A3/ATP1A3/ADCY1/PRKCG/PLCB1/PLA2G2E/CELA3A/PRKCB/ITPR2	10
motif6	hsa04723	Retrograde endocannabinoid signaling	13/391	148/8105	0.0262583	0.163128	0.134918	SLC17A7/ADCY1/GABRG3/PRKCG/ABHD6/GRIA2/GRIA1/PLCB1/GABRB3/GNG7/PRKCB/ITPR2/CACNA1F	13
motif6	hsa04270	Vascular smooth muscle contraction	12/391	133/8105	0.0266625	0.163128	0.134918	MYH14/PLA2G4A/ADCY1/MYLK/PRKG1/PRKCG/PLCB1/PLA2G2E/PRKCB/ITPR2/CACNA1F/GNA12	12
motif6	hsa04727	GABAergic synapse	9/391	89/8105	0.0271881	0.163128	0.134918	GAD2/ADCY1/GABRG3/PRKCG/GPHN/GABRB3/GNG7/PRKCB/CACNA1F	9
motif6	hsa04071	Sphingolipid signaling pathway	11/391	119/8105	0.0282608	0.166174	0.137437	SPTLC2/AKT2/S1PR5/S1PR4/PRKCG/PRKCZ/BCL2/PLCB1/PRKCB/ABCC1/GNA12	11
motif6	hsa04261	Adrenergic signaling in cardiomyocytes	13/391	150/8105	0.0289117	0.166667	0.137845	CAMK2A/CAMK2B/RAPGEF4/ATP2A3/AKT2/ATP1A3/ADCY1/CACNB4/MYL3/CREB5/BCL2/PLCB1/CACNA1F	13
motif6	hsa05165	Human papillomavirus infection	24/391	331/8105	0.0295163	0.166881	0.138022	IFNAR1/ITGA1/AKT2/COL4A1/PARD6B/LAMA2/LAMA5/DLG2/FN1/NOTCH3/ITGA8/EP300/PRKCZ/NOTCH2/CREB5/MAML2/MAML3/LAMC1/TERT/COL6A1/UBR4/COL9A3/SOS2/WNT16	24
motif6	hsa04014	Ras signaling pathway	18/391	232/8105	0.0312342	0.173261	0.143299	KSR2/AKT2/PLA2G4A/RASAL1/KITLG/RALGDS/PRKCG/SHC2/SHC3/FGF21/PLA2G2E/NTRK2/ANGPT4/GNG7/PRKCB/SOS2/RASA1/RASA3	18
motif6	hsa04979	Cholesterol metabolism	6/391	50/8105	0.0320886	0.174646	0.144444	ABCA1/LIPG/CD36/LRP2/LRP1/OSBPL5	6
motif6	hsa04658	Th1 and Th2 cell differentiation	9/391	92/8105	0.032798	0.174646	0.144444	HLA-DRA/PPP3CA/NFATC1/NOTCH3/NOTCH2/IFNGR2/MAML2/MAML3/IL4R	9
motif6	hsa04922	Glucagon signaling pathway	10/391	107/8105	0.0332658	0.174646	0.144444	PRKAG2/CAMK2A/CAMK2B/AKT2/PPP3CA/EP300/CREB5/PLCB1/ITPR2/CPT1C	10
motif6	hsa05033	Nicotine addiction	5/391	40/8105	0.0418375	0.215793	0.178476	SLC17A7/GABRG3/GRIA2/GRIA1/GABRB3	5
motif6	hsa04662	B cell receptor signaling pathway	8/391	82/8105	0.0434	0.21819	0.180458	AKT2/PPP3CA/NFATC1/CARD11/SYK/PRKCB/VAV3/SOS2	8
motif6	hsa04070	Phosphatidylinositol signaling system	9/391	97/8105	0.0438451	0.21819	0.180458	PIK3C2G/PRKCG/PIP5K1B/PLCB1/INPP4B/DGKB/PRKCB/ITPR2/DGKG	9
motif6	hsa04664	Fc epsilon RI signaling pathway	7/391	68/8105	0.0446195	0.21819	0.180458	AKT2/PLA2G4A/LCP2/SYK/MAP2K6/VAV3/SOS2	7
motif6	hsa00360	Phenylalanine metabolism	3/391	17/8105	0.0457974	0.21819	0.180458	MAOA/PAH/GOT1L1	3
motif6	hsa01522	Endocrine resistance	9/391	98/8105	0.0463209	0.21819	0.180458	AKT2/ADCY1/NOTCH3/NOTCH2/SHC2/BCL2/SHC3/NCOR1/SOS2	9
motif6	hsa04926	Relaxin signaling pathway	11/391	129/8105	0.046755	0.21819	0.180458	AKT2/COL4A1/ADCY1/TGFBR2/PRKCZ/SHC2/CREB5/SHC3/PLCB1/GNG7/SOS2	11
exonic	hsa04724	Glutamatergic synapse	14/197	114/8105	5.85419e-07	0.000145184	0.000114619	GRM1/PLA2G4D/SLC1A1/GRIK2/PRKACA/ITPR1/CACNA1C/ADCY5/ADCY1/GRIA3/PLCB1/DLGAP1/GNG7/SHANK2	14
exonic	hsa04540	Gap junction	10/197	88/8105	4.97253e-05	0.00616593	0.00486784	GRM1/EGFR/PRKACA/ITPR1/ADCY5/ADCY1/TUBAL3/PLCB1/ADRB1/GUCY1A2	10
exonic	hsa04921	Oxytocin signaling pathway	13/197	154/8105	9.00383e-05	0.00744317	0.00587618	CAMK1D/EGFR/PLA2G4D/NFATC2/PRKACA/ITPR1/CACNA1C/ADCY5/ADCY1/TRPM2/PLCB1/GUCY1A2/KCNJ12	13
exonic	hsa04927	Cortisol synthesis and secretion	8/197	65/8105	0.000162658	0.0100848	0.00796168	CYP21A2/PRKACA/ITPR1/CACNA1C/CREB5/ADCY5/ADCY1/PLCB1	8
exonic	hsa04270	Vascular smooth muscle contraction	11/197	133/8105	0.000375887	0.0135238	0.0106767	MYH10/PLA2G4D/PRKACA/CALD1/ITPR1/CALCA/CACNA1C/ADCY5/ADCY1/PLCB1/GUCY1A2	11
exonic	hsa04934	Cushing syndrome	12/197	155/8105	0.000377155	0.0135238	0.0106767	EGFR/WNT3A/PDE11A/CYP21A2/PRKACA/ITPR1/CACNA1C/CREB5/ADCY5/ADCY1/PLCB1/FZD8	12
exonic	hsa04725	Cholinergic synapse	10/197	113/8105	0.000404255	0.0135238	0.0106767	PRKACA/ITPR1/CACNA1C/CREB5/ADCY5/ADCY1/PLCB1/GNG7/CHRNA3/KCNJ12	10
exonic	hsa04726	Serotonergic synapse	10/197	115/8105	0.000465369	0.0135238	0.0106767	PLA2G4D/APP/MAOA/PRKACA/ITPR1/SLC6A4/CACNA1C/ADCY5/PLCB1/GNG7	10
exonic	hsa04070	Phosphatidylinositol signaling system	9/197	97/8105	0.000556239	0.0135238	0.0106767	PIK3C2A/ITPK1/ITPR1/INPP5D/PLCB1/MTMR1/INPP4B/DGKI/DGKG	9
exonic	hsa04713	Circadian entrainment	9/197	97/8105	0.000556239	0.0135238	0.0106767	PRKACA/ITPR1/CACNA1C/ADCY5/ADCY1/GRIA3/PLCB1/GNG7/GUCY1A2	9
exonic	hsa04925	Aldosterone synthesis and secretion	9/197	98/8105	0.000599848	0.0135238	0.0106767	CAMK1D/CYP21A2/PRKACA/ITPR1/CACNA1C/CREB5/ADCY5/ADCY1/PLCB1	9
exonic	hsa04928	Parathyroid hormone synthesis, secretion and action	9/197	106/8105	0.00105956	0.0202092	0.0159546	EGFR/MMP24/PRKACA/ITPR1/CREB5/ADCY5/ADCY1/PLCB1/LRP6	9
exonic	hsa05165	Human papillomavirus infection	18/197	331/8105	0.00112351	0.0202092	0.0159546	ITGA1/COL4A4/HES5/EGFR/DLG2/NFX1/PPP2R3B/WNT3A/PRKACA/NOTCH2/MAGI1/CREB5/MAML2/COMP/PARD6B/COL6A3/THBS2/FZD8	18
exonic	hsa04924	Renin secretion	7/197	69/8105	0.00135858	0.0202092	0.0159546	PRKACA/ITPR1/CACNA1C/ADCY5/PLCB1/ADRB1/GUCY1A2	7
exonic	hsa05031	Amphetamine addiction	7/197	69/8105	0.00135858	0.0202092	0.0159546	MAOA/PRKACA/CACNA1C/CREB5/ADCY5/GRIA3/SIRT1	7
exonic	hsa04728	Dopaminergic synapse	10/197	132/8105	0.0013641	0.0202092	0.0159546	PPP2R3B/MAOA/PRKACA/ITPR1/CACNA1C/CREB5/ADCY5/GRIA3/PLCB1/GNG7	10
exonic	hsa04727	GABAergic synapse	8/197	89/8105	0.00138531	0.0202092	0.0159546	GABBR2/PRKACA/CACNA1C/ADCY5/ADCY1/NSF/GABRG2/GNG7	8
exonic	hsa04912	GnRH signaling pathway	8/197	93/8105	0.00183949	0.0236344	0.0186587	EGFR/PLA2G4D/PRKACA/ITPR1/CACNA1C/ADCY5/ADCY1/PLCB1	8
exonic	hsa04970	Salivary secretion	8/197	93/8105	0.00183949	0.0236344	0.0186587	PRKACA/ITPR1/ADCY5/ADCY1/PLCB1/DMBT1/ADRB1/GUCY1A2	8
exonic	hsa04915	Estrogen signaling pathway	10/197	138/8105	0.001906	0.0236344	0.0186587	GRM1/KRT10/EGFR/GABBR2/PRKACA/ITPR1/CREB5/ADCY5/ADCY1/PLCB1	10
exonic	hsa05414	Dilated cardiomyopathy	8/197	96/8105	0.00225157	0.02659	0.0209921	ITGA1/TGFB2/PRKACA/CACNA1C/ADCY5/ADCY1/DMD/ADRB1	8
exonic	hsa04723	Retrograde endocannabinoid signaling	10/197	148/8105	0.0031857	0.0346418	0.0273488	GRM1/PRKACA/ITPR1/CACNA1C/ADCY5/ADCY1/GRIA3/PLCB1/GABRG2/GNG7	10
exonic	hsa04730	Long-term depression	6/197	60/8105	0.00321275	0.0346418	0.0273488	GRM1/PLA2G4D/ITPR1/GRIA3/PLCB1/GUCY1A2	6
exonic	hsa04911	Insulin secretion	7/197	86/8105	0.00478822	0.0494783	0.0390618	PCLO/PRKACA/CACNA1C/CREB5/ADCY5/ADCY1/PLCB1	7
exonic	hsa04512	ECM-receptor interaction	7/197	88/8105	0.00543242	0.0530711	0.0418983	ITGA1/COL4A4/SDC4/COMP/COL6A3/THBS2/DSPP	7
exonic	hsa04720	Long-term potentiation	6/197	67/8105	0.00556846	0.0530711	0.0418983	GRM1/PRKACA/ITPR1/CACNA1C/ADCY1/PLCB1	6
exonic	hsa04211	Longevity regulating pathway	7/197	89/8105	0.0057779	0.0530711	0.0418983	PPARG/PRKACA/CREB5/ADCY5/ADCY1/SOD2/SIRT1	7
exonic	hsa05032	Morphine addiction	7/197	91/8105	0.00651791	0.0577301	0.0455764	PDE11A/GABBR2/PRKACA/ADCY5/ADCY1/GABRG2/GNG7	7
exonic	hsa04310	Wnt signaling pathway	10/197	166/8105	0.00713926	0.061053	0.0481997	NFATC2/NLK/WNT3A/PRKACA/PLCB1/CTNND2/LRP6/FZD8/NKD2/RAC3	10
exonic	hsa04022	cGMP-PKG signaling pathway	10/197	167/8105	0.00743763	0.0614844	0.0485403	ADRA2C/NFATC2/ITPR1/CACNA1C/CREB5/ADCY5/ADCY1/PLCB1/ADRB1/GUCY1A2	10
exonic	hsa04935	Growth hormone synthesis, secretion and action	8/197	119/8105	0.00830626	0.0653228	0.0515706	SSTR3/PRKACA/ITPR1/CACNA1C/CREB5/ADCY5/ADCY1/PLCB1	8
exonic	hsa00562	Inositol phosphate metabolism	6/197	73/8105	0.00842875	0.0653228	0.0515706	PIK3C2A/ITPK1/INPP5D/PLCB1/MTMR1/INPP4B	6
exonic	hsa04918	Thyroid hormone synthesis	6/197	75/8105	0.00958146	0.0701465	0.0553788	PRKACA/ITPR1/CREB5/ADCY5/ADCY1/PLCB1	6
exonic	hsa04750	Inflammatory mediator regulation of TRP channels	7/197	98/8105	0.00967053	0.0701465	0.0553788	PLA2G4D/PRKACA/ITPR1/ADCY5/ADCY1/PLCB1/ASIC2	7
exonic	hsa04072	Phospholipase D signaling pathway	9/197	148/8105	0.0098997	0.0701465	0.0553788	GRM1/EGFR/PLA2G4D/ADCY5/ADCY1/PLCB1/DNM3/DGKI/DGKG	9
exonic	hsa04611	Platelet activation	8/197	124/8105	0.0105275	0.0725227	0.0572547	PLA2G4D/APBB1IP/PRKACA/ITPR1/ADCY5/ADCY1/PLCB1/GUCY1A2	8
exonic	hsa05146	Amoebiasis	7/197	102/8105	0.0119081	0.0798162	0.0630128	MUC2/COL4A4/TGFB2/PRKACA/ADCY1/PLCB1/C8B	7
exonic	hsa04926	Relaxin signaling pathway	8/197	129/8105	0.013162	0.0823972	0.0650504	COL4A4/EGFR/PRKACA/CREB5/ADCY5/ADCY1/PLCB1/GNG7	8
exonic	hsa04360	Axon guidance	10/197	182/8105	0.0131733	0.0823972	0.0650504	SLIT3/NFATC2/SEMA5A/SEMA6D/DCC/PARD6B/ROBO1/EPHA3/SEMA3A/RAC3	10
exonic	hsa04015	Rap1 signaling pathway	11/197	210/8105	0.0133038	0.0823972	0.0650504	EGFR/SIPA1L3/APBB1IP/CSF1R/MAGI1/ADCY5/ADCY1/PLCB1/PARD6B/VAV2/RAC3	11
exonic	hsa00770	Pantothenate and CoA biosynthesis	3/197	21/8105	0.0136221	0.0823972	0.0650504	BCAT1/ENPP3/ENPP1	3
exonic	hsa04390	Hippo signaling pathway	9/197	157/8105	0.0141957	0.0838223	0.0661755	YAP1/DLG2/WNT3A/TGFB2/FRMD1/PARD6B/FZD8/NKD2/GLI2	9
exonic	hsa04024	cAMP signaling pathway	11/197	216/8105	0.0161249	0.0929994	0.0734206	GABBR2/PRKACA/FXYD1/CACNA1C/CREB5/ADCY5/ADCY1/GRIA3/ADRB1/VAV2/RAC3	11
exonic	hsa04213	Longevity regulating pathway - multiple species	5/197	62/8105	0.0170314	0.0959954	0.0757858	PRKACA/ADCY5/ADCY1/SOD2/SIRT1	5
exonic	hsa04742	Taste transduction	6/197	86/8105	0.0179904	0.099147	0.0782739	GRM1/GABBR2/PRKACA/CACNA1C/PLCB1/ASIC2	6
exonic	hsa04080	Neuroactive ligand-receptor interaction	15/197	341/8105	0.0188655	0.101709	0.080297	GRM1/SSTR3/P2RY8/ADRA2C/PYY/GRIK2/GABBR2/CALCA/THRB/GRIA3/NTSR1/NPBWR2/ADRB1/GABRG2/CHRNA3	15
exonic	hsa04929	GnRH secretion	5/197	64/8105	0.019307	0.101875	0.0804279	HCN1/GABBR2/ITPR1/CACNA1C/PLCB1	5
exonic	hsa04010	MAPK signaling pathway	13/197	294/8105	0.0268428	0.138688	0.10949	NF1/FLNB/EGFR/PLA2G4D/NLK/CSF1R/TGFB2/PRKACA/CACNA1C/MAPK8IP3/DAXX/RASA2/RAC3	13
exonic	hsa04261	Adrenergic signaling in cardiomyocytes	8/197	150/8105	0.029631	0.149969	0.118397	PPP2R3B/PRKACA/CACNA1C/CREB5/ADCY5/ADCY1/PLCB1/ADRB1	8
exonic	hsa05030	Cocaine addiction	4/197	49/8105	0.0306367	0.151958	0.119967	MAOA/PRKACA/CREB5/ADCY5	4
exonic	hsa01522	Endocrine resistance	6/197	98/8105	0.0317992	0.154631	0.122077	EGFR/PRKACA/NOTCH2/ADCY5/ADCY1/CARM1	6
exonic	hsa04913	Ovarian steroidogenesis	4/197	51/8105	0.0348194	0.166062	0.131101	PLA2G4D/PRKACA/ADCY5/ADCY1	4
exonic	hsa04916	Melanogenesis	6/197	101/8105	0.0360976	0.166214	0.131222	WNT3A/PRKACA/ADCY5/ADCY1/PLCB1/FZD8	6
exonic	hsa04380	Osteoclast differentiation	7/197	128/8105	0.0361918	0.166214	0.131222	LILRB1/PPARG/SPI1/NFATC2/CSF1R/TGFB2/IFNGR2	7
exonic	hsa04971	Gastric acid secretion	5/197	76/8105	0.0371451	0.167491	0.132229	PRKACA/ITPR1/ADCY5/ADCY1/PLCB1	5
exonic	hsa04974	Protein digestion and absorption	6/197	103/8105	0.0391613	0.171067	0.135053	COL4A4/COL18A1/SLC1A1/CPA1/COL25A1/COL6A3	6
exonic	hsa04961	Endocrine and other factor-regulated calcium reabsorption	4/197	53/8105	0.0393177	0.171067	0.135053	PRKACA/PLCB1/CLTA/DNM3	4
exonic	hsa04721	Synaptic vesicle cycle	5/197	78/8105	0.0408523	0.174679	0.137904	SLC1A1/SLC6A4/NSF/CLTA/DNM3	5
exonic	hsa05202	Transcriptional misregulation in cancer	9/197	192/8105	0.0443057	0.186234	0.147027	PPARG/TAF15/SPI1/ERG/CSF1R/GRIA3/AFF1/HOXA10/RUNX1T1	9
exonic	hsa05163	Human cytomegalovirus infection	10/197	225/8105	0.047512	0.196383	0.155039	EGFR/NFATC2/PRKACA/ITPR1/CREB5/ADCY5/ADCY1/PLCB1/GNG7/RAC3	10
exonic	hsa04662	B cell receptor signaling pathway	5/197	82/8105	0.0489187	0.197056	0.155571	LILRB1/NFATC2/INPP5D/VAV2/RAC3	5
exonic	hsa04923	Regulation of lipolysis in adipocytes	4/197	57/8105	0.049264	0.197056	0.155571	PRKACA/ADCY5/ADCY1/ADRB1	4
UTR	hsa04010	MAPK signaling pathway	17/170	294/8105	0.000137938	0.0354501	0.0296204	IGF1R/VEGFB/RPS6KA2/PPP3CA/KITLG/TGFBR1/MAPT/HRAS/RASA1/FGF21/MAP2K6/MAP2K5/NTRK2/CACNA2D2/MAPK11/MAPK9/MAPK8IP2	17
UTR	hsa04912	GnRH signaling pathway	8/170	93/8105	0.000710967	0.0556389	0.0464892	CAMK2B/MMP2/HRAS/EGR1/MAP2K6/ITPR1/MAPK11/MAPK9	8
UTR	hsa04933	AGE-RAGE signaling pathway in diabetic complications	8/170	100/8105	0.0011477	0.0556389	0.0464892	COL4A5/VEGFB/TGFBR1/MMP2/HRAS/EGR1/MAPK11/MAPK9	8
UTR	hsa04921	Oxytocin signaling pathway	10/170	154/8105	0.00144333	0.0556389	0.0464892	CAMK2B/PPP3CA/ROCK2/HRAS/KCNJ6/CAMK1D/MAP2K5/RYR2/CACNA2D2/ITPR1	10
UTR	hsa04660	T cell receptor signaling pathway	8/170	104/8105	0.00148013	0.0556389	0.0464892	PPP3CA/TEC/CARD11/HRAS/LCK/VAV2/MAPK11/MAPK9	8
UTR	hsa04360	Axon guidance	11/170	182/8105	0.00150952	0.0556389	0.0464892	CAMK2B/PLXNC1/SRGAP1/PPP3CA/ROCK2/HRAS/RASA1/PLXNA2/PLXNA4/ROBO1/EPHA4	11
UTR	hsa04934	Cushing syndrome	10/170	155/8105	0.00151546	0.0556389	0.0464892	CAMK2B/CCNE1/PDE11A/WNT9A/WDR5B/ITPR1/TCF7L2/KCNK2/KCNK3/CREB3L3	10
UTR	hsa05135	Yersinia infection	9/170	137/8105	0.0022924	0.0617887	0.0516276	RPS6KA2/TICAM1/ROCK2/LCK/MAP2K6/ARPC2/VAV2/MAPK11/MAPK9	9
UTR	hsa04668	TNF signaling pathway	8/170	112/8105	0.00237236	0.0617887	0.0516276	ITCH/FADD/PGAM5/CEBPB/MAP2K6/MAPK11/MAPK9/CREB3L3	8
UTR	hsa05167	Kaposi sarcoma-associated herpesvirus infection	11/170	193/8105	0.00240423	0.0617887	0.0516276	CLEC2B/PPP3CA/FADD/TICAM1/HRAS/MAP2K6/HLA-F/ITPR1/MAPK11/MAPK9/TCF7L2	11
UTR	hsa04120	Ubiquitin mediated proteolysis	9/170	140/8105	0.00265665	0.0620689	0.0518618	CDC34/ITCH/UBE2R2/UBE2QL1/SMURF2/UBE2I/UBE2K/UBE2M/UBE3A	9
UTR	hsa04658	Th1 and Th2 cell differentiation	7/170	92/8105	0.00309699	0.0663273	0.0554199	HLA-DRA/PPP3CA/TBX21/LCK/MAPK11/MAPK9/NOTCH2	7
UTR	hsa04514	Cell adhesion molecules	9/170	149/8105	0.00403116	0.0724383	0.060526	ITGAM/SDC3/HLA-DRA/NLGN4X/CDH4/NRXN1/NLGN1/HLA-F/CLDN16	9
UTR	hsa01522	Endocrine resistance	7/170	98/8105	0.00440538	0.0724383	0.060526	IGF1R/CARM1/MMP2/HRAS/MAPK11/MAPK9/NOTCH2	7
UTR	hsa04750	Inflammatory mediator regulation of TRP channels	7/170	98/8105	0.00440538	0.0724383	0.060526	CAMK2B/TRPV4/MAP2K6/ASIC2/ITPR1/MAPK11/MAPK9	7
UTR	hsa04015	Rap1 signaling pathway	11/170	210/8105	0.00459159	0.0724383	0.060526	IGF1R/EVL/VEGFB/ITGAM/KITLG/HRAS/DOCK4/FGF21/MAP2K6/VAV2/MAPK11	11
UTR	hsa04380	Osteoclast differentiation	8/170	128/8105	0.0053814	0.0724383	0.060526	PPP3CA/TEC/TGFBR1/CALCR/LCK/MAP2K6/MAPK11/MAPK9	8
UTR	hsa04218	Cellular senescence	9/170	156/8105	0.00544287	0.0724383	0.060526	TRPV4/PPP3CA/CCNE1/TGFBR1/HRAS/MAP2K6/HLA-F/ITPR1/MAPK11	9
UTR	hsa05417	Lipid and atherosclerosis	11/170	215/8105	0.00547189	0.0724383	0.060526	CAMK2B/APOB/PPP3CA/TICAM1/ROCK2/HRAS/MAP2K6/ITPR1/VAV2/MAPK11/MAPK9	11
UTR	hsa04926	Relaxin signaling pathway	8/170	129/8105	0.00563722	0.0724383	0.060526	COL4A5/VEGFB/TGFBR1/MMP2/HRAS/MAPK11/MAPK9/CREB3L3	8
UTR	hsa05166	Human T-cell leukemia virus 1 infection	11/170	219/8105	0.00626811	0.0760421	0.0635371	HLA-DRA/PPP3CA/CCNE1/TGFBR1/HRAS/EGR1/LCK/TERT/HLA-F/MAPK9/CREB3L3	11
UTR	hsa04144	Endocytosis	12/170	252/8105	0.00663934	0.0760421	0.0635371	IGF1R/ITCH/TGFBR1/HRAS/SMURF2/SH3GL1/SH3GL3/GRK4/HLA-F/ARPC2/AMPH/SH3KBP1	12
UTR	hsa05161	Hepatitis B	9/170	162/8105	0.0069345	0.0760421	0.0635371	FADD/CCNE1/TGFBR1/TICAM1/HRAS/MAP2K6/MAPK11/MAPK9/CREB3L3	9
UTR	hsa04659	Th17 cell differentiation	7/170	107/8105	0.00710121	0.0760421	0.0635371	HLA-DRA/PPP3CA/TGFBR1/TBX21/LCK/MAPK11/MAPK9	7
UTR	hsa05165	Human papillomavirus infection	14/170	331/8105	0.00961651	0.0988578	0.0826008	DLG3/COL4A5/FADD/CCNE1/TICAM1/HRAS/TERT/WNT9A/COL6A1/HLA-F/UBE3A/TCF7L2/NOTCH2/CREB3L3	14
UTR	hsa05235	PD-L1 expression and PD-1 checkpoint pathway in cancer	6/170	89/8105	0.0107945	0.102732	0.0858376	PPP3CA/TICAM1/HRAS/LCK/MAP2K6/MAPK11	6
UTR	hsa05205	Proteoglycans in cancer	10/170	205/8105	0.0109353	0.102732	0.0858376	IGF1R/CAMK2B/ANK3/ROCK2/MMP2/HRAS/WNT9A/ITPR1/VAV2/MAPK11	10
UTR	hsa04020	Calcium signaling pathway	11/170	240/8105	0.0120531	0.102732	0.0858376	CAMK2B/TPCN1/VEGFB/PPP3CA/PHKA2/FGF21/CAMK1D/RYR2/NTRK2/ATP2B4/ITPR1	11
UTR	hsa04940	Type I diabetes mellitus	4/170	43/8105	0.0122019	0.102732	0.0858376	HLA-DRA/HLA-F/PTPRN2/GAD2	4
UTR	hsa04722	Neurotrophin signaling pathway	7/170	119/8105	0.0123918	0.102732	0.0858376	CAMK2B/RPS6KA2/HRAS/MAP2K5/NTRK2/MAPK11/MAPK9	7
UTR	hsa04935	Growth hormone synthesis, secretion and action	7/170	119/8105	0.0123918	0.102732	0.0858376	GHR/HRAS/MAP2K6/ITPR1/MAPK11/MAPK9/CREB3L3	7
UTR	hsa04720	Long-term potentiation	5/170	67/8105	0.0129774	0.104132	0.0870077	CAMK2B/RPS6KA2/PPP3CA/HRAS/ITPR1	5
UTR	hsa04137	Mitophagy - animal	5/170	68/8105	0.0137762	0.104132	0.0870077	TFEB/PGAM5/AMBRA1/HRAS/MAPK9	5
UTR	hsa04664	Fc epsilon RI signaling pathway	5/170	68/8105	0.0137762	0.104132	0.0870077	HRAS/MAP2K6/VAV2/MAPK11/MAPK9	5
UTR	hsa05215	Prostate cancer	6/170	97/8105	0.0160206	0.117637	0.0982915	IGF1R/CCNE1/HRAS/NKX3-1/TCF7L2/CREB3L3	6
UTR	hsa04925	Aldosterone synthesis and secretion	6/170	98/8105	0.0167781	0.119777	0.10008	CAMK2B/CAMK1D/ATP2B4/ITPR1/KCNK3/CREB3L3	6
UTR	hsa04114	Oocyte meiosis	7/170	129/8105	0.0186047	0.129227	0.107976	IGF1R/CAMK2B/RPS6KA2/PPP3CA/CCNE1/ITPR1/MAPK11	7
UTR	hsa04916	Melanogenesis	6/170	101/8105	0.0191982	0.129841	0.108489	CAMK2B/KITLG/HRAS/WNT9A/TCF7L2/CREB3L3	6
UTR	hsa05163	Human cytomegalovirus infection	10/170	225/8105	0.0198425	0.130757	0.109255	AKAP13/PPP3CA/FADD/ROCK2/HRAS/MAP2K6/HLA-F/ITPR1/MAPK11/CREB3L3	10
UTR	hsa04728	Dopaminergic synapse	7/170	132/8105	0.0208321	0.133156	0.111258	CAMK2B/PPP3CA/KCNJ6/ITPR1/MAPK11/MAPK9/CREB3L3	7
UTR	hsa00430	Taurine and hypotaurine metabolism	2/170	11/8105	0.0212427	0.133156	0.111258	GAD2/GGT7	2
UTR	hsa04310	Wnt signaling pathway	8/170	166/8105	0.0233268	0.142738	0.119265	CAMK2B/ZNRF3/PPP3CA/ROCK2/RSPO3/WNT9A/MAPK9/TCF7L2	8
UTR	hsa04922	Glucagon signaling pathway	6/170	107/8105	0.0247324	0.145712	0.12175	CAMK2B/PPP3CA/PHKA2/SIK1/ITPR1/CREB3L3	6
UTR	hsa04140	Autophagy - animal	7/170	137/8105	0.0249469	0.145712	0.12175	IGF1R/AMBRA1/HRAS/DAPK2/ITPR1/MAPK9/RRAGC	7
UTR	hsa04215	Apoptosis - multiple species	3/170	32/8105	0.0288095	0.164534	0.137477	FADD/BBC3/MAPK9	3
UTR	hsa04670	Leukocyte transendothelial migration	6/170	114/8105	0.0324291	0.18118	0.151385	ITGAM/ROCK2/MMP2/VAV2/CLDN16/MAPK11	6
UTR	hsa05210	Colorectal cancer	5/170	86/8105	0.034168	0.185846	0.155284	TGFBR1/BBC3/HRAS/MAPK9/TCF7L2	5
UTR	hsa04151	PI3K-Akt signaling pathway	13/170	354/8105	0.0348702	0.185846	0.155284	IGF1R/COL4A5/VEGFB/IL3RA/GHR/KITLG/CCNE1/HRAS/FGF21/SGK1/COL6A1/NTRK2/CREB3L3	13
UTR	hsa05152	Tuberculosis	8/170	180/8105	0.0354336	0.185846	0.155284	CAMK2B/ITGAM/HLA-DRA/PPP3CA/FADD/CEBPB/MAPK11/MAPK9	8
UTR	hsa05226	Gastric cancer	7/170	149/8105	0.0370204	0.190285	0.158993	CCNE1/TGFBR1/HRAS/FGF21/TERT/WNT9A/TCF7L2	7
UTR	hsa05032	Morphine addiction	5/170	91/8105	0.0420249	0.211773	0.176947	PDE4D/PDE11A/GABRB3/KCNJ6/GRK4	5
UTR	hsa04150	mTOR signaling pathway	7/170	155/8105	0.0442961	0.218925	0.182923	IGF1R/RPS6KA2/CLIP1/HRAS/SGK1/WNT9A/RRAGC	7
UTR	hsa04927	Cortisol synthesis and secretion	4/170	65/8105	0.0470979	0.22838	0.190824	ITPR1/KCNK2/KCNK3/CREB3L3	4
intronic_proximal	hsa04510	Focal adhesion	60/1079	201/8105	4.30937e-10	1.39624e-07	1.0161e-07	PIK3CD/ITGA8/ITGA1/COL4A5/COL4A4/COL4A1/MYLK4/MYLK3/PAK1/IGF1/ITGA9/RAC2/RAC3/COL6A2/COL6A5/ARHGAP35/AKT3/COL4A6/RASGRF1/COL6A1/SHC2/FN1/PTK2/PRKCB/PRKCG/SHC4/SHC3/TNR/VAV2/PPP1R12B/LAMB4/COMP/PDPK1/VWF/EGFR/ROCK2/LAMC1/BCL2/AKT2/GSK3B/VCL/PPP1R12A/COL9A3/MET/XIAP/PARVB/PARVG/LAMA2/LAMA3/LAMA5/VAV1/ITGB5/SRC/EGF/ITGB3/MYL5/ITGA11/PAK2/THBS2/COL4A2	60
intronic_proximal	hsa04512	ECM-receptor interaction	30/1079	88/8105	4.67983e-07	7.58133e-05	5.51728e-05	ITGA8/ITGA1/COL4A5/COL4A4/COL4A1/ITGA9/COL6A2/COL6A5/CD36/COL4A6/COL6A1/FN1/FREM1/TNR/LAMB4/COMP/FRAS1/VWF/LAMC1/AGRN/COL9A3/SV2B/LAMA2/LAMA3/LAMA5/ITGB5/ITGB3/ITGA11/THBS2/COL4A2	30
intronic_proximal	hsa04360	Axon guidance	48/1079	182/8105	1.49726e-06	0.000149047	0.000108468	PIK3CD/SLIT3/PAK1/DPYSL2/RAC2/RAC3/PTCH1/SEMA7A/CAMK2D/CXCL12/PLCG2/NGEF/PPP3CA/EPHA8/EPHA7/NFATC2/PTK2/SEMA6B/PRKCZ/PARD6B/UNC5B/UNC5A/WNT4/SSH1/BOC/PDPK1/SEMA4D/PLXNA2/SEMA3B/ROCK2/ENAH/EPHB1/EPHB4/GSK3B/ROBO1/EPHA6/EPHA5/EPHA4/EPHA3/EPHA2/SEMA3E/MET/ABLIM2/SRC/MYL5/PAK2/PLXNA4/SEMA5B	48
intronic_proximal	hsa04921	Oxytocin signaling pathway	42/1079	154/8105	2.65936e-06	0.000149047	0.000108468	MYLK4/MYLK3/CACNA1C/CACNA1F/CACNA1S/KCNJ6/KCNJ5/CAMK1D/CAMK1G/ITPR1/CACNB4/PRKACB/CAMK2D/ITPR2/PPP3CA/NFATC1/NFATC2/PRKCB/PRKCG/PPP1R12B/PRKAG2/CDKN1A/EGFR/ROCK2/ADCY5/ADCY1/ADCY8/CACNA2D1/PLCB1/RYR2/GUCY1A2/PPP1R12A/CACNA1D/KCNJ12/NOS3/SRC/PLA2G4C/PLA2G4A/CACNG2/TRPM2/RYR1/CACNA2D3	42
intronic_proximal	hsa04810	Regulation of actin cytoskeleton	54/1079	218/8105	2.76004e-06	0.000149047	0.000108468	PIK3CD/ITGA8/ITGA1/ITGAX/ITGAM/ITGAD/MYLK4/MYLK3/PAK1/ITGA9/RAC2/RAC3/ARHGAP35/GNA12/CXCL12/FN1/PTK2/SCIN/FGFR4/FGFR2/TIAM1/PIP4K2A/SSH1/VAV2/ACTR3/PPP1R12B/MYH11/MYH14/FGF22/EGFR/ARHGEF6/FGD3/CHRM3/ABI2/ROCK2/ENAH/FGF21/WASF2/BDKRB2/VCL/PPP1R12A/FGF3/F2/VAV1/ITGB5/SRC/BAIAP2/EGF/ACTR2/ITGB3/ITGB2/MYL5/ITGA11/PAK2	54
intronic_proximal	hsa04151	PI3K-Akt signaling pathway	78/1079	354/8105	2.76013e-06	0.000149047	0.000108468	PIK3CD/PPP2R2C/ANGPT1/ANGPT4/ITGA8/ITGA1/COL4A5/COL4A4/COL4A1/IL3RA/IGF1/ITGA9/CSF1R/COL6A2/COL6A5/CREB5/AKT3/PRLR/COL4A6/NTRK1/COL6A1/NTRK2/PIK3AP1/IL4R/NFKB1/PHLPP1/FN1/PTK2/PPP2R3B/ERBB4/FGFR4/FGFR2/IL3/INSR/TNR/LAMB4/COMP/PDPK1/SGK1/CDKN1A/IL7/VWF/FGF22/EGFR/CSF1/AREG/BRCA1/LAMC1/FGF21/BCL2/AKT2/GSK3B/EPHA2/COL9A3/MET/CREB3L3/IFNAR1/JAK1/FGF3/LAMA2/LAMA3/LAMA5/NGFR/RPTOR/NOS3/ITGB5/EGF/GNG7/I…	78
intronic_proximal	hsa04015	Rap1 signaling pathway	52/1079	210/8105	4.26434e-06	0.000190351	0.000138527	PIK3CD/ANGPT1/ANGPT4/ITGAM/IGF1/CSF1R/RAC2/RAC3/AKT3/PLCE1/GRIN2A/RAPGEF5/PRKCB/PRKCG/PRKCZ/PARD6B/FGFR4/FGFR2/TIAM1/INSR/VAV2/FGF22/EGFR/RAP1GAP/CSF1/RALGDS/ADCY5/ADCY1/ADCY8/ENAH/DOCK4/PLCB1/FGF21/AKT2/EPHA2/MET/FGF3/VAV1/NGFR/SRC/LCP2/EGF/ITGB3/ITGB2/SKAP1/ARAP3/RAPGEF4/MAGI2/MAGI1/KIT/MAP2K3/RGS14	52
intronic_proximal	hsa04070	Phosphatidylinositol signaling system	30/1079	97/8105	4.70002e-06	0.000190351	0.000138527	PIK3CD/PIK3C3/PLCE1/OCRL/ITPR1/INPP5E/ITPR2/PLCG2/IPMK/IMPA1/IMPA2/PRKCB/PRKCG/INPP5A/INPP5D/INPP5F/PIP4K2A/INPP4B/DGKH/DGKI/DGKB/DGKG/DGKD/PIK3C2A/PIK3C2G/PI4K2A/PLCB1/SYNJ2/ITPK1/CDS1	30
intronic_proximal	hsa04727	GABAergic synapse	28/1079	89/8105	6.73034e-06	0.000242292	0.000176327	ABAT/CACNA1A/CACNA1C/CACNA1F/CACNA1S/SLC6A12/SLC6A11/KCNJ6/PRKACB/NSF/PRKCB/PRKCG/GABRB3/GABRG3/GABRG2/ADCY5/ADCY1/ADCY8/GPHN/GABRR3/GAD1/GAD2/CACNA1D/GABBR2/SRC/GNG7/GABRA2/GNGT2	28
intronic_proximal	hsa04010	MAPK signaling pathway	66/1079	294/8105	8.56925e-06	0.000277644	0.000202054	ANGPT1/ANGPT4/RPS6KA2/RPS6KA5/PAK1/IGF1/CSF1R/RAC2/RAC3/CACNA1A/CACNA1C/CACNA1F/CACNA1S/AKT3/PPM1B/PPM1A/NTRK1/RASGRF1/IL1RAP/NTRK2/CACNB4/NFKB1/PRKACB/JUND/TAB2/GNA12/STK3/PPP3CA/NFATC1/TAOK2/PRKCB/PRKCG/MAP3K5/ERBB4/FGFR4/FGFR2/RASGRF2/INSR/DUSP7/FGF22/EGFR/CSF1/AREG/MECOM/TGFBR2/CACNA2D1/FGF21/AKT2/EPHA2/MET/CACNA1D/CACNA1I/FGF3/NGFR/PLA2G4C/EGF/PLA2G4A/DUSP8/MAP4K1/CACNG2/KIT/PAK2/MAP2K3/MAPT…	66
intronic_proximal	hsa04072	Phospholipase D signaling pathway	39/1079	148/8105	1.45673e-05	0.000429073	0.000312256	PIK3CD/AKT3/AGPAT3/AGPAT2/GNA12/GRM8/GRM5/GRM1/GRM2/PLCG2/SHC2/SHC4/SHC3/GRM7/INSR/DGKH/DGKI/DGKB/DGKG/DGKD/EGFR/RALGDS/ADCY5/ADCY1/ADCY8/PLCB1/AKT2/F2/PLA2G4C/EGF/PLD1/PLA2G4A/MTOR/RAPGEF4/KIT/RHEB/DNM1/DNM3/DNM2	39
intronic_proximal	hsa04725	Cholinergic synapse	32/1079	113/8105	1.77432e-05	0.000479066	0.000348638	PIK3CD/CACNA1A/CACNA1C/CACNA1F/CACNA1S/CREB5/AKT3/KCNJ6/ITPR1/PRKACB/CAMK2D/ITPR2/PRKCB/PRKCG/KCNQ4/KCNQ5/KCNQ2/CHRM3/ADCY5/ADCY1/ADCY8/PLCB1/BCL2/AKT2/KCNQ3/CACNA1D/KCNJ12/CREB3L3/GNG7/CHAT/CHRNA3/GNGT2	32
intronic_proximal	hsa04724	Glutamatergic synapse	32/1079	114/8105	2.15844e-05	0.000537949	0.00039149	CACNA1A/CACNA1C/DLGAP1/ITPR1/PRKACB/GRIN2A/GRM8/GRM5/GRM1/GRM2/ITPR2/PPP3CA/GRIK1/GRIK2/PRKCB/PRKCG/GRIK3/GRM7/SHANK2/ADCY5/ADCY1/ADCY8/GRIA3/GRIA1/PLCB1/CACNA1D/PLA2G4C/PLD1/GNG7/SLC17A7/PLA2G4A/GNGT2	32
intronic_proximal	hsa04020	Calcium signaling pathway	55/1079	240/8105	2.6127e-05	0.000604654	0.000440034	ATP2A3/TACR1/MYLK4/MYLK3/CACNA1A/CACNA1C/CACNA1F/CACNA1S/NTSR1/NTRK1/PLCE1/CAMK1D/CAMK1G/HTR6/NTRK2/NTRK3/ITPR1/PRKACB/GRIN2A/CAMK2D/ADRA1D/GRM5/GRM1/ITPR2/TPCN2/PLCG2/PPP3CA/PRKCB/PRKCG/ERBB4/FGFR4/FGFR2/GNAL/P2RX7/FGF22/EGFR/PDE1C/CASQ2/CHRM3/ADCY1/ADCY8/PLCB1/FGF21/RYR2/BDKRB2/MET/CACNA1D/CACNA1I/FGF3/NOS1/NOS3/EGF/TRDN/RYR1/ATP2B2	55
intronic_proximal	hsa04919	Thyroid hormone signaling pathway	33/1079	121/8105	3.08376e-05	0.000649654	0.000472783	PIK3CD/ATP2A3/ATP1A3/THRB/THRA/AKT3/PLCE1/FXYD2/MED16/NCOR1/PRKACB/NOTCH3/NCOA1/PLCG2/PRKCB/PRKCG/MED13L/WNT4/MED1/PDPK1/MYH6/PLCB1/AKT2/GSK3B/MED12L/RCAN2/SRC/ITGB3/MTOR/EP300/MED12/NOTCH2/RHEB	33
intronic_proximal	hsa02010	ABC transporters	17/1079	45/8105	3.20817e-05	0.000649654	0.000472783	ABCG1/ABCA13/ABCC11/ABCB1/ABCA7/ABCA5/ABCB10/ABCA4/ABCA1/ABCA8/ABCA9/ABCC3/ABCB5/ABCC6/ABCC1/ABCC2/ABCC4	17
intronic_proximal	hsa04974	Protein digestion and absorption	29/1079	103/8105	4.88029e-05	0.000930126	0.000676895	COL4A5/COL4A4/COL4A1/SLC36A4/SLC36A3/SLC36A2/ATP1A3/COL23A1/XPNPEP2/COL6A2/COL6A5/COL4A6/COL6A1/FXYD2/COL27A1/MEP1A/COL25A1/COL26A1/ELN/SLC9A3/COL21A1/COL9A3/COL22A1/COL5A3/COL5A1/CELA3A/COL8A1/CPA1/COL4A2	29
intronic_proximal	hsa04022	cGMP-PKG signaling pathway	41/1079	167/8105	5.38399e-05	0.000969118	0.000705271	GTF2I/ATP2A3/MYLK4/MYLK3/ATP1A3/PRKG1/CACNA1C/CACNA1F/CACNA1S/CREB5/AKT3/FXYD2/ITPR1/GNA12/ADRA1D/CNGB1/ITPR2/PPP3CA/ADRA2B/NFATC1/NFATC2/INSR/OPRD1/MYH6/ROCK2/ADCY5/ADCY1/ADCY8/PLCB1/BDKRB2/AKT2/GUCY1A2/PPP1R12A/CACNA1D/CREB3L3/KCNMA1/NOS3/KCNU1/MRVI1/ATP2B2/PDE2A	41
intronic_proximal	hsa05165	Human papillomavirus infection	69/1079	331/8105	6.97967e-05	0.00119022	0.000866175	PIK3CD/PPP2R2C/ITGA8/ITGA1/COL4A5/COL4A4/COL4A1/ITGA9/COL6A2/COL6A5/CREB5/AKT3/COL4A6/COL6A1/RBPJ/UBR4/FZD8/NFKB1/PRKACB/NOTCH3/PTGER4/DLG2/FN1/ATP6V0A4/LLGL2/PTK2/PRKCZ/PARD6B/PPP2R3B/LFNG/WNT4/TNR/LAMB4/COMP/TYK2/CDKN1A/VWF/EGFR/WNT7B/RB1/TCF7L2/LAMC1/MPP5/TERT/AKT2/GSK3B/COL9A3/CREB3L3/IFNAR1/JAK1/LAMA2/LAMA3/LAMA5/ITGB5/EGF/ITGB3/ATP6V1D/MTOR/EP300/DVL1/NOTCH2/MAGI1/ITGA11/MAML2/RHEB/WNT8A/TH…	69
intronic_proximal	hsa05414	Dilated cardiomyopathy	27/1079	96/8105	8.98104e-05	0.00145493	0.00105882	ITGA8/ATP2A3/ITGA1/MYL3/IGF1/ITGA9/CACNA1C/CACNA1F/CACNA1S/CACNB4/PRKACB/SGCG/SGCD/MYH6/ADCY5/ADCY1/ADCY8/CACNA2D1/RYR2/CACNA1D/LAMA2/ITGB5/ITGB3/TNNI3/CACNG2/ITGA11/CACNA2D3	27
intronic_proximal	hsa05412	Arrhythmogenic right ventricular cardiomyopathy	23/1079	77/8105	0.000108342	0.00167156	0.00121647	ITGA8/ATP2A3/ITGA1/ITGA9/CACNA1C/CACNA1F/CACNA1S/CACNB4/SGCG/SGCD/CDH2/TCF7L2/CACNA2D1/RYR2/CACNA1D/LAMA2/ITGB5/ITGB3/CTNNA2/CTNNA3/CACNG2/ITGA11/CACNA2D3	23
intronic_proximal	hsa04925	Aldosterone synthesis and secretion	27/1079	98/8105	0.000131739	0.00194015	0.00141194	ATP1A3/CACNA1C/CACNA1F/CACNA1S/CREB5/KCNJ5/CAMK1D/CAMK1G/ITPR1/PRKACB/KCNK9/CAMK2D/ITPR2/KCNK3/PRKCB/PRKCG/CYP21A2/ADCY5/ADCY1/ADCY8/PLCB1/DAGLB/CACNA1D/CREB3L3/CACNA1I/ATP2B2/PDE2A	27
intronic_proximal	hsa04024	cAMP signaling pathway	48/1079	216/8105	0.000185994	0.00262009	0.00190676	PIK3CD/ATP2A3/ATP1A3/PAK1/PPARA/RAC2/RAC3/PTCH1/CACNA1C/CACNA1F/CACNA1S/CREB5/AKT3/PLCE1/HTR6/FXYD2/NFKB1/PRKACB/GRIN2A/CAMK2D/CNGB1/NFATC1/TIAM1/VAV2/ROCK2/ADCY5/ADCY1/ADCY8/GRIA3/GRIA1/RYR2/AKT2/PPP1R12A/CACNA1D/CREB3L3/GABBR2/VAV1/PLD1/EP300/ARAP3/TNNI3/RAPGEF4/PDE4B/PDE4D/ATP2B2/ABCC4/GLI1/FSHR	48
intronic_proximal	hsa04012	ErbB signaling pathway	24/1079	85/8105	0.000203712	0.00275011	0.00200138	PIK3CD/PAK1/BTC/AKT3/CAMK2D/PLCG2/SHC2/PTK2/PRKCB/PRKCG/SHC4/ERBB4/SHC3/CDKN1A/EGFR/NRG1/AREG/AKT2/GSK3B/SRC/EGF/MTOR/PAK2/NRG3	24
intronic_proximal	hsa04666	Fc gamma R-mediated phagocytosis	26/1079	97/8105	0.00028203	0.00351452	0.00255768	PIK3CD/BIN1/PAK1/RAC2/FCGR2B/AKT3/ASAP1/MYO10/AMPH/PLCG2/PRKCB/PRKCG/SCIN/INPP5D/WAS/VAV2/ACTR3/WASF2/AKT2/HCK/VAV1/PLA2G4C/ACTR2/PLD1/PLA2G4A/DNM2	26
intronic_proximal	hsa04713	Circadian entrainment	26/1079	97/8105	0.00028203	0.00351452	0.00255768	RPS6KA5/PRKG1/CACNA1C/KCNJ6/KCNJ5/ITPR1/PRKACB/GRIN2A/CAMK2D/NOS1AP/PRKCB/PRKCG/ADCY5/ADCY1/ADCY8/GRIA3/GRIA1/PLCB1/RYR2/GUCY1A2/CACNA1D/CACNA1I/NOS1/GNG7/RYR1/GNGT2	26
intronic_proximal	hsa04014	Ras signaling pathway	50/1079	232/8105	0.00030156	0.00361871	0.0026335	PIK3CD/ANGPT1/ANGPT4/KSR2/PAK1/IGF1/CSF1R/RAC2/RAC3/AKT3/NTRK1/PLCE1/RASGRF1/NTRK2/PLA1A/NFKB1/PRKACB/GRIN2A/RAPGEF5/PLCG2/SHC2/PRKCB/PRKCG/SHC4/SHC3/FGFR4/FGFR2/RASGRF2/TIAM1/INSR/FGF22/EGFR/CSF1/RALGDS/ETS1/FGF21/AKT2/EPHA2/MET/RASA3/FGF3/NGFR/PLA2G4C/EGF/PLD1/GNG7/PLA2G4A/KIT/PAK2/GNGT2	50
intronic_proximal	hsa04066	HIF-1 signaling pathway	28/1079	109/8105	0.000361074	0.00417814	0.00304062	PIK3CD/ANGPT1/ANGPT4/IGF1/AKT3/IFNGR1/IFNGR2/NFKB1/CAMK2D/PLCG2/ENO2/PRKCB/PRKCG/INSR/CDKN1A/EGLN2/EGFR/ARNT/BCL2/AKT2/SERPINE1/NOS3/EGF/MTOR/EP300/TFRC/HK1/HMOX1	28
intronic_proximal	hsa00562	Inositol phosphate metabolism	21/1079	73/8105	0.000378466	0.00422837	0.00307718	PIK3CD/PIK3C3/PLCE1/OCRL/INPP5E/PLCG2/IPMK/IMPA1/IMPA2/INPP5A/INPP5D/INPP5F/PIP4K2A/INPP4B/PIK3C2A/PIK3C2G/PI4K2A/PLCB1/SYNJ2/FIG4/ITPK1	21
intronic_proximal	hsa05410	Hypertrophic cardiomyopathy	24/1079	90/8105	0.000517915	0.00559348	0.00407063	ITGA8/ATP2A3/ITGA1/MYL3/IGF1/ITGA9/CACNA1C/CACNA1F/CACNA1S/CACNB4/SGCG/SGCD/PRKAG2/MYH6/CACNA2D1/RYR2/CACNA1D/LAMA2/ITGB5/ITGB3/TNNI3/CACNG2/ITGA11/CACNA2D3	24
intronic_proximal	hsa04730	Long-term depression	18/1079	60/8105	0.000559131	0.00584382	0.00425281	PRKG1/IGF1/CACNA1A/ITPR1/GNA12/GRM1/ITPR2/GRID2/PRKCB/PRKCG/GRIA3/GRIA1/PLCB1/GUCY1A2/NOS1/PLA2G4C/PLA2G4A/RYR1	18
intronic_proximal	hsa04911	Insulin secretion	23/1079	86/8105	0.000642825	0.00644543	0.00469063	ATP1A3/CACNA1C/CACNA1F/CACNA1S/CREB5/FXYD2/PRKACB/CAMK2D/RIMS2/PRKCB/PRKCG/CHRM3/ADCY5/ADCY1/ADCY8/PLCB1/RYR2/CACNA1D/CREB3L3/KCNMA1/KCNU1/RAPGEF4/TRPM4	23
intronic_proximal	hsa05146	Amoebiasis	26/1079	102/8105	0.000656479	0.00644543	0.00469063	PIK3CD/COL4A5/COL4A4/COL4A1/ITGAM/MUC2/COL4A6/C9/IL1R2/NFKB1/PRKACB/FN1/PTK2/PRKCB/PRKCG/GNAL/LAMB4/ADCY1/PLCB1/LAMC1/VCL/LAMA2/LAMA3/LAMA5/ITGB2/COL4A2	26
intronic_proximal	hsa04071	Sphingolipid signaling pathway	29/1079	119/8105	0.000730598	0.00689211	0.0050157	PIK3CD/SPTLC2/PPP2R2C/RAC2/RAC3/AKT3/NFKB1/GNA12/PRKCB/PRKCG/PRKCZ/MAP3K5/PPP2R3B/CTSD/NSMAF/OPRD1/SGPP2/PDPK1/ROCK2/PLCB1/BDKRB2/BCL2/AKT2/SGPL1/NOS3/PLD1/BID/CERS4/ABCC1	29
intronic_proximal	hsa05205	Proteoglycans in cancer	44/1079	205/8105	0.000744518	0.00689211	0.0050157	PIK3CD/PAK1/IGF1/PTCH1/AKT3/PLCE1/ITPR1/FZD8/PRKACB/CAMK2D/ITPR2/PLCG2/FN1/PTK2/PRKCB/PRKCG/ERBB4/TIAM1/WNT4/VAV2/PPP1R12B/PDPK1/HPSE2/CDKN1A/EGFR/TWIST2/ANK1/ANK2/ANK3/WNT7B/LUM/HCLS1/ROCK2/AKT2/PPP1R12A/MET/VAV1/ITGB5/SRC/ITGB3/MTOR/WNT8A/GPC3/WNT16	44
intronic_proximal	hsa04750	Inflammatory mediator regulation of TRP channels	25/1079	98/8105	0.000816997	0.00719525	0.00523631	PIK3CD/IGF1/NTRK1/IL1RAP/ITPR1/PRKACB/PTGER4/CAMK2D/ITPR2/PLCG2/PRKCB/PRKCG/PRKCQ/TRPV4/ADCY5/ADCY1/ADCY8/PLCB1/BDKRB2/ASIC2/SRC/PLA2G4C/PLA2G4A/TRPM8/MAP2K3	25
intronic_proximal	hsa05100	Bacterial invasion of epithelial cells	21/1079	77/8105	0.000825255	0.00719525	0.00523631	PIK3CD/ARHGAP10/SHC2/FN1/PTK2/SHC4/SHC3/ACTR3/HCLS1/WASF2/VCL/MET/CLTA/SRC/ACTR2/CTNNA2/CTNNA3/DNM1/DNM3/DNM2/ELMO1	21
intronic_proximal	hsa04152	AMPK signaling pathway	29/1079	120/8105	0.000843887	0.00719525	0.00523631	PIK3CD/PPP2R2C/IGF1/CD36/CREB5/HMGCR/AKT3/CAB39L/HNF4A/LEPR/PPARG/PPP2R3B/INSR/CPT1C/PDPK1/PRKAG2/SCD5/ACACB/AKT2/TBC1D1/ULK1/CREB3L3/RPTOR/ADIPOR2/MTOR/PPARGC1A/ADIPOR1/RHEB/FASN	29
intronic_proximal	hsa04728	Dopaminergic synapse	31/1079	132/8105	0.000949834	0.00789093	0.00574258	PPP2R2C/DRD3/CACNA1A/CACNA1C/CREB5/AKT3/KCNJ6/KCNJ5/ITPR1/PRKACB/GRIN2A/CAMK2D/SLC18A2/ITPR2/PPP3CA/PRKCB/PRKCG/PPP2R3B/GNAL/SLC6A3/ADCY5/GRIA3/GRIA1/PLCB1/DRD4/AKT2/GSK3B/CACNA1D/CREB3L3/GNG7/GNGT2	31
intronic_proximal	hsa04721	Synaptic vesicle cycle	21/1079	78/8105	0.000990668	0.00802441	0.00583973	CPLX2/AP2A1/AP2A2/CACNA1A/SLC6A12/SLC6A11/NSF/SLC18A2/ATP6V0A4/STX2/SLC6A2/SLC6A3/UNC13B/UNC13C/UNC13A/CLTA/SLC17A7/ATP6V1D/DNM1/DNM3/DNM2	21
intronic_proximal	hsa04961	Endocrine and other factor-regulated calcium reabsorption	16/1079	53/8105	0.00103628	0.00818918	0.00595964	ATP1A3/KLK1/AP2A1/AP2A2/FXYD2/PRKACB/PRKCB/PRKCG/VDR/PLCB1/BDKRB2/CLTA/ATP2B2/DNM1/DNM3/DNM2	16
intronic_proximal	hsa04211	Longevity regulating pathway	23/1079	89/8105	0.00107541	0.00829601	0.00603738	PIK3CD/IGF1/CREB5/AKT3/NFKB1/PRKACB/PPARG/INSR/PRKAG2/ADCY5/ADCY1/ADCY8/AKT2/SOD2/ULK1/CREB3L3/RPTOR/ADIPOR2/MTOR/PPARGC1A/EHMT1/ADIPOR1/RHEB	23
intronic_proximal	hsa01521	EGFR tyrosine kinase inhibitor resistance	21/1079	79/8105	0.0011838	0.0089198	0.00649134	PIK3CD/IGF1/AKT3/PLCG2/SHC2/PRKCB/PRKCG/SHC4/SHC3/FGFR2/EGFR/NRG1/AXL/BCL2/AKT2/GSK3B/MET/JAK1/SRC/EGF/MTOR	21
intronic_proximal	hsa05032	Morphine addiction	23/1079	91/8105	0.00148671	0.0109476	0.00796706	CACNA1A/GRK4/KCNJ6/KCNJ5/PRKACB/PRKCB/PRKCG/GABRB3/PDE1C/GABRG3/GABRG2/ADCY5/ADCY1/ADCY8/GABRR3/GABBR2/GNG7/GABRA2/GRK5/PDE4B/PDE4D/PDE2A/GNGT2	23
intronic_proximal	hsa04935	Growth hormone synthesis, secretion and action	28/1079	119/8105	0.00159142	0.0114582	0.00833868	PIK3CD/IGF1/CACNA1C/CACNA1F/CACNA1S/CREB5/AKT3/ITPR1/PRKACB/ITPR2/PLCG2/SHC2/PTK2/PRKCB/PRKCG/SHC4/SHC3/ADCY5/ADCY1/ADCY8/PLCB1/AKT2/GSK3B/CACNA1D/CREB3L3/MTOR/EP300/MAP2K3	28
intronic_proximal	hsa04520	Adherens junction	19/1079	71/8105	0.00183123	0.0128982	0.00938663	RAC2/RAC3/WAS/INSR/EGFR/FER/TGFBR2/TCF7L2/YES1/WASF2/VCL/MET/PTPRJ/SRC/BAIAP2/EP300/CTNNA2/CTNNA3/PTPRM	19
intronic_proximal	hsa05231	Choline metabolism in cancer	24/1079	98/8105	0.00188728	0.0130102	0.0094681	PIK3CD/RAC2/RAC3/AKT3/PRKCB/PRKCG/WAS/DGKH/DGKI/DGKB/DGKG/DGKD/PDPK1/EGFR/RALGDS/WASF2/AKT2/SLC22A2/PLA2G4C/EGF/PLD1/PLA2G4A/MTOR/RHEB	24
intronic_proximal	hsa04340	Hedgehog signaling pathway	16/1079	56/8105	0.00197365	0.0133221	0.00969512	EVC/MGRN1/PTCH1/IQCE/HHAT/PRKACB/SPOPL/BOC/KIF7/SMURF2/BCL2/EVC2/GSK3B/CSNK1D/GLI2/GLI1	16
intronic_proximal	hsa04261	Adrenergic signaling in cardiomyocytes	33/1079	150/8105	0.00214122	0.0141583	0.0103036	PPP2R2C/ATP2A3/RPS6KA5/ATP1A3/MYL3/CACNA1C/CACNA1F/CACNA1S/CREB5/AKT3/FXYD2/CACNB4/PRKACB/CAMK2D/ADRA1D/PPP2R3B/MYH6/ADCY5/ADCY1/ADCY8/CACNA2D1/PLCB1/RYR2/BCL2/AKT2/SCN7A/CACNA1D/CREB3L3/TNNI3/CACNG2/RAPGEF4/CACNA2D3/ATP2B2	33
intronic_proximal	hsa04270	Vascular smooth muscle contraction	30/1079	133/8105	0.00223371	0.0144745	0.0105337	MYLK4/MYLK3/PRKG1/CACNA1C/CACNA1F/CACNA1S/ITPR1/PRKACB/GNA12/ADRA1D/ITPR2/PRKCB/PRKCG/PRKCQ/PPP1R12B/MYH11/MYH14/ROCK2/ADCY5/ADCY1/ADCY8/PLCB1/GUCY1A2/PPP1R12A/CACNA1D/KCNMA1/KCNU1/PLA2G4C/MRVI1/PLA2G4A	30
intronic_proximal	hsa04611	Platelet activation	28/1079	124/8105	0.00303008	0.0192499	0.0140091	PIK3CD/MYLK4/MYLK3/PRKG1/ARHGAP35/AKT3/ITPR1/PRKACB/ITPR2/PLCG2/PRKCZ/VWF/ROCK2/ADCY5/ADCY1/ADCY8/PLCB1/AKT2/TBXAS1/GUCY1A2/PPP1R12A/F2/NOS3/SRC/PLA2G4C/LCP2/ITGB3/PLA2G4A	28
intronic_proximal	hsa04610	Complement and coagulation cascades	21/1079	85/8105	0.00315342	0.0196482	0.0142989	ITGAX/ITGAM/CFH/CFI/MASP2/C9/C3/C5/SERPINA5/CR1L/VWF/SERPINC1/BDKRB2/SERPINB2/SERPINE1/C4A/F2/C1QB/ITGB2/CR1/PLAT	21
intronic_proximal	hsa04723	Retrograde endocannabinoid signaling	32/1079	148/8105	0.00330419	0.0201992	0.0146999	CACNA1A/CACNA1C/CACNA1F/CACNA1S/KCNJ6/KCNJ5/ABHD6/ITPR1/PRKACB/GRM5/GRM1/ITPR2/MGLL/PRKCB/PRKCG/NDUFS4/GABRB3/GABRG3/GABRG2/ADCY5/ADCY1/ADCY8/GRIA3/GRIA1/PLCB1/GABRR3/DAGLB/CACNA1D/GNG7/SLC17A7/GABRA2/GNGT2	32
intronic_proximal	hsa04370	VEGF signaling pathway	16/1079	59/8105	0.00353268	0.0209028	0.0152119	PIK3CD/RAC2/RAC3/AKT3/PLCG2/SHC2/PPP3CA/NFATC2/PTK2/PRKCB/PRKCG/AKT2/NOS3/SRC/PLA2G4C/PLA2G4A	16
intronic_proximal	hsa04918	Thyroid hormone synthesis	19/1079	75/8105	0.00360379	0.0209028	0.0152119	ATP1A3/ASGR1/CREB5/FXYD2/ITPR1/PRKACB/ITPR2/TPO/PRKCB/PRKCG/DUOX1/ADCY5/ADCY1/ADCY8/PLCB1/TG/CREB3L3/IYD/PDIA4	19
intronic_proximal	hsa05215	Prostate cancer	23/1079	97/8105	0.00361284	0.0209028	0.0152119	PIK3CD/IGF1/CREB5/AKT3/IL1R2/NFKB1/ERG/FGFR2/PDPK1/CDKN1A/EGFR/RB1/TMPRSS2/TCF7L2/BCL2/AKT2/GSK3B/AR/CREB3L3/EGF/MTOR/EP300/PLAT	23
intronic_proximal	hsa05226	Gastric cancer	32/1079	149/8105	0.00368631	0.0209538	0.015249	PIK3CD/MUC2/AKT3/FZD8/SHC2/RARB/SHC4/SHC3/FGFR2/WNT4/CDKN1A/FGF22/EGFR/WNT7B/ABCB1/TGFBR2/RB1/TCF7L2/FGF21/TERT/BCL2/AKT2/GSK3B/MET/FGF3/EGF/MTOR/DVL1/CTNNA2/CTNNA3/WNT8A/WNT16	32
intronic_proximal	hsa01522	Endocrine resistance	23/1079	98/8105	0.00414201	0.0231381	0.0168387	PIK3CD/IGF1/AKT3/NCOR1/PRKACB/NOTCH3/SHC2/PTK2/SHC4/SHC3/MED1/CDKN1A/EGFR/JAG2/RB1/ADCY5/ADCY1/ADCY8/BCL2/AKT2/SRC/MTOR/NOTCH2	23
intronic_proximal	hsa04933	AGE-RAGE signaling pathway in diabetic complications	23/1079	100/8105	0.00539552	0.0294284	0.0214164	PIK3CD/COL4A5/COL4A4/COL4A1/AKT3/COL4A6/PLCE1/NFKB1/PLCG2/FN1/NFATC1/PRKCB/PRKCZ/NOX1/NOX4/TGFBR2/PLCB1/BCL2/AKT2/PIM1/SERPINE1/NOS3/COL4A2	23
intronic_proximal	hsa04926	Relaxin signaling pathway	28/1079	129/8105	0.0054497	0.0294284	0.0214164	PIK3CD/COL4A5/COL4A4/COL4A1/CREB5/AKT3/COL4A6/NFKB1/PRKACB/SHC2/PRKCZ/SHC4/SHC3/RXFP2/EGFR/TGFBR2/ADCY5/ADCY1/ADCY8/PLCB1/AKT2/CREB3L3/NOS1/NOS3/SRC/GNG7/GNGT2/COL4A2	28
intronic_proximal	hsa04720	Long-term potentiation	17/1079	67/8105	0.00563615	0.0299363	0.021786	RPS6KA2/CACNA1C/ITPR1/PRKACB/GRIN2A/CAMK2D/GRM5/GRM1/ITPR2/PPP3CA/PRKCB/PRKCG/ADCY1/ADCY8/GRIA1/PLCB1/EP300	17
intronic_proximal	hsa05017	Spinocerebellar ataxia	30/1079	143/8105	0.00686239	0.0358615	0.0260981	PIK3CD/OPA1/ATP2A3/PIK3C3/CACNA1A/AKT3/RBPJ/ATG2B/ITPR1/GRIN2A/ATXN1/GRM1/ITPR2/PRKCB/PRKCG/MAP3K5/DAB1/SPTBN2/PSMB5/PUM2/GRIA3/GRIA1/PLCB1/AKT2/ULK1/PUM1/PSMD9/MTOR/RORA/RYR1	30
intronic_proximal	hsa04062	Chemokine signaling pathway	38/1079	192/8105	0.00709921	0.0365102	0.0265702	PIK3CD/PAK1/RAC2/RAC3/AKT3/GRK4/NFKB1/PRKACB/CXCL12/PLCG2/SHC2/CCL4/PTK2/PRKCB/PRKCZ/SHC4/SHC3/TIAM1/WAS/VAV2/ROCK2/ADCY5/ADCY1/ADCY8/CCL24/DOCK2/PLCB1/AKT2/GRK7/GSK3B/HCK/VAV1/SRC/GNG7/GRK5/PREX1/ELMO1/GNGT2	38
intronic_proximal	hsa05214	Glioma	18/1079	75/8105	0.00827164	0.0410143	0.029848	PIK3CD/IGF1/AKT3/CAMK1D/CAMK1G/CAMK2D/PLCG2/SHC2/PRKCB/PRKCG/SHC4/SHC3/CDKN1A/EGFR/RB1/AKT2/EGF/MTOR	18
intronic_proximal	hsa04929	GnRH secretion	16/1079	64/8105	0.00828045	0.0410143	0.029848	PIK3CD/CACNA1C/CACNA1F/CACNA1S/AKT3/KCNJ6/KCNJ5/ITPR1/ITPR2/PRKCB/PRKCG/PLCB1/AKT2/CACNA1D/GABBR2/CACNA1I	16
intronic_proximal	hsa05222	Small cell lung cancer	21/1079	92/8105	0.00835477	0.0410143	0.029848	PIK3CD/COL4A5/COL4A4/COL4A1/AKT3/COL4A6/NFKB1/RARB/FN1/PTK2/LAMB4/CDKN1A/RB1/LAMC1/BCL2/AKT2/XIAP/LAMA2/LAMA3/LAMA5/COL4A2	21
intronic_proximal	hsa04330	Notch signaling pathway	15/1079	59/8105	0.0088517	0.0428052	0.0311513	PTCRA/RBPJ/CIR1/NCOR2/NOTCH3/ATXN1/LFNG/DTX2/JAG2/TLE2/TLE4/EP300/DVL1/NOTCH2/MAML2	15
intronic_proximal	hsa04970	Salivary secretion	21/1079	93/8105	0.00947824	0.045161	0.0328657	ATP1A3/DMBT1/PRKG1/FXYD2/ITPR1/MUC5B/LYZL1/PRKACB/ADRA1D/ITPR2/PRKCB/PRKCG/CHRM3/ADCY5/ADCY1/ADCY8/PLCB1/GUCY1A2/KCNMA1/NOS1/ATP2B2	21
intronic_proximal	hsa04927	Cortisol synthesis and secretion	16/1079	65/8105	0.00966487	0.0453829	0.0330272	CACNA1C/CACNA1F/CACNA1S/CREB5/ITPR1/PRKACB/ITPR2/KCNK3/CYP21A2/ADCY5/ADCY1/ADCY8/PLCB1/CACNA1D/CREB3L3/CACNA1I	16
intronic_proximal	hsa04928	Parathyroid hormone synthesis, secretion and action	23/1079	106/8105	0.0111535	0.051625	0.0375698	CYP24A1/CREB5/ITPR1/PRKACB/JUND/GNA12/ITPR2/MMP24/PRKCB/PRKCG/VDR/CDKN1A/AKAP13/EGFR/ADCY5/ADCY1/ADCY8/PLCB1/BCL2/CREB3L3/PLD1/PDE4B/PDE4D	23
intronic_proximal	hsa05202	Transcriptional misregulation in cancer	37/1079	192/8105	0.0119768	0.0546548	0.0397748	ITGAM/BCL11B/IGF1/CSF1R/PTCRA/PBX3/PAX5/PAX7/NTRK1/IL1R2/NCOR1/NFKB1/PPARG/ERG/PTK2/SUPT3H/BMI1/IL3/DEFA1B/BAIAP3/CDKN1A/SPI1/RUNX1T1/FUT8/TGFBR2/TMPRSS2/RUNX1/GRIA3/KDM6A/MET/ETV1/NGFR/CDK14/ZBTB16/CEBPE/PLAT/WNT16	37
intronic_proximal	hsa05221	Acute myeloid leukemia	16/1079	67/8105	0.0129805	0.0584125	0.0425094	PIK3CD/ITGAM/CSF1R/AKT3/NFKB1/IL3/SPI1/RUNX1T1/TCF7L2/RUNX1/AKT2/PIM1/ZBTB16/MTOR/CEBPE/KIT	16
intronic_proximal	hsa04664	Fc epsilon RI signaling pathway	16/1079	68/8105	0.0149415	0.0663157	0.048261	PIK3CD/RAC2/RAC3/AKT3/PLCG2/INPP5D/IL3/VAV2/PDPK1/AKT2/ALOX5/VAV1/PLA2G4C/LCP2/PLA2G4A/MAP2K3	16
intronic_proximal	hsa04726	Serotonergic synapse	24/1079	115/8105	0.0155163	0.0679361	0.0494402	CACNA1A/CACNA1C/CACNA1F/CACNA1S/KCNJ6/KCNJ5/HTR6/ITPR1/PRKACB/SLC18A2/ITPR2/PRKCB/PRKCG/GABRB3/ADCY5/PLCB1/ALOX5/CACNA1D/PLA2G4C/GNG7/PLA2G4A/KCND2/ALOX15B/GNGT2	24
intronic_proximal	hsa04658	Th1 and Th2 cell differentiation	20/1079	92/8105	0.0168556	0.0711333	0.051767	IFNGR1/IFNGR2/HLA-DQB1/RBPJ/IL4R/NFKB1/NOTCH3/PPP3CA/NFATC1/NFATC2/PRKCQ/TBX21/TYK2/JAG2/JAK1/IL12RB1/NOTCH2/HLA-DPB1/MAML2/STAT6	20
intronic_proximal	hsa04380	Osteoclast differentiation	26/1079	128/8105	0.0169779	0.0711333	0.051767	PIK3CD/CSF1R/FCGR2B/CALCR/AKT3/IFNGR1/IFNGR2/NFKB1/JUND/TAB2/PPARG/PLCG2/PPP3CA/NFATC1/NFATC2/NOX1/TYK2/SPI1/CSF1/TGFBR2/AKT2/NCF4/IFNAR1/JAK1/LCP2/ITGB3	26
intronic_proximal	hsa00564	Glycerophospholipid metabolism	21/1079	98/8105	0.0170512	0.0711333	0.051767	PLB1/AGPAT3/AGPAT2/LPCAT2/PLA1A/LPIN1/PNPLA7/DGKH/DGKI/DGKB/DGKG/DGKD/MBOAT7/LPCAT1/PLA2G4C/PLD1/ETNPPL/CHAT/PLA2G4A/GPD1L/CDS1	21
intronic_proximal	hsa04920	Adipocytokine signaling pathway	16/1079	69/8105	0.0171247	0.0711333	0.051767	PPARA/CD36/AKT3/ACSL1/ACSL4/NFKB1/LEPR/PRKCQ/CPT1C/PRKAG2/ACACB/AKT2/ADIPOR2/MTOR/PPARGC1A/ADIPOR1	16
intronic_proximal	hsa04973	Carbohydrate digestion and absorption	12/1079	47/8105	0.0176129	0.0722353	0.0525689	PIK3CD/ATP1A3/AKT3/FXYD2/PRKCB/SI/MGAM/SLC5A1/PLCB1/AKT2/CACNA1D/HK1	12
intronic_proximal	hsa05224	Breast cancer	29/1079	147/8105	0.0179201	0.0725762	0.052817	PIK3CD/IGF1/AKT3/FZD8/NOTCH3/NCOA1/SHC2/SHC4/SHC3/WNT4/CDKN1A/FGF22/EGFR/JAG2/WNT7B/RB1/BRCA1/TCF7L2/FGF21/AKT2/GSK3B/FGF3/EGF/MTOR/DVL1/NOTCH2/KIT/WNT8A/WNT16	29
intronic_proximal	hsa04960	Aldosterone-regulated sodium reabsorption	10/1079	37/8105	0.0197191	0.0788765	0.057402	PIK3CD/ATP1A3/IGF1/FXYD2/PRKCB/PRKCG/INSR/PDPK1/SGK1/SCNN1G	10
intronic_proximal	hsa00512	Mucin type O-glycan biosynthesis	9/1079	32/8105	0.020443	0.080408	0.0585165	GALNTL6/GCNT3/GALNT9/GALNT2/GALNT3/B3GNT6/GALNT16/GALNT14/GALNT18	9
intronic_proximal	hsa04662	B cell receptor signaling pathway	18/1079	82/8105	0.0205983	0.080408	0.0585165	PIK3CD/RAC2/RAC3/FCGR2B/AKT3/PIK3AP1/NFKB1/PLCG2/PPP3CA/NFATC1/NFATC2/PRKCB/INPP5D/VAV2/CARD11/AKT2/GSK3B/VAV1	18
intronic_proximal	hsa04150	mTOR signaling pathway	30/1079	155/8105	0.0208784	0.0805309	0.058606	PIK3CD/RPS6KA2/DEPDC5/IGF1/AKT3/MAPKAP1/CAB39L/WDR59/FZD8/LPIN1/PRKCB/PRKCG/WNT4/INSR/SLC7A5/PDPK1/SGK1/WNT7B/AKT2/GSK3B/ULK1/GRB10/RPTOR/ATP6V1D/MTOR/PRR5/DVL1/RHEB/WNT8A/WNT16	30
intronic_proximal	hsa04650	Natural killer cell mediated cytotoxicity	26/1079	131/8105	0.0224278	0.0854896	0.0622147	PIK3CD/PAK1/RAC2/RAC3/KIR2DS4/IFNGR1/IFNGR2/SH2D1A/PLCG2/SHC2/PPP3CA/NFATC1/NFATC2/PRKCB/PRKCG/SHC4/SHC3/VAV2/KIR3DL1/KIR3DL2/IFNAR1/VAV1/KLRD1/LCP2/ITGB2/BID	26
intronic_proximal	hsa04670	Leukocyte transendothelial migration	23/1079	114/8105	0.0255739	0.0957013	0.0696462	PIK3CD/ITGAM/RAC2/ARHGAP35/CXCL12/PLCG2/PTK2/PRKCB/PRKCG/VAV2/CDH5/ROCK2/VCL/CLDN11/CLDN16/CLDN14/NCF4/VAV1/ITGB2/CTNNA2/CTNNA3/RAPGEF4/MYL5	23
intronic_proximal	hsa04931	Insulin resistance	22/1079	108/8105	0.0258195	0.0957013	0.0696462	PIK3CD/RPS6KA2/PPARA/CD36/CREB5/AKT3/NFKB1/SLC27A5/SLC27A1/PRKCB/PRKCZ/PRKCQ/INSR/PDPK1/PRKAG2/ACACB/AKT2/GSK3B/CREB3L3/NOS3/MTOR/PPARGC1A	22
intronic_proximal	hsa04972	Pancreatic secretion	21/1079	102/8105	0.025993	0.0957013	0.0696462	ATP2A3/ATP1A3/FXYD2/ITPR1/ITPR2/TPCN2/PRKCB/PRKCG/SLC26A3/PNLIPRP1/CHRM3/ADCY5/ADCY1/ADCY8/PLCB1/RYR2/SCTR/KCNMA1/CELA3A/ATP2B2/CPA1	21
intronic_proximal	hsa04080	Neuroactive ligand-receptor interaction	58/1079	341/8105	0.027114	0.0987072	0.0718337	TACR1/GLRA3/GLRA1/PTH2R/TAC1/DRD3/CALCR/THRB/THRA/GALR1/NTSR1/PRLR/NPBWR2/NPBWR1/C3/C5/HTR6/LEPR/GRIN2A/PTGER4/ADRA1D/GRM8/GRM5/GRM1/GRM2/GRID1/GRID2/P2RY8/ADRA2B/GRIK1/GRIK2/GRIK3/GRM7/P2RX7/OPRD1/RXFP2/GABRB3/HCRTR2/GABRG3/GABRG2/CHRM3/GRIA3/GRIA1/BDKRB2/DRD4/GABRR3/SCTR/GLP2R/GABBR2/GPR35/F2/NTS/GABRA2/TAAR1/OPRL1/NMBR/CHRNA3/FSHR	58
intronic_proximal	hsa05033	Nicotine addiction	10/1079	40/8105	0.0332172	0.119582	0.0870252	CACNA1A/GRIN2A/GABRB3/GABRG3/GABRG2/GRIA3/GRIA1/GABRR3/SLC17A7/GABRA2	10
intronic_proximal	hsa04934	Cushing syndrome	29/1079	155/8105	0.0344852	0.122495	0.0891453	CACNA1C/CACNA1F/CACNA1S/CREB5/ITPR1/FZD8/PRKACB/CAMK2D/ITPR2/KCNK3/WNT4/CDKN1A/CYP21A2/EGFR/WNT7B/ARNT/RB1/ADCY5/ADCY1/ADCY8/TCF7L2/PLCB1/GSK3B/CACNA1D/CREB3L3/CACNA1I/DVL1/WNT8A/WNT16	29
intronic_proximal	hsa04640	Hematopoietic cell lineage	20/1079	99/8105	0.0351984	0.122495	0.0891453	ITGA1/ITGAM/IL3RA/CSF1R/CD36/CSF2RA/IL5RA/HLA-DQB1/IL1R2/IL4R/IL3/CR1L/IL7/CSF1/FCER2/ITGB3/TFRC/HLA-DPB1/KIT/CR1	20
intronic_proximal	hsa05031	Amphetamine addiction	15/1079	69/8105	0.0354067	0.122495	0.0891453	CACNA1C/CREB5/PRKACB/GRIN2A/CAMK2D/SLC18A2/PPP3CA/PRKCB/PRKCG/SLC6A3/ADCY5/GRIA3/GRIA1/CACNA1D/CREB3L3	15
intronic_proximal	hsa04912	GnRH signaling pathway	19/1079	93/8105	0.0355387	0.122495	0.0891453	CACNA1C/CACNA1F/CACNA1S/ITPR1/PRKACB/CAMK2D/ITPR2/PRKCB/EGFR/ADCY5/ADCY1/ADCY8/PLCB1/CACNA1D/SRC/PLA2G4C/PLD1/PLA2G4A/MAP2K3	19
intronic_proximal	hsa05135	Yersinia infection	26/1079	137/8105	0.0373193	0.127279	0.0926264	PIK3CD/RPS6KA2/RAC2/RAC3/AKT3/NFKB1/TAB2/FN1/NFATC1/NFATC2/PTK2/WAS/VAV2/ACTR3/ROCK2/WASF2/AKT2/GSK3B/VAV1/SRC/BAIAP2/LCP2/ACTR2/NLRP3/MAP2K3/ELMO1	26
intronic_proximal	hsa04540	Gap junction	18/1079	88/8105	0.039582	0.13323	0.0969574	PRKG1/TUBB2B/ITPR1/PRKACB/GRM5/GRM1/ITPR2/PRKCB/PRKCG/EGFR/ADCY5/ADCY1/ADCY8/PLCB1/GUCY1A2/SRC/EGF/CSNK1D	18
intronic_proximal	hsa05212	Pancreatic cancer	16/1079	76/8105	0.0398867	0.13323	0.0969574	PIK3CD/RAC2/RAC3/AKT3/NFKB1/CDKN1A/EGFR/ARHGEF6/RALGDS/TGFBR2/RB1/AKT2/JAK1/EGF/PLD1/MTOR	16
intronic_proximal	hsa00514	Other types of O-glycan biosynthesis	11/1079	47/8105	0.0411164	0.135936	0.0989266	ST6GAL1/GALNTL6/LFNG/COLGALT1/XXYLT1/GALNT9/GALNT2/GALNT3/GALNT16/GALNT14/GALNT18	11
intronic_proximal	hsa04976	Bile secretion	18/1079	90/8105	0.0480988	0.155898	0.113454	ATP1A3/SLCO1A2/HMGCR/FXYD2/PRKACB/SLC27A5/ABCB1/SLC5A1/AQP8/NR1H4/ADCY5/ADCY1/ADCY8/SLC9A3/SCTR/ABCC3/ABCC2/ABCC4	18
intronic_proximal	hsa05163	Human cytomegalovirus infection	39/1079	225/8105	0.0481166	0.155898	0.113454	PIK3CD/RAC2/RAC3/CREB5/AKT3/ITPR1/NFKB1/PRKACB/GNA12/PTGER4/CXCL12/ITPR2/PPP3CA/NFATC1/NFATC2/CCL4/PTK2/PRKCB/PRKCG/CDKN1A/AKAP13/EGFR/RB1/ROCK2/ADCY5/ADCY1/ADCY8/PLCB1/AKT2/GSK3B/CREB3L3/JAK1/SRC/GNG7/ITGB3/MTOR/BID/RHEB/GNGT2	39
intronic_distal	hsa04360	Axon guidance	65/1225	182/8105	3.18017e-12	1.03355e-09	7.66588e-10	PIK3CD/SLIT3/PAK4/PAK3/DPYSL5/DPYSL2/RAC3/SRGAP1/ROCK2/CAMK2D/CAMK2A/CAMK2B/CXCL12/RHOA/PLCG2/PPP3CA/PPP3CB/LRRC4C/NFATC2/SEMA6D/PRKCA/PRKCZ/SEMA3E/MET/UNC5B/UNC5C/UNC5A/UNC5D/SEMA7A/ROBO1/ROBO2/SEMA4D/NTNG2/SRGAP3/SRGAP2/SEMA5B/NTN1/SSH2/SSH1/GNAI1/SEMA5A/TRPC1/TRPC6/TRPC4/TRPC5/RGS3/HRAS/EPHB2/EPHB1/GSK3B/EPHA6/EPHA5/EPHA4/EPHA3/EPHA2/SEMA3A/RASA1/BMPR1B/ABLIM2/DCC/PARD3/NGEF/PLXNA2/PLXNA1/PLXN…	65
intronic_distal	hsa04020	Calcium signaling pathway	70/1225	240/8105	1.31993e-08	2.14488e-06	1.59086e-06	HRH1/TACR1/CACNA1I/CACNA1A/CACNA1C/SLC25A4/NTSR1/VDAC3/NTRK3/CAMK1D/NTRK2/RET/GRIN2A/ITPR2/ITPR1/CACNA1B/CACNA1E/PRKACA/P2RX7/MYLK3/GNA15/CAMK2D/CAMK2A/CAMK2B/ADRA1D/GRM1/PLCG2/PPP3CA/PPP3CB/FLT4/FLT1/PRKCA/PRKCB/PRKCG/ERBB4/FGFR2/MET/GRM5/P2RX4/FGF3/FGF1/SLC8A1/VEGFB/STIM1/PDE1C/PDE1A/ATP2B1/CASQ2/CHRM3/ADCY1/ADCY2/ADCY9/PLCB1/PLCB4/RYR2/HTR4/HTR2A/HTR2C/BDKRB2/FGF2/NOS1/AVPR1A/ADCY8/TRDN/MYLK/A…	70
intronic_distal	hsa04015	Rap1 signaling pathway	63/1225	210/8105	2.21077e-08	2.18756e-06	1.62252e-06	PIK3CD/EVL/ITGAM/CSF1R/F2RL3/RAC3/SIPA1L3/RASSF5/GRIN2A/RHOA/PRKD1/DOCK4/KITLG/ANGPT1/FARP2/FLT4/FLT1/PRKCA/PRKCB/PRKCG/PRKCZ/FGFR2/MET/TIAM1/SKAP1/INSR/FGF3/FGF1/VAV1/VAV3/VAV2/IGF1/VEGFB/GNAI1/RALGDS/ADCY1/ADCY2/ADCY9/HRAS/PLCB1/PLCB4/AKT3/EPHA2/RAPGEF5/FGF2/P2RY1/NGFR/SIPA1L1/PARD3/ADCY5/ADCY8/MAP2K6/RAPGEF4/RAPGEF2/MAGI3/MAGI2/MAGI1/LCP2/RAP1GAP/GNAQ/RGS14/PDGFC/PDGFD	63
intronic_distal	hsa04724	Glutamatergic synapse	41/1225	114/8105	2.69239e-08	2.18756e-06	1.62252e-06	CACNA1A/CACNA1C/GRIK4/GRIN2A/ITPR2/ITPR1/PRKACA/GRM8/GRM4/GRM7/GRM1/GRIN3A/PPP3CA/PPP3CB/SLC1A1/GRIK1/GRIK2/PRKCA/PRKCB/PRKCG/GRM5/SHANK2/GNAI1/TRPC1/ADCY1/ADCY2/ADCY9/GRIA2/PLCB1/PLCB4/SLC1A6/DLGAP1/PLA2G4C/PLA2G4A/GRIA1/ADCY5/GNG7/ADCY8/SLC17A7/GRIA3/GNAQ	41
intronic_distal	hsa04750	Inflammatory mediator regulation of TRP channels	36/1225	98/8105	1.02111e-07	6.63725e-06	4.92285e-06	PRKCH/PIK3CD/HRH1/F2RL1/IL1RAP/ITPR2/ITPR1/PRKACA/PTGER4/CAMK2D/CAMK2A/CAMK2B/PLCG2/PRKCA/PRKCB/PRKCE/PRKCG/PRKCQ/PLA2G6/ASIC2/IGF1/ADCY1/ADCY2/ADCY9/PLCB1/PLCB4/HTR2A/HTR2C/TRPV4/BDKRB2/PLA2G4C/PLA2G4A/ADCY5/ADCY8/MAP2K6/GNAQ	36
intronic_distal	hsa04720	Long-term potentiation	27/1225	67/8105	4.74853e-07	2.57212e-05	1.90774e-05	RPS6KA2/RPS6KA6/CACNA1C/GRIN2A/ITPR2/ITPR1/PRKACA/CAMK2D/CAMK2A/CAMK2B/GRM1/PPP3CA/PPP3CB/CREBBP/PRKCA/PRKCB/PRKCG/GRM5/ADCY1/GRIA2/HRAS/PLCB1/PLCB4/GRIA1/ADCY8/EP300/GNAQ	27
intronic_distal	hsa04725	Cholinergic synapse	38/1225	113/8105	6.32574e-07	2.93695e-05	2.17834e-05	PIK3CD/CACNA1A/CACNA1C/CREB5/KCNJ6/ITPR2/ITPR1/CACNA1B/PRKACA/CAMK2D/CAMK2A/CAMK2B/PRKCA/PRKCB/PRKCG/CREB3L2/KCNQ4/KCNQ5/KCNQ2/KCNQ1/KCNQ3/GNAI1/CHRM3/ADCY1/ADCY2/ADCY9/HRAS/PLCB1/PLCB4/BCL2/AKT3/PIK3R5/ADCY5/GNG7/ADCY8/CHAT/GNAQ/CHRNA7	38
intronic_distal	hsa04072	Phospholipase D signaling pathway	45/1225	148/8105	1.52618e-06	5.77412e-05	4.28267e-05	PIK3CD/AGPAT3/AGPAT5/AGPAT2/TSC1/SOS2/GRM8/GRM4/GRM7/GRM1/RHOA/PLCG2/SHC2/KITLG/PRKCA/SHC4/SHC3/SYK/GRM5/INSR/DGKH/DGKB/DGKG/RALGDS/PIP5K1B/ADCY1/ADCY2/ADCY9/HRAS/PLCB1/PLCB4/AKT3/PIK3R5/PLA2G4C/PLA2G4A/AVPR1A/ADCY5/ADCY8/RAPGEF4/RHEB/DGKI/DNM3/DNM2/PDGFC/PDGFD	45
intronic_distal	hsa05032	Morphine addiction	32/1225	91/8105	1.59899e-06	5.77412e-05	4.28267e-05	PDE11A/CACNA1A/KCNJ6/CACNA1B/PRKACA/GABRG3/PDE10A/SLC32A1/PRKCA/PRKCB/PRKCG/PDE3A/GABRB3/PDE1C/PDE1A/GNAI1/GABRG1/ADCY1/ADCY2/ADCY9/GRK5/GABBR1/GABBR2/GABRR3/OPRM1/ADCY5/GNG7/ADCY8/GABRB1/PDE4A/PDE4B/PDE4D	32
intronic_distal	hsa04921	Oxytocin signaling pathway	46/1225	154/8105	2.02579e-06	6.5838e-05	4.88321e-05	CACNA1C/KCNJ6/CAMK1D/ROCK2/ITPR2/ITPR1/CACNB4/PRKACA/MYLK3/CAMK2D/CAMK2A/CAMK2B/RHOA/PPP3CA/PPP3CB/NFATC2/PRKCA/PRKCB/PRKCG/CACNA2D2/PRKAG2/CACNA2D1/CDKN1A/GNAI1/ADCY1/ADCY2/ADCY9/HRAS/PLCB1/PLCB4/RYR2/GUCY1A2/PIK3R5/PLA2G4C/PLA2G4A/ADCY5/ADCY8/CACNG8/CACNG2/CACNG3/CACNG4/MYLK/TRPM2/CACNA2D3/NFATC1/GNAQ	46
intronic_distal	hsa04261	Adrenergic signaling in cardiomyocytes	45/1225	150/8105	2.29319e-06	6.77533e-05	5.02527e-05	PPP2R2C/PPP2R2B/RPS6KA5/ATP1A4/PPP2R3B/PPP2R3A/MYL3/CACNA1C/CREB5/CACNB4/PRKACA/CAMK2D/CAMK2A/CAMK2B/ADRA1D/SCN5A/PRKCA/CACNA2D2/ATP1B1/SLC8A1/CREB3L2/CACNA2D1/KCNQ1/ATP2B1/GNAI1/ADCY1/ADCY2/ADCY9/PLCB1/PLCB4/RYR2/BCL2/AKT3/SCN7A/PIK3R5/ADCY5/ADCY8/CACNG8/CACNG2/CACNG3/CACNG4/RAPGEF4/CACNA2D3/ATP2B2/GNAQ	45
intronic_distal	hsa04961	Endocrine and other factor-regulated calcium reabsorption	22/1225	53/8105	3.03497e-06	8.21971e-05	6.09656e-05	ATP1A4/AP2A1/AP2A2/PRKACA/PRKCA/PRKCB/PRKCG/VDR/CLTB/ATP1B1/SLC8A1/ATP2B1/ADCY9/PLCB1/PLCB4/ESR1/BDKRB2/RAB11A/ATP2B2/DNM3/DNM2/GNAQ	22
intronic_distal	hsa04911	Insulin secretion	30/1225	86/8105	4.06972e-06	0.000100447	7.45014e-05	ATP1A4/GCK/CACNA1C/CREB5/PRKACA/CAMK2D/CAMK2A/CAMK2B/RIMS2/PRKCA/PRKCB/PRKCG/KCNN3/ATP1B1/CREB3L2/CHRM3/PCLO/ADCY1/ADCY2/ADCY9/PLCB1/PLCB4/RYR2/KCNMB2/KCNMA1/ADCY5/ADCY8/RAPGEF4/TRPM4/GNAQ	30
intronic_distal	hsa04510	Focal adhesion	55/1225	201/8105	4.32694e-06	0.000100447	7.45014e-05	PIK3CD/ITGA8/ITGA1/COL4A5/COL4A4/COL4A1/PAK4/PAK3/RAC3/COL6A1/ARHGAP35/LAMA4/COL6A3/ROCK2/SOS2/MYLK3/RHOA/SHC2/FN1/FLT4/FLT1/PRKCA/PRKCB/PRKCG/COL9A3/SHC4/SHC3/MET/RELN/VAV1/VAV3/VAV2/LAMB4/IGF1/VEGFB/VWF/PIP5K1B/HRAS/DOCK1/BCL2/AKT3/GSK3B/PARVG/TNC/TNN/ACTN4/XIAP/PARVB/LAMA2/MYLK/ITGA11/TNR/ITGA9/PDGFC/PDGFD	55
intronic_distal	hsa01521	EGFR tyrosine kinase inhibitor resistance	28/1225	79/8105	5.96951e-06	0.000129339	9.59311e-05	PIK3CD/EIF4E2/GAS6/SOS2/JAK1/PLCG2/SHC2/IL6R/PRKCA/PRKCB/PRKCG/SHC4/SHC3/FGFR2/MET/IGF1/NF1/AXL/HRAS/BCL2/AKT3/GSK3B/FGF2/NRG1/NRG2/TGFA/PDGFC/PDGFD	28
intronic_distal	hsa04713	Circadian entrainment	32/1225	97/8105	7.6076e-06	0.000154529	0.000114615	RPS6KA5/PRKG1/CACNA1I/CACNA1C/KCNJ6/GRIN2A/ITPR1/PRKACA/CAMK2D/CAMK2A/CAMK2B/NOS1AP/PRKCA/PRKCB/PRKCG/GNAI1/ADCY1/ADCY2/ADCY9/GRIA2/PLCB1/PLCB4/RYR2/GUCY1A2/MTNR1A/NOS1/GRIA1/ADCY5/GNG7/ADCY8/GRIA3/GNAQ	32
intronic_distal	hsa04971	Gastric acid secretion	27/1225	76/8105	8.29766e-06	0.000158632	0.000117657	ATP1A4/ITPR2/ITPR1/PRKACA/MYLK3/CAMK2D/CAMK2A/CAMK2B/PRKCA/PRKCB/PRKCG/ATP1B1/KCNQ1/GNAI1/CHRM3/ADCY1/ADCY2/ADCY9/PLCB1/PLCB4/KCNJ10/ADCY5/ADCY8/MYLK/KCNK10/KCNJ15/GNAQ	27
intronic_distal	hsa04727	GABAergic synapse	30/1225	89/8105	8.97295e-06	0.000162012	0.000120164	ABAT/CACNA1A/CACNA1C/SLC6A12/KCNJ6/CACNA1B/PRKACA/GABRG3/SLC32A1/PRKCA/PRKCB/PRKCG/NSF/GABRB3/GNAI1/GABRG1/ADCY1/ADCY2/ADCY9/GPHN/GAD1/GAD2/GABBR1/GABBR2/GABRR3/PLCL1/ADCY5/GNG7/ADCY8/GABRB1	30
intronic_distal	hsa04974	Protein digestion and absorption	33/1225	103/8105	1.11239e-05	0.000190277	0.000141129	COL4A5/COL4A4/COL4A1/SLC36A2/ATP1A4/COL25A1/COL6A1/COL6A3/COL19A1/COL27A1/COL5A3/SLC1A1/MEP1A/COL9A3/SLC7A7/ATP1B1/COL26A1/ELN/SLC8A1/COL23A1/KCNQ1/PRSS3/COL3A1/COL24A1/SLC9A3/COL13A1/COL21A1/COL22A1/COL5A1/COL18A1/CELA3A/CPA1/SLC6A19	33
intronic_distal	hsa04270	Vascular smooth muscle contraction	39/1225	133/8105	1.93214e-05	0.000313974	0.000232874	PRKCH/PRKG1/CACNA1C/CALCA/ROCK2/ITPR2/ITPR1/PRKACA/MYLK3/ADRA1D/RHOA/PRKCA/PRKCB/PRKCE/PRKCG/PRKCQ/PLA2G6/MYH10/MYH11/MYH14/CALD1/ADCY1/ADCY2/ADCY9/PLCB1/PLCB4/KCNMB2/GUCY1A2/KCNMA1/PLA2G4C/PLA2G4A/AVPR1A/MRVI1/ADCY5/ADCY8/MYLK/EDN1/EDN2/GNAQ	39
intronic_distal	hsa04925	Aldosterone synthesis and secretion	31/1225	98/8105	2.70539e-05	0.000418691	0.000310543	ATP1A4/CACNA1I/CACNA1C/CREB5/CAMK1D/ITPR2/ITPR1/PRKACA/KCNK9/CAMK2D/CAMK2A/CAMK2B/PRKD1/KCNK3/PRKCA/PRKCB/PRKCE/PRKCG/ATP1B1/CREB3L2/CYP11A1/ATP2B1/ADCY1/ADCY2/ADCY9/PLCB1/PLCB4/ADCY5/ADCY8/ATP2B2/GNAQ	31
intronic_distal	hsa04730	Long-term depression	22/1225	60/8105	3.20523e-05	0.000473501	0.000351196	PRKG1/CACNA1A/ITPR2/ITPR1/GRM1/GRID2/PRKCA/PRKCB/PRKCG/IGF1/GNAI1/GRIA2/HRAS/PLCB1/PLCB4/GUCY1A2/NOS1/PLA2G4C/PLA2G4A/GRIA1/GRIA3/GNAQ	22
intronic_distal	hsa04728	Dopaminergic synapse	38/1225	132/8105	3.87098e-05	0.000546986	0.0004057	PPP2R2C/PPP2R2B/PPP2R3B/PPP2R3A/DRD3/CACNA1A/CACNA1C/CREB5/KCNJ6/GRIN2A/ITPR2/ITPR1/CACNA1B/PRKACA/CAMK2D/CAMK2A/CAMK2B/SLC18A2/PPP3CA/PPP3CB/PRKCA/PRKCB/PRKCG/CREB3L2/GNAI1/GRIA2/PLCB1/PLCB4/DRD4/AKT3/GSK3B/SLC6A3/GRIA1/ADCY5/GNG7/CLOCK/GRIA3/GNAQ	38
intronic_distal	hsa04010	MAPK signaling pathway	70/1225	294/8105	4.33974e-05	0.000567812	0.000421146	RPS6KA2/RPS6KA5/RPS6KA6/MECOM/CSF1R/RAC3/CACNA1I/CACNA1A/CACNA1C/PPM1B/RASGRF2/IL1RAP/NTRK2/CACNA1B/CACNB4/SOS2/CACNA1E/PRKACA/TAB2/STK3/MAP3K1/PPP3CA/PPP3CB/KITLG/ANGPT1/FLT4/FLT1/TAOK3/PRKCA/PRKCB/PRKCG/ERBB4/FGFR2/MET/JUND/INSR/CACNA2D2/FGF3/FGF1/CACNA2D1/IGF2/IGF1/NF1/VEGFB/MAP3K5/TGFB2/HRAS/AKT3/EPHA2/RASA1/FGF2/NGFR/PLA2G4C/PLA2G4A/MAP2K6/DUSP8/CACNG8/MAP4K1/CACNG2/CACNG3/CACNG4/RAPGEF2/MAP…	70
intronic_distal	hsa04721	Synaptic vesicle cycle	26/1225	78/8105	4.36778e-05	0.000567812	0.000421146	CPLX2/CPLX1/AP2A1/AP2A2/RIMS1/CACNA1A/ATP6V0D2/SLC6A12/UNC13A/CACNA1B/SLC18A2/SLC1A1/SLC32A1/SYT1/ATP6V0A1/UNC13B/NSF/CLTB/SLC6A4/SLC1A6/UNC13C/SLC6A3/STXBP1/SLC17A7/DNM3/DNM2	26
intronic_distal	hsa04022	cGMP-PKG signaling pathway	45/1225	167/8105	4.78862e-05	0.000598577	0.000443965	GTF2I/ATP1A4/PRKG1/CACNA1C/CREB5/SLC25A4/VDAC3/ROCK2/ITPR2/ITPR1/MYLK3/ADRA1D/RHOA/PPP3CA/PPP3CB/NFATC2/GTF2IRD1/PRKCE/PDE3A/INSR/OPRD1/ATP1B1/SLC8A1/CREB3L2/ATP2B1/GNAI1/TRPC6/ADCY1/ADCY2/ADCY9/PLCB1/PLCB4/AKT3/KCNMB2/GUCY1A2/PIK3R5/BDKRB2/KCNMA1/MRVI1/ADCY5/ADCY8/MYLK/ATP2B2/NFATC1/GNAQ	45
intronic_distal	hsa04540	Gap junction	28/1225	88/8105	5.82371e-05	0.000701002	0.000519933	TUBB2B/PRKG1/ITPR2/ITPR1/SOS2/PRKACA/GRM1/PRKCA/PRKCB/PRKCG/GRM5/GNAI1/ADCY1/ADCY2/ADCY9/HRAS/PLCB1/PLCB4/GUCY1A2/HTR2A/HTR2C/ADCY5/ADCY8/TUBB8/TJP1/GNAQ/PDGFC/PDGFD	28
intronic_distal	hsa04080	Neuroactive ligand-receptor interaction	78/1225	341/8105	7.00088e-05	0.000812602	0.000602707	HRH1/TACR1/GLRA2/GLRA1/NPFFR1/F2RL3/F2RL1/DRD3/CALCR/THRB/CALCA/GALR1/GRIK4/NTSR1/GRP/PRLR/NPBWR2/NPBWR1/C3/GRIN2A/P2RX7/PTGER4/ADRA1D/GABRG3/GRM8/GRM4/GRM7/GRM1/GRID1/GRID2/GRIN3A/P2RY8/GRIK1/GRIK2/GRM5/SLURP1/P2RX4/OPRD1/PYY/CNR2/GABRB3/LEPR/GHR/C5AR1/HCRTR2/GABRG1/CRHR2/PRSS3/CHRM3/GPR35/GRIA2/DRD4/HTR4/HTR2A/HTR2C/MTNR1A/NR3C1/GABBR1/GABBR2/BDKRB2/GABRR3/LTB4R/OPRM1/P2RY1/PARD3/GRIA1/AVPR1A/G…	78
intronic_distal	hsa05412	Arrhythmogenic right ventricular cardiomyopathy	25/1225	77/8105	9.92198e-05	0.00111195	0.000824731	ITGA8/ITGA1/CACNA1C/DMD/CACNB4/CACNA2D2/SGCG/SGCD/SLC8A1/CACNA2D1/CDH2/JUP/RYR2/LAMA2/CTNNA1/CTNNA2/CTNNA3/CACNG8/CACNG2/CACNG3/CACNG4/ITGA11/CACNA2D3/ITGA9/TCF7L2	25
intronic_distal	hsa04611	Platelet activation	35/1225	124/8105	0.000119698	0.00129673	0.000961783	PIK3CD/PRKG1/F2RL3/ARHGAP35/ROCK2/ITPR2/ITPR1/PRKACA/MYLK3/RHOA/PLCG2/PRKCZ/SYK/VWF/STIM1/GNAI1/COL3A1/VAMP8/ADCY1/ADCY2/ADCY9/PLCB1/PLCB4/AKT3/TBXAS1/GUCY1A2/PIK3R5/P2RY1/PLA2G4C/PLA2G4A/ADCY5/ADCY8/MYLK/LCP2/GNAQ	35
intronic_distal	hsa04726	Serotonergic synapse	33/1225	115/8105	0.000131337	0.00137692	0.00102126	APP/CACNA1A/CACNA1C/KCNJ6/ITPR2/ITPR1/CACNA1B/PRKACA/SLC18A2/PRKCA/PRKCB/PRKCG/GABRB3/CYP4X1/GNAI1/TRPC1/SLC6A4/HRAS/PLCB1/PLCB4/ALOX5/HTR4/HTR2A/HTR2C/HTR3C/PLA2G4C/PLA2G4A/ADCY5/GNG7/KCND2/GABRB1/GNAQ/TPH2	33
intronic_distal	hsa04918	Thyroid hormone synthesis	24/1225	75/8105	0.000175	0.00177734	0.00131825	ATP1A4/ASGR2/CREB5/ITPR2/ITPR1/PRKACA/TPO/PRKCA/PRKCB/PRKCG/SLC26A4/ATP1B1/CREB3L2/ADCY1/ADCY2/ADCY9/PLCB1/PLCB4/TG/ADCY5/ADCY8/LRP2/TSHR/GNAQ	24
intronic_distal	hsa04310	Wnt signaling pathway	43/1225	166/8105	0.00018551	0.00182699	0.00135508	CSNK2A1/NKD2/PRICKLE2/TBL1Y/WNT3A/AXIN1/RAC3/ROCK2/FZD8/PRKACA/LGR5/CHD8/CAMK2D/CAMK2A/CAMK2B/RHOA/BTRC/PPP3CA/PPP3CB/NFATC2/CREBBP/PRKCA/PRKCB/PRKCG/WNT7A/RUVBL1/PLCB1/PLCB4/CTNND2/GSK3B/FBXW11/ZNRF3/TLE2/CER1/DKK2/WIF1/EP300/ROR2/RSPO3/RSPO4/NFATC1/TBL1XR1/TCF7L2	43
intronic_distal	hsa04935	Growth hormone synthesis, secretion and action	33/1225	119/8105	0.000266173	0.0025443	0.00188711	PIK3CD/CACNA1C/CREB5/ITPR2/ITPR1/SOS2/PRKACA/MAP3K1/PLCG2/SHC2/CREBBP/PRKCA/PRKCB/PRKCG/SHC4/SHC3/CREB3L2/IGF1/GHR/GNAI1/ADCY1/ADCY2/ADCY9/HRAS/PLCB1/PLCB4/AKT3/GSK3B/ADCY5/ADCY8/MAP2K6/EP300/GNAQ	33
intronic_distal	hsa04929	GnRH secretion	21/1225	64/8105	0.000297461	0.00270795	0.00200849	PIK3CD/CACNA1I/CACNA1C/KCNJ6/ITPR2/ITPR1/HCN1/PRKCA/PRKCB/PRKCG/KCNN3/TRPC1/TRPC4/TRPC5/HRAS/PLCB1/PLCB4/AKT3/GABBR1/GABBR2/GNAQ	21
intronic_distal	hsa04024	cAMP signaling pathway	52/1225	216/8105	0.000306842	0.00270795	0.00200849	PIK3CD/ATP1A4/RAC3/CACNA1C/CREB5/ROCK2/GRIN2A/PRKACA/CAMK2D/CAMK2A/CAMK2B/RHOA/PDE10A/GRIN3A/CREBBP/TIAM1/PDE3A/VAV1/VAV3/VAV2/ATP1B1/CREB3L2/ATP2B1/GNAI1/ADCY1/ADCY2/ADCY9/GRIA2/RYR2/PPARA/AKT3/HTR4/GABBR1/GABBR2/GRIA1/ADCY5/ADCY8/GRIA3/EP300/VIPR2/RAPGEF4/TSHR/PDE4A/PDE4B/PDE4D/ABCC4/EDN1/EDN2/ATP2B2/NFATC1/GLI1/FSHR	52
intronic_distal	hsa05414	Dilated cardiomyopathy	28/1225	96/8105	0.00030829	0.00270795	0.00200849	ITGA8/ITGA1/MYL3/CACNA1C/DMD/CACNB4/PRKACA/CACNA2D2/SGCG/SGCD/SLC8A1/CACNA2D1/IGF1/TGFB2/ADCY1/ADCY2/ADCY9/RYR2/LAMA2/ADCY5/ADCY8/CACNG8/CACNG2/CACNG3/CACNG4/ITGA11/CACNA2D3/ITGA9	28
intronic_distal	hsa04512	ECM-receptor interaction	26/1225	88/8105	0.000400172	0.00342252	0.00253849	ITGA8/ITGA1/COL4A5/COL4A4/COL4A1/COL6A1/CD36/FRAS1/LAMA4/SV2B/COL6A3/FN1/COL9A3/FREM2/FREM1/RELN/SDC4/LAMB4/VWF/DSPP/TNC/TNN/LAMA2/ITGA11/TNR/ITGA9	26
intronic_distal	hsa04970	Salivary secretion	27/1225	93/8105	0.000425391	0.00351725	0.00260874	ATP1A4/DMBT1/PRKG1/ITPR2/ITPR1/MUC5B/PRKACA/ADRA1D/PRKCA/PRKCB/PRKCG/ATP1B1/ATP2B1/CHRM3/ADCY1/ADCY2/ADCY9/PLCB1/PLCB4/GUCY1A2/KCNMA1/NOS1/ADCY5/ADCY8/BST1/ATP2B2/GNAQ	27
intronic_distal	hsa05033	Nicotine addiction	15/1225	40/8105	0.000432892	0.00351725	0.00260874	CACNA1A/GRIN2A/CACNA1B/GABRG3/GRIN3A/SLC32A1/GABRB3/GABRG1/GRIA2/GABRR3/GRIA1/SLC17A7/GRIA3/GABRB1/CHRNA7	15
intronic_distal	hsa05231	Choline metabolism in cancer	28/1225	98/8105	0.000447445	0.00354682	0.00263068	PIK3CD/RAC3/LYPLA1/TSC1/SOS2/PRKCA/PRKCB/PRKCG/PCYT1B/SLC44A2/SLC44A5/DGKH/DGKB/DGKG/RALGDS/PIP5K1B/HRAS/WASF2/WASF3/AKT3/SLC22A4/SLC22A2/PLA2G4C/PLA2G4A/RHEB/DGKI/PDGFC/PDGFD	28
intronic_distal	hsa04012	ErbB signaling pathway	25/1225	85/8105	0.000553742	0.00428491	0.00317812	PIK3CD/PAK4/PAK3/BTC/SOS2/CAMK2D/CAMK2A/CAMK2B/PLCG2/SHC2/PRKCA/PRKCB/PRKCG/SHC4/ERBB4/SHC3/CDKN1A/HRAS/AKT3/GSK3B/CBL/NRG1/NRG3/NRG2/TGFA	25
intronic_distal	hsa04014	Ras signaling pathway	54/1225	232/8105	0.000573676	0.00433592	0.00321596	PIK3CD/KSR2/PAK4/PAK3/CSF1R/RAC3/RASGRF2/NTRK2/RASSF5/GRIN2A/SOS2/PRKACA/RHOA/PLCG2/SHC2/KITLG/ANGPT1/FLT4/FLT1/PRKCA/PRKCB/PRKCG/PLA2G6/SHC4/SHC3/FGFR2/MET/TIAM1/INSR/FGF3/FGF1/IGF2/IGF1/NF1/VEGFB/EXOC2/RALGDS/ETS1/HRAS/AKT3/EPHA2/RAPGEF5/RASA1/RASA3/FGF2/NGFR/PLA2G4C/PLA2G4A/RASAL1/RASAL2/GNG7/TGFA/PDGFC/PDGFD	54
intronic_distal	hsa04070	Phosphatidylinositol signaling system	27/1225	97/8105	0.000875376	0.00646585	0.00479572	PIK3CD/PIK3C3/PIP4K2A/SYNJ2/MTMR14/ITPR2/ITPR1/PLCG2/MTMR4/PRKCA/PRKCB/PRKCG/INPP5A/INPP5D/MTM1/INPP4B/INPP4A/DGKH/DGKB/DGKG/PIK3C2G/PIP5K1B/PLCB1/PLCB4/SYNJ1/PPIP5K2/DGKI	27
intronic_distal	hsa04972	Pancreatic secretion	28/1225	102/8105	0.000899326	0.00649513	0.00481744	ATP1A4/ITPR2/ITPR1/RHOA/PRKCA/PRKCB/PRKCG/ATP1B1/KCNQ1/ATP2B1/TRPC1/PRSS3/CHRM3/ADCY1/ADCY2/ADCY9/PLCB1/PLCB4/RYR2/KCNMA1/ADCY5/ADCY8/RAB11A/BST1/CELA3A/ATP2B2/CPA1/GNAQ	28
intronic_distal	hsa04723	Retrograde endocannabinoid signaling	37/1225	148/8105	0.00104457	0.00738008	0.00547381	RIMS1/CACNA1A/CACNA1C/MGLL/KCNJ6/ABHD6/ITPR2/ITPR1/CACNA1B/PRKACA/GABRG3/GRM1/SLC32A1/PRKCA/PRKCB/PRKCG/GRM5/NDUFS7/GABRB3/GNAI1/GABRG1/ADCY1/ADCY2/ADCY9/GRIA2/PLCB1/PLCB4/NDUFB3/GABRR3/GRIA1/ADCY5/GNG7/ADCY8/SLC17A7/GRIA3/GABRB1/GNAQ	37
intronic_distal	hsa04151	PI3K-Akt signaling pathway	75/1225	354/8105	0.00110218	0.00762145	0.00565283	PIK3CD/PPP2R2C/PPP2R2B/ITGA8/ITGA1/COL4A5/COL4A4/COL4A1/IL3RA/EIF4E2/PPP2R3B/PPP2R3A/CSF1R/COL6A1/CREB5/PRLR/LAMA4/COL6A3/NTRK2/TSC1/PHLPP1/SOS2/JAK1/IL2RB/KITLG/FN1/ANGPT1/FLT4/FLT1/IL6R/PRKCA/COL9A3/ERBB4/FGFR2/SYK/MET/RELN/IL7/IL3/INSR/FGF3/FGF1/LAMB4/CREB3L2/SGK1/IGF2/CDKN1A/IGF1/VEGFB/VWF/GHR/YWHAG/BRCA1/HRAS/BCL2/AKT3/GSK3B/EPHA2/TNC/TNN/PIK3R5/FGF2/LAMA2/NGFR/RPTOR/GNG7/MAGI2/MAGI1/ITGA11/…	75
intronic_distal	hsa04071	Sphingolipid signaling pathway	31/1225	119/8105	0.00127003	0.00845716	0.00627268	PIK3CD/SPTLC2/PPP2R2C/PPP2R2B/PPP2R3B/PPP2R3A/RAC3/ROCK2/RHOA/PRKCA/PRKCB/PRKCE/PRKCG/PRKCZ/OPRD1/CERS3/ACER2/GNAI1/MAP3K5/HRAS/PLCB1/PLCB4/BCL2/AKT3/SGPL1/BDKRB2/SGMS1/BID/CERS4/ABCC1/GNAQ	31
intronic_distal	hsa04810	Regulation of actin cytoskeleton	50/1225	218/8105	0.00127508	0.00845716	0.00627268	PIK3CD/ITGA8/ITGA1/ITGAM/CYFIP1/CYFIP2/PIP4K2A/PAK4/PAK3/RAC3/ARHGAP35/ROCK2/SOS2/MYLK3/CXCL12/RHOA/FN1/SCIN/FGFR2/TIAM1/FGF3/FGF1/VAV1/VAV3/VAV2/ACTR3/MYH10/MYH11/MYH14/ARHGEF6/ARHGEF4/SSH2/SSH1/FGD3/PIP5K1B/CHRM3/HRAS/DOCK1/WASF2/ACTN4/DIAPH2/DIAPH3/BDKRB2/FGF2/MYLK/ITGA11/ARPC5L/ITGA9/PDGFC/PDGFD	50
intronic_distal	hsa00534	Glycosaminoglycan biosynthesis - heparan sulfate / heparin	10/1225	24/8105	0.00154569	0.010047	0.00745183	HS6ST2/HS6ST3/HS3ST3A1/HS3ST2/EXT2/EXT1/HS2ST1/XYLT1/NDST3/NDST4	10
intronic_distal	hsa04916	Melanogenesis	27/1225	101/8105	0.0016933	0.0106637	0.00790925	WNT3A/FZD8/PRKACA/CAMK2D/CAMK2A/CAMK2B/KITLG/CREBBP/PRKCA/PRKCB/PRKCG/CREB3L2/GNAI1/WNT7A/ADCY1/ADCY2/ADCY9/HRAS/PLCB1/PLCB4/GSK3B/ADCY5/ADCY8/EP300/EDN1/GNAQ/TCF7L2	27
intronic_distal	hsa04928	Parathyroid hormone synthesis, secretion and action	28/1225	106/8105	0.00170619	0.0106637	0.00790925	CREB5/ITPR2/ITPR1/PRKACA/RHOA/MMP24/PRKCA/PRKCB/PRKCG/JUND/VDR/CREB3L2/MMP16/CDKN1A/GNAI1/ADCY1/ADCY2/ADCY9/RUNX2/PLCB1/PLCB4/BCL2/ADCY5/ADCY8/PDE4A/PDE4B/PDE4D/GNAQ	28
intronic_distal	hsa05100	Bacterial invasion of epithelial cells	22/1225	77/8105	0.00176538	0.0108254	0.00802922	PIK3CD/RHOA/SHC2/FN1/ARHGAP10/SHC4/SHC3/MET/CLTB/ACTR3/HCLS1/DOCK1/WASF2/CBL/ELMO1/ELMO2/CTNNA1/CTNNA2/CTNNA3/ARPC5L/DNM3/DNM2	22
intronic_distal	hsa05017	Spinocerebellar ataxia	35/1225	143/8105	0.00208338	0.0125389	0.00930007	PIK3CD/PIK3C3/CACNA1A/SLC25A4/ATXN3/VDAC3/PSMA1/ATXN10/GRIN2A/ITPR2/ITPR1/GRM1/RORA/GRIN3A/PRKCA/PRKCB/PRKCG/OMA1/RELN/ATXN1/DAB1/MAP3K5/GRIA2/PLCB1/PLCB4/AKT3/SLC1A6/FGF14/PUM1/PSMD9/GRIA1/GRIA3/BEAN1/AFG3L2/GNAQ	35
intronic_distal	hsa05031	Amphetamine addiction	20/1225	69/8105	0.00232407	0.0137331	0.0101859	CACNA1C/CREB5/GRIN2A/PRKACA/CAMK2D/CAMK2A/CAMK2B/SLC18A2/GRIN3A/PPP3CA/PPP3CB/PRKCA/PRKCB/PRKCG/CREB3L2/GRIA2/SLC6A3/GRIA1/ADCY5/GRIA3	20
intronic_distal	hsa05410	Hypertrophic cardiomyopathy	24/1225	90/8105	0.00309103	0.017939	0.0133054	ITGA8/ITGA1/MYL3/CACNA1C/DMD/CACNB4/CACNA2D2/SGCG/SGCD/SLC8A1/PRKAG2/CACNA2D1/IGF1/TGFB2/RYR2/LAMA2/CACNG8/CACNG2/CACNG3/CACNG4/ITGA11/EDN1/CACNA2D3/ITGA9	24
intronic_distal	hsa04520	Adherens junction	20/1225	71/8105	0.003359	0.0191522	0.0142052	CSNK2A1/PTPRM/RAC3/RHOA/FARP2/CREBBP/MET/INSR/WASF2/WASF3/ACTN4/PTPRB/PTPRJ/PARD3/EP300/CTNNA1/CTNNA2/CTNNA3/TJP1/TCF7L2	20
intronic_distal	hsa04915	Estrogen signaling pathway	33/1225	138/8105	0.00407431	0.0226274	0.0167828	PIK3CD/CREB5/KCNJ6/ITPR2/ITPR1/SOS2/PRKACA/GRM1/NCOA3/NCOA1/SHC2/SHC4/SHC3/CREB3L2/PGR/GNAI1/ADCY1/ADCY2/ADCY9/HRAS/PLCB1/PLCB4/ESR1/BCL2/AKT3/GABBR1/GABBR2/KRT10/OPRM1/ADCY5/ADCY8/TGFA/GNAQ	33
intronic_distal	hsa04922	Glucagon signaling pathway	27/1225	107/8105	0.00410775	0.0226274	0.0167828	GCK/CREB5/PPARGC1A/LDHAL6A/FOXO1/ITPR2/ITPR1/PRKACA/CAMK2D/CAMK2A/CAMK2B/PPP3CA/PPP3CB/CREBBP/CPT1A/PYGL/CREB3L2/PRKAG2/ADCY2/PLCB1/PLCB4/PPARA/ACACB/AKT3/EP300/PFKP/GNAQ	27
intronic_distal	hsa04514	Cell adhesion molecules	35/1225	149/8105	0.00429475	0.0232632	0.0172543	CD226/CLDN5/ITGA8/CD99L2/ITGAM/NRXN3/NRXN1/PTPRM/NLGN1/CD34/ALCAM/CD22/NLGN4Y/NLGN4X/LRRC4C/CDH5/CNTNAP2/NRCAM/SDC4/NTNG2/HLA-DRA/CDH2/CDH4/CNTN1/CLDN10/CLDN16/CLDN14/GLG1/SDC3/CD8B/NCAM1/CD99/NEGR1/NCAM2/ITGA9	35
intronic_distal	hsa04066	HIF-1 signaling pathway	27/1225	109/8105	0.00538259	0.0284083	0.0210704	PIK3CD/EIF4E2/LDHAL6A/CAMK2D/CAMK2A/CAMK2B/PLCG2/ANGPT1/CREBBP/FLT1/IL6R/PRKCA/PRKCB/PRKCG/PFKFB3/INSR/CDKN1A/IGF1/EGLN2/HK1/BCL2/AKT3/TF/SERPINE1/EP300/PFKP/EDN1	27
intronic_distal	hsa00230	Purine metabolism	31/1225	130/8105	0.00550204	0.0284083	0.0210704	FHIT/PDE11A/AMPD3/XDH/ALLC/ADK/PDE10A/AK3/NME7/PDE3A/PGM1/PDE1C/PDE1A/ADCY1/ADCY2/ADCY9/PDE6B/PDE6D/ENTPD8/GUCY1A2/PAPSS2/PDE6A/ENPP3/ENPP1/ADCY5/ADCY8/HPRT1/PDE4A/PDE4B/PDE4D/GDA	31
intronic_distal	hsa04924	Renin secretion	19/1225	69/8105	0.00550683	0.0284083	0.0210704	CACNA1C/ITPR2/ITPR1/PRKACA/PTGER4/PPP3CA/PPP3CB/PDE3A/PDE1C/PDE1A/GNAI1/PLCB1/PLCB4/GUCY1A2/KCNMA1/ADCY5/EDN1/EDN2/GNAQ	19
intronic_distal	hsa04211	Longevity regulating pathway	23/1225	89/8105	0.00567469	0.0288168	0.0213734	PIK3CD/EIF4E2/CREB5/PPARGC1A/FOXO1/TSC1/PRKACA/INSR/CREB3L2/PRKAG2/IGF1/ADCY1/ADCY2/ADCY9/HRAS/SOD2/AKT3/RPTOR/ADCY5/ADCY8/EHMT1/ADIPOR1/RHEB	23
intronic_distal	hsa04666	Fc gamma R-mediated phagocytosis	24/1225	97/8105	0.00851266	0.0425633	0.0315692	PIK3CD/ASAP1/PLCG2/PRKCA/PRKCB/PRKCE/PRKCG/SCIN/PLA2G6/INPP5D/SYK/VAV1/VAV3/VAV2/ACTR3/PIP5K1B/DOCK1/WASF2/WASF3/AKT3/PLA2G4C/PLA2G4A/ARPC5L/DNM2	24
intronic_distal	hsa04662	B cell receptor signaling pathway	21/1225	82/8105	0.00891685	0.0439087	0.0325671	PIK3CD/LILRB5/RAC3/CD22/SOS2/PLCG2/PPP3CA/PPP3CB/NFATC2/PRKCB/INPP5D/SYK/VAV1/VAV3/VAV2/CARD11/HRAS/AKT3/GSK3B/CD72/NFATC1	21
intronic_distal	hsa04912	GnRH signaling pathway	23/1225	93/8105	0.00992768	0.0481083	0.0356819	CACNA1C/ITPR2/ITPR1/SOS2/PRKACA/CAMK2D/CAMK2A/CAMK2B/MAP3K1/PRKCA/PRKCB/ADCY1/ADCY2/ADCY9/HRAS/PLCB1/PLCB4/PLA2G4C/PLA2G4A/ADCY5/ADCY8/MAP2K6/GNAQ	23
intronic_distal	hsa04670	Leukocyte transendothelial migration	27/1225	114/8105	0.0100657	0.0481083	0.0356819	PIK3CD/CLDN5/CD99L2/ITGAM/ARHGAP35/RASSF5/ROCK2/CXCL12/RHOA/PLCG2/PRKCA/PRKCB/PRKCG/CDH5/VAV1/VAV3/VAV2/GNAI1/CLDN10/CLDN16/CLDN14/ACTN4/CD99/CTNNA1/CTNNA2/CTNNA3/RAPGEF4	27
intronic_distal	hsa04664	Fc epsilon RI signaling pathway	18/1225	68/8105	0.0104662	0.0486011	0.0360474	PIK3CD/RAC3/SOS2/PLCG2/PRKCA/INPP5D/SYK/IL3/VAV1/VAV3/VAV2/HRAS/AKT3/ALOX5/PLA2G4C/PLA2G4A/MAP2K6/LCP2	18
intronic_distal	hsa00562	Inositol phosphate metabolism	19/1225	73/8105	0.0104679	0.0486011	0.0360474	PIK3CD/PIK3C3/PIP4K2A/SYNJ2/PLCH1/MTMR14/PLCG2/MTMR4/INPP5A/INPP5D/MTM1/INPP4B/INPP4A/PIK3C2G/PIP5K1B/PLCB1/PLCB4/SYNJ1/FIG4	19
intronic_distal	hsa04919	Thyroid hormone signaling pathway	28/1225	121/8105	0.0122165	0.0559204	0.0414762	PIK3CD/ATP1A4/THRB/KAT2B/FOXO1/PRKACA/NOTCH3/NCOA3/NCOA1/PLCG2/CREBBP/PRKCA/PRKCB/PRKCG/MED13L/ATP1B1/HRAS/PLCB1/PLCB4/ESR1/AKT3/RCAN2/GSK3B/MED27/EP300/PFKP/MED13/RHEB	28
intronic_distal	hsa04933	AGE-RAGE signaling pathway in diabetic complications	24/1225	100/8105	0.0124941	0.0563968	0.0418295	PIK3CD/COL4A5/COL4A4/COL4A1/FOXO1/PLCG2/FN1/PRKCA/PRKCB/PRKCE/PRKCZ/NOX4/VEGFB/TGFB2/COL3A1/HRAS/PLCB1/PLCB4/BCL2/AKT3/PIM1/SERPINE1/EDN1/NFATC1	24
intronic_distal	hsa05205	Proteoglycans in cancer	43/1225	205/8105	0.0139897	0.0616189	0.0457027	PIK3CD/WNT3A/DCN/PLAUR/ROCK2/ITPR2/ITPR1/FZD8/SOS2/PRKACA/CAMK2D/CAMK2A/CAMK2B/RHOA/PLCG2/FN1/PRKCA/PRKCB/PRKCG/ERBB4/MET/TIAM1/VAV1/VAV3/VAV2/SDC4/HPSE2/IGF2/CDKN1A/IGF1/TWIST2/ANK1/ANK2/ANK3/WNT7A/TGFB2/HCLS1/HRAS/ESR1/AKT3/CBL/FGF2/GPC3	43
intronic_distal	hsa05214	Glioma	19/1225	75/8105	0.0140301	0.0616189	0.0457027	PIK3CD/CAMK1D/SOS2/CAMK2D/CAMK2A/CAMK2B/DDB2/PLCG2/SHC2/PRKCA/PRKCB/PRKCG/SHC4/SHC3/CDKN1A/IGF1/HRAS/AKT3/TGFA	19
intronic_distal	hsa04927	Cortisol synthesis and secretion	17/1225	65/8105	0.0142669	0.0618233	0.0458544	CACNA1I/CACNA1C/CREB5/ITPR2/ITPR1/PRKACA/KCNK3/CREB3L2/CYP11A1/ADCY1/ADCY2/ADCY9/PLCB1/PLCB4/ADCY5/ADCY8/GNAQ	17
intronic_distal	hsa04742	Taste transduction	21/1225	86/8105	0.0154263	0.0659677	0.0489283	CACNA1A/CACNA1C/PRKACA/GRM4/GRM1/TAS2R31/SCN2A/PKD2L1/ASIC2/PDE1C/PDE1A/CHRM3/SCNN1G/SCNN1B/PLCB1/PLCB4/GABBR1/GABBR2/P2RY1/HTR3C/ADCY8	21
intronic_distal	hsa04926	Relaxin signaling pathway	29/1225	129/8105	0.016158	0.0681995	0.0505836	PIK3CD/COL4A5/COL4A4/COL4A1/CREB5/SOS2/PRKACA/GNA15/SHC2/PRKCA/PRKCZ/SHC4/SHC3/CREB3L2/VEGFB/GNAI1/COL3A1/ADCY1/ADCY2/ADCY9/HRAS/PLCB1/PLCB4/AKT3/NOS1/ADCY5/GNG7/ADCY8/EDN1	29
intronic_distal	hsa04960	Aldosterone-regulated sodium reabsorption	11/1225	37/8105	0.0176133	0.0733887	0.0544325	PIK3CD/ATP1A4/PRKCA/PRKCB/PRKCG/INSR/ATP1B1/SGK1/IGF1/SCNN1G/SCNN1B	11
intronic_distal	hsa04530	Tight junction	36/1225	169/8105	0.0184552	0.0759233	0.0563124	PPP2R2C/PPP2R2B/CLDN5/ROCK2/PRKACA/DLG1/DLG2/YBX3/MAP3K1/RHOA/DLG3/PRKCE/PRKCZ/TIAM1/ACTR3/PRKAG2/MYH10/MYH11/MYH14/NEDD4/ARHGEF2/MAP3K5/HCLS1/RUNX1/CLDN10/CLDN16/CLDN14/ACTN4/IGSF5/PARD3/MPP4/TJP2/RAPGEF2/MAGI1/ARPC5L/TJP1	36
intronic_distal	hsa04062	Chemokine signaling pathway	40/1225	192/8105	0.019273	0.0782967	0.0580727	PIK3CD/RAC3/ROCK2/SOS2/PRKACA/CXCL12/CCL20/CCL26/RHOA/PLCG2/SHC2/PRKCB/PRKCZ/SHC4/SHC3/TIAM1/VAV1/VAV3/VAV2/CCL17/CXCR5/GNAI1/ADCY1/ADCY2/ADCY9/CCL24/HRAS/PLCB1/PLCB4/AKT3/GRK5/GSK3B/PIK3R5/PARD3/ADCY5/GNG7/ELMO1/ADCY8/DOCK2/GNAQ	40
intronic_distal	hsa04390	Hippo signaling pathway	33/1225	157/8105	0.0279138	0.112	0.0830705	CRB1/PPP2R2C/PPP2R2B/SMAD1/NKD2/WNT3A/AXIN1/BMP2/FZD8/DLG1/DLG2/STK3/BTRC/DLG3/PRKCZ/FRMD1/WWC1/FGF1/DLG5/TP73/WNT7A/TGFB2/YWHAG/GSK3B/BMPR1B/FBXW11/SERPINE1/PARD3/CTNNA1/CTNNA2/CTNNA3/TCF7L2/GLI2	33
intronic_distal	hsa05146	Amoebiasis	23/1225	102/8105	0.0289031	0.114555	0.0849655	PIK3CD/COL4A5/COL4A4/COL4A1/ITGAM/MUC2/LAMA4/PRKACA/GNA15/FN1/PRKCA/PRKCB/PRKCG/LAMB4/TGFB2/COL3A1/ADCY1/PLCB1/PLCB4/ACTN4/LAMA2/C8B/GNAQ	23
intronic_distal	hsa05215	Prostate cancer	22/1225	97/8105	0.0302299	0.11837	0.0877952	PIK3CD/CREB5/FOXO1/SOS2/ERG/CREBBP/FGFR2/NKX3-1/CREB3L2/CDKN1A/IGF1/TMPRSS2/HRAS/BCL2/AKT3/GSK3B/AR/EP300/TGFA/TCF7L2/PDGFC/PDGFD	22
intronic_distal	hsa04152	AMPK signaling pathway	26/1225	120/8105	0.0336848	0.130328	0.0966645	PIK3CD/PPP2R2C/PPP2R2B/PPP2R3B/PPP2R3A/CD36/CREB5/HMGCR/PPARGC1A/FOXO1/TSC1/HNF4A/PFKFB3/INSR/CPT1A/CREB3L2/PRKAG2/IGF1/LEPR/ACACB/AKT3/TBC1D1/RPTOR/PFKP/ADIPOR1/RHEB	26
intronic_distal	hsa04371	Apelin signaling pathway	29/1225	137/8105	0.0345139	0.13043	0.0967403	PIK3C3/MYL3/PPARGC1A/ITPR2/ITPR1/PRKACA/NOTCH3/MYLK3/KLF2/PRKCE/SLC8A1/PRKAG2/GNAI1/ADCY1/ADCY2/ADCY9/HRAS/PLCB1/PLCB4/RYR2/AKT3/PIK3R5/SERPINE1/NOS1/ADCY5/GNG7/ADCY8/MYLK/GNAQ	29
intronic_distal	hsa05135	Yersinia infection	29/1225	137/8105	0.0345139	0.13043	0.0967403	PIK3CD/RPS6KA2/RPS6KA6/RAC3/ROCK2/TAB2/RHOA/FN1/NFATC2/LCK/VAV1/VAV3/VAV2/ACTR3/PIP5K1B/DOCK1/WASF2/AKT3/GSK3B/ARHGEF28/WIPF2/CD8B/ELMO1/ELMO2/MAP2K6/LCP2/ARPC5L/NFATC1/GNAQ	29
intronic_distal	hsa04660	T cell receptor signaling pathway	23/1225	104/8105	0.0355167	0.13164	0.0976374	PIK3CD/PAK4/PAK3/SOS2/DLG1/RHOA/PPP3CA/PPP3CB/NFATC2/TEC/PRKCQ/LCK/VAV1/VAV3/VAV2/CARD11/HRAS/AKT3/GSK3B/CD8B/CD247/LCP2/NFATC1	23
intronic_distal	hsa04340	Hedgehog signaling pathway	14/1225	56/8105	0.0357703	0.13164	0.0976374	CDON/IQCE/HHAT/PRKACA/BTRC/EVC2/SMURF2/BCL2/CSNK1G2/GSK3B/FBXW11/LRP2/GLI2/GLI1	14
intronic_distal	hsa04913	Ovarian steroidogenesis	13/1225	51/8105	0.0364416	0.13164	0.0976374	PRKACA/INSR/IGF1/CYP11A1/ADCY1/ADCY2/ADCY9/ALOX5/PLA2G4C/PLA2G4A/ADCY5/ADCY8/FSHR	13
intronic_distal	hsa00500	Starch and sucrose metabolism	10/1225	36/8105	0.0364541	0.13164	0.0976374	AGL/GCK/GBA3/PYGL/PGM1/GYG2/MGAM/HK1/ENPP3/ENPP1	10
intronic_distal	hsa05165	Human papillomavirus infection	62/1225	331/8105	0.0388365	0.138702	0.102875	PIK3CD/PPP2R2C/PPP2R2B/ITGA8/ITGA1/COL4A5/COL4A4/COL4A1/NFX1/WNT3A/PPP2R3B/PPP2R3A/AXIN1/COL6A1/CREB5/LAMA4/ATP6V0D2/FOXO1/COL6A3/UBR4/TSC1/FZD8/SOS2/PRKACA/NOTCH3/DLG1/DLG2/PTGER4/JAK1/FADD/DLG3/FN1/ATP6V0A1/CREBBP/UBE3A/COL9A3/PRKCZ/RELN/LAMB4/HEY1/CREB3L2/TYK2/CDKN1A/VWF/WNT7A/HRAS/TERT/AKT3/GSK3B/TNC/TNN/LAMA2/PARD3/EP300/MAGI1/ITGA11/MAML2/MAML3/TNR/RHEB/ITGA9/TCF7L2	62
intronic_distal	hsa04213	Longevity regulating pathway - multiple species	15/1225	62/8105	0.0398618	0.140816	0.104443	PIK3CD/FOXO1/PRKACA/INSR/PRKAG2/IGF1/ADCY1/ADCY2/ADCY9/HRAS/SOD2/AKT3/RPTOR/ADCY5/ADCY8	15
intronic_distal	hsa04923	Regulation of lipolysis in adipocytes	14/1225	57/8105	0.0410662	0.143511	0.106442	PIK3CD/PRKG1/MGLL/PRKACA/INSR/GNAI1/ADCY1/ADCY2/ADCY9/AKT3/ADCY5/ADCY8/AQP7/TSHR	14
intronic_distal	hsa00514	Other types of O-glycan biosynthesis	12/1225	47/8105	0.0429351	0.148446	0.110102	GALNT6/GALNT2/ST6GAL1/ST3GAL3/GALNTL6/GXYLT2/XXYLT1/GALNT8/GALNT9/ST6GAL2/GALNT13/GALNT18	12
intronic_distal	hsa04114	Oocyte meiosis	27/1225	129/8105	0.0456615	0.15621	0.115861	RPS6KA2/RPS6KA6/ITPR2/ITPR1/PRKACA/CAMK2D/CAMK2A/CAMK2B/BTRC/PPP3CA/PPP3CB/SPDYE6/CPEB4/IGF1/PGR/BUB1/AURKA/YWHAG/ADCY1/ADCY2/ADCY9/AR/FBXW11/MAD1L1/ADCY5/ADCY8/SPDYE2B	27
intronic_distal	hsa03430	Mismatch repair	7/1225	23/8105	0.0477369	0.161609	0.119866	MLH1/EXO1/MSH3/RPA2/MSH6/RFC1/RFC3	7
upstream	hsa04261	Adrenergic signaling in cardiomyocytes	26/538	150/8105	5.06029e-06	0.00155351	0.00140623	PPP2R2C/PPP2R2B/ATP2A3/RPS6KA5/ATP1A4/PPP2R3B/PPP2R3A/CACNA1F/CREB5/TNNI3/SCN7A/ADRA1D/ADCY1/ADCY2/AKT2/AKT3/CREB3L3/ATP1B1/CACNG8/CACNG2/CACNG3/RAPGEF4/AGTR2/RYR2/CACNA2D3/CACNA2D1	26
upstream	hsa04080	Neuroactive ligand-receptor interaction	44/538	341/8105	1.34141e-05	0.00205907	0.00186386	HRH2/GRP/BDKRB2/UTS2/GLRA3/P2RX7/NPBWR1/P2RX2/P2RX5/GRID1/P2RY8/P2RY1/S1PR5/S1PR4/GRIK2/GRIK3/RXFP2/ADRA1D/GH2/HCRTR2/GABRG2/CHRM3/GPR35/GRM8/GRIA3/DRD4/DRD3/CCK/HTR2C/GLP2R/GABBR2/GABRR1/SSTR1/AVPR1A/GABRA1/TAAR1/VIPR2/TSHR/SLURP1/AGTR2/HTR1F/EDN1/EDN2/CCKAR	44
upstream	hsa04024	cAMP signaling pathway	30/538	216/8105	8.53436e-05	0.0087335	0.00790551	ATP2A3/ATP1A4/CACNA1F/CREB5/TNNI3/MAPK10/PPARA/PDE3A/VAV2/MAPK8/ADCY1/ADCY2/GRIA3/AKT2/AKT3/CREB3L3/GABBR2/SSTR1/ATP1B1/VIPR2/RAPGEF4/TSHR/PDE4D/HTR1F/RYR2/EDN1/EDN2/NFATC1/GLI3/GLI1	30
upstream	hsa04020	Calcium signaling pathway	31/538	240/8105	0.00025189	0.0193326	0.0174997	ATP2A3/HRH2/BDKRB2/P2RX7/CACNA1I/CACNA1F/SLC25A4/CAMK1D/NTRK1/ITPR1/P2RX2/P2RX5/ITPR2/TPCN1/PPP3CA/FLT4/STIM1/STIM2/PDE1C/ADRA1D/CHRM3/ADCY1/ADCY2/CASQ2/HTR2C/NOS1/AVPR1A/RYR1/RYR2/SLC25A31/CCKAR	31
upstream	hsa04022	cGMP-PKG signaling pathway	23/538	167/8105	0.000634067	0.0389317	0.0352408	GTF2I/ATP2A3/BDKRB2/ATP1A4/PRKG1/CACNA1F/CREB5/SLC25A4/ITPR1/GNA12/ITPR2/PPP3CA/PRKCE/PDE3A/ADRA1D/ADCY1/ADCY2/AKT2/AKT3/CREB3L3/ATP1B1/SLC25A31/NFATC1	23
upstream	hsa04728	Dopaminergic synapse	19/538	132/8105	0.00107629	0.0516079	0.0467152	PPP2R2C/PPP2R2B/PPP2R3B/PPP2R3A/CREB5/KCNJ6/ITPR1/MAPK10/ITPR2/PPP3CA/MAPK8/GRIA3/DRD4/DRD3/AKT2/AKT3/CREB3L3/MAOA/GNGT1	19
upstream	hsa04742	Taste transduction	14/538	86/8105	0.00145566	0.0516079	0.0467152	P2RX2/P2RY1/SCN2A/TAS2R39/ASIC2/PDE1C/CHRM3/SCNN1B/GABBR2/HTR3B/HTR3C/GABRA1/TRPM5/HTR1F	14
upstream	hsa04911	Insulin secretion	14/538	86/8105	0.00145566	0.0516079	0.0467152	ATP1A4/CACNA1F/CREB5/RIMS2/CHRM3/ADCY1/ADCY2/CCK/CREB3L3/ATP1B1/RAPGEF4/TRPM4/RYR2/CCKAR	14
upstream	hsa05412	Arrhythmogenic right ventricular cardiomyopathy	13/538	77/8105	0.00151293	0.0516079	0.0467152	ATP2A3/CACNA1F/LAMA1/PKP2/CTNNA2/CTNNA3/CACNG8/CACNG2/CACNG3/ITGA11/RYR2/CACNA2D3/CACNA2D1	13
upstream	hsa04925	Aldosterone synthesis and secretion	15/538	98/8105	0.00189421	0.0581523	0.0526392	ATP1A4/CACNA1I/CACNA1F/CREB5/CAMK1D/ITPR1/KCNK9/KCNK3/ITPR2/PRKCE/ADCY1/ADCY2/DAGLA/CREB3L3/ATP1B1	15
upstream	hsa04071	Sphingolipid signaling pathway	17/538	119/8105	0.00210317	0.0586974	0.0531326	SPTLC3/PPP2R2C/PPP2R2B/BDKRB2/PPP2R3B/PPP2R3A/MAPK10/GNA12/S1PR5/S1PR4/PRKCE/MAPK8/AKT2/AKT3/SGPL1/CERS4/ABCC1	17
upstream	hsa02010	ABC transporters	9/538	45/8105	0.00240501	0.0596269	0.0539739	ABCC10/ABCC11/TAP2/ABCA13/ABCA8/ABCA9/ABCB5/ABCC1/ABCC6	9
upstream	hsa05032	Morphine addiction	14/538	91/8105	0.00252492	0.0596269	0.0539739	PDE8B/PDE11A/KCNJ6/PDE3A/PDE1C/GABRG2/ADCY1/ADCY2/SLC32A1/GABBR2/GABRR1/GABRA1/PDE4D/GNGT1	14
upstream	hsa04927	Cortisol synthesis and secretion	11/538	65/8105	0.00335205	0.0735058	0.066537	PDE8B/CACNA1I/CACNA1F/CREB5/ITPR1/KCNK2/KCNK3/ITPR2/ADCY1/ADCY2/CREB3L3	11
upstream	hsa05414	Dilated cardiomyopathy	14/538	96/8105	0.0041711	0.0853686	0.0772752	ATP2A3/CACNA1F/TNNI3/TGFB2/ADCY1/ADCY2/LAMA1/CACNG8/CACNG2/CACNG3/ITGA11/RYR2/CACNA2D3/CACNA2D1	14
upstream	hsa04914	Progesterone-mediated oocyte maturation	14/538	100/8105	0.00603955	0.111056	0.100527	ANAPC1/RPS6KA6/CPEB3/MAPK10/IGF1R/SPDYE4/MAPK8/BUB1/ADCY1/ADCY2/AKT2/AKT3/STK10/MAD1L1	14
upstream	hsa05410	Hypertrophic cardiomyopathy	13/538	90/8105	0.00614968	0.111056	0.100527	ATP2A3/CACNA1F/TNNI3/TGFB2/LAMA1/CACNG8/CACNG2/CACNG3/ITGA11/RYR2/EDN1/CACNA2D3/CACNA2D1	13
upstream	hsa04010	MAPK signaling pathway	31/538	294/8105	0.00672814	0.114752	0.103873	RPS6KA5/RPS6KA6/NLK/IGF2/MECOM/TGFBR2/CACNA1I/CACNA1F/NTRK1/MAPK10/GNA12/IGF1R/PPP3CA/KITLG/FLT4/DAXX/DUSP9/MAPK8/MAP4K1/TGFB2/AKT2/AKT3/RASA2/CACNG8/CACNG2/CACNG3/MAP2K6/CACNA2D3/CACNA2D1/NFATC1/MAPK8IP3	31
upstream	hsa04918	Thyroid hormone synthesis	11/538	75/8105	0.0100875	0.157391	0.142469	ATP1A4/CREB5/ITPR1/ITPR2/GSR/ADCY1/ADCY2/CREB3L3/ATP1B1/TSHR/IYD	11
upstream	hsa04926	Relaxin signaling pathway	16/538	129/8105	0.0111242	0.157391	0.142469	COL4A4/TGFBR2/CREB5/MAPK10/SHC4/RXFP2/MAPK8/MMP2/ADCY1/ADCY2/AKT2/AKT3/CREB3L3/NOS1/EDN1/GNGT1	16
upstream	hsa04260	Cardiac muscle contraction	12/538	87/8105	0.0118985	0.157391	0.142469	ATP2A3/ATP1A4/CACNA1F/TNNI3/CASQ2/ATP1B1/CACNG8/CACNG2/CACNG3/RYR2/CACNA2D3/CACNA2D1	12
upstream	hsa04935	Growth hormone synthesis, secretion and action	15/538	119/8105	0.0119167	0.157391	0.142469	CACNA1F/CREB5/ITPR1/MAPK10/ITPR2/SHC4/MAPK8/GH2/ADCY1/ADCY2/AKT2/AKT3/CREB3L3/SSTR1/MAP2K6	15
upstream	hsa01522	Endocrine resistance	13/538	98/8105	0.0124108	0.157391	0.142469	MAPK10/NCOR1/NOTCH2/IGF1R/NCOA3/SHC4/MAPK8/MMP2/ADCY1/ADCY2/AKT2/AKT3/NOTCH3	13
upstream	hsa04750	Inflammatory mediator regulation of TRP channels	13/538	98/8105	0.0124108	0.157391	0.142469	BDKRB2/NTRK1/ITPR1/MAPK10/ITPR2/TRPV4/PRKCE/ASIC2/MAPK8/ADCY1/ADCY2/HTR2C/MAP2K6	13
upstream	hsa04152	AMPK signaling pathway	15/538	120/8105	0.0128168	0.157391	0.142469	PPP2R2C/PPP2R2B/FOXO3/PPP2R3B/PPP2R3A/CREB5/HNF4A/PPARGC1A/IGF1R/AKT2/AKT3/TBC1D1/CREB3L3/ADIPOR1/G6PC	15
upstream	hsa04972	Pancreatic secretion	13/538	102/8105	0.0169837	0.194019	0.175625	ATP2A3/ATP1A4/ITPR1/ITPR2/CHRM3/ADCY1/ADCY2/PLA2G2E/CCK/ATP1B1/RYR2/CPA1/CCKAR	13
upstream	hsa04725	Cholinergic synapse	14/538	113/8105	0.0170636	0.194019	0.175625	CHAT/CACNA1F/CREB5/KCNJ6/ITPR1/ITPR2/KCNQ5/CHRM3/ADCY1/ADCY2/AKT2/AKT3/CREB3L3/GNGT1	14
upstream	hsa04723	Retrograde endocannabinoid signaling	17/538	148/8105	0.0184994	0.199707	0.180773	CACNA1F/KCNJ6/ITPR1/MAPK10/ITPR2/NDUFS5/MAPK8/GABRG2/NDUFB6/ADCY1/ADCY2/GRIA3/SLC32A1/DAGLA/GABRR1/GABRA1/GNGT1	17
upstream	hsa05166	Human T-cell leukemia virus 1 infection	23/538	219/8105	0.0188648	0.199707	0.180773	ANAPC1/TCF3/TGFBR2/CREB5/SLC25A4/MAPK10/DLG1/PPP3CA/MAPK8/SPI1/RANBP1/TGFB2/ETS1/ADCY1/ADCY2/TERT/AKT2/AKT3/CREB3L3/MAD1L1/CRTC1/SLC25A31/NFATC1	23
upstream	hsa04970	Salivary secretion	12/538	93/8105	0.019524	0.199796	0.180854	ATP1A4/DMBT1/PRKG1/ITPR1/MUC5B/ITPR2/ADRA1D/CHRM3/ADCY1/ADCY2/NOS1/ATP1B1	12
upstream	hsa04921	Oxytocin signaling pathway	17/538	154/8105	0.026225	0.251761	0.227893	CACNA1F/KCNJ6/CAMK1D/ITPR1/ITPR2/PPP3CA/ADCY1/ADCY2/PPP1R12B/CACNG8/CACNG2/CACNG3/RYR1/RYR2/CACNA2D3/CACNA2D1/NFATC1	17
upstream	hsa04713	Circadian entrainment	12/538	97/8105	0.0263269	0.251761	0.227893	RPS6KA5/PRKG1/CACNA1I/KCNJ6/ITPR1/ADCY1/ADCY2/GRIA3/NOS1/RYR1/RYR2/GNGT1	12
upstream	hsa05017	Spinocerebellar ataxia	16/538	143/8105	0.0272615	0.251761	0.227893	ATXN10/ATP2A3/SLC25A4/ITPR1/MAPK10/ITPR2/PSMC1/MAPK8/DAB1/AMBRA1/GRIA3/AKT2/AKT3/PUM2/RYR1/SLC25A31	16
upstream	hsa04971	Gastric acid secretion	10/538	76/8105	0.0278824	0.251761	0.227893	HRH2/ATP1A4/ITPR1/KCNK2/ITPR2/CHRM3/ADCY1/ADCY2/ATP1B1/KCNJ15	10
upstream	hsa04270	Vascular smooth muscle contraction	15/538	133/8105	0.0299598	0.26279	0.237876	PRKG1/CACNA1F/ITPR1/GNA12/ITPR2/PRKCE/MYH10/ADRA1D/ADCY1/ADCY2/PLA2G2E/AVPR1A/PPP1R12B/EDN1/EDN2	15
upstream	hsa04360	Axon guidance	19/538	182/8105	0.0326338	0.272129	0.246329	SLIT3/SLIT2/DCC/CXCL12/NGEF/PPP3CA/LRRC4C/PARD6B/ROBO1/ROBO2/SRGAP1/PLXNB2/EPHA8/EPHA6/EPHA4/EFNB2/PLXNA2/PLXNA1/PLXNA4	19
upstream	hsa04727	GABAergic synapse	11/538	89/8105	0.0327973	0.272129	0.246329	CACNA1F/KCNJ6/GABRG2/ADCY1/ADCY2/GPHN/SLC32A1/GABBR2/GABRR1/GABRA1/GNGT1	11
upstream	hsa05164	Influenza A	18/538	172/8105	0.036127	0.291868	0.264197	NXF2B/TPSAB1/TRIM25/SLC25A4/IFNGR2/TPSB2/CPSF4L/ADAR/AKT2/AKT3/IFNAR1/TNFSF10/MX1/NLRP3/TPSD1/KPNA7/KPNA1/SLC25A31	18
upstream	hsa04920	Adipocytokine signaling pathway	9/538	69/8105	0.0377337	0.294626	0.266694	ACSL1/MAPK10/PPARGC1A/PPARA/MAPK8/AKT2/AKT3/ADIPOR1/G6PC	9
upstream	hsa04724	Glutamatergic synapse	13/538	114/8105	0.0383877	0.294626	0.266694	DLGAP1/ITPR1/ITPR2/PPP3CA/SLC1A1/GRIK2/GRIK3/GRM8/ADCY1/ADCY2/GRIA3/SHANK2/GNGT1	13
upstream	hsa00513	Various types of N-glycan biosynthesis	6/538	39/8105	0.0418384	0.313278	0.283577	CHST8/ST3GAL3/MAN1A1/B4GALNT4/FUT8/MAN1C1	6
upstream	hsa04730	Long-term depression	8/538	60/8105	0.0434742	0.317776	0.287649	PRKG1/ITPR1/GNA12/IGF1R/ITPR2/GRIA3/NOS1/RYR1	8
upstream	hsa00230	Purine metabolism	14/538	130/8105	0.0490324	0.350068	0.31688	PDE8B/PDE11A/ADK/ITPA/NME7/PDE3A/NT5C2/HPRT1/PDE1C/ADCY1/ADCY2/GDA/AK8/PDE4D	14
downstream	hsa04724	Glutamatergic synapse	14/436	114/8105	0.00308905	0.330126	0.315587	CACNA1C/DLGAP1/ITPR2/SLC1A1/GRIK3/SHANK2/ADCY1/ADCY8/GRIA3/PLCB1/PLD1/GNG7/GLUL/PRKCB	14
downstream	hsa05146	Amoebiasis	13/436	102/8105	0.00309581	0.330126	0.315587	MUC2/COL4A6/ITGAM/C9/GNA15/IL10/TGFB2/ADCY1/PLCB1/LAMC1/LAMA5/C8B/PRKCB	13
downstream	hsa04360	Axon guidance	19/436	182/8105	0.00412003	0.330126	0.315587	PAK4/RAC3/L1CAM/CAMK2D/LRRC4C/PARD6B/SSH3/ROBO3/ROBO2/SEMA4D/SRGAP2/NTN1/BMPR1B/SSH1/GSK3B/ROBO1/DCC/PLXNA2/PLXNA4	19
downstream	hsa04012	ErbB signaling pathway	11/436	85/8105	0.0055972	0.330126	0.315587	PAK4/BTC/CAMK2D/ERBB4/SHC4/SHC2/CDKN1A/NRG3/GSK3B/NRG1/PRKCB	11
downstream	hsa04713	Circadian entrainment	12/436	97/8105	0.00561438	0.330126	0.315587	PRKG1/CACNA1C/PRKG2/CAMK2D/ADCY1/ADCY8/GRIA3/PLCB1/NOS1/GNG7/RYR2/PRKCB	12
downstream	hsa05032	Morphine addiction	11/436	91/8105	0.0093119	0.351146	0.335682	GRK5/PDE1A/ADCY1/ADCY8/SLC32A1/OPRM1/GNG7/GABRB1/GABRB3/PDE4D/PRKCB	11
downstream	hsa04020	Calcium signaling pathway	22/436	240/8105	0.00986657	0.351146	0.335682	CACNA1C/PLCE1/CAMK1D/CAMK1G/NTRK2/RET/P2RX7/GNA15/CAMK2D/ITPR2/ERBB4/FGFR2/FGF3/PDE1A/ADCY1/ADCY8/PLCB1/FGF21/NOS1/RYR2/ATP2B4/PRKCB	22
downstream	hsa04970	Salivary secretion	11/436	93/8105	0.0109008	0.351146	0.335682	DMBT1/PRKG1/PRKG2/LYZL1/ITPR2/ADCY1/ADCY8/PLCB1/NOS1/ATP2B4/PRKCB	11
downstream	hsa00514	Other types of O-glycan biosynthesis	7/436	47/8105	0.0120716	0.351146	0.335682	ST6GAL2/GALNTL6/GALNT16/GALNT18/GXYLT2/GALNT2/GALNT14	7
downstream	hsa04730	Long-term depression	8/436	60/8105	0.0143738	0.351146	0.335682	PRKG1/PRKG2/ITPR2/GNA13/GRIA3/PLCB1/NOS1/PRKCB	8
downstream	hsa04750	Inflammatory mediator regulation of TRP channels	11/436	98/8105	0.01578	0.351146	0.335682	IL1RAP/PTGER4/CAMK2D/ITPR2/PRKCQ/ASIC2/ADCY1/ADCY8/PLCB1/F2RL1/PRKCB	11
downstream	hsa04925	Aldosterone synthesis and secretion	11/436	98/8105	0.01578	0.351146	0.335682	CACNA1C/CAMK1D/CAMK1G/KCNK3/CAMK2D/ITPR2/ADCY1/ADCY8/PLCB1/ATP2B4/PRKCB	11
downstream	hsa04080	Neuroactive ligand-receptor interaction	28/436	341/8105	0.0163335	0.351146	0.335682	GLRA1/NPFFR1/F2RL3/THRB/GALR1/GRP/NPBWR2/P2RX7/PTH/PTGER4/GRID1/HCRT/P2RY8/ADRA2B/GRIK3/TSHR/OPRD1/AVPR2/P2RY10/HCRTR2/GPR35/GRIA3/F2RL1/OPRM1/GIPR/OPRL1/GABRB1/GABRB3	28
downstream	hsa04144	Endocytosis	22/436	252/8105	0.0167213	0.351146	0.335682	CBLC/IQSEC2/RAB11FIP2/RAB11FIP4/BIN1/AP2A1/GRK5/ASAP1/IL2RA/PARD6B/FGFR2/CAV1/SMURF2/EPN2/SH3GL1/SH3GL2/HLA-G/PLD1/STAM/ARAP2/DNM3/ARFGEF2	22
downstream	hsa05142	Chagas disease	11/436	102/8105	0.0207387	0.39109	0.373866	PPP2R2C/IFNGR2/GNA15/FADD/IL10/TGFB2/ADCY1/PLCB1/SERPINE1/C1QB/CD247	11
downstream	hsa04974	Protein digestion and absorption	11/436	103/8105	0.0221402	0.39109	0.373866	COL4A6/SLC15A1/COL27A1/SLC1A1/COL25A1/ELN/COL2A1/SLC9A3/COL13A1/COL22A1/CPA1	11
downstream	hsa04014	Ras signaling pathway	20/436	232/8105	0.0246816	0.39109	0.373866	KSR2/PAK4/IGF2/RAC3/PLCE1/NTRK2/SHC4/SHC2/FGFR2/INSR/FGF3/NF1/FGF21/RIN1/RASA3/RASAL3/PLD1/GNG7/RAPGEF5/PRKCB	20
downstream	hsa04720	Long-term potentiation	8/436	67/8105	0.026496	0.39109	0.373866	CACNA1C/RPS6KA2/CAMK2D/ITPR2/ADCY1/ADCY8/PLCB1/PRKCB	8
downstream	hsa00512	Mucin type O-glycan biosynthesis	5/436	32/8105	0.0266571	0.39109	0.373866	GALNTL6/GALNT16/GALNT18/GALNT2/GALNT14	5
downstream	hsa04928	Parathyroid hormone synthesis, secretion and action	11/436	106/8105	0.0267611	0.39109	0.373866	MAFB/PTH/ITPR2/GNA13/CDKN1A/ADCY1/ADCY8/PLCB1/PLD1/PDE4D/PRKCB	11
downstream	hsa00220	Arginine biosynthesis	4/436	22/8105	0.027935	0.39109	0.373866	ASS1/NOS1/GOT1L1/GLUL	4
downstream	hsa04923	Regulation of lipolysis in adipocytes	7/436	57/8105	0.0321432	0.42955	0.410633	PRKG1/PRKG2/MGLL/TSHR/INSR/ADCY1/ADCY8	7
downstream	hsa04742	Taste transduction	9/436	86/8105	0.0408364	0.520988	0.498045	CACNA1C/SCN2A/PKD2L1/ASIC2/TAS2R46/PDE1A/ADCY8/SCNN1B/PLCB1	9
downstream	hsa04510	Focal adhesion	17/436	201/8105	0.0425296	0.520988	0.498045	COL4A6/PAK4/RAC3/SHC4/SHC2/VAV1/COL2A1/ACTB/CAV1/LAMC1/GSK3B/TNR/XIAP/LAMA5/ITGA11/MYL10/PRKCB	17
downstream	hsa04512	ECM-receptor interaction	9/436	88/8105	0.0462425	0.534821	0.511269	COL4A6/CD44/CD36/FRAS1/COL2A1/LAMC1/TNR/LAMA5/ITGA11	9
downstream	hsa04918	Thyroid hormone synthesis	8/436	75/8105	0.0474418	0.534821	0.511269	ITPR2/TPO/TSHR/ADCY1/ADCY8/PLCB1/GPX5/PRKCB	8
downstream	hsa04727	GABAergic synapse	9/436	89/8105	0.0491163	0.534821	0.511269	CACNA1C/ADCY1/ADCY8/SLC32A1/GNG7/GABRB1/GABRB3/GLUL/PRKCB	9
CAG	hsa04726	Serotonergic synapse	6/66	115/8105	0.000325277	0.0530201	0.0462235	GNG7/PLCB1/MAOA/ITPR1/GABRB3/PLA2G4D	6
CAG	hsa04724	Glutamatergic synapse	5/66	114/8105	0.00227641	0.126666	0.110429	GNG7/PLCB1/ITPR1/PPP3CA/PLA2G4D	5
CAG	hsa04924	Renin secretion	4/66	69/8105	0.00233128	0.126666	0.110429	PLCB1/PTGER4/ITPR1/PPP3CA	4
CAG	hsa04728	Dopaminergic synapse	5/66	132/8105	0.00428796	0.148	0.129028	GNG7/PLCB1/MAOA/ITPR1/PPP3CA	5
CAG	hsa05032	Morphine addiction	4/66	91/8105	0.00630749	0.148	0.129028	GNG7/PDE11A/GABRB3/GABRG2	4
CAG	hsa04723	Retrograde endocannabinoid signaling	5/66	148/8105	0.00693665	0.148	0.129028	GNG7/PLCB1/ITPR1/GABRB3/GABRG2	5
CAG	hsa04713	Circadian entrainment	4/66	97/8105	0.00788574	0.148	0.129028	NOS1AP/GNG7/PLCB1/ITPR1	4
CAG	hsa00330	Arginine and proline metabolism	3/66	51/8105	0.00812955	0.148	0.129028	P4HA2/LAP3/MAOA	3
CAG	hsa04750	Inflammatory mediator regulation of TRP channels	4/66	98/8105	0.00817179	0.148	0.129028	PLCB1/PTGER4/ITPR1/PLA2G4D	4
CAG	hsa04730	Long-term depression	3/66	60/8105	0.0126844	0.197171	0.171896	PLCB1/ITPR1/PLA2G4D	3
CAG	hsa04725	Cholinergic synapse	4/66	113/8105	0.013306	0.197171	0.171896	GNG7/PLCB1/ITPR1/CHRNA3	4
CAG	hsa04927	Cortisol synthesis and secretion	3/66	65/8105	0.0157328	0.213704	0.18631	PLCB1/ITPR1/CYP21A2	3
CAG	hsa04720	Long-term potentiation	3/66	67/8105	0.0170578	0.213879	0.186462	PLCB1/ITPR1/PPP3CA	3
CAG	hsa04918	Thyroid hormone synthesis	3/66	75/8105	0.0229679	0.264205	0.230337	TPO/PLCB1/ITPR1	3
CAG	hsa05017	Spinocerebellar ataxia	4/66	143/8105	0.0288276	0.264205	0.230337	RORA/PLCB1/ATXN3/ITPR1	4
CAG	hsa04662	B cell receptor signaling pathway	3/66	82/8105	0.0289426	0.264205	0.230337	LILRB1/CARD11/PPP3CA	3
CAG	hsa00350	Tyrosine metabolism	2/66	36/8105	0.0344458	0.264205	0.230337	TPO/MAOA	2
CAG	hsa04540	Gap junction	3/66	88/8105	0.0346583	0.264205	0.230337	PLCB1/TUBAL3/ITPR1	3
CAG	hsa04727	GABAergic synapse	3/66	89/8105	0.0356639	0.264205	0.230337	GNG7/GABRB3/GABRG2	3
CAG	hsa05163	Human cytomegalovirus infection	5/66	225/8105	0.0358491	0.264205	0.230337	GNG7/PLCB1/PTGER4/ITPR1/PPP3CA	5
CAG	hsa04921	Oxytocin signaling pathway	4/66	154/8105	0.036419	0.264205	0.230337	PLCB1/ITPR1/PPP3CA/PLA2G4D	4
CAG	hsa04934	Cushing syndrome	4/66	155/8105	0.0371614	0.264205	0.230337	PLCB1/PDE11A/ITPR1/CYP21A2	4
CAG	hsa04912	GnRH signaling pathway	3/66	93/8105	0.039836	0.264205	0.230337	PLCB1/ITPR1/PLA2G4D	3
CAG	hsa04970	Salivary secretion	3/66	93/8105	0.039836	0.264205	0.230337	DMBT1/PLCB1/ITPR1	3
CAG	hsa05033	Nicotine addiction	2/66	40/8105	0.0417744	0.264205	0.230337	GABRB3/GABRG2	2
CAG	hsa04070	Phosphatidylinositol signaling system	3/66	97/8105	0.0442458	0.264205	0.230337	DGKG/PLCB1/ITPR1	3
CAG	hsa04925	Aldosterone synthesis and secretion	3/66	98/8105	0.0453849	0.264205	0.230337	PLCB1/ITPR1/CYP21A2	3
CAG	hsa05231	Choline metabolism in cancer	3/66	98/8105	0.0453849	0.264205	0.230337	DGKG/SLC22A2/PLA2G4D	3
CCG	hsa04360	Axon guidance	18/262	182/8105	2.23503e-05	0.00605692	0.00505822	PLXNC1/SLIT3/SLIT2/CAMK2B/EFNB2/NFATC2/ROCK2/DCC/HRAS/PLXNA2/PLXNA1/PLXNA4/ROBO1/RAC3/EPHA8/EPHA7/EPHA4/EPHA3	18
CCG	hsa01522	Endocrine resistance	11/262	98/8105	0.000302687	0.0410141	0.0342514	PRKACA/MMP2/ADCY5/ADCY1/HRAS/CARM1/AKT3/NCOA3/MAPK11/MAPK9/NOTCH2	11
CCG	hsa05135	Yersinia infection	13/262	137/8105	0.000467615	0.0422412	0.0352762	RPS6KA2/RPS6KA6/VAV2/NFATC2/TICAM1/ROCK2/CD4/AKT3/RAC3/ARPC2/ACTR3/MAPK11/MAPK9	13
CCG	hsa04926	Relaxin signaling pathway	12/262	129/8105	0.000917718	0.0542417	0.045298	COL4A4/VEGFB/GNG7/PRKACA/MMP2/ADCY5/ADCY1/HRAS/COL4A5/AKT3/MAPK11/MAPK9	12
CCG	hsa05165	Human papillomavirus infection	22/262	331/8105	0.00102659	0.0542417	0.045298	DLG3/RBPJ/PPP2R2C/ITGA1/COL4A4/HES5/LAMA1/NFX1/FADD/CCNE1/WNT3A/UBE3A/PRKACA/TICAM1/MAGI1/HRAS/COL4A5/COL6A3/AKT3/FZD8/TCF7L2/NOTCH2	22
CCG	hsa04925	Aldosterone synthesis and secretion	10/262	98/8105	0.00120092	0.0542417	0.045298	CAMK2B/KCNK3/PRKACA/ADCY5/ADCY1/CAMK1D/ATP1B1/ATP2B2/ATP2B4/KCNK9	10
CCG	hsa04914	Progesterone-mediated oocyte maturation	10/262	100/8105	0.00140281	0.0543089	0.0453541	RPS6KA2/RPS6KA6/CPEB3/CPEB2/PRKACA/ADCY5/ADCY1/AKT3/MAPK11/MAPK9	10
CCG	hsa04024	cAMP signaling pathway	16/262	216/8105	0.00166286	0.0563295	0.0470415	VAV2/CAMK2B/GABBR2/PRKACA/ROCK2/ADCY5/ADCY1/ADRB1/PDE4D/ATP1B1/AKT3/ATP2B2/ATP2B4/RAC3/MAPK9/GLI3	16
CCG	hsa05032	Morphine addiction	9/262	91/8105	0.00260047	0.0783029	0.0653919	GNG7/GABBR2/PRKACA/ADCY5/ADCY1/GRK4/GABRB3/PDE4D/SLC32A1	9
CCG	hsa04912	GnRH signaling pathway	9/262	93/8105	0.00301785	0.0817837	0.0682987	CAMK2B/PRKACA/MMP2/ADCY5/ADCY1/HRAS/EGR1/MAPK11/MAPK9	9
CCG	hsa04261	Adrenergic signaling in cardiomyocytes	12/262	150/8105	0.00332501	0.0819162	0.0684093	PPP2R2C/CAMK2B/PRKACA/ADCY5/ADCY1/ADRB1/ATP1B1/AKT3/CACNA2D2/ATP2B2/ATP2B4/MAPK11	12
CCG	hsa04933	AGE-RAGE signaling pathway in diabetic complications	9/262	100/8105	0.00490971	0.109274	0.0912564	COL4A4/VEGFB/MMP2/HRAS/EGR1/COL4A5/AKT3/MAPK11/MAPK9	9
CCG	hsa04916	Melanogenesis	9/262	101/8105	0.00524194	0.109274	0.0912564	CAMK2B/WNT3A/PRKACA/ADCY5/ADCY1/KIT/HRAS/FZD8/TCF7L2	9
CCG	hsa04660	T cell receptor signaling pathway	9/262	104/8105	0.00634396	0.112152	0.0936594	VAV2/NFATC2/TEC/CARD11/HRAS/CD4/AKT3/MAPK11/MAPK9	9
[truncated: 56 more rows]
